# Supplementary material for: ZBTB48 is a priming factor regulating B-cell-specific CIITA expression
Source: EMBO J. 2024 Nov 19;43(24):2. doi: 10.1038/s44318-024-00306-y (PMC11649694; doi:10.1038/s44318-024-00306-y)
Supplement: Supplementary file 2 — Dataset EV1 [file 44318_2024_306_MOESM2_ESM.xlsx]

## Sheet: U2OS WT vs ZBTB48 KO both +IFNg
Dataset EV1A: RNA-seq expression comparing U2OS WT and ZBTB48 KO clones + IFNγ treatment (data in Fig. 3D)
Gene_names	Entrez_IDs	baseMean	log2FoldChange	lfcSE	stat	pvalue	padj	KOC3IF	KOC5IF	KOD2IF	KOE2IF	KOF4IF	WT1IF	WT3IF	WT4IF	WT5IF	WT6IF	pval_-log10	padj_-log10	Control_mean	Treatment_mean
MTFP1	51537	1194.07	4.86354	0.235352	20.452	5.76793e-93	1.2746e-88	29.5201	13.7082	16.5464	53.231	24.7952	2412.56	2573.2	1906.39	2122.89	2787.81	92.239	87.8946	27.5602	2360.57
PXMP2	5827	978.115	2.90788	0.197573	14.6941	7.03608e-49	7.77416e-45	171.586	251.031	116.928	182.05	128.288	1702.1	1604.09	1666.91	2173.62	1784.55	48.1527	44.1093	169.977	1786.25
VWA5A	4013	233.042	4.10003	0.261085	14.6171	2.18523e-48	1.60964e-44	0.922503	5.99733	8.82474	3.19386	6.46832	406.744	497.786	543.899	639.013	217.575	47.6605	43.7933	5.08135	461.003
TP73-AS1	57212	116.854	0.111809	0.10769	8.01407	1.10978e-15	6.13096e-12	0	0	0	0	0	0	0.979894	0	543.405	624.154	14.9548	11.2125	0	233.708
TMEM63C	57156	203.164	2.09336	0.268742	7.86522	3.68444e-15	1.62837e-11	92.2503	21.419	22.0619	41.5202	18.3269	247.91	381.179	390.512	399.993	416.469	14.4336	10.7882	39.1157	367.212
CIITA	4261	2587.82	1.92821	0.273215	7.19052	6.45464e-13	2.37724e-09	176.198	358.983	647.516	1110.4	435.533	6355.51	3201.32	2217.86	5178.44	6196.48	12.1901	8.62393	545.726	4629.92
HLA-DMB	3109	943.468	1.84027	0.2833	6.85588	7.08769e-12	1.96664e-08	59.0402	47.1219	185.32	361.971	57.1368	2510.22	1862.78	684.765	2404.83	1261.49	11.1495	7.70628	142.118	1744.82
PPP3CB	5532	3142.98	1.49775	0.21863	6.85523	7.11969e-12	1.96664e-08	668.815	1749.51	1249.8	1706.59	1526.52	4675.94	4164.55	5197.95	4127.73	6362.41	11.1475	7.70628	1380.25	4905.72
CCDC106	29903	321.933	1.48995	0.219586	6.78198	1.18536e-11	2.91045e-08	145.755	161.928	97.0722	155.435	147.693	657.873	709.444	331.818	398.041	414.271	10.9261	7.53604	141.577	502.289
HLA-DQB1	3119	869.186	1.51762	0.283163	5.54184	2.99305e-08	6.61404e-05	118.08	48.8354	189.732	530.181	137.991	2266.6	1485.52	536.856	2303.37	1074.69	7.52389	4.17953	204.964	1533.41
TMEM100	55273	85.9879	1.22981	0.224993	5.45079	5.01478e-08	0.000100742	35.9776	56.5463	37.5052	62.8126	28.0294	112.686	157.763	112.693	140.485	115.381	7.29975	3.99679	44.1742	127.802
VWA5B2	90113	937.219	1.32206	0.245394	5.39615	6.8087e-08	0.000125382	464.941	392.397	322.103	455.658	499.138	823.147	2302.75	998.583	892.666	2220.8	7.16694	3.90176	426.847	1447.59
HLA-DMA	3108	1098.99	1.04206	0.263945	4.88703	1.02367e-06	0.00174008	21.2176	53.1192	129.062	339.614	61.449	1433.8	1597.23	273.906	5091.61	1988.94	5.98984	2.75943	120.892	2077.1
NAGLU	4669	2107.06	0.849795	0.176318	4.81962	1.43834e-06	0.00221109	1524.9	1207.18	1708.69	1539.44	1198.79	2219.38	3103.33	3563.91	2280.93	2724.08	5.84214	2.65539	1435.8	2778.33
ARHGAP24	83478	109.295	1.22828	0.255249	4.81112	1.50088e-06	0.00221109	50.7377	87.3897	57.3608	20.2278	38.8099	208.201	137.185	119.736	159.021	214.278	5.82365	2.65539	50.9052	167.684
FRG2C	100288801	10.5026	-1.28548	0.277015	-4.68904	2.74485e-06	0.00379098	11.07	11.9947	39.7113	14.9047	21.5611	0	0	0.782589	3.90237	1.09886	5.56148	2.42125	19.8484	1.15676
HLA-DRB5	3127	35.57	1.10789	0.271455	4.61514	3.92837e-06	0.0047623	3.69001	0	12.134	9.58159	0	65.4654	84.2709	15.6518	138.534	26.3727	5.40579	2.32218	5.08112	66.059
BANK1	55024	327.577	0.952332	0.206555	4.6094	4.03832e-06	0.0047623	239.851	154.217	189.732	253.38	190.815	262.935	438.013	518.074	528.771	499.982	5.3938	2.32218	205.599	449.555
FZD10-AS1	440119	6.37395	-0.822498	0.238795	-4.60652	4.09465e-06	0.0047623	6.45752	0.856761	22.0619	10.6462	23.7172	0	0	0	0	0	5.38778	2.32218	12.7479	0
CELF3	11189	36.6441	1.1187	0.272888	4.58551	4.52882e-06	0.0050039	5.53502	1.71352	5.51547	4.25848	10.7805	20.3909	15.6783	9.39106	79.9985	213.179	5.34401	2.30069	5.5606	67.7276
TCN1	6947	217.461	0.99784	0.264142	4.52506	6.03781e-06	0.0063535	11.9925	11.1379	49.6392	15.9693	56.0587	135.224	109.748	233.211	1391.19	160.434	5.21912	2.19699	28.9595	405.962
RELA-DT	105369347	202.566	-0.88571	0.198726	-4.45439	8.41327e-06	0.00845075	321.031	233.039	330.928	253.38	223.157	88.0026	137.185	166.691	123.9	148.346	5.07503	2.0731	272.307	132.825
LOC105372990	105372990	10.95	1.11623	0.270447	4.38647	1.15207e-05	0.0110688	0	0	0	6.38772	0	18.2444	27.437	16.4344	23.4142	17.5818	4.93852	1.9559	1.27754	20.6224
HLA-DPB1	3115	2039.5	1.00215	0.26732	4.35576	1.32609e-05	0.01221	41.5126	235.609	324.309	944.318	85.1662	5006.49	4786.78	1101.88	6035.99	1832.9	4.87743	1.91329	326.183	3752.81
SHISA9	729993	590.112	0.908815	0.258628	4.27934	1.87448e-05	0.0165689	84.8703	127.657	66.1856	69.2003	50.6685	1780.44	2672.17	860.848	147.314	41.7568	4.72712	1.78071	79.7164	1100.51
KRT75	9119	765.708	1.08963	0.259251	4.2125	2.52555e-05	0.0214653	443.724	233.896	258.124	603.64	409.66	1601.22	1068.08	1763.17	488.771	786.785	4.59764	1.66826	389.809	1141.61
HLA-DPA1	3113	5673.97	0.967445	0.26631	4.20292	2.63493e-05	0.0215654	214.021	298.153	960.794	3068.24	255.498	13825	9357.01	2926.88	18950.9	6883.27	4.57923	1.66624	959.341	10388.6
ENDOG	2021	174.046	-0.929928	0.222233	-4.18315	2.87499e-05	0.0226898	309.961	257.028	217.309	183.115	230.703	166.346	120.527	86.0848	68.2914	101.095	4.54136	1.64417	239.623	108.469
EBF3	253738	367.917	-1.05302	0.254618	-4.1421	3.44134e-05	0.026223	390.219	437.805	901.227	475.885	493.748	273.667	197.939	74.3459	267.312	167.027	4.46327	1.58132	539.777	196.058
RHOJ	57381	401.42	1.14628	0.281869	4.12443	3.71647e-05	0.0273755	66.4202	119.947	173.186	99.0097	314.791	1533.61	630.072	449.989	428.285	198.894	4.42987	1.56264	154.671	648.169
LOC105378485	105378485	7.38434	-1.07271	0.265473	-4.11396	3.88925e-05	0.0277241	6.45752	13.7082	5.51547	13.8401	31.2635	0	1.95979	0	0	1.09886	4.41013	1.55714	14.157	0.61173
MGP	4256	336.309	1.12062	0.283577	4.10219	4.0925e-05	0.0282612	42.4351	10.2811	33.0928	136.271	287.84	631.043	375.3	500.857	522.917	823.048	4.38801	1.54881	101.984	570.633
HLA-L	3139	127.2	0.875227	0.21544	4.05956	4.91648e-05	0.0327352	112.545	72.8247	83.8351	75.5881	66.8393	220.007	124.447	126.779	190.24	198.894	4.30835	1.48498	82.3265	172.073
ZNF597	146434	80.0747	0.432575	0.194283	4.05039	5.11313e-05	0.0327352	1.84501	3.42705	6.61856	0	0	291.911	250.853	241.82	0.975592	3.29659	4.29131	1.48498	2.37812	157.771
ITGB3	3690	815.721	0.917011	0.22686	4.04343	5.26745e-05	0.0327352	507.377	404.391	519.557	619.609	488.358	1276.04	1258.18	506.335	978.518	1598.84	4.2784	1.48498	507.858	1123.58
SAMMSON	101927152	42.8048	1.1316	0.283457	4.04054	5.33292e-05	0.0327352	14.76	20.5623	13.2371	14.9047	14.0147	74.051	20.5778	20.3473	144.388	91.2056	4.27304	1.48498	15.4958	70.1138
P4HB	5034	71819.3	0.526739	0.131452	4.00709	6.14721e-05	0.0367138	52198	62037.2	52713.5	63346	60159.6	75189.7	78716.9	94406	84946.7	94479.1	4.21132	1.43517	58090.9	85547.7
EPS8L1	54869	46.6989	-1.01551	0.274936	-3.9906	6.59066e-05	0.0383264	31.3651	5.14057	113.619	29.8094	235.015	12.8784	15.6783	14.0866	3.90237	5.49431	4.18107	1.4165	82.9898	10.408
ROCK1P1	727758	108.151	-1.06266	0.26853	-3.96923	7.21046e-05	0.0408556	110.7	99.3843	175.392	283.189	145.537	83.7098	33.3164	23.4777	48.7796	78.0192	4.14204	1.38875	162.841	53.4605
GNPTG	84572	2489.41	0.597179	0.153006	3.9029	9.50478e-05	0.0525092	1895.74	1973.12	2207.29	1924.83	1696.85	2905.16	3395.33	3701.64	2732.63	2461.45	4.02206	1.27976	1939.57	3039.24
SCUBE3	222663	278.526	0.933586	0.240161	3.88831	0.000100943	0.0544058	154.058	226.185	154.433	165.016	136.913	304.79	242.034	244.168	543.405	614.264	3.99592	1.26435	167.321	389.732
LOC105375321	105375321	63.1487	-1.06995	0.277132	-3.87725	0.000105643	0.0555831	31.3651	144.793	47.433	123.496	141.225	16.098	24.4974	25.8254	36.0969	40.6579	3.97616	1.25506	97.6623	28.6351
LINC01503	100506119	79.0504	-0.862544	0.226702	-3.80163	0.000143748	0.0738731	85.7928	84.8194	89.3505	154.37	121.82	56.8797	51.9344	44.6076	36.0969	64.8329	3.8424	1.13151	107.231	50.8703
HLA-DQA1	3117	116.577	0.637216	0.229995	3.78613	0.00015301	0.0768459	0.922503	2.57028	28.6804	25.5509	0	181.371	141.105	43.0424	559.014	183.51	3.81528	1.11438	11.5448	221.608
HERC6	55008	2329.71	0.547125	0.145393	3.76302	0.000167873	0.0824368	1862.53	1886.59	2287.81	1682.1	1585.82	2896.57	2529.11	2710.89	3210.67	2644.96	3.77502	1.08388	1860.97	2798.44
CSMD2	114784	426.9	1.00592	0.268852	3.7532	0.000174591	0.083872	234.316	367.551	207.381	203.343	87.3223	844.611	397.837	881.977	802.912	241.75	3.75798	1.07638	219.983	633.817
FRG2B	441581	11.1422	-0.94893	0.269567	-3.7472	0.000178819	0.0840756	6.45752	3.42705	20.9588	33.0032	36.6538	0	2.93968	0.782589	3.90237	3.29659	3.74759	1.07533	20.1001	2.18425
PHEX	5251	60.1035	0.972422	0.260936	3.72594	0.000194589	0.0895837	23.9851	23.9893	27.5773	34.0679	56.0587	126.638	92.1101	107.997	44.8772	63.734	3.71088	1.04777	33.1357	87.0713
DNAH7	56171	65.2664	0.830183	0.222839	3.71965	0.000199496	0.0899687	41.5126	45.4084	50.7423	28.7448	48.5124	66.5386	76.4318	89.9977	83.9009	120.875	3.70007	1.04591	42.9841	87.5488
CST1	1469	27.8718	-0.761785	0.248343	-3.70007	0.000215543	0.0942228	83.0253	2.57028	41.9175	25.5509	105.649	16.098	0.979894	0	2.92677	0	3.66647	1.02584	51.7426	4.00094
HLA-DRB1	3123	1597.55	0.774386	0.25167	3.69782	0.000217457	0.0942228	28.5976	65.9706	324.309	847.438	51.7465	4409.79	2880.89	754.416	5031.13	1581.26	3.66263	1.02584	263.612	2931.5
SHC4	399694	90.0144	1.01863	0.278541	3.67887	0.000234267	0.0995545	21.2176	22.2758	69.4949	39.391	58.2148	98.7347	144.044	287.993	56.5843	102.194	3.63029	1.00194	42.1188	137.91
FAM234A	83986	3325.71	0.64525	0.175898	3.66831	0.000244158	0.100561	2011.98	3151.17	2117.94	2867.02	2399.75	3833.48	3589.35	5402.99	3694.57	4188.86	3.61233	0.99757	2509.57	4141.85
HLA-DRA	3122	14963.3	0.750459	0.248845	3.66666	0.000245737	0.100561	321.954	418.956	2730.16	7843.06	627.427	38761.9	27015.7	8145.97	51085.9	12682	3.60953	0.99757	2388.31	27538.3
NT5DC3	51559	1228.9	0.717689	0.197428	3.63519	0.000277778	0.110126	1024.9	921.875	634.278	991.162	841.959	1562.58	2084.24	1807	1024.37	1396.65	3.5563	0.95811	882.835	1574.97
ACAP3	116983	934.607	0.726809	0.200194	3.63061	0.000282757	0.110126	751.84	403.535	584.639	990.097	604.788	1116.13	1281.7	1182.49	1181.44	1249.41	3.54859	0.95811	666.98	1202.23
GIMAP6	474344	11.3876	0.589003	0.219576	3.62942	0.000284061	0.110126	0.922503	0.856761	1.10309	0	0	91.2222	2.93968	0	14.6339	2.19772	3.54659	0.95811	0.576471	22.1987
SCAT8	112935969	22.3415	1.01289	0.28398	3.61976	0.000294878	0.112349	6.45752	5.14057	3.30928	8.51696	17.2488	83.7098	14.6984	34.4339	31.2189	18.6807	3.53036	0.949432	8.13463	36.5483
MYOCD	93649	77.8469	-0.956056	0.278709	-3.61037	0.000305758	0.11242	307.193	35.984	25.3711	30.874	263.045	41.8549	12.7386	10.1737	38.0481	13.1863	3.51462	0.949156	132.493	23.2003
EMILIN1	11117	521.296	0.760248	0.251318	3.60966	0.000306597	0.11242	78.4127	113.949	57.3608	85.1696	114.274	97.6615	127.386	112.693	3175.55	1250.51	3.51343	0.949156	89.8332	952.759
ZIM2-AS1	101929059	62.7546	-0.993774	0.283267	-3.60652	0.000310328	0.11242	143.91	89.1032	78.3196	73.4588	132.6	55.8065	10.7788	21.1299	22.4386	0	3.50818	0.949156	103.479	22.0308
TMEM132C	92293	25.8959	-0.795221	0.255177	-3.59073	0.000329751	0.117529	14.76	31.7002	30.8866	45.7787	113.196	2.14641	0.979894	0	19.5118	0	3.48181	0.929853	47.2642	4.52763
CTSA	5476	9691.63	0.685022	0.191187	3.58316	0.000339456	0.118599	7962.12	8659.29	7633.4	5697.85	5597.25	9953.96	10000.8	11853.9	12101.2	17456.5	3.46922	0.925919	7109.98	12273.3
LOC645261	645261	28.4137	1.00537	0.280994	3.58008	0.000343485	0.118599	11.9925	25.7028	11.0309	9.58159	5.39026	18.2444	32.3365	45.3901	58.5355	65.9317	3.46409	0.925919	12.7396	44.0877
HDAC4	9759	454.655	-0.955563	0.268943	-3.56391	0.000365366	0.123738	261.991	923.589	355.196	860.213	927.125	215.714	341.983	100.954	326.823	232.959	3.43727	0.907496	665.623	243.687
LOC102723323	102723323	5.73316	0.911009	0.262967	3.56091	0.000369569	0.123738	0.922503	0	1.10309	0	2.15611	17.1712	9.79894	4.69553	3.90237	17.5818	3.4323	0.907496	0.83634	10.63
AMN1	196394	625.555	-0.601297	0.169237	-3.55273	0.000381254	0.125745	693.722	631.433	808.567	1025.23	680.251	458.258	471.329	573.638	435.114	478.005	3.41879	0.900508	767.841	483.269
LOC105376374	105376374	42.4445	0.89297	0.272637	3.51349	0.000442269	0.141662	11.9925	0.856761	29.7835	0	14.0147	98.7347	66.6328	89.9977	14.6339	97.7988	3.35431	0.848745	11.3295	73.5596
MSS51	118490	31.5246	0.970139	0.276746	3.50729	0.000452693	0.141662	9.22503	16.2785	6.61856	11.7108	34.4977	42.9281	42.1355	51.6509	33.1701	67.0306	3.3442	0.848745	15.6661	47.383
MAGEC3	139081	18.6216	-0.665304	0.236204	-3.50667	0.000453754	0.141662	3.69001	4.28381	91.5567	1.06462	74.3856	0	0	3.91294	2.92677	4.39545	3.34318	0.848745	34.9962	2.24703
GRN	2896	26749.5	0.544145	0.15533	3.50318	0.000459742	0.141662	18600.4	20712.2	24761.1	23707	18890.7	33334.8	37616.2	35459.1	28125.3	26288.1	3.33749	0.848745	21334.3	32164.7
FAM43B	163933	114.603	0.812355	0.231793	3.50212	0.000461567	0.141662	92.2503	101.955	49.6392	54.2957	77.6198	130.931	129.346	140.083	133.656	236.255	3.33577	0.848745	75.1519	154.054
LOC124904609	124904609	7.97137	0.992454	0.282687	3.48744	0.000487674	0.146537	2.76751	2.57028	3.30928	3.19386	1.07805	8.58562	13.7185	8.60848	11.7071	24.175	3.31187	0.834054	2.5838	13.3589
S100A2	6273	26968.5	0.857569	0.246439	3.48275	0.00049629	0.146537	11132.8	12372.5	26756.6	14969.6	18698.8	23677	33697.6	52933.5	21561.6	53884.9	3.30426	0.834054	16786.1	37150.9
ARHGAP25	9938	645.715	0.873037	0.250966	3.48218	0.000497341	0.146537	241.696	154.217	456.681	524.858	590.773	887.539	789.795	696.504	897.544	1217.54	3.30335	0.834054	393.645	897.784
LOC124902696	124902696	1199.13	0.76237	0.219462	3.47427	0.00051225	0.148544	1096.86	743.669	506.32	1057.17	717.983	1338.28	2392.9	1304.58	1499.48	1334.02	3.29052	0.828144	824.399	1573.85
LOC124900603	124900603	5.7615	0.855956	0.258101	3.47148	0.0005176	0.148544	0	0.856761	0	3.19386	0	5.36601	16.6582	8.60848	18.5362	4.39545	3.28601	0.828144	0.810125	10.7129
LOC124901301		3.96861	0.845593	0.254787	3.46734	0.000525639		0	0	1.10309	0	1.07805	13.9516	4.89947	5.47812	8.78032	4.39545	3.27931		0.436229	7.501
SUSD1	64420	693.147	0.643501	0.185755	3.46402	0.000532161	0.150765	553.502	551.754	505.217	648.354	344.977	786.658	679.067	867.891	1029.25	964.801	3.27396	0.821698	520.761	865.533
GRK5	2869	499.656	0.744668	0.215203	3.46003	0.000540112	0.151081	448.336	510.63	212.897	257.638	311.557	643.922	590.876	622.941	599.989	797.774	3.26752	0.820791	348.212	651.1
COL11A1	1301	6411.51	0.756031	0.219157	3.45041	0.000559742	0.154615	2949.24	3917.97	3881.78	4310.65	7067.71	7380.42	11564.7	7241.29	9621.28	6180	3.25201	0.810749	4425.47	8397.54
CHI3L2	1117	97.1248	0.961396	0.281136	3.4447	0.000571689	0.155965	94.0953	8.56761	36.4021	51.1018	38.8099	76.1974	238.114	189.386	103.413	135.16	3.24284	0.806973	45.7953	148.454
TNFRSF19	55504	397.678	0.962433	0.283178	3.4413	0.000578934	0.156016	211.253	59.1165	86.0413	167.145	362.226	797.39	1064.17	536.073	113.169	580.199	3.23737	0.806832	177.156	618.199
LOC124902300	124902300	79.1076	-0.85632	0.249039	-3.43707	0.000588034	0.156559	97.7853	160.214	79.4227	64.9419	143.381	39.7085	64.673	30.521	56.5843	53.8443	3.2306	0.805323	109.149	49.0662
LAMA2	3908	1960.06	0.854155	0.250017	3.41958	0.000627169	0.16499	1321.02	533.762	1454.98	1244.54	1508.2	1193.4	2228.28	3617.91	3175.55	3322.96	3.20262	0.782541	1212.5	2707.62
SCAMP4	113178	4531.03	0.508752	0.149177	3.41038	0.000648736	0.167378	3773.04	3614.68	3571.82	3580.32	3851.88	4325.01	5958.74	6646.53	5395.02	4593.24	3.18793	0.776301	3678.35	5383.71
LOC124904428	124904428	4625.91	0.946085	0.279822	3.40653	0.000657939	0.167378	4011.04	3622.39	1280.69	993.291	1418.72	2209.72	7719.61	4287.02	13846.6	6870.09	3.18181	0.776301	2265.23	6986.6
CANT1	124583	12186.9	0.490894	0.144221	3.40375	0.000664672	0.167378	10026.7	10294.8	10111	9875.42	9611.92	14112.6	13540.2	17940.8	11292.5	15063.2	3.17739	0.776301	9983.96	14389.9
UNC5C-AS1	105377335	111.347	0.912087	0.268476	3.40298	0.000666544	0.167378	64.5752	80.5356	46.3299	23.4217	93.7906	137.37	218.516	82.1718	115.12	251.639	3.17617	0.776301	61.7306	160.964
RP1L1	94137	61.2404	-0.830606	0.244595	-3.39213	0.000693523	0.168808	111.623	101.098	76.1134	68.1357	60.3709	53.6601	47.0349	27.3906	43.9016	23.0761	3.15894	0.772606	83.4682	39.0127
NRROS	375387	7.14788	0.845924	0.262358	3.39211	0.00069357	0.168808	2.76751	1.71352	2.20619	0	0	16.098	24.4974	15.6518	1.95118	6.59317	3.15891	0.772606	1.33744	12.9583
LINC00639	283547	127.775	0.941759	0.27918	3.39148	0.000695156	0.168808	82.1028	105.382	36.4021	26.6155	65.7612	99.8079	435.073	98.6062	160.973	167.027	3.15792	0.772606	63.2526	192.297
LOC105377940	105377940	65.4934	0.916001	0.271185	3.38304	0.00071689	0.170956	55.3502	12.8514	36.4021	42.5848	31.2635	111.613	126.406	100.171	36.0969	102.194	3.14455	0.767115	35.6904	95.2964
TNFAIP6	7130	350.594	0.702543	0.247342	3.37753	0.000731402	0.170956	28.5976	4.28381	202.969	14.9047	73.3076	301.57	1634.46	403.033	113.169	729.645	3.13584	0.767115	64.8126	636.376
ZNF420	147923	624.11	-0.706005	0.209101	-3.37651	0.00073413	0.170956	841.323	958.716	610.01	532.31	1062.96	582.749	380.199	333.383	470.235	469.214	3.13423	0.767115	801.064	447.156
TRAF3	7187	2292.09	0.548833	0.162558	3.3762	0.000734947	0.170956	1529.51	1866.88	1662.36	2105.82	1935.1	3175.61	2027.4	2906.53	3079.94	2631.78	3.13374	0.767115	1819.94	2764.25
MAN2B2	23324	2545.57	0.477622	0.14185	3.36703	0.000759815	0.17441	1965.85	2463.19	2064.99	1880.12	2119.45	2551	2708.43	3444.96	3072.14	3185.6	3.11929	0.758429	2098.72	2992.43
WNT9A	7483	100.605	-0.89724	0.267085	-3.36461	0.000766507	0.17441	226.936	180.777	159.948	73.4588	79.7759	67.6118	28.4169	37.5643	70.2426	81.3158	3.11548	0.758429	144.179	57.0303
SCEL	8796	83.83	-0.886142	0.277176	-3.36212	0.000773471	0.17441	107.933	23.1326	81.6289	463.11	29.1074	17.1712	10.7788	11.7388	58.5355	35.1636	3.11156	0.758429	140.982	26.6776
RHBDD3	25807	1046.98	-0.45104	0.135361	-3.33206	0.000862071	0.192425	1058.11	1176.33	1313.78	1239.22	1310.91	811.341	1038.69	824.849	843.887	852.717	3.06446	0.715739	1219.67	874.296
C3AR1	719	337.969	0.886571	0.267964	3.31677	0.000910661	0.201238	150.368	63.4003	329.825	221.441	195.128	306.936	297.888	437.467	814.619	562.618	3.04064	0.69629	192.032	483.906
TSPAN10	83882	234.486	0.721681	0.218127	3.30789	0.000940027	0.20567	203.873	140.509	177.598	192.696	111.039	229.665	378.239	361.556	198.045	351.636	3.02686	0.686828	165.143	303.828
CGB8	94115	16.8794	-0.935353	0.283659	-3.30124	0.000962579	0.207238	53.5052	12.8514	25.3711	19.1632	20.483	7.51242	12.7386	7.0433	6.82914	3.29659	3.01656	0.683531	26.2748	7.48401
HLA-DQA2	3118	57.1318	0.631296	0.236367	3.30026	0.000965947	0.207238	1.84501	0	9.92784	17.0339	16.1708	132.004	104.849	8.60848	255.605	25.2738	3.01505	0.683531	8.99551	105.268
LINC02323	105370681	199.007	0.753769	0.228647	3.29676	0.000978078	0.207823	128.228	106.238	124.65	134.142	186.503	201.762	293.968	147.909	280.97	385.701	3.00963	0.682307	135.952	262.062
PLXNA4	91584	245.747	0.907455	0.276991	3.29223	0.000993974	0.209189	82.1028	81.3923	142.299	62.8126	275.981	669.679	353.742	416.337	203.899	169.225	3.00263	0.679462	128.918	362.576
LOC105379417	105379417	18.0714	-0.922114	0.28399	-3.28409	0.00102312	0.213292	21.2176	13.7082	51.8454	9.58159	47.4343	6.43922	6.85926	3.13035	11.7071	8.7909	2.99007	0.671025	28.7574	7.38537
KCTD4	386618	21.0752	0.921059	0.283836	3.28021	0.0010373	0.213536	5.53502	11.1379	8.82474	9.58159	7.54637	8.58562	32.3365	86.0848	22.4386	18.6807	2.98409	0.670528	8.52512	33.6252
LNX1	84708	451.102	0.836001	0.255429	3.27636	0.00105153	0.213536	403.134	143.936	440.134	153.305	251.186	629.97	441.932	421.033	747.303	879.09	2.97818	0.670528	278.339	623.866
PIK3CD-AS2	101929074	348.321	0.651512	0.198852	3.27589	0.00105328	0.213536	326.566	222.758	194.144	275.737	273.825	333.766	324.345	478.162	529.746	524.157	2.97745	0.670528	258.606	438.035
SH3TC2	79628	257.335	0.884641	0.270994	3.27318	0.00106346	0.213578	164.206	182.49	88.2474	117.108	167.098	364.889	480.148	349.817	78.0473	581.298	2.97328	0.670443	143.83	370.84
FGF9	2254	102.534	-0.91649	0.283918	-3.2707	0.00107282	0.213578	159.593	167.068	16.5464	285.318	167.098	23.6105	40.1757	24.2603	70.2426	71.4261	2.96947	0.670443	159.125	45.943
CTSH	1512	556.451	0.769927	0.235677	3.26755	0.00108484	0.214043	636.527	281.874	383.876	274.672	287.84	528.016	660.449	1115.19	587.306	808.763	2.96463	0.669498	372.958	739.944
CALR	811	61806.2	0.477977	0.146636	3.25963	0.00111558	0.21816	48467.4	52846.8	41086.9	56884.8	55174.7	80581.4	67717.6	76430.7	78805.4	60066	2.9525	0.661225	50892.1	72720.2
PNCK	139728	49.4904	-0.903804	0.278985	-3.25311	0.00114149	0.221269	128.228	53.1192	95.9691	38.3263	51.7465	36.4889	7.83916	16.4344	28.2922	38.4602	2.94253	0.655079	73.4778	25.503
SNORD36A	26815	44.2382	-0.862934	0.267078	-3.23264	0.00122654	0.235687	34.1326	36.8407	105.897	52.1664	85.1662	35.4157	27.437	19.5647	20.4874	25.2738	2.91132	0.627665	62.8406	25.6357
FOXO6-AS1	101929901	4.77864	-0.792615	0.254418	-3.22628	0.00125409	0.237488	1.84501	6.85409	5.51547	10.6462	19.4049	0	0.979894	1.56518	0.975592	0	2.90167	0.624359	8.85314	0.704133
LOC105375615	105375615	27.9007	0.794543	0.265946	3.22553	0.0012574	0.237488	2.76751	13.7082	7.72165	2.12924	10.7805	1.0732	9.79894	81.3892	41.9504	107.689	2.90053	0.624359	7.42142	48.3801
CD34	947	631.772	0.876051	0.274016	3.20899	0.00133203	0.245563	315.496	301.58	155.536	272.543	698.578	959.443	751.579	576.768	1865.33	420.864	2.87549	0.609837	348.747	914.797
LOC124900954	124900954	172.165	-0.89907	0.282992	-3.20849	0.00133432	0.245563	183.578	123.374	737.969	77.7173	187.581	80.4902	118.567	75.1285	96.5836	40.6579	2.87474	0.609837	262.044	82.2855
SCRT1	83482	28.8174	-0.899795	0.28191	-3.20634	0.00134435	0.245563	13.8375	53.976	25.3711	77.7173	46.3563	11.8052	12.7386	9.39106	11.7071	25.2738	2.87149	0.609837	43.4516	14.1832
AQP7P1	375719	12.2894	0.902671	0.28363	3.20628	0.00134461	0.245563	2.76751	2.57028	7.72165	3.19386	8.62442	16.098	38.2159	17.217	7.80473	18.6807	2.8714	0.609837	4.97555	19.6033
R3HDML	140902	32.4231	-0.868991	0.280356	-3.19625	0.00139224	0.252178	27.6751	128.514	9.92784	33.0032	65.7612	9.65883	14.6984	1.56518	22.4386	10.9886	2.85629	0.598292	52.9763	11.8699
MAPK9	5601	2820.65	-0.637616	0.199667	-3.19353	0.00140544	0.252498	2877.29	3362.79	3020.27	3051.2	5355.77	2234.41	2499.71	2269.51	2091.67	1443.91	2.85219	0.597741	3533.46	2107.84
PCGF6	84108	1792.01	-0.551969	0.173131	-3.18812	0.001432	0.254989	2111.61	1926	2595.58	2535.93	1675.29	1034.57	1462.98	1565.18	1496.56	1516.43	2.84406	0.593479	2168.88	1415.14
SNTB1	6641	1103.22	-0.706073	0.221647	-3.18603	0.00144237	0.254989	1047.96	1471.92	1607.21	1772.59	1228.98	963.736	1099.44	575.203	823.399	441.743	2.84092	0.593479	1425.73	780.704
CHPF	79586	8819.45	0.59846	0.188154	3.18079	0.00146873	0.257587	7567.29	7588.34	7206.51	5866.06	5602.64	14961.5	8161.54	9117.94	12850.5	9272.2	2.83306	0.589075	6766.17	10872.7
SLC16A2	6567	1589.67	0.442402	0.139198	3.17815	0.00148217	0.257898	1345.93	1416.23	1278.48	1237.09	1379.91	1720.34	1995.07	2056.64	1469.24	1997.73	2.8291	0.588552	1331.53	1847.81
LOC100506253	100506253	47.392	0.798204	0.251397	3.17183	0.00151483	0.261521	39.6676	14.5649	29.7835	25.5509	42.0441	76.1974	50.9545	70.433	47.804	76.9204	2.81964	0.582494	30.3222	64.4619
NANOS1	340719	216.616	-0.854604	0.270993	-3.16207	0.00156649	0.268344	153.135	314.431	120.237	529.116	429.065	115.906	117.587	58.6942	169.753	158.236	2.80507	0.571308	309.197	124.035
H2AJ	55766	1066.16	0.681966	0.215912	3.15888	0.00158374	0.269212	774.902	480.643	733.557	1129.56	725.529	1109.69	1947.05	1041.63	1257.54	1461.49	2.80032	0.569906	768.839	1363.48
TTC30A		759.229	0.541009	0.171528	3.15386	0.00161125	0.271797	720.475	665.704	474.33	486.532	667.315	963.736	875.046	924.237	742.425	1072.49	2.79284	0.565755	602.871	915.587
LOC124902725	124902725	3.62277	0.520853	0.212759	3.14504	0.00166064		0	0	1.10309	0	0	5.36601	16.6582	10.1737	2.92677	0	2.77972		0.220619	7.02493
TNNI1	7135	10.5459	-0.539055	0.218874	-3.14476	0.00166221	0.276663	0	41.1245	0	34.0679	24.7952	0	0.979894	1.56518	2.92677	0	2.77931	0.558049	19.9975	1.09437
GLB1	2720	5113.74	0.398317	0.126681	3.14425	0.00166513	0.276663	3733.37	4235.83	4746.61	4426.69	4728.34	6307.21	5618.71	5975.06	6156.96	5208.61	2.77855	0.558049	4374.17	5853.31
CALCRL	10203	585.826	0.699393	0.223281	3.13281	0.00173141	0.283463	419.739	234.753	539.412	385.393	498.06	594.554	1013.21	505.552	908.276	759.314	2.7616	0.547504	415.471	756.181
SPOCK3	50859	532.928	-0.877423	0.28339	-3.12988	0.00174876	0.283463	298.891	206.479	463.299	1590.54	1486.63	191.03	306.707	299.731	389.261	96.6999	2.75727	0.547504	809.169	256.686
LOC107986905	107986905	5.59311	-0.842449	0.271315	-3.12917	0.00175302	0.283463	8.30253	7.71085	8.82474	4.25848	19.4049	2.14641	1.95979	2.34777	0.975592	0	2.75621	0.547504	9.70031	1.48591
B3GALT1	8708	198.269	0.769759	0.246151	3.12822	0.00175871	0.283463	128.228	75.395	248.196	97.9451	103.493	282.252	282.21	348.252	198.045	218.674	2.75481	0.547504	130.651	265.887
SLAIN1	122060	183.467	-0.588372	0.188122	-3.1263	0.0017702	0.283463	219.556	306.721	191.938	192.696	216.689	122.345	133.266	172.17	155.119	124.171	2.75198	0.547504	225.52	141.414
MBD2	8932	2689.56	-0.434622	0.139221	-3.12181	0.00179745	0.285756	2762.9	2911.28	3782.51	2774.4	3363.52	2124.94	2083.26	2351.68	2403.86	2337.28	2.74534	0.544004	3118.92	2260.2
HLA-DOA	3111	546.635	0.45227	0.205564	3.11157	0.00186092	0.293733	11.9925	2.57028	44.1237	235.281	0	928.32	830.951	190.169	2652.63	570.31	2.73027	0.532047	58.7935	1034.48
EDAR	10913	7.64119	-0.752584	0.258326	-3.10839	0.00188112	0.294816	18.4501	3.42705	1.10309	27.6801	17.2488	3.21961	1.95979	2.34777	0.975592	0	2.72558	0.53045	13.5818	1.70055
LOC124902915	124902915	11.1193	-0.811399	0.271112	-3.10583	0.00189745	0.295281	19.3726	15.4217	2.20619	26.6155	31.2635	3.21961	0.979894	6.26071	5.85355	0	2.72183	0.529764	18.9759	3.26275
MAP3K4-AS1	117981787	776.453	0.800662	0.258654	3.09907	0.00194127	0.299987	288.743	782.223	180.907	538.698	639.285	668.605	1227.81	895.282	1146.32	1396.65	2.71192	0.522898	485.971	1066.93
CENPV	201161	597.878	-0.533854	0.172496	-3.09467	0.00197033	0.300725	895.75	713.682	637.588	750.558	599.397	473.282	600.675	436.685	497.552	373.613	2.70546	0.521831	719.395	476.361
LOC105375541	105375541	33.7316	0.852952	0.282353	3.09248	0.00198493	0.300725	11.07	0	12.134	17.0339	28.0294	45.0745	30.3767	47.7379	37.0725	108.787	2.70225	0.521831	13.6535	53.8098
LOC105370092	105370092	15.2195	-0.797174	0.271075	-3.09219	0.00198687	0.300725	51.6602	3.42705	22.0619	15.9693	35.5757	8.58562	7.83916	0	4.87796	2.19772	2.70183	0.521831	25.7388	4.70009
OR3A2	4995	209.742	-0.669801	0.217107	-3.08438	0.00203974	0.306628	259.223	172.209	318.794	294.9	293.23	125.565	123.467	201.125	199.021	109.886	2.69042	0.513389	267.671	151.813
SNCA	6622	354.114	0.536199	0.174806	3.067	0.00216221	0.322841	238.928	321.286	343.062	233.152	271.669	463.624	337.084	508.683	412.675	410.975	2.6651	0.491011	281.619	426.608
COLEC10	10584	26.132	0.861044	0.283147	3.05745	0.00223232	0.331072	15.6825	9.42438	13.2371	9.58159	16.1708	42.9281	31.3566	11.7388	24.3898	86.8101	2.65124	0.480077	12.8193	39.4447
SHISA7	729956	4.98733	-0.820903	0.270459	-3.05417	0.00225686	0.33248	9.22503	6.85409	4.41237	9.58159	12.9366	3.21961	0.979894	1.56518	0	1.09886	2.6465	0.478234	8.60194	1.37271
ANKRD62	342850	11.4113	-0.55849	0.225377	-3.0495	0.00229219	0.332654	0	0	40.8144	22.357	43.1221	2.14641	2.93968	0.782589	1.95118	0	2.63975	0.478008	21.2587	1.56397
KLHL30	377007	3.69258	-0.622812	0.231944	-3.04922	0.00229439		1.84501	10.2811	5.51547	1.06462	16.1708	1.0732	0	0	0.975592	0	2.63933		6.9754	0.409759
LOC105370525	105370525	22.1125	0.804407	0.275096	3.04847	0.00230008	0.332654	7.38002	4.28381	12.134	1.06462	12.9366	25.7569	22.5376	17.217	6.82914	110.985	2.63826	0.478008	7.55982	36.6651
APLNR	187	23.4735	-0.630906	0.241551	-3.04807	0.0023032	0.332654	1.84501	0.856761	8.82474	128.819	71.1515	2.14641	0.979894	1.56518	9.75592	8.7909	2.63767	0.478008	42.2994	4.64766
LOC124906238	124906238	6.2142	0.749627	0.259505	3.04429	0.0023323	0.334506	0.922503	0.856761	4.41237	1.06462	0	6.43922	9.79894	12.5214	1.95118	24.175	2.63222	0.475596	1.45125	10.9771
WNT3A	89780	314.119	-0.677698	0.222895	-3.04061	0.00236098	0.334506	460.329	193.628	334.237	561.055	464.641	212.494	247.913	197.212	222.435	247.244	2.62691	0.475596	402.778	225.46
LOC124903467	124903467	7.75097	0.826956	0.275916	3.04055	0.00236143	0.334506	3.69001	3.42705	3.30928	0	2.15611	12.8784	9.79894	7.82589	5.85355	28.5704	2.62682	0.475596	2.51649	12.9854
PRKCH	5583	1861.88	0.850777	0.28333	3.03368	0.00241592	0.337028	996.303	573.173	1175.9	746.299	1127.64	1375.85	1459.06	1702.13	772.669	8689.8	2.61692	0.472334	923.863	2799.9
RPL17	6139	1316.46	-0.580918	0.191661	-3.03101	0.00243738	0.337028	2009.21	1452.21	2176.4	1171.08	1271.02	1034.57	1073.96	871.804	913.154	1191.17	2.61308	0.472334	1615.99	1016.93
CHST6	4166	1224.66	0.666518	0.219946	3.03071	0.00243982	0.337028	1052.58	950.148	730.248	1057.17	644.675	1052.81	1489.44	1042.41	2166.79	2060.37	2.61264	0.472334	886.963	1562.36
LGALS3BP	3959	75929.7	0.444208	0.146572	3.03065	0.00244024	0.337028	48201.7	64444.7	63721.3	72688	68205.2	89835.7	97484.8	89466.3	89005.2	76244.6	2.61257	0.472334	63452.2	88407.3
SIGLEC10	89790	56.4956	-0.827164	0.273985	-3.02254	0.0025066	0.344043	76.5677	96.814	57.3608	103.268	68.9954	8.58562	19.5979	32.8687	62.4379	38.4602	2.60091	0.463388	80.6012	32.3901
MANCR	100216001	85.745	0.566106	0.230411	3.01852	0.00254015	0.346495	24.9076	3.42705	27.5773	0	19.4049	31.1229	41.1556	547.03	41.9504	120.875	2.59514	0.460303	15.0634	156.427
PLCD1	5333	1091.59	0.549368	0.182204	3.01501	0.00256968	0.348373	1021.21	941.581	585.742	761.204	989.652	1245.99	1362.05	1565.96	1037.05	1405.44	2.59012	0.457956	859.878	1323.3
CP	1356	51.5329	0.809136	0.278467	3.00771	0.00263226	0.354426	46.1251	2.57028	2.20619	10.6462	35.5757	133.077	31.3566	118.171	39.9993	95.601	2.57967	0.450474	19.4247	83.641
HLA-DRB6	3128	133.007	0.472818	0.211404	3.00461	0.00265918	0.354426	0	7.71085	27.5773	51.1018	0	314.448	292.988	57.129	495.601	83.5135	2.57525	0.450474	17.278	248.736
TCTN2	79867	973.512	0.51751	0.172279	3.00375	0.00266678	0.354426	877.3	863.615	535	727.136	904.486	1111.84	1180.77	1373.44	1164.86	996.668	2.57401	0.450474	781.508	1165.52
HAPLN2	60484	90.6325	0.830776	0.27788	3.00065	0.00269401	0.354426	72.8777	47.9786	39.7113	35.1325	54.9807	180.298	127.386	28.1732	86.8277	232.959	2.5696	0.450474	50.1362	131.129
CACNA1B	774	65.6159	-0.832781	0.27883	-2.99835	0.00271442	0.354426	66.4202	143.936	66.1856	80.9112	118.586	79.417	41.1556	17.217	30.2433	12.0875	2.56632	0.450474	95.2077	36.0241
GALNT5	11227	264.329	0.724576	0.262936	2.99691	0.00272728	0.354426	198.338	5.14057	76.1134	93.6866	14.0147	248.983	317.486	201.908	906.325	581.298	2.56427	0.450474	77.4587	451.2
ARHGAP29	9411	19337.2	0.605564	0.202127	2.99615	0.00273408	0.354426	22183.4	10650.4	16662.2	12957.5	10868.9	19526.9	25905.5	26586.1	21418.1	26613.3	2.56319	0.450474	14664.5	24010
GALNT9	50614	167.375	-0.825142	0.282468	-2.99353	0.00275768	0.354426	67.3427	30.8434	367.33	321.515	532.558	88.0026	69.5725	21.9125	35.1213	139.556	2.55946	0.450474	263.918	70.8329
LOC105370841	105370841	533.915	-0.624863	0.208752	-2.99342	0.00275868	0.354426	666.97	413.816	719.217	759.075	784.822	404.597	579.118	302.862	383.408	325.263	2.5593	0.450474	668.78	399.05
SRPX	8406	5762.19	0.788121	0.264799	2.98147	0.00286871	0.366432	6681.69	1912.29	5101.81	1366.97	2760.89	8934.41	4906.33	8437.09	7773.51	9746.91	2.54231	0.436006	3564.73	7959.65
PPP1R1B	84152	46.8263	0.81863	0.275162	2.97879	0.00289391	0.367526	48.8927	18.8488	16.5464	18.0986	31.2635	71.9046	45.0751	53.216	38.0481	126.369	2.53852	0.434712	26.73	66.9226
SLC26A4	5172	34.2057	0.817514	0.274989	2.97245	0.00295437	0.373061	9.22503	33.4137	14.3402	11.7108	29.1074	61.1726	59.7736	29.7384	59.5111	34.0647	2.52954	0.42822	19.5594	48.8521
TLR10	81793	3.6442	0.596474	0.229921	2.97208	0.00295787		0	0	2.20619	0	0	10.732	0.979894	8.60848	2.92677	10.9886	2.52902		0.441237	6.84716
ENTPD8	377841	68.8797	-0.830247	0.2816	-2.967	0.00300721	0.377575	35.9776	42.8381	79.4227	142.659	205.908	34.3425	36.2561	14.8692	44.8772	51.6465	2.52184	0.422996	101.361	36.3983
NEURL1	9148	77.1294	-0.827987	0.281238	-2.95912	0.00308523	0.381328	71.9552	34.2705	281.289	89.4281	89.4784	39.7085	32.3365	61.8245	46.8284	24.175	2.51071	0.418702	113.284	40.9746
PVALB	5816	53.2608	-0.832017	0.283849	-2.95817	0.00309467	0.381328	22.1401	97.6708	69.4949	92.622	119.664	23.6105	14.6984	13.304	67.3158	12.0875	2.50939	0.418702	80.3183	26.2032
LOC105376571	105376571	21.4505	0.816357	0.281638	2.95742	0.00310221	0.381328	7.38002	8.56761	4.41237	6.38772	17.2488	33.2693	36.2561	11.7388	6.82914	82.4147	2.50833	0.418702	8.79932	34.1016
LOC124903889	124903889	59.3027	-0.799364	0.279244	-2.95704	0.00310612	0.381328	74.7227	23.9893	275.773	11.7108	90.5564	53.6601	19.5979	17.9995	10.7315	14.2852	2.50778	0.418702	95.3505	23.2549
ZNF404	342908	805.55	-0.687606	0.232901	-2.95291	0.00314791	0.384323	1429.88	1118.93	666.268	865.537	1131.96	614.945	887.784	541.551	488.771	309.879	2.50198	0.415304	1042.51	568.586
CDH12	1010	1232.32	0.595346	0.201841	2.94968	0.00318099	0.386229	772.135	783.937	815.186	1171.08	1155.67	1273.89	2266.5	1225.53	1304.37	1554.89	2.49744	0.413156	939.602	1525.04
LINC00511	400619	408.393	0.814175	0.277323	2.94788	0.00319961	0.386366	438.189	155.074	125.753	213.989	221.001	589.188	703.564	470.336	131.705	1035.13	2.4949	0.413001	230.801	585.984
LOC105377527	105377527	3.35057	0.469195	0.204574	2.94781	0.00320034		0.922503	0	0	0	0	18.2444	0	4.69553	1.95118	7.69204	2.4948		0.184501	6.51664
ECM1	1893	3401.69	0.741733	0.251987	2.94588	0.00322038	0.38676	1621.76	974.994	4004.23	2173.96	2483.83	5465.82	4918.09	5598.64	4165.78	2609.8	2.49209	0.412558	2251.75	4551.63
RELN	5649	47.3776	-0.786776	0.277276	-2.94142	0.00326707	0.388513	22.1401	11.1379	24.268	59.6188	267.357	19.3177	8.81905	28.1732	17.5606	15.3841	2.48584	0.410594	76.9044	17.8509
FOXC1	2296	4048.53	0.722492	0.245791	2.94113	0.00327014	0.388513	2476	1833.47	2877.97	2669	3871.29	5634.31	5336.51	3016.88	3165.79	9604.06	2.48543	0.410594	2745.55	5351.51
SLC16A13	201232	955.55	0.478023	0.162918	2.93411	0.00334505	0.395288	809.035	566.319	843.866	822.952	875.379	1372.63	1111.2	1039.28	995.103	1119.74	2.4756	0.403086	783.51	1127.59
LOC105369203	105369203	12.7285	0.764955	0.271344	2.93032	0.00338613	0.397509	5.53502	1.71352	0	6.38772	7.54637	15.0248	23.5175	52.4334	10.7315	4.39545	2.4703	0.400653	4.23653	21.2205
LOC105373553	105373553	6.0072	-0.662118	0.246734	-2.92907	0.00339982	0.397509	4.61251	0.856761	9.92784	14.9047	23.7172	2.14641	0.979894	0	2.92677	0	2.46854	0.400653	10.8038	1.21061
PRRT3	285368	672.098	0.565594	0.193575	2.92165	0.00348182	0.402571	583.022	641.714	308.866	502.501	575.68	646.068	822.131	831.109	860.472	949.417	2.45819	0.395158	522.357	821.84
CBWD6		195.047	-0.577826	0.197856	-2.91993	0.00350116	0.402571	249.998	176.493	346.371	210.795	215.611	147.029	121.507	171.387	154.143	157.137	2.45579	0.395158	239.854	150.241
DGAT1	8694	3417.72	-0.4328	0.148272	-2.91895	0.00351214	0.402571	3812.7	3893.98	3955.69	3734.69	4434.03	3345.17	3005.34	2945.66	2125.81	2924.07	2.45443	0.395158	3966.22	2869.21
APOD	347	1253.23	0.688687	0.258921	2.91796	0.0035233	0.402571	275.828	65.9706	673.99	278.931	512.075	4173.69	1653.08	384.251	170.729	4343.8	2.45305	0.395158	361.359	2145.11
FBN3	84467	12.1115	-0.695078	0.25763	-2.917	0.0035342	0.402571	2.76751	68.5409	5.51547	7.45234	20.483	2.14641	0.979894	0.782589	5.85355	6.59317	2.45171	0.395158	20.9518	3.27112
ARHGAP1	392	6287.61	0.384673	0.132094	2.91212	0.0035898	0.406692	6154.94	4681.34	5595.99	5448.73	5140.15	8024.34	6613.31	6610.53	7778.39	6828.33	2.44493	0.390735	5404.23	7170.98
PKD1P4-NPIPA8	110006323	356.146	0.657661	0.225959	2.91061	0.00360718	0.406692	224.168	272.45	340.856	219.312	231.781	652.507	558.54	485.205	315.116	261.529	2.44283	0.390735	257.713	454.579
ENOX1	55068	80.3919	-0.809404	0.279325	-2.9085	0.00363163	0.407369	33.2101	215.047	94.866	78.7819	158.474	24.6837	41.1556	35.2165	82.9253	39.559	2.4399	0.390012	116.076	44.708
ATG12	9140	3823.54	-0.490981	0.169079	-2.90386	0.00368593	0.411113	4474.14	3407.34	5559.59	5064.4	4178.53	3330.15	2725.09	3837.82	2824.34	2833.97	2.43345	0.386039	4536.8	3110.27
NEBL	10529	260.565	-0.731708	0.252254	-2.90248	0.00370221	0.411113	567.339	240.75	386.083	232.087	311.557	202.835	97.0096	104.084	250.727	213.179	2.43154	0.386039	347.563	173.567
HERC3	8916	1056.58	0.787801	0.273637	2.88747	0.00388359	0.429098	955.713	520.054	201.866	644.095	812.852	1974.69	1540.39	2249.16	443.894	1223.03	2.41077	0.367443	626.916	1486.24
ANAPC1P6	402096	3.65914	-0.411517	0.194397	-2.88443	0.00392128		1.84501	28.2731	2.20619	3.19386	0	1.0732	0	0	0	0	2.40657		7.10364	0.214641
RAMP3	10268	19.3884	0.709166	0.263619	2.8797	0.00398055	0.437623	0.922503	0.856761	3.30928	11.7108	12.9366	26.8301	6.85926	16.4344	10.7315	103.293	2.40006	0.3589	5.9472	32.8297
SMAD1	4086	2327	0.561087	0.195234	2.87402	0.0040528	0.440027	1514.75	1519.04	2506.23	1599.06	1918.93	2540.27	3631.49	2151.34	3460.42	2428.49	2.39225	0.356521	1811.6	2842.4
GLT1D1	144423	87.8937	-0.805986	0.284118	-2.87188	0.00408039	0.440027	140.22	111.379	209.588	55.3603	146.615	92.2954	32.3365	3.91294	57.5599	29.6693	2.3893	0.356521	132.633	43.1548
FST	10468	10306.4	0.644824	0.224616	2.8713	0.00408787	0.440027	4600.52	9145.93	5263.96	8216.74	10373	9271.4	10215.4	18145.9	13877.8	13953.4	2.3885	0.356521	7520.03	13092.8
ARID3A	1820	470.366	0.669136	0.233115	2.87089	0.00409321	0.440027	522.137	178.206	429.103	339.614	208.064	590.262	653.59	601.028	492.674	688.987	2.38794	0.356521	335.425	605.308
SLA	6503	11.781	-0.670228	0.253262	-2.87021	0.00410198	0.440027	10.1475	0.856761	9.92784	64.9419	17.2488	1.0732	0.979894	8.60848	2.92677	1.09886	2.38701	0.356521	20.6246	2.93744
TNN	63923	13.9277	-0.603809	0.240547	-2.86701	0.00414372	0.442357	96.8628	5.99733	3.30928	17.0339	1.07805	0	1.95979	1.56518	4.87796	6.59317	2.38261	0.354227	24.8563	2.99922
LOC102725231	102725231	2.81616	-0.474634	0.20745	-2.86694	0.00414465		9.22503	2.57028	8.82474	0	6.46832	1.0732	0	0	0	0	2.38251		5.41767	0.214641
LOC105373968	105373968	24.1969	-0.807126	0.28383	-2.86228	0.00420608	0.444142	35.9776	38.5543	14.3402	76.6527	15.0927	11.8052	8.81905	7.0433	11.7071	21.9772	2.37612	0.352478	36.1235	12.2704
SLC8A1	6546	22.4548	0.774324	0.26991	2.86213	0.00420804	0.444142	11.07	17.1352	9.92784	11.7108	18.3269	38.6353	33.3164	14.8692	32.1945	37.3613	2.37592	0.352478	13.6342	31.2753
PDLIM5	10611	2675.86	0.369938	0.129302	2.86102	0.00422276	0.444142	2035.04	2507.74	2574.62	2260.19	2198.15	3352.69	3022.97	3017.66	3133.6	2655.95	2.3744	0.352478	2315.15	3036.57
PLCH1	23007	475.182	0.802786	0.283122	2.85967	0.00424083	0.444142	300.736	202.196	69.4949	223.57	448.47	1022.76	372.36	125.997	1030.22	956.01	2.37255	0.352478	248.893	701.471
LOC124901096	124901096	30.8285	-0.796533	0.280284	-2.84727	0.00440956	0.456409	27.6751	35.1272	33.0928	101.139	25.8733	22.5373	8.81905	20.3473	20.4874	13.1863	2.3556	0.340646	44.5815	17.0755
LGR6	59352	56.1536	-0.722022	0.268497	-2.84682	0.00441577	0.456409	41.5126	1.71352	70.598	173.533	178.957	26.8301	19.5979	32.0861	15.6095	1.09886	2.35499	0.340646	93.2628	19.0445
PRKACB	5567	3422.06	0.390915	0.137403	2.84499	0.00444128	0.456409	3085.77	3337.94	2622.05	2781.85	2826.65	3417.08	4664.3	3729.04	3956.02	3799.87	2.35249	0.340646	2930.85	3913.26
H2BC15	8341	152.933	-0.622823	0.218909	-2.84482	0.00444359	0.456409	226.936	145.649	166.567	192.696	229.625	158.834	131.306	79.824	120.973	76.9204	2.35227	0.340646	192.295	113.572
FAT4	79633	1129.19	-0.745045	0.262459	-2.8424	0.00447748	0.456409	539.664	1509.61	2593.37	932.608	2089.27	821	766.277	879.63	764.864	395.59	2.34897	0.340646	1532.9	725.472
ZNF835	90485	36.9958	-0.762093	0.267896	-2.84046	0.0045048	0.456409	94.0953	32.5569	31.9897	40.4556	56.0587	19.3177	23.5175	33.6513	18.5362	19.7795	2.34632	0.340646	51.0312	22.9604
LOC105379061	105379061	4.54455	0.680451	0.250867	2.84005	0.00451059		1.84501	0.856761	0	2.12924	0	1.0732	16.6582	8.60848	8.78032	5.49431	2.34577		0.966202	8.1229
TBC1D16	125058	9817.48	0.431886	0.152106	2.83938	0.00452007	0.456409	7178.92	10620.4	6587.67	8281.68	8520.93	10687	11042.4	12104.3	11448.6	11702.9	2.34485	0.340646	8237.92	11397
COL9A2	1298	2269.98	0.67409	0.237504	2.83916	0.0045232	0.456409	1546.11	1664.69	982.856	2180.34	1650.5	2965.26	2521.27	1334.31	3897.49	3957	2.34455	0.340646	1604.9	2935.07
BSG	682	33283.7	0.421304	0.148816	2.83105	0.00463955	0.466022	26783	35695.2	24615.5	26542.1	26754	35689.4	39906.2	34962.2	45331.8	36558.1	2.33352	0.331594	28078	38489.5
TMEM265	100862671	160.145	-0.607068	0.214515	-2.82937	0.00466396	0.466354	226.013	140.509	295.629	185.244	153.083	141.663	97.0096	138.518	116.095	107.689	2.33125	0.331284	200.096	120.195
DMD	1756	20.1394	0.797133	0.283924	2.82534	0.00472304	0.468773	12.915	17.1352	4.41237	12.7754	0	19.3177	25.4773	34.4339	33.1701	41.7568	2.32578	0.329037	9.44762	30.8311
GOLGA2P10	80154	1243.52	-0.45409	0.160883	-2.82246	0.00476574	0.468773	1101.47	1699.81	1425.2	1460.66	1592.28	1211.65	1060.25	892.934	1088.76	902.166	2.32187	0.329037	1455.88	1031.15
ITIH3	3699	16.5205	-0.73936	0.272033	-2.82058	0.00479373	0.468773	13.8375	69.3977	3.30928	27.6801	21.5611	5.36601	8.81905	5.47812	9.75592	0	2.31933	0.329037	27.1571	5.88382
ZNF385D	79750	164.451	0.764724	0.271712	2.82009	0.00480097	0.468773	102.398	65.9706	214	48.9725	71.1515	130.931	264.572	387.381	158.046	201.092	2.31867	0.329037	100.499	228.404
LOC105378626	105378626	30.106	-0.765474	0.27111	-2.81966	0.00480747	0.468773	65.4977	37.6975	25.3711	34.0679	46.3563	17.1712	15.6783	25.0428	7.80473	26.3727	2.31808	0.329037	41.7981	18.414
DOC2B	8447	75.5396	-0.757711	0.277988	-2.81853	0.00482437	0.468773	173.431	34.2705	176.495	30.874	187.581	75.1242	51.9344	4.69553	7.80473	13.1863	2.31656	0.329037	120.53	30.549
KCNN1	3780	457.086	0.571405	0.202767	2.81772	0.00483665	0.468773	452.026	446.373	270.258	248.057	344.977	486.161	552.66	649.549	435.114	685.69	2.31546	0.329037	352.338	561.835
LOC124901465	124901465	15.9396	0.788523	0.283169	2.81375	0.00489678	0.472528	10.1475	3.42705	5.51547	7.45234	9.70247	36.4889	43.1154	24.2603	3.90237	15.3841	2.31009	0.325572	7.24897	24.6302
DDX60L	91351	3245	0.613949	0.2185	2.81018	0.0049514	0.473935	2415.11	1254.3	3307.07	2246.35	2882.71	3828.11	3207.19	5449.17	3479.94	4380.07	2.30527	0.324281	2421.11	4068.9
NKX6-1	4825	325.586	0.577833	0.2056	2.80999	0.00495425	0.473935	218.633	321.286	265.845	216.118	227.469	463.624	417.435	549.377	284.873	291.199	2.30502	0.324281	249.87	401.301
TXNDC12-AS1	104355143	7.18666	0.760566	0.274991	2.80757	0.00499165	0.474798	2.76751	2.57028	6.61856	0	1.07805	7.51242	9.79894	11.7388	7.80473	21.9772	2.30176	0.323491	2.60688	11.7664
C1QL4	338761	751.042	0.591226	0.21072	2.80569	0.00502091	0.474798	605.162	789.934	390.495	463.11	602.631	845.684	601.655	1069.02	957.055	1185.67	2.29922	0.323491	570.266	931.817
C7	730	14.4403	0.762593	0.278471	2.80472	0.00503608	0.474798	5.53502	0	5.51547	13.8401	4.31221	47.2209	9.79894	24.2603	18.5362	15.3841	2.29791	0.323491	5.84055	23.0401
GPR4	2828	127.089	0.680742	0.24272	2.80388	0.00504922	0.474798	140.22	82.2491	69.4949	104.333	47.4343	221.08	196.959	164.344	123.9	120.875	2.29678	0.323491	88.7463	165.431
SLC38A10	124565	8908.02	0.480324	0.171543	2.80003	0.00510971	0.477834	7153.09	6804.4	7857.33	7149.99	7418.08	8507.28	13028.7	13563.8	8241.8	9355.71	2.2916	0.320723	7276.58	10539.5
UNC5C	8633	887.643	0.714483	0.269779	2.79909	0.00512475	0.477834	707.56	144.793	218.412	92.622	421.519	1361.89	1921.57	449.206	202.923	3355.93	2.29033	0.320723	316.981	1458.3
TTC30B		355.595	0.571325	0.204651	2.79139	0.00524818	0.48657	270.293	358.983	187.526	252.315	299.699	329.473	370.4	419.468	454.626	613.165	2.27999	0.312855	273.763	437.426
GNG7	2788	724.163	0.65658	0.23569	2.78622	0.00533265	0.48657	524.904	831.915	268.052	458.851	507.763	617.092	1237.61	997.018	742.425	1056.01	2.27306	0.312855	518.297	930.03
NPAS2	4862	2644.23	0.653029	0.234447	2.78619	0.00533318	0.48657	2237.99	1057.24	2031.9	1887.57	2284.39	4336.81	2905.39	2730.45	1909.23	5061.36	2.27301	0.312855	1899.82	3388.65
CASC8	727677	327.976	0.67067	0.240754	2.78612	0.00533436	0.48657	260.146	203.909	206.278	317.257	169.254	373.475	449.772	662.07	189.265	448.336	2.27292	0.312855	231.369	424.583
LOC105376222	105376222	293.235	0.628136	0.225584	2.78455	0.00536021	0.48657	214.943	144.793	250.402	156.499	312.635	481.868	324.345	474.249	312.189	260.43	2.27082	0.312855	215.854	370.616
JMJD8	339123	1099.55	0.533277	0.191522	2.78434	0.00536375	0.48657	985.233	912.451	735.763	777.173	935.75	1527.17	1434.57	1615.26	1289.73	782.39	2.27053	0.312855	869.274	1329.82
TLR4	7099	4437.47	0.619101	0.222428	2.7838	0.00537257	0.48657	3079.31	2740.78	2394.81	2814.86	5420.45	5073.03	5548.16	4162.59	4822.35	8318.39	2.26982	0.312855	3290.04	5584.9
LOC107984697	107984697	7.37699	-0.392936	0.193234	-2.77641	0.00549629	0.4945	4.61251	0	59.567	0	6.46832	2.14641	0	0	0.975592	0	2.25993	0.305834	14.1296	0.624399
HLA-DQB2	3120	27.0919	0.774964	0.283275	2.77499	0.0055204	0.4945	14.76	3.42705	6.61856	35.1325	3.23416	60.0994	48.0148	25.8254	50.7308	23.0761	2.25803	0.305834	12.6345	41.5493
LOC727751	727751	269.404	-0.543607	0.195913	-2.77458	0.00552727	0.4945	227.858	420.67	396.01	278.931	312.635	253.276	212.637	165.909	201.947	224.168	2.25749	0.305834	327.221	211.587
LINC01920	101929260	3.99735	0.469565	0.209878	2.77074	0.00559291		0	0	2.20619	0	0	6.43922	17.6381	11.7388	1.95118	0	2.25236		0.441237	7.55347
NHIP	105373085	1284.55	-0.760735	0.275577	-2.7696	0.00561249	0.497127	1116.23	653.709	3155.95	1576.7	2498.93	660.02	951.478	272.341	610.72	1349.4	2.25084	0.303533	1800.3	768.792
LOC105376208	105376208	173.979	0.695524	0.251184	2.7692	0.00561942	0.497127	65.4977	202.196	124.65	114.979	86.2442	113.759	243.994	266.863	289.751	231.86	2.25031	0.303533	118.713	229.245
FAM13A-AS1	285512	9.8198	0.749021	0.275882	2.76614	0.00567243	0.497127	5.53502	2.57028	1.10309	1.06462	8.62442	5.36601	9.79894	35.2165	14.6339	14.2852	2.24623	0.303533	3.77949	15.8601
GAS5	60674	5854.17	-0.657996	0.238026	-2.76531	0.00568693	0.497127	10304.4	4948.65	11934.4	6201.42	4277.71	5364.94	4374.25	3616.34	4598.94	2920.78	2.24512	0.303533	7533.3	4175.05
CLDN4	1364	465.271	-0.77427	0.28402	-2.76513	0.00569	0.497127	868.998	63.4003	1083.24	843.18	648.988	592.408	155.803	160.431	95.608	140.654	2.24489	0.303533	701.561	228.981
IKZF1	10320	356.929	-0.746225	0.270393	-2.76504	0.0056916	0.497127	253.688	329.853	389.392	530.181	955.155	203.909	135.225	306.775	362.92	102.194	2.24477	0.303533	491.654	222.205
TNFSF18	8995	14.4129	-0.696224	0.265405	-2.76097	0.00576293	0.497583	21.2176	0.856761	6.61856	75.5881	16.1708	4.29281	3.91958	7.0433	2.92677	5.49431	2.23936	0.303134	24.0903	4.73535
CPTP	80772	1127.92	0.394944	0.143097	2.75993	0.00578129	0.497583	1150.36	786.507	886.887	1005	988.574	1427.36	1309.14	1302.23	1199	1224.13	2.23798	0.303134	963.466	1292.37
FLJ20021	90024	850.651	0.50594	0.183427	2.75823	0.00581151	0.497583	842.245	640.858	661.856	559.99	712.593	1402.68	959.317	765.372	903.398	1058.2	2.23571	0.303134	683.508	1017.79
F3	2152	303.282	0.751551	0.273201	2.75798	0.00581599	0.497583	144.833	145.649	231.65	270.414	134.757	321.961	193.039	222.255	355.115	1013.15	2.23538	0.303134	185.46	421.104
UBE2I	7329	13807.3	0.388256	0.140815	2.75721	0.00582974	0.497583	11493.5	12061.5	11802	12460.3	11343.3	19539.8	16475.9	12834.5	14469	15592.9	2.23435	0.303134	11832.1	15782.4
FMO3	2328	13.6711	0.59232	0.241907	2.75708	0.00583193	0.497583	2.76751	2.57028	1.10309	2.12924	7.54637	4.29281	1.95979	0.782589	92.6812	20.8784	2.23419	0.303134	3.2233	24.119
ELN	2006	16.0967	-0.703238	0.267449	-2.75539	0.00586221	0.498243	2.76751	38.5543	7.72165	55.3603	29.1074	0	4.89947	5.47812	12.6827	4.39545	2.23194	0.302559	26.7022	5.49115
AMOTL2	51421	10056.7	-0.485948	0.176625	-2.75133	0.00593543	0.502533	14000.8	11487.5	10772.8	12327.2	11081.3	10475.5	9140.46	7217.82	8511.06	5552.55	2.22655	0.298835	11933.9	8179.48
LOC107984936	107984936	2.28351	0.390957	0.185988	2.75118	0.00593812		0	0	0	0	0	5.36601	0	7.82589	1.95118	7.69204	2.22635		0	4.56702
ZFPM2	23414	748.947	-0.577987	0.210288	-2.74864	0.00598433	0.503485	690.032	748.809	676.196	1387.2	1123.33	559.139	674.167	537.638	646.817	446.138	2.22298	0.298013	925.114	572.78
CTSC	1075	12805.6	0.53119	0.193394	2.74675	0.00601882	0.503485	13074.6	8366.27	9112.65	11279.7	8789.36	18361.4	12793.5	21108	12610.5	12560	2.22049	0.298013	10124.5	15486.7
TBX10	347853	84.1625	0.76906	0.281603	2.7442	0.00606587	0.503485	50.7377	33.4137	18.7526	102.204	30.1855	47.2209	220.476	166.691	74.145	97.7988	2.21711	0.298013	47.0586	121.266
TM6SF1	53346	77.5681	-0.744531	0.271852	-2.74342	0.00608029	0.503485	54.4277	59.1165	162.155	150.112	109.961	70.8314	48.0148	32.8687	67.3158	20.8784	2.21608	0.298013	107.154	47.9818
AKR1C1	1645	26.7777	-0.679469	0.262939	-2.74189	0.00610862	0.503485	119.003	12.8514	24.268	44.7141	23.7172	2.14641	3.91958	31.3035	5.85355	0	2.21406	0.298013	44.9107	8.64462
LOC107985686	107985686	5.9021	-0.742075	0.273449	-2.74096	0.00612598	0.503485	2.76751	15.4217	5.51547	8.51696	16.1708	1.0732	1.95979	2.34777	1.95118	3.29659	2.21282	0.298013	9.67849	2.12571
XDH	7498	719.954	0.421685	0.153869	2.74053	0.0061341	0.503485	573.797	520.054	732.454	558.926	647.91	906.856	782.936	776.328	727.791	972.493	2.21225	0.298013	606.628	833.281
LOC124902063	124902063	4.74627	-0.729428	0.268346	-2.74006	0.00614277	0.503485	10.1475	5.99733	5.51547	4.25848	14.0147	1.0732	2.93968	1.56518	1.95118	0	2.21164	0.298013	7.9867	1.50585
FAM83A	84985	6.14195	-0.74894	0.275246	-2.73958	0.00615173	0.503485	9.22503	8.56761	6.61856	19.1632	6.46832	2.14641	0	3.13035	3.90237	2.19772	2.211	0.298013	10.0085	2.27537
BNC2-AS1	111216284	17.404	0.775078	0.284121	2.73571	0.00622454	0.507564	7.38002	15.4217	2.20619	2.12924	16.1708	20.3909	25.4773	40.6946	24.3898	19.7795	2.20589	0.294509	8.66159	26.1464
LOC101930053	101930053	100.489	-0.728213	0.266662	-2.73288	0.00627832	0.510067	107.933	182.49	168.773	117.108	106.727	32.1961	55.854	48.5205	142.436	42.8556	2.20216	0.292373	136.606	64.3725
LINC00239	145200	36.9504	0.762576	0.27991	2.73092	0.00631582	0.510922	27.6751	12.8514	15.4433	43.6494	6.46832	55.8065	75.4519	41.4772	30.2433	60.4374	2.19957	0.291646	21.2175	52.6833
LOC124902800	124902800	24.8119	0.763396	0.279957	2.72991	0.00633508	0.510922	9.22503	15.4217	6.61856	8.51696	31.2635	52.5869	26.4572	28.9558	27.3166	41.7568	2.19825	0.291646	14.2092	35.4146
KIAA1328	57536	293.008	-0.526708	0.193215	-2.72545	0.00642134	0.515639	462.174	383.829	300.041	318.322	305.089	240.397	246.933	278.602	241.947	152.742	2.19237	0.287655	353.891	232.124
SSTR3	6753	6.28629	-0.665702	0.25726	-2.72448	0.00644023	0.515639	5.53502	3.42705	6.61856	33.0032	5.39026	3.21961	1.95979	0.782589	2.92677	0	2.1911	0.287655	10.7948	1.77775
SMAD4	4089	4654.13	-0.382977	0.140928	-2.71753	0.00657705	0.523752	6023.94	4342.92	5374.27	4712.01	6101.78	4258.47	4065.58	3664.86	4122.85	3874.59	2.18197	0.280874	5310.99	3997.27
ADCYAP1	116	8.51726	-0.602702	0.243824	-2.71693	0.00658897	0.523752	0.922503	11.1379	2.20619	47.9079	12.9366	1.0732	0.979894	3.13035	4.87796	0	2.18118	0.280874	15.0222	2.01228
AZGP1	563	6.43353	0.623537	0.247534	2.71507	0.00662627	0.524829	0.922503	2.57028	0	0	4.31221	1.0732	5.87937	6.26071	22.4386	20.8784	2.17873	0.279982	1.561	11.3061
KISS1R	84634	2.29665	0.379086	0.183725	2.71504	0.00662675		0	0	0	0	0	9.65883	1.95979	0	5.85355	5.49431	2.1787		0	4.5933
MIR3657	100500889	2.86357	-0.551141	0.224935	-2.71017	0.00672482		0.922503	3.42705	2.20619	12.7754	7.54637	0	0	0.782589	0.975592	0	2.17232		5.37551	0.351636
RAB11FIP4	84440	2270.17	0.727747	0.26926	2.70796	0.00676982	0.532997	2301.64	654.566	1190.24	1794.95	1261.32	3406.35	2091.09	1994.04	1573.63	6433.84	2.16942	0.273275	1440.54	3099.79
LOC105370168	105370168	6.92377	0.687804	0.263744	2.70758	0.00677763	0.532997	0.922503	3.42705	6.61856	0	0	6.43922	18.618	7.82589	7.80473	17.5818	2.16892	0.273275	2.19362	11.6539
GASAL1	401472	825.579	0.687025	0.254217	2.70419	0.00684716	0.535586	718.63	642.571	389.392	542.957	521.777	891.832	1245.45	2084.03	482.918	736.238	2.16449	0.271171	563.065	1088.09
SMAD7	4092	2151.79	-0.491133	0.181715	-2.70278	0.0068763	0.535586	3185.4	2197.59	1873.05	2263.38	3284.83	1855.57	1813.78	1745.96	1403.88	1894.44	2.16264	0.271171	2560.85	1742.72
LOC105379340	105379340	7.92345	0.477219	0.215117	2.70135	0.0069058	0.535586	0	1.71352	0	4.25848	0	1.0732	22.5376	37.5643	0	12.0875	2.16079	0.271171	1.1944	14.6525
LOC105375614	105375614	26.2311	0.699237	0.27014	2.70038	0.00692595	0.535586	2.76751	24.8461	11.0309	2.12924	7.54637	6.43922	7.83916	99.3888	32.1945	68.1295	2.15952	0.271171	9.66403	42.7982
HTR1F	3355	17.3857	-0.645749	0.257439	-2.69814	0.00697286	0.535586	5.53502	36.8407	9.92784	9.58159	85.1662	0	0.979894	3.13035	11.7071	10.9886	2.15659	0.271171	29.4103	5.36119
LOC101928228		159.382	0.753705	0.283756	2.69675	0.00700206	0.535586	32.2876	11.9947	179.804	54.2957	114.274	195.323	108.768	132.257	199.996	564.815	2.15477	0.271171	78.5311	240.232
LOC101929470	101929470	2.91969	0.547233	0.225042	2.6966	0.00700508		1.84501	0	0	0	0	5.36601	1.95979	3.91294	2.92677	13.1863	2.15459		0.369001	5.47037
EFCAB12	90288	32.3708	0.656032	0.242665	2.69612	0.00701516	0.535586	28.5976	26.5596	20.9588	23.4217	15.0927	35.4157	50.9545	48.5205	39.0237	35.1636	2.15396	0.271171	22.9261	41.8156
SNHG7	84973	891.583	-0.508553	0.188673	-2.69541	0.00703027	0.535586	1018.44	1024.69	1349.08	1061.43	891.55	887.539	898.563	693.374	513.161	578.002	2.15303	0.271171	1069.04	714.128
KCNK12	56660	76.736	-0.70595	0.262079	-2.694	0.00706006	0.535586	69.1877	111.379	62.8763	160.758	109.961	56.8797	47.0349	70.433	19.5118	59.3386	2.15119	0.271171	102.832	50.6396
PIGQ	9091	2820.5	0.510086	0.189456	2.69239	0.00709413	0.535586	2706.62	2199.31	1910.56	2202.7	2264.99	3514.74	4221.39	4243.98	2641.9	2298.82	2.1491	0.271171	2256.84	3384.17
LURAP1	541468	59.6568	0.695891	0.258338	2.69209	0.00710051	0.535586	50.7377	49.6922	20.9588	24.4863	53.9026	52.5869	88.1905	69.6504	64.389	121.974	2.14871	0.271171	39.9555	79.3581
LOC107987069	107987069	184.721	-0.623605	0.231617	-2.69205	0.0071014	0.535586	318.264	166.212	232.753	200.149	253.342	140.59	207.738	139.301	114.144	74.7226	2.14866	0.271171	234.144	135.299
ABCG4	64137	39.5017	0.734412	0.273073	2.68913	0.00716375	0.537995	34.1326	27.4164	19.8557	28.7448	11.8586	40.7817	27.437	58.6942	43.9016	102.194	2.14486	0.269221	24.4016	54.6017
LOC112267903	112267903	5.55333	0.694567	0.264555	2.68816	0.00718473	0.537995	1.84501	2.57028	2.20619	2.12924	0	8.58562	20.5778	10.1737	1.95118	5.49431	2.14359	0.269221	1.75014	9.35651
ARHGDIA	396	33195.1	0.414069	0.15416	2.68598	0.00723181	0.537995	28378	30427.9	26071.6	27480	27936.7	38464.7	36653	48229.4	28382.9	39927.2	2.14075	0.269221	28058.8	38331.4
C15orf48	84419	9.91393	-0.548299	0.23341	-2.68541	0.00724405	0.537995	6.45752	0	62.8763	13.8401	5.39026	5.36601	0.979894	3.13035	0	1.09886	2.14002	0.269221	17.7128	2.11503
TDRKH-AS1	109729141	64.7958	-0.642226	0.239048	-2.6849	0.00725507	0.537995	61.8077	113.093	86.0413	104.333	49.5904	51.5137	55.854	36.7817	52.6819	36.2625	2.13936	0.269221	82.9729	46.6188
LOC124904009	124904009	35.6963	0.720581	0.268287	2.68083	0.00734393	0.542763	14.76	41.9813	15.4433	14.9047	26.9513	30.0497	50.9545	68.0852	48.7796	45.0534	2.13407	0.26539	22.8081	48.5845
LOC105379516	105379516	9.91042	-0.759789	0.284073	-2.67726	0.00742277	0.546761	16.6051	10.2811	11.0309	26.6155	9.70247	3.21961	5.87937	2.34777	6.82914	6.59317	2.12943	0.262202	14.847	4.97381
LOC124903022	124903022	3.29415	0.496912	0.215404	2.67577	0.00745572		1.84501	0	0	0	0	1.0732	4.89947	1.56518	4.87796	18.6807	2.12751		0.369001	6.21929
LTK	4058	37.2956	0.643094	0.240047	2.67384	0.00749893	0.54935	30.4426	26.5596	27.5773	25.5509	23.7172	35.4157	69.5725	53.216	38.0481	42.8556	2.125	0.260151	26.7695	47.8216
OPHN1	4983	1108.32	0.566239	0.211811	2.67345	0.00750764	0.54935	887.448	1148.06	709.289	667.517	846.271	1637.71	1157.26	878.065	1208.76	1942.79	2.1245	0.260151	851.717	1364.91
LOC124902767	124902767	2.55035	0.431159	0.201671	2.66744	0.00764314		0	0	1.10309	0	0	3.21961	2.93968	0.782589	0.975592	16.4829	2.11673		0.220619	4.88008
NRG3	10718	381.489	-0.692872	0.26027	-2.66442	0.00771217	0.556329	231.548	539.76	945.351	264.026	557.353	300.497	255.752	336.513	221.459	162.632	2.11282	0.254668	507.608	255.371
LINC00645	100505967	34.0714	-0.690143	0.258734	-2.66364	0.00772999	0.556329	27.6751	67.6841	27.5773	48.9725	53.9026	21.4641	27.437	18.7821	26.341	20.8784	2.11182	0.254668	45.1623	22.9805
ASS1	445	10419.4	-0.687017	0.258242	-2.66285	0.0077482	0.556329	7185.38	17629.6	20182.2	14320.2	9671.21	8486.89	7684.33	2498.81	9871.04	6664.6	2.1108	0.254668	13797.7	7041.13
GBA		3994.89	0.432333	0.162387	2.66235	0.00775969	0.556329	3644.81	3606.97	3380.98	2799.95	3283.75	3689.67	4449.7	5741.85	5384.29	3966.89	2.11016	0.254668	3343.29	4646.48
AQP1	358	816.237	-0.703016	0.264433	-2.66205	0.00776658	0.556329	1054.42	2161.61	776.577	853.826	632.817	753.388	510.525	201.125	560.965	657.12	2.10977	0.254668	1095.85	536.625
AARD	441376	609.596	0.506087	0.190118	2.66179	0.00777258	0.556329	454.794	598.876	378.361	483.338	527.168	521.577	1007.33	730.938	728.767	664.812	2.10943	0.254668	488.507	730.685
NLGN3	54413	143.799	0.516307	0.193946	2.6615	0.00777924	0.556329	97.7853	115.663	132.371	144.788	81.932	158.834	192.059	175.3	141.461	197.795	2.10906	0.254668	114.508	173.09
TRIM49C	642612	2.75442	-0.409193	0.194556	-2.66097	0.00779167		0.922503	0	4.41237	10.6462	10.7805	0	0	0.782589	0	0	2.10837		5.35232	0.156518
GSTA4	2941	1192.33	0.457455	0.172451	2.65258	0.0079879	0.568894	908.665	1214.03	1030.29	999.679	766.495	1357.6	1722.65	1561.26	1251.68	1110.95	2.09757	0.244969	983.832	1400.83
ROS1	6098	186.198	0.72115	0.272484	2.6518	0.00800642	0.568894	147.6	113.949	207.381	57.4895	58.2148	384.207	140.125	266.863	126.827	359.328	2.09656	0.244969	116.927	255.47
ABHD17A	81926	2275.18	0.500737	0.18897	2.64982	0.00805348	0.570403	1846.85	2026.24	1250.91	2156.92	1863.95	2188.26	3418.85	3312.7	2239.96	2447.17	2.09402	0.243818	1828.97	2721.39
LOC124901658	124901658	2.52192	-0.56156	0.22939	-2.64588	0.00814782		4.61251	2.57028	2.20619	3.19386	10.7805	1.0732	0	0.782589	0	0	2.08896		4.67267	0.371158
RAD9B	144715	38.3736	-0.668154	0.252391	-2.64363	0.00820232	0.576036	62.7302	41.1245	48.5361	41.5202	57.1368	30.0497	20.5778	25.8254	41.9504	14.2852	2.08606	0.23955	50.2096	26.5377
CHPF2	54480	519.883	0.516256	0.195294	2.64337	0.00820846	0.576036	465.864	440.375	319.897	485.467	355.757	682.557	406.656	551.725	718.035	772.5	2.08574	0.23955	413.472	626.295
CTSB	1508	70871.2	0.64185	0.242922	2.64326	0.00821121	0.576036	54924.9	27635.7	69500.4	46198.1	55120.8	105626	92095.4	126977	38522.2	92112.1	2.08559	0.23955	50676	91066.4
GPC2	221914	502.783	-0.671393	0.254404	-2.64082	0.00827065	0.57837	524.904	927.873	259.227	704.779	879.691	324.107	228.315	244.168	402.919	531.849	2.08246	0.237794	659.295	346.272
ASNSP1	389652	538.19	-0.512823	0.194296	-2.63933	0.00830691	0.579073	682.652	502.919	862.619	636.643	551.963	418.549	549.721	377.208	489.747	309.879	2.08056	0.237267	647.359	429.021
R3HDML-AS1	105372629	9.26483	-0.608832	0.249793	-2.63794	0.00834123	0.579637	1.84501	36.8407	5.51547	10.6462	24.7952	3.21961	6.85926	0	2.92677	0	2.07877	0.236844	15.9285	2.60113
SKA1	220134	3738.44	-0.419195	0.159042	-2.63574	0.00839534	0.581568	4874.51	3947.1	4601	3234.32	4980.6	3133.75	2830.92	2973.05	3760.91	3048.24	2.07596	0.2354	4327.51	3149.37
CHRD	8646	1165.14	0.617436	0.23458	2.63267	0.00847172	0.585025	409.591	1034.11	859.309	963.482	1003.67	1043.15	1569.79	1156.67	2324.83	1286.77	2.07203	0.232825	854.032	1476.24
LOC101928554	101928554	7.72701	0.651014	0.260003	2.63111	0.00851067	0.585884	3.69001	0	2.20619	0	6.46832	15.0248	1.95979	16.4344	11.7071	19.7795	2.07004	0.232188	2.4729	12.9811
LOC124903398	124903398	32.0842	0.722019	0.275011	2.62815	0.00858516	0.586741	22.1401	11.1379	15.4433	23.4217	26.9513	63.319	60.7535	19.5647	25.3654	52.7454	2.06625	0.231554	19.8188	44.3496
PLA2G4A	5321	483.386	0.559093	0.212795	2.62743	0.00860321	0.586741	332.101	241.607	497.495	426.913	366.538	719.046	471.329	802.936	520.966	454.929	2.06534	0.231554	372.931	593.841
GOLGA6L9	440295	353.099	-0.49327	0.187813	-2.62628	0.00863246	0.586741	332.101	356.413	487.567	406.685	523.934	356.303	285.149	285.645	291.702	205.487	2.06387	0.231554	421.34	284.857
LOC107986068	107986068	2.6422	0.40402	0.196023	2.62483	0.0086693		0	0	1.10309	0	0	1.0732	3.91958	12.5214	7.80473	0	2.06202		0.220619	5.06379
METTL4	64863	3276.49	-0.422683	0.161093	-2.62385	0.00869427	0.586741	2939.09	4247.82	3743.9	4294.68	3765.64	3310.83	2330.19	2480.81	2553.12	3098.79	2.06077	0.231554	3798.23	2754.75
SERPINE2	5270	9121.82	0.662612	0.252737	2.62349	0.00870348	0.586741	6033.17	3392.78	9398.35	6137.54	6718.42	18384	12468.2	9398.11	4814.54	14473.1	2.06031	0.231554	6336.05	11907.6
KLF17	128209	57.8961	0.73435	0.280533	2.62274	0.00872267	0.586741	40.5901	75.395	8.82474	25.5509	18.3269	77.2706	61.7334	95.4758	121.949	53.8443	2.05935	0.231554	33.7375	82.0546
SULF2	55959	34.9332	-0.737743	0.284123	-2.62262	0.00872573	0.586741	25.8301	24.8461	97.0722	46.8433	63.6051	30.0497	31.3566	3.13035	15.6095	10.9886	2.0592	0.231554	51.6394	18.2269
NFAM1	150372	10.4062	-0.743352	0.283893	-2.62223	0.00873553	0.586741	17.5276	4.28381	25.3711	13.8401	17.2488	5.36601	2.93968	6.26071	6.82914	4.39545	2.05871	0.231554	15.6543	5.1582
DES	1674	357.068	-0.708409	0.271709	-2.61272	0.00898237	0.601492	135.608	487.497	495.289	747.364	568.134	300.497	180.301	87.6499	319.994	248.343	2.04661	0.22077	486.778	227.357
LOC124902402	124902402	63.3669	0.735502	0.28391	2.61114	0.00902409	0.60246	65.4977	6.85409	47.433	8.51696	43.1221	57.953	119.547	61.0419	81.9497	141.753	2.0446	0.220072	34.2848	92.449
PRKAA2	5563	1040.35	-0.424568	0.162676	-2.60981	0.00905914	0.602979	1252.76	1345.97	1410.86	1139.14	887.237	906.856	825.071	970.41	935.592	729.645	2.04291	0.219698	1207.19	873.515
TBX20	57057	3.7924	0.425824	0.200651	2.60836	0.00909777		0	1.71352	0	0	0	4.29281	17.6381	13.304	0.975592	0	2.04107		0.342705	7.2421
KCTD15	79047	4803.42	-0.494069	0.189471	-2.60768	0.00911583	0.60493	4844.99	5125.15	5544.15	4664.1	8492.9	3443.91	3792.19	3909.03	4953.08	3264.72	2.0402	0.218295	5734.26	3872.59
KRT6B	3854	34.0022	0.596749	0.25056	2.60543	0.00917591	0.605804	34.1326	5.99733	0	2.12924	8.62442	31.1229	17.6381	9.39106	15.6095	215.377	2.03735	0.217668	10.1767	57.8277
THUMPD2	80745	1050.89	-0.381485	0.146433	-2.60513	0.00918383	0.605804	1219.55	1110.36	1459.39	1098.69	1110.39	1006.66	811.353	1018.93	843.887	829.641	2.03698	0.217668	1199.68	902.095
TBX3	6926	4966.91	0.669998	0.257576	2.6034	0.00923042	0.607065	3483.37	1293.71	4922	2513.57	4782.24	7247.34	8210.54	5119.7	3414.57	8682.11	2.03478	0.216765	3398.98	6534.85
DPP6	1804	36.9084	-0.699196	0.27664	-2.60234	0.00925888	0.60713	99.6303	23.1326	45.2268	61.748	60.3709	2.14641	5.87937	3.13035	54.6331	13.1863	2.03344	0.216718	58.0217	15.7951
LOC124904617	124904617	30.6181	0.627963	0.240808	2.60081	0.00930041	0.608049	22.1401	30.8434	16.5464	21.2924	19.4049	45.0745	37.236	42.2598	35.1213	36.2625	2.0315	0.216062	22.0454	39.1908
CD74	972	28776.7	0.536163	0.236677	2.59887	0.00935321	0.608593	653.132	287.872	8854.53	26134.3	1225.75	81853.2	59719.7	14769.8	50838.1	43430.3	2.02904	0.215673	7431.12	50122.2
SLC25A25-AS1	100289019	247.683	-0.524816	0.202052	-2.59741	0.00939297	0.608593	259.223	247.604	281.289	315.128	395.645	253.276	246.933	153.387	155.119	169.225	2.0272	0.215673	299.778	195.588
SNCB	6620	66.2417	0.673938	0.259543	2.59733	0.00939505	0.608593	21.2176	53.976	58.4639	36.1971	54.9807	149.175	85.2508	54.7812	78.0473	70.3272	2.0271	0.215673	44.967	87.5163
CAMKV	79012	62.9522	-0.705256	0.278837	-2.59586	0.00943555	0.608593	88.5603	8.56761	54.0516	316.192	21.5611	26.8301	33.3164	15.6518	35.1213	29.6693	2.02523	0.215673	97.7866	28.1178
BOD1L2	284257	3.34016	0.274602	0.160637	2.59487	0.00946272		0	0	0	0	0	1.0732	0	0	22.4386	9.88976	2.02398		0	6.68031
LDOC1	23641	1938.17	0.385323	0.148508	2.59457	0.00947082	0.608593	1658.66	2049.37	1422.99	1599.06	1572.88	1919.96	2351.75	2502.72	2304.35	1999.93	2.02361	0.215673	1660.59	2215.74
CCNJ	54619	1406.07	-0.439523	0.169406	-2.59446	0.00947398	0.608593	1892.98	1297.14	1651.33	1801.34	1565.33	1008.81	1105.32	1262.32	1510.22	965.9	2.02347	0.215673	1641.62	1170.51
CTNNB1	1499	18641.8	0.454374	0.175539	2.58849	0.00963978	0.617449	16741.6	18112.8	12503.6	14704.5	14879.3	25586.2	22249.5	14747.9	21409.4	25483.7	2.01593	0.209399	15388.4	21895.3
MSRB1	51734	2251.71	0.472649	0.182881	2.58447	0.0097529	0.619355	2281.35	2139.33	1632.58	1731.07	1406.86	3227.12	2589.86	2035.51	2330.69	3142.75	2.01087	0.208061	1838.24	2665.19
RAB5C	5878	12719	0.322984	0.124995	2.58398	0.00976685	0.619355	11225	13312.4	11263.7	10435.4	9891.13	13388.2	14950.2	14686.8	14119.7	13917.1	2.01025	0.208061	11225.5	14212.4
FAM21EP	100421577	45.5846	0.623687	0.241216	2.58319	0.00978903	0.619355	23.9851	35.1272	38.6083	41.5202	25.8733	45.0745	64.673	58.6942	40.9748	81.3158	2.00926	0.208061	33.0228	58.1465
LOC105376095	105376095	4.27242	0.587192	0.242171	2.58288	0.00979804		2.76751	0	2.20619	0	0	9.65883	11.7587	5.47812	9.75592	1.09886	2.00886		0.994739	7.55009
PRSS23	11098	12.0119	-0.724289	0.281885	-2.58186	0.00982702	0.619355	14.76	20.5623	8.82474	31.9386	16.1708	5.36601	5.87937	11.7388	4.87796	0	2.00758	0.208061	18.4513	5.57243
AHNAK2	113146	4751.57	0.624155	0.241843	2.58172	0.00983096	0.619355	2807.18	4043.91	2499.61	4093.47	3746.23	5665.44	5581.48	9100.72	2365.81	7611.82	2.0074	0.208061	3438.08	6065.05
LOC101928782	101928782	8.18973	0.468087	0.216885	2.58147	0.00983792	0.619355	1.84501	0	5.51547	0	0	12.8784	20.5778	39.1294	1.95118	0	2.0071	0.208061	1.47209	14.9074
LINC02966	101927400	53.8907	0.696499	0.269923	2.5805	0.00986573	0.619355	22.1401	53.1192	52.9485	18.0986	28.0294	79.417	82.3111	102.519	32.1945	68.1295	2.00587	0.208061	34.8671	72.9143
SYNPO	11346	12675.1	-0.594346	0.230765	-2.57607	0.00999313	0.623442	8458.43	22588.5	11152.3	15548.8	21757.3	8518.01	10628.9	6975.21	8726.67	12397.4	2.0003	0.205204	15901.1	9449.23
CHKA	1119	959.787	-0.38042	0.147696	-2.57567	0.0100045	0.623442	1175.27	963	1297.24	985.839	1055.41	902.564	924.04	778.676	700.475	815.356	1.99981	0.205204	1095.35	824.222
FAM201B	339742	4.93036	-0.534156	0.231237	-2.57529	0.0100155	0.623442	0.922503	12.8514	8.82474	2.12924	19.4049	3.21961	0	0	1.95118	0	1.99933	0.205204	8.82657	1.03416
KCNJ5	3762	224.795	-0.722212	0.284039	-2.57335	0.010072	0.624398	84.8703	408.675	399.32	669.646	98.1028	183.518	109.748	21.9125	194.143	78.0192	1.99688	0.204539	332.123	117.468
CARD6	84674	744.62	0.652161	0.253837	2.57089	0.0101438	0.624398	542.432	185.06	886.887	309.805	673.783	1041.01	869.166	1033.8	965.836	938.428	1.9938	0.204539	519.593	969.647
FGF1	2246	2389.64	0.603564	0.234895	2.57012	0.0101664	0.624398	1010.14	1776.92	2010.94	1992.97	2032.13	2129.23	2941.64	3378.44	1756.06	4867.96	1.99283	0.204539	1764.62	3014.67
LRMDA	83938	367.962	-0.720101	0.281746	-2.56961	0.0101814	0.624398	171.586	419.813	165.464	525.923	1324.93	250.056	122.487	144.779	280.97	273.617	1.99219	0.204539	521.542	214.382
LOC286297	286297	4.06982	0.602806	0.247121	2.56745	0.010245		0.922503	0	0	0	4.31221	6.43922	11.7587	4.69553	4.87796	7.69204	1.98949		1.04694	7.0927
PKD1P5-LOC105376752	110006322	705.723	0.531965	0.207262	2.56665	0.0102688	0.624398	450.181	628.863	623.248	546.15	519.621	1242.77	987.734	840.5	699.499	518.663	1.98848	0.204539	553.613	857.833
LOC105372269	105372269	4.98743	-0.642376	0.258855	-2.56423	0.0103405	0.624398	2.76751	14.5649	2.20619	13.8401	8.62442	0	2.93968	0.782589	1.95118	2.19772	1.98546	0.204539	8.40063	1.57424
TRD-GTC2-6	100189158	6.48503	-0.576324	0.243163	-2.56402	0.0103466	0.624398	0	1.71352	8.82474	22.357	23.7172	1.0732	1.95979	3.13035	0.975592	1.09886	1.9852	0.204539	11.3225	1.64756
NME4	4833	4236.19	0.522438	0.203771	2.56396	0.0103487	0.624398	3347.76	4121.88	2559.18	2748.85	3949.98	6532.59	6160.6	5631.51	3827.25	3482.29	1.98511	0.204539	3345.53	5126.85
SLC16A11	162515	35.0679	0.724135	0.28398	2.56296	0.0103783	0.624398	16.6051	35.1272	19.8557	2.12924	21.5611	20.3909	31.3566	71.9982	71.2182	60.4374	1.98387	0.204539	19.0556	51.0803
HTRA1	5654	1422.14	0.69314	0.271011	2.5626	0.0103891	0.624398	289.666	631.433	901.227	879.377	1890.9	1083.93	1402.23	1810.13	2576.54	2755.95	1.98342	0.204539	918.521	1925.76
CCL2	6347	1581.96	0.721061	0.283875	2.56211	0.0104039	0.624398	547.967	148.22	2281.2	740.976	638.207	2388.95	3127.82	3592.08	1561.92	792.28	1.9828	0.204539	871.313	2292.61
CALHM6	441168	27.1921	-0.714749	0.282569	-2.56202	0.0104066	0.624398	11.07	19.7055	17.6495	77.7173	79.7759	6.43922	9.79894	18.7821	24.3898	6.59317	1.98269	0.204539	41.1836	13.2007
FAM229A	100128071	98.5651	-0.539435	0.210733	-2.55901	0.0104971	0.624398	96.8628	95.9573	110.309	160.758	137.991	54.7333	93.09	75.1285	83.9009	76.9204	1.97893	0.204539	120.376	76.7546
LOC124902943	124902943	30.5795	-0.666599	0.260215	-2.55871	0.010506	0.624398	28.5976	26.5596	47.433	62.8126	36.6538	16.098	25.4773	23.4777	15.6095	23.0761	1.97856	0.204539	40.4113	20.7477
RUBCNL	80183	123.457	0.719963	0.283444	2.55827	0.0105195	0.624398	40.5901	35.1272	26.4742	107.527	136.913	96.5883	313.566	50.0857	206.825	220.871	1.978	0.204539	69.3262	177.587
ZNF260	339324	2600.55	-0.538141	0.210475	-2.55695	0.0105593	0.624398	2780.42	3182.87	2712.51	2552.96	4628.08	2787.11	1938.23	1619.18	2418.49	1385.67	1.97636	0.204539	3171.37	2029.73
ATP6AP1	537	8665.87	0.33999	0.13299	2.5565	0.010573	0.624398	6895.71	8724.4	7093.99	7538.58	7683.28	9399.11	8625.03	9243.94	11406.6	10048	1.9758	0.204539	7587.19	9744.54
PAX8	7849	75.8034	0.711101	0.279088	2.5558	0.0105944	0.624398	32.2876	25.7028	102.588	40.4556	29.1074	106.247	98.9693	197.212	41.9504	83.5135	1.97492	0.204539	46.0282	105.579
ANKZF1	55139	1327.57	-0.422159	0.16522	-2.55511	0.0106153	0.624398	2011.06	1499.33	1632.58	1316.94	1238.68	1221.3	1072	989.975	1031.2	1262.59	1.97407	0.204539	1539.72	1115.42
WDFY4	57705	31.2858	-0.65331	0.267459	-2.55492	0.0106214	0.624398	51.6602	1.71352	55.1547	48.9725	95.9467	12.8784	5.87937	25.0428	15.6095	0	1.97382	0.204539	50.6895	11.882
C18orf54	162681	1812.16	-0.370597	0.145057	-2.55482	0.0106242	0.624398	2071.94	2004.82	1866.43	1846.05	2515.1	1556.14	1618.79	1426.66	1823.38	1392.26	1.9737	0.204539	2060.87	1563.45
PRICKLE2-DT	101929316	5.67313	0.602219	0.250279	2.55179	0.0107172	0.625477	0	2.57028	2.20619	0	3.23416	7.51242	11.7587	2.34777	2.92677	24.175	1.96992	0.203789	1.60213	9.74413
NR4A2	4929	634.961	0.704644	0.277019	2.55166	0.0107212	0.625477	292.433	106.238	240.474	409.879	917.423	922.954	1424.77	609.637	734.62	691.184	1.96976	0.203789	393.29	876.633
TMEM179B	374395	1857.07	0.311297	0.122028	2.55098	0.010742	0.625477	1757.37	1759.79	1640.3	1559.67	1520.05	1983.28	2023.48	2282.03	2193.13	1851.58	1.96892	0.203789	1647.44	2066.7
LOC124905589	124905589	257.671	0.71175	0.280219	2.55002	0.0107718	0.625477	93.1728	343.561	108.103	50.0372	175.723	258.642	148.944	314.601	439.992	643.933	1.96771	0.203789	154.119	361.222
SLC32A1	140679	6.83355	-0.611503	0.253282	-2.54916	0.0107983	0.625477	2.76751	2.57028	13.2371	22.357	17.2488	2.14641	0	3.13035	4.87796	0	1.96664	0.203789	11.6362	2.03094
TMEM47	83604	1214.01	0.656866	0.257937	2.54853	0.0108178	0.625477	919.735	1247.44	655.237	748.428	614.49	743.73	2843.65	1823.43	1729.72	814.257	1.96586	0.203789	837.067	1590.96
CEBPD	1052	749.945	-0.53721	0.21091	-2.54719	0.0108596	0.625477	823.795	904.74	691.639	1265.83	886.159	433.574	512.485	471.118	893.642	616.462	1.96419	0.203789	914.434	585.456
DECR1	1666	3072.67	-0.309047	0.121343	-2.54688	0.010869	0.625477	3523.04	2963.54	3213.31	3906.09	3478.88	2605.74	2823.08	2686.63	2737.51	2788.91	1.96381	0.203789	3416.97	2728.37
LINC02910	284756	15.8713	-0.665802	0.271011	-2.54379	0.0109656	0.628799	43.3576	7.71085	23.165	6.38772	46.3563	16.098	3.91958	3.91294	7.80473	0	1.95997	0.201488	25.3955	6.34706
SLC1A4	6509	12315.7	-0.393623	0.154774	-2.54322	0.0109836	0.628799	14380	17631.3	14611.6	11439.3	12586.3	11005.7	10183.1	8860.47	11963.7	10495.2	1.95925	0.201488	14129.7	10501.6
LOC107984988	107984988	5.94431	-0.582737	0.24666	-2.54135	0.0110424	0.630528	0	6.85409	13.2371	14.9047	16.1708	1.0732	0.979894	0	2.92677	3.29659	1.95694	0.200295	10.2333	1.65529
LOC124904558	124904558	1.62539	0.396866	0.187855	2.541	0.0110536		0	0	0	0	0	2.14641	5.87937	0.782589	1.95118	5.49431	1.9565		0	3.25077
SIGLEC10-AS1	100129083	27.3681	-0.713408	0.283693	-2.5377	0.0111583	0.634586	48.8927	34.2705	25.3711	66.0065	29.1074	0	9.79894	16.4344	27.3166	16.4829	1.9524	0.197509	40.7296	14.0066
ZNF284	342909	381.209	-0.505304	0.199138	-2.53731	0.0111709	0.634586	691.877	319.572	350.784	442.882	485.124	314.448	311.606	290.34	321.945	283.506	1.95191	0.197509	458.048	304.369
LOC105375523	105375523	3.80777	0.491104	0.218897	2.53657	0.0111944		1.84501	0	1.10309	0	0	3.21961	0	4.69553	10.7315	16.4829	1.951		0.58962	7.02592
RGPD3	653489	37.962	-0.664383	0.262012	-2.53559	0.0112257	0.634679	38.7451	30.8434	36.4021	60.6834	84.0881	25.7569	19.5979	19.5647	33.1701	30.7681	1.94978	0.197446	50.1524	25.7715
MED16	10025	3496.12	0.378303	0.149228	2.53505	0.011243	0.634679	3302.56	2982.39	2540.42	2975.61	3220.14	3788.41	4532.99	4654.06	3730.66	3233.95	1.94912	0.197446	3004.23	3988.01
JPX	554203	634.295	-0.362397	0.143034	-2.53358	0.0112902	0.634679	710.327	618.582	753.413	761.204	753.559	617.092	543.841	555.638	585.355	443.94	1.9473	0.197446	719.417	549.173
ANKRD40	91369	6989.27	0.266195	0.105079	2.53329	0.0112997	0.634679	6364.35	6720.44	6642.83	5926.74	5959.47	7206.56	7987.12	7755.45	7769.61	7560.17	1.94693	0.197446	6322.77	7655.78
ADD2	119	243.448	0.388456	0.200242	2.53232	0.0113309	0.634679	24.9076	35.984	24.268	109.656	3.23416	3.21961	8.81905	34.4339	1583.39	606.572	1.94573	0.197446	39.6099	447.286
NARF-AS2	105371941	245.498	0.463441	0.183142	2.53	0.0114063	0.634679	242.618	190.201	229.443	193.761	150.927	272.594	290.049	374.86	264.385	246.145	1.94286	0.197446	201.39	289.607
PRCP	5547	9488.66	0.414512	0.163861	2.52966	0.0114172	0.634679	8927.06	7019.45	8365.86	7337.37	8353.83	10049.5	10174.2	11731	14423.1	8505.19	1.94244	0.197446	8000.71	10976.6
CFAP54	144535	61.8328	0.596716	0.23571	2.52927	0.01143	0.634679	71.9552	33.4137	54.0516	37.2617	32.3416	68.685	92.1101	88.4325	74.145	65.9317	1.94195	0.197446	45.8048	77.8609
ATP2B1-AS1	338758	319.587	0.685289	0.271558	2.52841	0.0114579	0.634679	89.4828	184.204	228.34	196.955	336.352	247.91	292.009	208.951	611.696	799.972	1.94089	0.197446	207.067	432.107
P4HA3	283208	78.4584	0.691928	0.274048	2.52836	0.0114597	0.634679	59.9627	32.5569	89.3505	50.0372	18.3269	82.6366	53.8942	182.343	120.973	94.5022	1.94083	0.197446	50.0468	106.87
LY6H	4062	40.9269	-0.49589	0.228567	-2.52458	0.0115836	0.639938	23.9851	1.71352	49.6392	84.105	200.518	6.43922	12.7386	0	22.4386	7.69204	1.93616	0.193862	71.9921	9.8617
CAMK2B	816	96.9895	-0.699454	0.277986	-2.52305	0.0116341	0.640965	49.8152	50.5489	233.856	213.989	122.898	74.051	63.6931	68.0852	64.389	28.5704	1.93427	0.193166	134.221	59.7578
LINC02091	100506371	24.7539	-0.626388	0.262821	-2.52226	0.0116602	0.640965	22.1401	22.2758	69.4949	19.1632	68.9954	34.3425	5.87937	0	1.95118	3.29659	1.93329	0.193166	40.4139	9.09393
LRRC38	126755	21.9051	-0.684554	0.278268	-2.52025	0.0117272	0.641469	28.5976	11.1379	18.7526	20.2278	90.5564	19.3177	6.85926	0.782589	10.7315	12.0875	1.93081	0.192824	33.8545	9.9557
LOC124903676	124903676	190.561	-0.673474	0.267547	-2.52024	0.0117275	0.641469	243.541	83.1059	498.598	255.509	192.971	115.906	148.944	127.562	165.851	73.6238	1.9308	0.192824	254.745	126.377
SAMD15	161394	381.545	0.564565	0.224188	2.51838	0.0117897	0.643283	305.348	174.779	319.897	213.989	440.924	509.771	500.726	607.289	392.188	350.537	1.9285	0.191598	290.987	472.102
TLR1	7096	203.968	0.633031	0.251705	2.51602	0.0118689	0.646008	138.375	65.1139	195.247	238.475	86.2442	272.594	199.898	312.253	307.311	224.168	1.92559	0.189762	144.691	263.245
FCGBP	8857	146.017	-0.6968	0.282235	-2.51257	0.0119854	0.650742	284.131	86.5329	97.0722	309.805	321.26	91.2222	57.8138	5.47812	180.484	26.3727	1.92135	0.186591	219.76	72.2743
LPXN	9404	1359.63	0.618145	0.246244	2.51124	0.0120308	0.650742	1241.69	654.566	1261.94	742.041	1005.82	1668.83	1789.29	3095.92	895.593	1240.62	1.9197	0.186591	981.211	1738.05
LOC100505715	100505715	645.1	-0.586246	0.233531	-2.51071	0.0120488	0.650742	1132.83	895.316	604.495	474.821	934.672	590.262	701.604	385.034	407.797	324.164	1.91905	0.186591	808.427	481.772
RPS10	6204	526.79	-0.45555	0.181488	-2.50998	0.0120737	0.650742	668.815	600.59	817.392	509.953	502.373	532.309	432.133	460.945	343.408	399.986	1.91816	0.186591	619.824	433.756
ENPP1	5167	860.498	0.683084	0.272937	2.50802	0.0121408	0.65277	402.211	581.741	477.639	545.086	767.573	449.672	450.751	835.022	1871.18	2224.1	1.91575	0.18524	554.85	1166.15
TAB3	257397	3108.69	0.549259	0.219306	2.50477	0.0122531	0.657161	3495.36	2459.76	1838.86	1985.52	2208.93	2911.6	4772.09	2838.45	2994.09	5582.22	1.91176	0.182328	2397.69	3819.69
SNORA16A	692073	42.0207	-0.633973	0.252826	-2.50394	0.012282	0.657161	47.0476	42.8381	61.7732	75.5881	45.2782	16.098	30.3767	46.1727	25.3654	29.6693	1.91073	0.182328	54.505	29.5364
TGFA	7039	2241.02	0.675635	0.271165	2.49629	0.01255	0.669879	1820.1	607.444	1220.02	1539.44	2136.7	3764.8	2255.72	1567.53	1444.85	6053.63	1.90136	0.174004	1464.74	3017.3
LOC102724745	102724745	2.90786	-0.44807	0.208271	-2.49622	0.0125525		2.76751	1.71352	8.82474	0	14.0147	0	0	0.782589	0.975592	0	1.90127		5.46409	0.351636
ZNF354A	6940	823.153	-0.513973	0.206026	-2.49472	0.0126056	0.670386	800.733	1134.35	1442.85	652.612	941.14	561.285	762.358	590.072	791.205	554.925	1.89944	0.173675	994.337	651.969
MANF	7873	3162	0.364231	0.146034	2.49413	0.0126268	0.670386	3152.19	2767.34	2229.35	2589.16	2936.62	3609.18	3706.94	4189.98	3140.43	3298.78	1.89871	0.173675	2734.93	3589.06
LOC124902686	124902686	180.234	0.435716	0.174697	2.49346	0.0126505	0.670386	158.671	153.36	144.505	160.758	133.679	184.591	181.28	261.385	243.898	180.213	1.89789	0.173675	150.194	210.273
FOXP2	93986	21.8638	0.690397	0.276224	2.49232	0.012691	0.670922	13.8375	21.419	6.61856	20.2278	6.46832	28.9765	29.3968	40.6946	31.2189	19.7795	1.8965	0.173328	13.7142	30.0133
HSP90B1	7184	43874	0.323174	0.129715	2.49142	0.0127234	0.671031	36387.2	40276.4	35079.5	41465.9	40278.2	48818.9	42201.1	50990.4	57039.9	46202.8	1.8954	0.173258	38697.4	49050.6
NOX4	50507	299.592	-0.559777	0.225018	-2.48775	0.0128553	0.67558	336.714	229.612	326.516	570.637	389.177	296.204	248.893	250.428	196.094	151.643	1.89092	0.170323	370.531	228.652
CYB561D2	11068	771.194	0.388594	0.15626	2.48673	0.0128925	0.67558	723.242	791.648	529.485	585.541	663.002	839.245	1047.51	825.631	825.351	881.288	1.88966	0.170323	658.584	883.804
SNHG32	50854	4982.99	-0.486435	0.195685	-2.48588	0.0129232	0.67558	6821.91	5111.44	8295.26	5179.38	4315.44	4775.75	3407.09	3124.09	4679.91	4119.64	1.88863	0.170323	5944.69	4021.3
FAM106A	80039	36.3759	-0.648558	0.260836	-2.48502	0.0129543	0.67558	39.6676	30.8434	37.5052	55.3603	75.4637	13.9516	27.437	21.9125	34.1457	27.4716	1.88759	0.170323	47.768	24.9837
PLPPR4	9890	40.7861	-0.701323	0.28371	-2.4848	0.0129625	0.67558	31.3651	23.1326	29.7835	121.367	87.3223	11.8052	28.4169	26.608	37.0725	10.9886	1.88731	0.170323	58.594	22.9783
LOC101928230	101928230	30.1142	0.700883	0.284126	2.4829	0.0130316	0.676606	13.8375	25.7028	11.0309	9.58159	21.5611	9.65883	31.3566	22.6951	63.4135	92.3044	1.885	0.169664	16.3428	43.8857
LINC01281	286442	5.32352	0.541033	0.236162	2.48258	0.0130435	0.676606	0	5.14057	1.10309	0	0	4.29281	11.7587	3.13035	23.4142	4.39545	1.88461	0.169664	1.24873	9.39831
LOC112268064	112268064	70.0616	0.471156	0.189888	2.47992	0.013141	0.679728	55.3502	60.8301	65.0825	55.3603	48.5124	83.7098	80.3513	72.7808	90.73	87.909	1.88137	0.167665	57.0271	83.0962
SNORA59A	677885	6.20907	-0.628105	0.262307	-2.47927	0.0131651	0.679728	2.76751	13.7082	9.92784	14.9047	9.70247	1.0732	0.979894	0	6.82914	2.19772	1.88057	0.167665	10.2021	2.21599
MAML3	55534	790.421	0.562672	0.227205	2.47684	0.0132551	0.681605	392.986	533.762	618.835	571.701	890.471	1327.55	1321.88	804.501	637.061	805.466	1.87762	0.166467	601.551	979.292
CD96	10225	286.259	0.680492	0.275485	2.47662	0.0132632	0.681605	83.0253	109.665	297.835	151.176	270.591	807.049	229.295	206.603	263.41	443.94	1.87735	0.166467	182.459	390.059
PGAP6	58986	7750.72	0.377252	0.152401	2.47539	0.0133093	0.682385	6321.91	6416.29	7131.5	6670.91	6754	11453.2	7873.45	9193.85	7024.26	8667.83	1.87585	0.165971	6658.92	8842.52
SLC22A17	51310	2143.91	0.425484	0.171977	2.47405	0.013359	0.683351	1356.08	1966.27	1780.39	1896.09	1977.15	2177.53	2670.21	3096.7	2625.32	1893.34	1.87423	0.165356	1795.2	2492.62
UPP2	151531	1.77357	0.448972	0.207794	2.47177	0.0134444		0.922503	0	0	0	0	1.0732	2.93968	5.47812	2.92677	4.39545	1.87146		0.184501	3.36265
TMEM256-PLSCR3	100529211	4.70653	0.656859	0.268218	2.47013	0.0135066	0.68725	0.922503	3.42705	3.30928	1.06462	0	8.58562	3.91958	7.0433	7.80473	10.9886	1.86945	0.162885	1.74469	7.66837
LOC124905143	124905143	1004.38	-0.58506	0.25531	-2.46969	0.0135229	0.68725	892.06	150.79	4791.84	262.961	2199.23	399.231	671.228	193.299	72.1938	410.975	1.86893	0.162885	1659.38	349.385
OTUD6B	51633	2139.09	-0.425639	0.172356	-2.46954	0.0135285	0.68725	3023.04	2542.87	2842.67	2093.04	1935.1	2147.48	1836.32	1404.75	1862.4	1703.24	1.86875	0.162885	2487.35	1790.84
FAM114A1	92689	2992.18	0.521631	0.211326	2.46849	0.0135683	0.687688	2495.37	3546.99	1764.95	1958.9	2000.87	2709.84	3212.09	3142.09	3993.1	5097.62	1.86747	0.162608	2353.42	3630.95
LOC124900858	124900858	7.53046	0.635822	0.265833	2.46625	0.0136535	0.689693	4.61251	0	4.41237	5.3231	0	5.36601	10.7788	25.0428	8.78032	10.9886	1.86476	0.161344	2.8696	12.1913
KIAA1217	56243	5310.61	0.40119	0.162702	2.46581	0.0136703	0.689693	4787.79	3599.25	5803.37	3641	4696	5950.91	5367.86	6196.54	6739.39	6323.95	1.86422	0.161344	4505.48	6115.73
NKD1	85407	1482.21	-0.693839	0.284055	-2.46432	0.0137274	0.690997	1564.56	242.463	997.196	3329.07	4552.62	1066.76	650.65	345.122	807.79	1265.89	1.86241	0.160524	2137.18	827.243
LOC105372613	105372613	8.50213	-0.5386	0.239884	-2.46172	0.0138272	0.691803	22.1401	0.856761	2.20619	26.6155	21.5611	0	0.979894	0.782589	8.78032	1.09886	1.85927	0.160017	14.6759	2.32833
LINC02249	26082	56.9678	-0.625506	0.253871	-2.46153	0.0138344	0.691803	70.1102	110.522	63.9794	68.1357	54.9807	50.4405	45.0751	46.1727	44.8772	15.3841	1.85904	0.160017	73.5456	40.3899
LOC124901365	124901365	6.16592	-0.67182	0.274398	-2.4613	0.0138436	0.691803	5.53502	11.1379	3.30928	14.9047	14.0147	2.14641	1.95979	5.47812	0.975592	2.19772	1.85875	0.160017	9.78031	2.55153
RPL22L1	200916	5717.66	-0.581041	0.236213	-2.46039	0.0138786	0.691803	7585.74	9016.56	10628.3	4813.15	3786.12	4027.73	6142.96	4306.59	2970.68	3898.76	1.85765	0.160017	7165.97	4269.34
PLCE1-AS1	100128054	6.32182	-0.635159	0.265341	-2.45984	0.0138999	0.691803	3.69001	15.4217	3.30928	10.6462	18.3269	3.21961	3.91958	0.782589	3.90237	0	1.85699	0.160017	10.2788	2.36483
GTF2IRD1P1	729156	2.06235	0.321248	0.171912	2.45465	0.014102		0	0	0	0	0	2.14641	0	0.782589	7.80473	9.88976	1.85072		0	4.1247
LOC124906220	124906220	4.32456	-0.568604	0.245047	-2.45412	0.0141229		5.53502	3.42705	14.3402	2.12924	11.8586	1.0732	0.979894	0	3.90237	0	1.85008		7.45802	1.19109
LOC124904654	124904654	2.35628	0.502785	0.221896	2.45307	0.0141642		0.922503	0.856761	0	0	0	2.14641	7.83916	3.13035	0.975592	7.69204	1.84881		0.355853	4.35671
PTTG1IP2	102723899	12.9353	0.66392	0.275767	2.45174	0.0142169	0.705554	5.53502	11.9947	3.30928	7.45234	0	10.732	6.85926	18.7821	18.5362	46.1522	1.84719	0.15147	5.65826	20.2124
LOC102724323	102724323	16.5316	-0.688052	0.280052	-2.45115	0.0142401	0.705554	23.9851	28.2731	17.6495	23.4217	21.5611	6.43922	4.89947	15.6518	5.85355	17.5818	1.84649	0.15147	22.9781	10.0852
LOC105376517	105376517	9.44032	-0.682454	0.281337	-2.44893	0.0143279	0.70832	11.07	4.28381	12.134	24.4863	19.4049	4.29281	7.83916	2.34777	1.95118	6.59317	1.84382	0.149771	14.2758	4.60482
RBAK-RBAKDN	100533952	3.11753	-0.408278	0.199985	-2.4483	0.0143531		3.69001	0.856761	3.30928	0	21.5611	0	0	0.782589	0.975592	0	1.84305		5.88342	0.351636
LOC105378825	105378825	2.62855	-0.454969	0.212559	-2.44818	0.0143579		1.84501	0.856761	5.51547	4.25848	11.8586	0	0	0	1.95118	0	1.84291		4.86686	0.390237
CLBA1	122616	376.161	0.419997	0.171594	2.44737	0.0143905	0.709822	350.551	358.126	222.825	367.294	279.216	386.353	424.294	427.293	481.942	463.72	1.84193	0.14885	315.602	436.721
PPM1E	22843	1295.36	-0.546376	0.223488	-2.44499	0.0144856	0.711491	1356.08	1956.84	2265.75	1302.03	1085.6	649.288	1051.43	838.935	1466.31	981.284	1.83906	0.14783	1593.26	997.45
PTPRZ1	5803	17.0771	-0.692632	0.283669	-2.44487	0.0144905	0.711491	17.5276	19.7055	9.92784	25.5509	49.5904	4.29281	8.81905	10.9562	15.6095	8.7909	1.83892	0.14783	24.4604	9.69369
LOC124903025	124903025	229.358	-0.579134	0.237052	-2.4434	0.0145495	0.711491	230.626	219.331	519.557	246.992	221.001	153.468	246.933	135.388	178.533	141.753	1.83715	0.14783	287.501	171.215
PDE1C	5137	1101.69	0.681905	0.280201	2.44331	0.0145531	0.711491	742.615	429.237	719.217	1094.43	396.723	974.468	3327.72	2168.55	398.041	765.907	1.83704	0.14783	676.444	1526.94
ZFAS1	441951	7226.69	-0.587805	0.240759	-2.44221	0.0145977	0.71156	11449.2	8445.1	14250.9	6389.85	4995.7	5567.78	4643.72	3166.35	5900.38	7457.98	1.83571	0.147789	9106.14	5347.24
ZNNT1	115830329	58.303	-0.641128	0.262568	-2.44169	0.0146189	0.71156	37.8226	120.803	72.8041	109.656	40.966	37.5621	34.2963	34.4339	50.7308	43.9545	1.83509	0.147789	76.4104	40.1955
SET	6418	41888.6	-0.440961	0.180773	-2.43934	0.0147142	0.714623	46314.3	47451.7	55188.8	51794.9	44476.1	48502.3	40015	26115	30050.2	28978.1	1.83226	0.145923	49045.2	34732.1
PDCL3P4	285359	2.96523	0.592562	0.247035	2.43857	0.0147456		0.922503	1.71352	1.10309	0	0	4.29281	2.93968	3.91294	4.87796	9.88976	1.83134		0.747824	5.18263
GLIPR1	11010	1707.34	0.563717	0.231384	2.4367	0.0148219	0.715798	976.931	1728.94	1507.93	1365.91	887.237	1721.42	1659.94	1324.92	2588.24	3311.97	1.8291	0.145209	1293.39	2121.3
AFG3L2	10939	5041.49	-0.501273	0.205782	-2.43606	0.0148481	0.715798	4535.02	5826.83	7273.8	7472.57	5211.31	6267.5	3137.62	3502.08	3344.33	3843.82	1.82833	0.145209	6063.91	4019.07
CLSTN2	64084	447.674	-0.663543	0.272908	-2.43577	0.0148602	0.715798	293.356	798.502	418.072	1110.4	392.411	132.004	432.133	402.251	349.262	148.346	1.82797	0.145209	602.548	292.799
ITGB8	3696	3027.39	0.632184	0.259782	2.43558	0.0148679	0.715798	2208.47	1895.16	844.969	1585.22	4025.45	3977.29	4547.69	2384.55	3036.04	5769.03	1.82775	0.145209	2111.85	3942.92
SNORD83A	116937	58.4697	-0.626505	0.257326	-2.43444	0.0149149	0.716498	42.4351	62.5436	84.9382	114.979	74.3856	18.2444	45.0751	40.6946	49.7552	51.6465	1.82638	0.144785	75.8563	41.0832
GABRA2	2555	1065.46	0.493106	0.202953	2.42963	0.0151142	0.720339	715.862	1020.4	793.124	1005	736.31	1017.4	944.618	1683.35	1712.16	1026.34	1.82061	0.142463	854.14	1276.77
C1QTNF1	114897	518.644	0.632531	0.27084	2.42946	0.0151214	0.720339	47.0476	143.936	87.1443	496.113	329.884	387.426	1081.8	814.675	1673.14	125.27	1.82041	0.142463	220.825	816.463
STAG3L5P-PVRIG2P-PILRB	101752399	538.83	-0.499759	0.205725	-2.42924	0.0151306	0.720339	571.029	532.906	447.856	731.394	956.233	348.791	351.782	486.77	478.04	483.499	1.82014	0.142463	647.884	429.777
SLC17A7	57030	433.809	0.47908	0.197256	2.42865	0.0151549	0.720339	365.311	287.015	261.433	446.076	395.645	397.085	533.063	543.117	421.456	687.888	1.81945	0.142463	351.096	516.522
LOC124901181	124901181	23.18	0.686937	0.284001	2.42859	0.0151578	0.720339	6.45752	14.5649	20.9588	5.3231	18.3269	10.732	36.2561	50.8683	50.7308	17.5818	1.81936	0.142463	13.1262	33.2338
PRKCZ-AS1	100506504	86.549	0.495232	0.204012	2.42625	0.0152559	0.723443	80.2578	77.1085	61.7732	52.1664	74.3856	108.393	134.246	82.1718	100.486	94.5022	1.81656	0.140596	69.1383	103.96
LOC124904223	124904223	26.328	0.683526	0.283897	2.42208	0.0154319	0.727621	25.8301	24.8461	11.0309	0	8.62442	35.4157	31.3566	39.912	47.804	38.4602	1.81158	0.138095	14.0663	38.5897
TES	26136	30.7666	-0.638123	0.263304	-2.42207	0.0154326	0.727621	21.2176	44.5516	31.9897	51.1018	52.8246	24.6837	27.437	14.0866	24.3898	15.3841	1.81156	0.138095	40.337	21.1962
ZMIZ1-AS1	283050	349.397	0.682057	0.284072	2.42183	0.0154428	0.727621	117.158	54.8327	349.68	217.183	245.796	180.298	499.746	427.293	140.485	1261.49	1.81128	0.138095	196.93	501.863
LINC01993	100996291	2.81845	-0.32352	0.176959	-2.42165	0.0154503		4.61251	0	6.61856	0	16.1708	0	0	0.782589	0	0	1.81106		5.48037	0.156518
IL1B	3553	7.90545	0.620642	0.265053	2.41957	0.0155389	0.729181	0.922503	3.42705	4.41237	0	6.46832	3.21961	3.91958	17.9995	15.6095	23.0761	1.80858	0.137165	3.04605	12.7649
LOC124903653	124903653	12.2405	0.120499	0.111496	2.41925	0.0155525	0.729181	0	0	0	0	0	49.3673	36.2561	36.7817	0	0	1.8082	0.137165	0	24.481
LAMP1	3916	34064	0.306416	0.126685	2.41873	0.0155749	0.729181	29204.6	29202.7	31117.2	32469.9	29316.6	39020.6	33512.4	37091.6	34717.4	44987.4	1.80758	0.137165	30262.2	37865.9
PDGFRL	5157	403.199	0.584437	0.241782	2.41737	0.0156333	0.730368	299.813	416.386	211.794	270.414	294.308	314.448	354.722	770.067	747.303	352.735	1.80595	0.136458	298.543	507.855
PECAM1	5175	59.849	0.649864	0.269279	2.4161	0.0156876	0.731361	33.2101	11.1379	47.433	44.7141	64.6832	62.2458	81.3312	89.2151	54.6331	109.886	1.80444	0.135868	40.2356	79.4623
SP2-AS1	100506325	174.205	0.537302	0.222499	2.41412	0.0157733	0.733805	198.338	125.087	142.299	111.785	97.0247	148.102	234.195	295.819	170.729	218.674	1.80208	0.134419	134.907	213.503
FRK	2444	92.6731	0.666027	0.276694	2.41267	0.015836	0.734053	73.8002	7.71085	68.3918	63.8772	83.0101	103.027	120.527	137.736	169.753	98.8976	1.80036	0.134273	59.358	125.988
SNORD80	26774	107.999	-0.50586	0.209594	-2.41235	0.0158499	0.734053	188.191	107.952	114.722	132.013	108.883	64.3922	93.09	100.171	93.6568	76.9204	1.79997	0.134273	130.352	85.6461
REXO4	57109	2446.68	-0.466729	0.19369	-2.40972	0.0159647	0.734053	3491.67	2566	3600.5	2472.05	2362.01	2797.84	2077.38	1558.13	1933.62	1607.64	1.79684	0.134273	2898.45	1994.92
NECAB2	54550	342.91	-0.611015	0.253737	-2.4095	0.0159742	0.734053	382.839	287.015	472.124	611.092	448.47	372.401	222.436	90.7803	337.555	204.388	1.79658	0.134273	440.308	245.512
MIR3939	100500857	4.99295	-0.452634	0.216296	-2.40911	0.0159913	0.734053	1.84501	3.42705	1.10309	3.19386	35.5757	3.21961	0	1.56518	0	0	1.79612	0.134273	9.02895	0.956957
LOC112268110	112268110	8.71596	-0.653501	0.275816	-2.40829	0.0160274	0.734053	5.53502	3.42705	30.8866	7.45234	20.483	2.14641	3.91958	3.91294	3.90237	5.49431	1.79514	0.134273	13.5568	3.87512
HAUS1	115106	2075.4	-0.412126	0.171151	-2.40794	0.0160429	0.734053	2934.48	2160.75	2121.25	1923.77	2871.93	1848.06	1954.89	1976.82	1508.26	1453.79	1.79472	0.134273	2402.44	1748.36
AGBL1	123624	31.3412	-0.679576	0.283618	-2.40791	0.0160443	0.734053	15.6825	56.5463	13.2371	75.5881	61.449	10.732	17.6381	14.0866	16.5851	31.867	1.79468	0.134273	44.5006	18.1818
CARMIL2	146206	289.863	-0.624946	0.259863	-2.40667	0.0160987	0.73447	573.797	233.039	254.814	630.255	190.815	193.177	149.924	143.214	252.678	276.913	1.79321	0.134026	376.544	203.181
ZNF507	22847	3807.19	-0.420129	0.17467	-2.40528	0.0161599	0.73447	4798.86	3762.04	4359.42	3781.53	5406.43	3689.67	3564.86	2935.49	3520.91	2252.67	1.79156	0.134026	4421.66	3192.72
SLC35B2	347734	3695.67	0.476259	0.198028	2.40506	0.01617	0.73447	3154.04	4268.39	2178.61	2974.55	2392.2	3749.77	3653.05	4744.05	4030.17	5811.88	1.79129	0.134026	2993.56	4397.78
LOC107985694	107985694	45.7473	-0.578544	0.240319	-2.40469	0.0161864	0.73447	67.3427	45.4084	43.0206	55.3603	76.5417	33.2693	37.236	37.5643	41.9504	19.7795	1.79085	0.134026	57.5347	33.9599
S1PR3	1903	2193.86	0.577088	0.240251	2.40264	0.0162773	0.735436	951.101	2414.35	1094.27	1403.17	2308.11	1763.27	3535.46	3375.31	2118.98	2974.62	1.78842	0.133455	1634.2	2753.53
KRT80	144501	14764	-0.523721	0.218069	-2.40185	0.0163125	0.735436	21826.4	22449.7	16887.3	15227.3	13498.3	14493.6	11836.1	5780.98	13864.1	11776.5	1.78748	0.133455	17977.8	11550.3
EXOC7	23265	10203	0.346817	0.14441	2.40161	0.0163232	0.735436	8752.71	10922	8515.88	8034.69	8236.32	10458.4	11035.6	13073.9	10208.6	12791.9	1.7872	0.133455	8892.32	11513.7
MIER2	54531	1676.46	0.30801	0.128272	2.40121	0.0163408	0.735436	1484.31	1368.25	1654.64	1448.95	1485.56	1714.98	2004.86	1929.08	2048.74	1625.22	1.78673	0.133455	1488.34	1864.58
MPPED2	744	130.771	-0.525	0.218609	-2.40046	0.0163747	0.735462	149.445	197.912	101.485	162.887	185.425	99.8079	73.4921	145.562	100.486	91.2056	1.78583	0.13344	159.431	102.111
TEX2	55852	4104.12	0.37518	0.156478	2.39765	0.0165007	0.739618	3849.6	4167.29	3580.64	2834.02	3198.58	4151.15	5068.01	4462.32	4137.48	5592.11	1.7825	0.130992	3526.03	4682.22
MIR193A	406968	5.07902	0.564913	0.247424	2.3958	0.0165841	0.741854	3.69001	1.71352	2.20619	0	0	2.14641	8.81905	22.6951	2.92677	6.59317	1.78031	0.129682	1.52194	8.6361
LOC105372614	105372614	4.17821	-0.524169	0.233202	-2.39557	0.0165944		11.07	4.28381	9.92784	4.25848	7.54637	0	0	4.69553	0	0	1.78004		7.41731	0.939106
LOC124904228	124904228	30.7223	0.663935	0.277604	2.39401	0.0166654	0.743983	15.6825	10.2811	14.3402	31.9386	25.8733	22.5373	20.5778	55.5638	56.5843	53.8443	1.77818	0.128437	19.6232	41.8215
CNTN3	5067	170.613	0.649458	0.271818	2.39267	0.0167264	0.745202	154.98	110.522	98.1753	84.105	118.586	54.7333	208.718	158.866	400.968	316.472	1.7766	0.127726	113.274	227.951
TRGV5	6978	1.67239	0.431985	0.205747	2.38893	0.0168976		0.922503	0	0	0	0	2.14641	2.93968	1.56518	5.85355	3.29659	1.77217		0.184501	3.16028
SOX6	55553	2303.46	0.637314	0.267219	2.38809	0.0169361	0.753025	1361.61	1413.66	709.289	1494.73	2867.62	3188.49	2626.12	1798.39	1659.48	5915.18	1.77119	0.12319	1569.38	3037.53
CCR1	1230	297.576	0.672294	0.283688	2.38644	0.0170122	0.753647	70.1102	32.5569	123.546	318.322	322.338	247.91	460.55	239.472	352.189	808.763	1.76924	0.122832	173.375	421.777
CCDC103	388389	287.249	0.513407	0.21523	2.38509	0.0170749	0.753647	243.541	227.899	138.99	286.383	235.015	311.229	474.269	419.468	247.8	287.902	1.76764	0.122832	226.365	348.134
LOC124903881	124903881	33.1775	-0.646508	0.271268	-2.3836	0.0171441	0.753647	38.7451	23.9893	35.299	51.1018	72.2295	9.65883	20.5778	22.6951	23.4142	34.0647	1.76588	0.122832	44.2729	22.0821
GAA	2548	8084.05	0.539743	0.226564	2.38262	0.01719	0.753647	7830.2	5476.42	5989.8	7342.69	4517.04	6150.53	9394.25	17104.3	7977.41	9057.92	1.76472	0.122832	6231.23	9936.87
HID1	283987	110.891	0.570161	0.239278	2.38219	0.0172099	0.753647	77.4902	91.6735	75.0103	125.625	45.2782	138.443	155.803	169.039	79.9985	150.544	1.76422	0.122832	83.0155	138.766
COL1A1	1277	104304	0.670603	0.283303	2.38196	0.0172207	0.753647	20624.4	173674	37886.8	59244	16668.8	105306	154266	78406	189709	207254	1.76395	0.122832	61619.6	146988
CEACAM22P	388550	2.24286	-0.472797	0.218846	-2.38172	0.0172319		3.69001	1.71352	3.30928	7.45234	4.31221	0	0	0	1.95118	0	1.76367		4.09547	0.390237
PNPLA1	285848	16.9238	-0.645749	0.270622	-2.38133	0.0172504	0.753647	18.4501	15.4217	24.268	25.5509	29.1074	12.8784	6.85926	10.9562	13.6583	12.0875	1.7632	0.122832	22.5596	11.2879
SNORD44	26806	22.4022	-0.659949	0.277066	-2.38096	0.0172676	0.753647	49.8152	14.5649	41.9175	26.6155	19.4049	18.2444	8.81905	14.8692	16.5851	13.1863	1.76277	0.122832	30.4636	14.3408
LOC124902719	124902719	10.2715	-0.615336	0.266646	-2.37977	0.0173236	0.753647	21.2176	5.14057	2.20619	22.357	31.2635	6.43922	5.87937	6.26071	1.95118	0	1.76136	0.122832	16.437	4.1061
MGLL	11343	2094.56	0.523706	0.220115	2.37946	0.017338	0.753647	1502.76	1334.83	2067.2	1583.09	1693.62	4333.59	2148.91	2683.5	1770.7	1827.41	1.761	0.122832	1636.3	2552.82
KIF1A	547	2041.39	-0.659339	0.277996	-2.37889	0.0173646	0.753647	3417.87	1565.3	5599.3	1704.46	1621.39	2643.3	992.633	926.585	1502.41	440.644	1.76033	0.122832	2781.67	1301.11
RNASE1	6035	49.2221	0.662881	0.282447	2.37858	0.0173797	0.753647	63.6527	2.57028	19.8557	33.0032	8.62442	48.2941	30.3767	96.2584	125.851	63.734	1.75996	0.122832	25.5413	72.9029
LINC00673	100499467	2597.9	0.604293	0.254235	2.37828	0.0173934	0.753647	2398.51	1155.77	1291.72	2627.48	1854.25	3158.44	4775.03	3459.82	1192.17	4065.79	1.75961	0.122832	1865.55	3330.25
STUB1-DT	105371184	4.7215	-0.572945	0.250703	-2.37703	0.0174525	0.754726	2.76751	5.99733	1.10309	13.8401	16.1708	1.0732	2.93968	2.34777	0.975592	0	1.75814	0.12221	7.97576	1.46725
INTS6-AS1	100507398	27.5768	0.638732	0.268378	2.37581	0.0175105	0.754846	19.3726	29.1299	15.4433	12.7754	16.1708	23.6105	35.2762	32.0861	29.2677	62.6352	1.7567	0.122141	18.5784	36.5751
VIT	5212	3.55424	0.435647	0.209668	2.3756	0.0175203		0	1.71352	0	0	1.07805	9.65883	4.89947	17.217	0.975592	0	1.75646		0.558315	6.55017
OGFOD2	79676	1422.18	-0.362091	0.152473	-2.37475	0.0175608	0.754846	2053.49	1573.01	1676.7	1373.36	1396.08	1302.87	1341.48	1247.45	1162.91	1094.47	1.75546	0.122141	1614.53	1229.83
MYPN	84665	7.06134	0.616293	0.266227	2.37404	0.0175948	0.754846	2.76751	2.57028	7.72165	1.06462	0	7.51242	9.79894	26.608	4.87796	7.69204	1.75462	0.122141	2.82481	11.2979
LRRC10B	390205	17.8147	0.6728	0.282886	2.37362	0.0176148	0.754846	15.6825	20.5623	3.30928	5.3231	7.54637	19.3177	21.5577	23.4777	36.0969	25.2738	1.75412	0.122141	10.4847	25.1447
SLC2A9	56606	24.757	-0.597904	0.263962	-2.3728	0.0176539	0.754846	19.3726	0.856761	22.0619	110.721	45.2782	18.2444	15.6783	5.47812	8.78032	1.09886	1.75316	0.122141	39.658	9.85601
SLC18A2	6571	269.286	-0.56211	0.236944	-2.37226	0.0176798	0.754846	240.773	376.975	480.949	274.672	305.089	113.759	158.743	279.384	287.8	174.719	1.75252	0.122141	335.692	202.881
SYT13	57586	31.7876	0.573784	0.256838	2.37195	0.0176944	0.754846	47.9702	1.71352	3.30928	5.3231	0	42.9281	41.1556	35.2165	124.876	15.3841	1.75216	0.122141	11.6632	51.912
KCNJ11	3767	252.279	-0.530075	0.223846	-2.36777	0.0178958	0.761574	423.429	268.166	368.433	283.189	200.518	228.592	137.185	273.906	149.266	190.103	1.74725	0.118288	308.747	195.81
LOC105374318	105374318	10.3209	0.664722	0.282154	2.36725	0.017921	0.761574	5.53502	8.56761	4.41237	2.12924	5.39026	10.732	13.7185	3.91294	22.4386	26.3727	1.74664	0.118288	5.2069	15.435
UBE2Q2P2	100134869	113.636	-0.452357	0.191242	-2.36502	0.0180289	0.764689	120.848	125.087	126.856	161.822	134.757	108.393	107.788	87.6499	65.3646	97.7988	1.74403	0.116515	133.874	93.399
SRPX2	27286	2453.47	0.586878	0.248324	2.3643	0.018064	0.76471	2025.82	2593.42	2031.9	685.616	1651.58	3555.52	2112.65	2069.16	3804.81	4004.25	1.74319	0.116503	1797.66	3109.28
FZD3	7976	2594.27	0.558785	0.23648	2.36345	0.0181059	0.765018	2470.46	1769.21	1678.91	1959.97	1924.32	3126.24	1903.93	1781.95	3865.29	5462.44	1.74218	0.116328	1960.57	3227.97
ATP6V0C	527	11901.5	0.311838	0.132012	2.36219	0.0181672	0.765909	9904.91	11143	10897.5	11068.9	9700.32	15812.6	13132.5	11222.3	12983.2	13150.1	1.74071	0.115823	10542.9	13260.1
LOC112268057	112268057	125.942	-0.64415	0.278873	-2.36107	0.0182225	0.765909	33.2101	143.079	17.6495	228.893	529.324	100.881	20.5778	68.0852	85.8521	31.867	1.73939	0.115823	190.431	61.4526
ODF2	4957	4028.55	-0.382606	0.162114	-2.36011	0.0182694	0.765909	4985.21	4660.78	5266.17	4096.66	4045.93	4258.47	3781.41	2904.97	3545.3	2740.56	1.73828	0.115823	4610.95	3446.14
WNT5B	81029	219.369	0.616238	0.261236	2.36004	0.0182728	0.765909	73.8002	303.294	189.732	128.819	74.3856	294.058	293.968	336.513	206.825	292.297	1.73819	0.115823	154.006	284.732
LOC124901142	124901142	16.9325	-0.665311	0.283715	-2.35938	0.0183055	0.765909	2.76751	20.5623	31.9897	45.7787	22.6391	7.51242	8.81905	10.9562	11.7071	6.59317	1.73742	0.115823	24.7475	9.1176
POSTN	10631	10.0892	0.453582	0.221326	2.35823	0.0183624	0.765909	5.53502	0	0	6.38772	0	0	5.87937	45.3901	23.4142	14.2852	1.73607	0.115823	2.38455	17.7938
EPB41L4A-AS1	114915	1174.03	-0.569426	0.241621	-2.35731	0.0184078	0.765909	1756.45	861.045	2700.37	1124.24	914.189	861.782	703.564	1022.84	998.03	797.774	1.735	0.115823	1471.26	876.799
LOC105372115	105372115	205.696	-0.551167	0.233811	-2.35716	0.0184151	0.765909	271.216	215.047	214	182.05	392.411	176.005	153.843	172.17	199.996	80.217	1.73483	0.115823	254.945	156.446
SNORD116-1	100033413	6.05736	-0.609658	0.265579	-2.35668	0.0184389	0.765909	6.45752	7.71085	1.10309	12.7754	20.483	1.0732	1.95979	1.56518	1.95118	5.49431	1.73426	0.115823	9.70598	2.40873
SMC5-DT	100507299	46.3582	0.565782	0.240018	2.35432	0.0185569	0.769361	41.5126	35.1272	30.8866	44.7141	21.5611	59.0262	76.4318	65.7375	46.8284	41.7568	1.7315	0.11387	34.7603	57.9561
DLL1	28514	137.996	0.585596	0.248939	2.35316	0.0186148	0.770318	115.313	65.1139	75.0103	114.979	134.757	253.276	144.044	106.432	116.095	254.936	1.73014	0.11333	101.035	174.957
LOC124901463	124901463	3.61519	0.481024	0.223637	2.3509	0.018728		3.69001	0	0	0	0	11.8052	1.95979	2.34777	9.75592	6.59317	1.72751		0.738002	6.49238
CYP46A1	10858	5.7018	0.602876	0.263233	2.34865	0.0188418	0.777549	2.76751	2.57028	4.41237	1.06462	0	3.21961	5.87937	3.91294	15.6095	17.5818	1.72488	0.109272	2.16296	9.24064
SH2D1B	117157	43.1362	0.602829	0.267452	2.34829	0.0188599	0.777549	9.22503	4.28381	56.2577	3.19386	18.3269	25.7569	56.8339	219.907	24.3898	13.1863	1.72446	0.109272	18.2575	68.0149
ME1	4199	2230.96	-0.367262	0.156573	-2.34559	0.0189969	0.781429	3088.54	2398.93	2742.29	2172.89	2290.86	1838.4	1948.03	2154.47	2143.37	1531.81	1.72132	0.10711	2538.7	1923.22
SNAPC1	6617	8136.22	-0.578926	0.246966	-2.34505	0.0190247	0.781429	13999	10140.6	13473.2	6412.21	7328.6	7065.97	9357.99	6350.71	4329.68	2904.29	1.72068	0.10711	10270.7	6001.73
LINC02204	101929151	39.2862	-0.659366	0.283951	-2.34306	0.0191263	0.78263	28.5976	28.2731	30.8866	70.265	126.132	11.8052	56.8339	10.1737	15.6095	14.2852	1.71837	0.106444	56.8309	21.7415
TNFRSF11B	4982	4360.68	0.657766	0.282138	2.34266	0.0191467	0.78263	2333.01	1621.85	1972.33	4185.02	3225.53	6941.48	3450.21	1419.62	2885.8	15572	1.71791	0.106444	2667.55	6053.82
GTF2A1-AS1	101928504	113.434	0.455703	0.194516	2.342	0.0191808	0.78263	106.088	85.6761	105.897	77.7173	89.4784	141.663	146.004	154.953	91.7056	135.16	1.71713	0.106444	92.9713	133.897
CCDC140	151278	6.4634	0.539921	0.245812	2.34171	0.0191956	0.78263	0.922503	0.856761	0	8.51696	0	6.43922	10.7788	25.0428	8.78032	3.29659	1.7168	0.106444	2.05925	10.8676
LOC105376923	105376923	2.89162	-0.294787	0.170172	-2.34165	0.0191988		0	0.856761	14.3402	0	12.9366	0	0	0.782589	0	0	1.71672		5.62672	0.156518
MT1HL1	645745	1.392	0.363083	0.181532	2.3409	0.0192375		0	0	0	0	0	2.14641	2.93968	0.782589	5.85355	2.19772	1.71585		0	2.78399
EYA2	2139	379.989	-0.581146	0.24848	-2.3395	0.0193094	0.785817	652.21	258.742	451.165	249.121	792.369	275.813	351.782	307.557	220.484	240.651	1.71423	0.104679	480.721	279.257
LINC00920	100505865	303.302	0.521238	0.222951	2.33797	0.019389	0.785914	278.596	161.071	318.794	188.438	237.172	435.72	432.133	407.729	201.947	371.415	1.71244	0.104625	236.814	369.789
LOC105378858	105378858	13.0056	0.661862	0.283856	2.3379	0.0193924	0.785914	9.22503	6.85409	6.61856	0	12.9366	18.2444	12.7386	28.1732	16.5851	18.6807	1.71237	0.104625	7.12686	18.8844
LRRC17	10234	94.8649	-0.547285	0.251923	-2.3374	0.0194185	0.785914	18.4501	308.434	46.3299	245.927	159.552	9.65883	9.79894	7.0433	108.291	35.1636	1.71179	0.104625	155.739	33.9911
LHX2	9355	4.13002	0.43051	0.210939	2.33726	0.0194258		2.76751	0.856761	0	0	0	3.21961	0	4.69553	25.3654	4.39545	1.71162		0.724854	7.53519
WDR81	124997	2300.79	0.405329	0.173536	2.33572	0.0195061	0.787579	2076.55	1779.49	2057.27	1657.61	2143.17	2934.14	2748.6	2126.29	2032.16	3452.63	1.70983	0.103706	1942.82	2658.76
MPZ	4359	97.951	0.645721	0.277123	2.33524	0.0195309	0.787579	53.5052	29.9866	94.866	48.9725	90.5564	104.101	257.712	176.082	64.389	59.3386	1.70928	0.103706	63.5774	132.325
DNLZ	728489	684.255	-0.443934	0.190224	-2.33376	0.0196082	0.788122	763.832	758.234	1169.28	638.772	688.876	658.947	517.384	460.162	667.305	519.762	1.70756	0.103407	803.799	564.712
GNAQ	2776	457.201	0.571222	0.244843	2.3336	0.0196168	0.788122	433.576	188.488	559.268	291.706	226.391	375.621	497.786	818.588	570.721	609.869	1.70737	0.103407	339.886	574.517
LOC105376121	105376121	1.70163	0.407709	0.200109	2.33353	0.0196201		0	0.856761	0	0	0	4.29281	5.87937	3.91294	0.975592	1.09886	1.7073		0.171352	3.23192
PEX10	5192	669.116	0.412365	0.176793	2.33248	0.0196755	0.788122	576.564	412.959	784.299	491.855	548.729	714.753	753.539	735.633	814.619	858.212	1.70607	0.103407	562.881	775.351
LOC105370705	105370705	25.2838	-0.657005	0.281835	-2.33213	0.019694	0.788122	14.76	40.2678	20.9588	51.1018	48.5124	11.8052	10.7788	22.6951	25.3654	6.59317	1.70567	0.103407	35.1202	15.4475
LOC124909395	124909395	3.17889	0.456985	0.217102	2.33008	0.019802		1.84501	0	1.10309	0	0	0	7.83916	3.91294	3.90237	13.1863	1.70329		0.58962	5.76816
NEU1	4758	2536.3	0.415841	0.178474	2.32997	0.0198077	0.788122	1857.92	1923.43	2192.95	2262.32	2408.37	2456.56	2455.62	4277.63	2671.17	2857.04	1.70317	0.103407	2129	2943.6
ZNF283	284349	716.403	-0.459849	0.197405	-2.32954	0.0198303	0.788122	941.875	514.057	884.681	982.645	915.267	772.706	611.454	459.38	542.429	539.541	1.70267	0.103407	847.705	585.102
BMP8B	656	20.9746	0.652148	0.279669	2.32945	0.0198351	0.788122	15.6825	13.7082	17.6495	6.38772	12.9366	23.6105	30.3767	33.6513	45.8528	9.88976	1.70257	0.103407	13.2729	28.6762
ZCCHC10	54819	1419.61	-0.43879	0.188422	-2.32876	0.0198716	0.788122	1261.98	1576.44	1685.53	2187.8	1609.53	1300.72	1430.65	1307.71	995.103	840.63	1.70177	0.103407	1664.26	1174.96
LOC105378469	105378469	4.23223	0.300345	0.174326	2.32853	0.019884		1.84501	0	0	0	0	1.0732	0	0	27.3166	12.0875	1.7015		0.369001	8.09545
ZFAND1	79752	2859.92	-0.430069	0.184723	-2.32822	0.0199005	0.788122	3681.71	2694.51	4141.01	3839.02	2342.61	2619.69	2600.64	1890.73	2648.73	2140.58	1.70114	0.103407	3339.77	2380.08
LOC105372349	105372349	18.7276	-0.597762	0.266347	-2.32767	0.0199295	0.788122	19.3726	10.2811	5.51547	74.5234	38.8099	9.65883	1.95979	12.5214	14.6339	0	1.7005	0.103407	29.7005	7.75478
CNIH2	254263	118.055	-0.653574	0.282043	-2.32754	0.0199367	0.788122	47.9702	56.5463	193.041	108.591	411.816	94.4418	57.8138	71.2156	64.389	74.7226	1.70035	0.103407	163.593	72.5166
LOC105370989	105370989	5.78997	0.607835	0.265849	2.32623	0.0200062	0.788579	2.76751	4.28381	3.30928	1.06462	0	3.21961	7.83916	6.26071	21.463	7.69204	1.69884	0.103155	2.28504	9.29491
PRR4	11272	9.27414	0.620441	0.272793	2.32598	0.0200196	0.788579	4.61251	0	4.41237	8.51696	3.23416	11.8052	3.91958	9.39106	29.2677	17.5818	1.69855	0.103155	4.1552	14.3931
PSG10P	653492	1.5185	0.341077	0.17672	2.325	0.0200719		0	0	0	0	0	1.0732	6.85926	0.782589	0.975592	5.49431	1.69741		0	3.03699
SLC52A1	55065	55.8051	0.655082	0.282686	2.3242	0.0201145	0.789903	63.6527	61.6868	16.5464	13.8401	12.9366	59.0262	99.9492	39.912	75.1206	115.381	1.69649	0.102426	33.7325	77.8777
GRIN1	2902	4.99631	0.420371	0.210111	2.32402	0.0201247	0.789903	1.84501	1.71352	0	1.06462	0	3.21961	0.979894	0	4.87796	36.2625	1.69627	0.102426	0.92463	9.06798
CFAP107	93190	3.52946	-0.328747	0.183605	-2.32332	0.0201621		0.922503	0	11.0309	21.2924	0	1.0732	0	0	0.975592	0	1.69547		6.64917	0.409759
LOC124903827	124903827	88.0718	-0.652243	0.283935	-2.32026	0.020327	0.79643	132.84	5.14057	194.144	170.339	132.6	53.6601	28.4169	35.2165	71.2182	57.1408	1.69193	0.0988525	127.013	49.1305
MIR6774	102466732	2.86038	-0.469204	0.218851	-2.31907	0.020391		1.84501	2.57028	4.41237	1.06462	16.1708	0	0	1.56518	0.975592	0	1.69056		5.21261	0.508154
C1QTNF9B	387911	2.07279	-0.354618	0.186104	-2.3188	0.0204058		2.76751	0.856761	6.61856	0	9.70247	0	0	0.782589	0	0	1.69025		3.98906	0.156518
CTBS	1486	1284.56	0.472424	0.203793	2.31824	0.0204363	0.797838	1137.45	681.125	1284	1165.76	930.359	1337.21	1201.35	1562.05	1328.76	2217.5	1.6896	0.0980854	1039.74	1529.37
LOC124902941	124902941	81.4479	0.511387	0.220557	2.31722	0.0204917	0.797838	89.4828	71.968	45.2268	52.1664	60.3709	93.3686	90.1503	77.4763	128.778	105.491	1.68842	0.0980854	63.843	99.0528
DHH	50846	19.8168	0.646663	0.282251	2.31714	0.0204962	0.797838	11.07	10.2811	20.9588	9.58159	0	49.3673	25.4773	10.1737	28.2922	32.9659	1.68833	0.0980854	10.3783	29.2553
LOC105374373	105374373	10.7847	0.629788	0.276065	2.31693	0.0205074	0.797838	5.53502	8.56761	3.30928	2.12924	5.39026	16.098	3.91958	6.26071	12.6827	43.9545	1.68809	0.0980854	4.98628	16.5831
NPY1R	4886	79.882	0.645637	0.279888	2.31264	0.0207423	0.804576	29.5201	31.7002	43.0206	83.0404	66.8393	61.1726	81.3312	266.863	59.5111	75.8215	1.68314	0.0944327	50.8241	108.94
LOC107984249	107984249	2.17455	0.34573	0.184585	2.31248	0.0207515		0	0.856761	0	0	0	6.43922	1.95979	0.782589	11.7071	0	1.68295		0.171352	4.17774
CSNK1E	1454	496.444	-0.511476	0.22121	-2.31244	0.0207534	0.804576	404.056	550.898	554.856	734.588	769.73	386.353	315.526	234.777	491.698	521.96	1.68291	0.0944327	602.825	390.063
RFX5	5993	5065.36	0.296017	0.128073	2.31132	0.020815	0.804663	4516.57	3910.26	4557.98	5099.53	4507.34	5978.81	5651.05	4931.87	5378.44	6121.76	1.68162	0.094386	4518.34	5612.39
LOC105371912	105371912	201.999	0.437645	0.18937	2.31056	0.020857	0.804663	180.811	196.198	132.371	195.89	130.444	178.152	223.416	244.95	266.337	271.419	1.68075	0.094386	167.143	236.855
ZNF251	90987	1261.75	-0.439482	0.190216	-2.31042	0.0208649	0.804663	1641.13	1488.19	1208.99	1243.48	1818.67	1106.47	1349.31	1135.54	700.475	925.242	1.68058	0.094386	1480.09	1043.41
CFAP74	85452	34.8844	-0.649121	0.281826	-2.30773	0.021014	0.809001	71.9552	16.2785	66.1856	35.1325	51.7465	17.1712	30.3767	24.2603	30.2433	5.49431	1.67749	0.092051	48.2597	21.5092
TMEM178A	130733	2.9505	-0.461914	0.218991	-2.30704	0.0210528		0.922503	13.7082	4.41237	1.06462	6.46832	2.14641	0	0.782589	0	0	1.67669		5.3152	0.585799
LOC105372204	105372204	2.84067	-0.287539	0.168491	-2.30659	0.0210778		0.922503	5.14057	0	0	21.5611	0	0	0.782589	0	0	1.67617		5.52482	0.156518
CBLN2	147381	40.4243	-0.632141	0.274195	-2.30596	0.0211129	0.811074	25.8301	40.2678	71.701	88.3635	44.2002	18.2444	27.437	32.0861	42.926	13.1863	1.67545	0.0909394	54.0725	26.776
PCDHGB7	56099	20.9393	-0.579314	0.263267	-2.30461	0.0211886	0.811074	7.38002	7.71085	17.6495	78.7819	54.9807	4.29281	7.83916	0	8.78032	21.9772	1.6739	0.0909394	33.3006	8.57791
TCL1A	8115	11.6148	0.110877	0.107293	2.30435	0.0212031	0.811074	0	0	0	0	0	0	0	0	72.1938	43.9545	1.6736	0.0909394	0	23.2297
SELENBP1	8991	61.6582	0.400984	0.209908	2.30414	0.0212146	0.811074	11.9925	28.2731	2.20619	26.6155	0	92.2954	1.95979	9.39106	279.019	164.829	1.67336	0.0909394	13.8175	109.499
LOC124908063	124908063	1.94324	0.360494	0.190791	2.30162	0.0213564		0	0	1.10309	0	0	5.36601	2.93968	7.82589	0	2.19772	1.67047		0.220619	3.66586
MPG	4350	1540.33	0.403091	0.17556	2.29601	0.0216751	0.824876	1524.9	1147.2	1468.22	1266.9	1099.61	2157.14	1963.71	1932.21	1273.15	1570.27	1.66404	0.0836111	1301.37	1779.3
GRPEL2	134266	5265.99	-0.373747	0.16281	-2.29561	0.0216979	0.824876	6947.37	5311.06	6984.78	5377.4	5432.31	4453.79	5356.1	3713.38	3875.05	5208.61	1.66358	0.0836111	6010.58	4521.39
STXBP5L	9515	285.116	-0.542245	0.236258	-2.29547	0.0217062	0.824876	335.791	167.925	292.32	437.559	530.402	197.469	274.37	179.995	259.507	175.818	1.66342	0.0836111	352.799	217.432
ZNF773	374928	541.968	-0.406455	0.177089	-2.29514	0.021725	0.824876	714.94	628.863	551.547	583.412	655.456	617.092	470.349	400.685	464.382	332.955	1.66304	0.0836111	626.843	457.093
LOC105371259	105371259	3.6301	-0.58586	0.257798	-2.29405	0.0217878		6.45752	5.14057	7.72165	4.25848	6.46832	0	0.979894	2.34777	2.92677	0	1.66179		6.00931	1.25089
HEATR3	55027	1007.25	-0.346549	0.151076	-2.29382	0.021801	0.825717	1268.44	1336.55	1084.34	959.223	1038.16	954.077	722.182	882.76	953.153	873.596	1.66152	0.0831688	1137.34	877.154
COMETT	100996266	22.6828	0.648376	0.283274	2.2925	0.0218766	0.825717	14.76	8.56761	16.5464	13.8401	15.0927	28.9765	13.7185	75.9111	18.5362	20.8784	1.66002	0.0831688	13.7614	31.6041
FAM27E4	107987001	92.0531	-0.528043	0.230317	-2.29216	0.0218966	0.825717	132.84	77.9653	168.773	83.0404	102.415	63.319	87.2106	64.1723	85.8521	54.9431	1.65962	0.0831688	113.007	71.0994
FKBP14	55033	3160.4	0.319929	0.139596	2.29181	0.0219169	0.825717	2555.33	3357.65	2627.57	2408.17	2988.36	3906.46	3560.94	3443.39	3597.98	3158.13	1.65922	0.0831688	2787.42	3533.38
TCEAL5	340543	12.7382	0.204235	0.1458	2.29111	0.0219573	0.825717	0	1.71352	2.20619	0	0	0	7.83916	0	102.437	13.1863	1.65842	0.0831688	0.783942	24.6925
FAM230G	101927859	4.78662	0.559145	0.254339	2.29086	0.0219713	0.825717	0.922503	0	4.41237	0	3.23416	10.732	4.89947	5.47812	3.90237	14.2852	1.65814	0.0831688	1.71381	7.85944
GGTLC2	91227	14.6586	-0.184103	0.1385	-2.28991	0.0220263	0.82638	1.84501	120.803	0	20.2278	0	0	0	0.782589	2.92677	0	1.65706	0.0828204	28.5752	0.741873
THBS1	7057	30786.6	0.564066	0.246487	2.28925	0.0220649	0.826423	18998.9	16810.5	10312.8	34840.8	33652.5	52588	40001.3	33627.1	26312.7	40721.6	1.6563	0.0827975	22923.1	38650.1
KATNAL2	83473	33.796	-0.632604	0.276591	-2.28836	0.0221163	0.826949	50.7377	16.2785	54.0516	27.6801	78.6978	21.4641	20.5778	25.0428	30.2433	13.1863	1.65529	0.0825211	45.4891	22.1029
LOC107984561	107984561	190.753	0.444302	0.194202	2.28745	0.0221697	0.827545	144.833	163.641	167.67	128.819	181.113	149.175	203.818	240.255	289.751	238.453	1.65424	0.0822084	157.215	224.29
LOC124904074	124904074	25.6278	0.611315	0.266953	2.28586	0.0222626	0.827612	13.8375	22.2758	8.82474	24.4863	19.4049	32.1961	24.4974	33.6513	50.7308	26.3727	1.65242	0.0821731	17.7659	33.4896
TATDN1	83940	3331.82	-0.372484	0.162956	-2.2858	0.0222661	0.827612	4162.33	3536.71	4936.34	3381.24	2991.6	2867.6	3078.83	3167.14	2496.54	2699.9	1.65236	0.0821731	3801.64	2862
CEP170B	283638	5479.79	0.396308	0.173482	2.28446	0.0223446	0.827612	3445.55	4599.1	4250.22	5920.36	5016.18	7358.95	5047.44	5642.46	6857.43	6660.2	1.65083	0.0821731	4646.28	6313.3
LOC105378281	105378281	37.1371	-0.642973	0.282011	-2.2839	0.0223773	0.827612	32.2876	128.514	23.165	23.4217	48.5124	19.3177	20.5778	23.4777	31.2189	20.8784	1.65019	0.0821731	51.1802	23.0941
KIF4B	285643	5.68726	-0.541303	0.24919	-2.28389	0.022378	0.827612	0.922503	4.28381	7.72165	6.38772	28.0294	3.21961	0.979894	3.13035	0	2.19772	1.65018	0.0821731	9.46901	1.90552
ZNF461	92283	327.212	-0.45327	0.198515	-2.2832	0.0224185	0.827612	329.334	318.715	454.474	294.9	535.792	289.765	273.391	285.645	295.604	194.499	1.64939	0.0821731	386.643	267.781
ZNF566	84924	500.009	-0.522212	0.228899	-2.28165	0.0225102	0.827612	686.342	574.887	616.629	414.137	766.495	575.237	371.38	267.645	496.576	230.761	1.64762	0.0821731	611.698	388.32
PAGE5	90737	12.8183	0.227417	0.154171	2.28062	0.0225712	0.827612	0.922503	0.856761	3.30928	0	0	0	0.979894	0	85.8521	36.2625	1.64645	0.0821731	1.01771	24.6189
ZNF33B	7582	1704.84	-0.392928	0.172347	-2.27986	0.0226161	0.827612	2028.58	1872.02	1464.91	2186.73	2255.29	1692.44	1668.76	1423.53	1085.83	1370.28	1.64558	0.0821731	1961.51	1448.17
POC1B-GALNT4	100528030	18.0479	0.645741	0.283927	2.27866	0.022687	0.827612	4.61251	17.1352	14.3402	15.9693	1.07805	19.3177	25.4773	27.3906	24.3898	30.7681	1.64422	0.0821731	10.6271	25.4687
LOC101927741	101927741	17.632	0.612562	0.268006	2.27819	0.0227154	0.827612	15.6825	14.5649	8.82474	13.8401	7.54637	23.6105	20.5778	19.5647	22.4386	29.6693	1.64368	0.0821731	12.0917	23.1722
LOC101927552	101927552	14.5763	-0.616431	0.276164	-2.27737	0.022764	0.827612	22.1401	15.4217	17.6495	44.7141	10.7805	20.3909	4.89947	3.91294	5.85355	0	1.64275	0.0821731	22.1412	7.01136
C2orf92	728537	71.1339	-0.478139	0.209911	-2.27728	0.0227697	0.827612	83.0253	64.2571	95.9691	94.7512	87.3223	51.5137	51.9344	58.6942	45.8528	78.0192	1.64264	0.0821731	85.065	57.2029
LINC02998	102467080	48.6194	0.640877	0.283945	2.27717	0.022776	0.827612	15.6825	25.7028	12.134	20.2278	63.6051	33.2693	117.587	14.8692	124.876	58.2397	1.64252	0.0821731	27.4705	69.7682
TMEM171	134285	33.0029	0.635477	0.279518	2.27684	0.0227958	0.827612	24.9076	23.9893	27.5773	8.51696	20.483	32.1961	26.4572	28.9558	38.0481	98.8976	1.64215	0.0821731	21.0948	44.9109
FMO5	2330	167.518	0.487593	0.214114	2.27669	0.0228045	0.827612	139.298	147.363	147.814	105.397	129.366	168.493	114.648	262.167	233.166	227.465	1.64198	0.0821731	133.848	201.188
PEX5L	51555	275.765	-0.64158	0.283823	-2.27513	0.0228983	0.827612	316.419	166.212	1128.46	161.822	162.786	111.613	109.748	149.474	334.628	116.479	1.6402	0.0821731	387.141	164.389
LOC124909349	124909349	2.09449	0.447682	0.218239	2.27491	0.0229113		0	0	2.20619	0	0	2.14641	2.93968	5.47812	4.87796	3.29659	1.63995		0.441237	3.74775
KRT71	112802	5.43139	-0.428021	0.215735	-2.27474	0.0229214	0.827612	0.922503	0	1.10309	13.8401	32.3416	2.14641	0.979894	0.782589	0	2.19772	1.63976	0.0821731	9.64145	1.22132
EPPK1	83481	9.09389	-0.609602	0.272745	-2.27359	0.0229905	0.827612	11.9925	2.57028	11.0309	30.874	14.0147	6.43922	4.89947	7.0433	0.975592	1.09886	1.63845	0.0821731	14.0965	4.09129
ATP2A3	489	693.479	0.43477	0.191251	2.27319	0.0230146	0.827612	616.232	650.282	387.186	738.847	479.733	749.096	743.74	961.019	670.231	938.428	1.638	0.0821731	574.456	812.503
LRRC26	389816	5.4517	-0.559052	0.253388	-2.27261	0.02305	0.827612	21.2176	7.71085	4.41237	5.3231	6.46832	0	0.979894	5.47812	2.92677	0	1.63733	0.0821731	9.02644	1.87696
C1orf216	127703	2444.96	0.271849	0.119635	2.27231	0.0230675	0.827612	2190.94	2032.24	2274.58	2193.12	2329.67	2628.27	2535.97	2423.68	2803.85	3037.26	1.637	0.0821731	2204.11	2685.8
MAP3K1	4214	977.658	-0.365802	0.161022	-2.27175	0.0231019	0.827612	925.27	1047.82	943.145	1295.64	1351.88	841.391	931.88	750.503	929.739	759.314	1.63635	0.0821731	1112.75	842.565
RNF187	149603	7187.99	-0.440548	0.193966	-2.27131	0.023128	0.827612	6633.72	11778.8	8122.07	8153.93	7526.96	6595.9	6579.99	4150.85	7315.96	5021.8	1.63586	0.0821731	8443.09	5932.9
G6PC3	92579	3943.17	0.336347	0.148097	2.27112	0.0231397	0.827612	3937.24	3191.44	3968.93	3150.21	3001.3	3982.66	4588.85	4984.31	3803.83	4822.91	1.63564	0.0821731	3449.82	4436.51
LOC124902242	124902242	53.6596	0.639292	0.282639	2.27103	0.0231453	0.827612	11.9925	13.7082	44.1237	66.0065	30.1855	47.2209	75.4519	148.692	40.9748	58.2397	1.63554	0.0821731	33.2033	74.1158
SCARB2	950	19503.4	0.497962	0.219506	2.26876	0.0232832	0.829648	12998.1	22379.5	10904.1	19046.1	11899.5	19241.5	19701.8	18151.4	27074.6	33637.3	1.63296	0.0811061	15445.4	23561.3
ZXDC	79364	3260.26	-0.461889	0.203611	-2.26859	0.0232931	0.829648	3783.18	2740.78	4051.66	4410.72	4353.18	3330.15	2807.4	1486.92	2980.43	2658.15	1.63277	0.0811061	3867.9	2652.61
CNEP1R1	255919	1417.13	0.322035	0.142007	2.26774	0.0233452	0.829648	1132.83	1216.6	1233.26	1329.71	1329.24	1475.65	1547.25	1328.84	1635.09	1942.79	1.6318	0.0811061	1248.33	1585.92
RAB11FIP1	80223	2701.49	-0.356237	0.157122	-2.26725	0.0233752	0.829648	3748.13	3108.33	2743.39	3161.92	2553.91	2762.42	2331.17	2453.42	2264.35	1887.85	1.63124	0.0811061	3063.14	2339.84
THOC1	9984	1710.9	-0.554083	0.24454	-2.26648	0.023422	0.829648	1880.06	1242.3	2580.13	2589.16	2395.43	1764.35	1418.89	1770.22	605.842	862.607	1.63038	0.0811061	2137.42	1284.38
LOC124904933	124904933	12.951	0.490899	0.23713	2.26616	0.0234415	0.829648	16.6051	0	3.30928	0	0	7.51242	48.9947	9.39106	10.7315	32.9659	1.63002	0.0811061	3.98287	21.9191
PRSS30P	124221	48.1767	0.609022	0.269028	2.26568	0.0234711	0.829648	21.2176	25.7028	58.4639	23.4217	37.7318	61.1726	110.728	40.6946	39.9993	62.6352	1.62947	0.0811061	33.3076	63.0459
ITGA3	3675	66658.4	0.505815	0.223326	2.26516	0.0235026	0.829648	47869.6	42623.9	70355.3	50041.4	51292.7	83655.1	90639.3	119673	39844.1	70588.7	1.62888	0.0811061	52436.6	80880.1
LOC124902270	124902270	24.0367	0.640024	0.282783	2.26286	0.0236446	0.833329	22.1401	22.2758	8.82474	7.45234	12.9366	19.3177	13.7185	61.8245	31.2189	40.6579	1.62627	0.0791834	14.7259	33.3475
C21orf62	56245	2.63765	0.550649	0.246047	2.26285	0.0236447		1.84501	0.856761	1.10309	0	0	4.29281	4.89947	3.13035	5.85355	4.39545	1.62627		0.760972	4.51433
IRS4-AS1	101928358	19.4123	-0.640127	0.283931	-2.26002	0.0238203	0.836731	15.6825	11.1379	24.268	25.5509	60.3709	12.8784	13.7185	17.217	7.80473	5.49431	1.62305	0.0774139	27.4021	11.4226
PDE4DIPP5	101060254	49.3819	0.601894	0.266376	2.25988	0.0238289	0.836731	42.4351	34.2705	46.3299	17.0339	32.3416	36.4889	52.9143	43.825	76.0961	112.084	1.6229	0.0774139	34.4822	64.2817
ABCA8	10351	23.1238	0.511079	0.244777	2.25946	0.0238547	0.836731	0	13.7082	8.82474	9.58159	7.54637	4.29281	5.87937	32.8687	146.339	2.19772	1.62243	0.0774139	7.93218	38.3155
PLIN3	10226	5948.66	0.3918	0.173461	2.25872	0.0239007	0.836732	5252.73	5553.53	4287.72	5035.66	5140.15	6891.04	9011.11	7400.94	4784.3	6129.45	1.62159	0.0774135	5053.96	6843.37
FZD10	11211	24.7617	-0.323959	0.187125	-2.25824	0.0239304	0.836732	3.69001	0	26.4742	34.0679	162.786	16.098	1.95979	1.56518	0.975592	0	1.62105	0.0774135	45.4036	4.11972
LOC107985401	107985401	56.9437	-0.6012	0.266737	-2.25609	0.0240649	0.837844	59.0402	69.3977	72.8041	42.5848	126.132	61.1726	46.055	18.7821	27.3166	46.1522	1.61862	0.0768366	73.9918	39.8957
ZAP70	7535	13.3684	-0.639092	0.284007	-2.25608	0.0240656	0.837844	11.07	9.42438	25.3711	35.1325	15.0927	8.58562	11.7587	10.1737	4.87796	2.19772	1.6186	0.0768366	19.2182	7.51874
SNORA50A	677830	2.60714	0.388276	0.199368	2.25596	0.024073		0.922503	0.856761	0	0	0	4.29281	0	1.56518	1.95118	16.4829	1.61847		0.355853	4.85842
LOC105375010	105375010	2.70739	-0.518482	0.235919	-2.25498	0.0241347		2.76751	6.85409	6.61856	3.19386	4.31221	0	0.979894	2.34777	0	0	1.61736		4.74925	0.665532
SNHG12	85028	797.408	-0.562556	0.249582	-2.25482	0.0241446	0.837844	1767.52	505.489	1448.36	633.449	660.846	614.945	528.163	562.681	670.231	582.397	1.61718	0.0768366	1003.13	591.684
EFNB2	1948	26.5701	0.633992	0.282208	2.25411	0.0241891	0.837844	7.38002	7.71085	18.7526	29.8094	19.4049	32.1961	25.4773	41.4772	17.5606	65.9317	1.61638	0.0768366	16.6116	36.5286
EML5	161436	1.77285	0.367616	0.191986	2.254	0.0241963		0.922503	0	0	0	0	4.29281	2.93968	4.69553	4.87796	0	1.61625		0.184501	3.3612
LOC105377103	105377103	4.58507	0.455652	0.222691	2.25376	0.024211		2.76751	2.57028	0	0	0	6.43922	6.85926	0	10.7315	16.4829	1.61599		1.06756	8.10258
LINC02044	101929717	19.6976	-0.634957	0.282426	-2.25366	0.0242174	0.837844	13.8375	13.7082	50.7423	36.1971	21.5611	9.65883	15.6783	7.0433	17.5606	10.9886	1.61587	0.0768366	27.2092	12.1859
RBP1	5947	2800.99	-0.417918	0.1855	-2.25296	0.0242616	0.837844	2318.25	3001.24	3566.3	3194.93	4211.95	2676.57	2804.46	1907.17	1881.92	2447.17	1.61508	0.0768366	3258.53	2343.46
LOC105378833	105378833	11.998	-0.629449	0.281595	-2.25267	0.0242802	0.837844	15.6825	5.99733	17.6495	26.6155	22.6391	11.8052	0.979894	8.60848	7.80473	2.19772	1.61475	0.0768366	17.7168	6.27921
MAFK	7975	6706.62	-0.512573	0.227697	-2.25141	0.0243595	0.837844	11630	6849.81	9968.65	4225.48	8194.28	7422.27	4837.74	4510.84	5609.65	3817.45	1.61333	0.0768366	8173.64	5239.59
CALHM3	119395	2.12408	-0.322065	0.180074	-2.25098	0.0243866		12.915	0.856761	1.10309	0	5.39026	0	0	0	0.975592	0	1.61285		4.05303	0.195118
TIGD2	166815	1788.11	0.372601	0.165554	2.25064	0.0244081	0.837844	1299.81	1597	1447.26	1579.9	1750.76	2595	2159.69	1670.04	1639.97	2141.68	1.61247	0.0768366	1534.94	2041.28
GKAP1	80318	826.698	-0.355255	0.157878	-2.25012	0.0244412	0.837844	928.038	1088.09	867.031	772.915	1029.54	783.438	586.957	725.46	836.082	649.428	1.61188	0.0768366	937.122	716.273
ZNF37BP	100129482	697.619	-0.376295	0.167242	-2.24998	0.0244502	0.837844	842.245	681.125	744.588	735.653	984.262	635.336	670.248	615.897	436.089	630.747	1.61172	0.0768366	797.575	597.664
OSTF1	26578	831.361	0.407233	0.180992	2.2499	0.0244551	0.837844	733.39	963	541.619	659	601.553	882.173	829.971	998.583	913.154	1191.17	1.61163	0.0768366	699.712	963.009
PEG13	359809	307.158	0.634429	0.28408	2.2499	0.0244551	0.837844	200.183	83.9626	83.8351	215.053	323.416	426.062	1004.39	115.041	105.364	514.268	1.61163	0.0768366	181.29	433.025
LOC124905228	124905228	271.74	-0.373574	0.166092	-2.24894	0.0245161	0.838634	345.939	309.291	373.949	245.927	277.06	209.275	241.054	262.95	240.971	210.982	1.61055	0.0764274	310.433	233.046
LOC124903059	124903059	2.94012	0.500408	0.232472	2.248	0.024576		1.84501	1.71352	0	0	0	9.65883	3.91958	4.69553	0.975592	6.59317	1.60949		0.711706	5.16854
LOC105371735	105371735	3.29842	0.404312	0.205309	2.24763	0.0245998		2.76751	0	0	0	0	3.21961	12.7386	5.47812	8.78032	0	1.60907		0.553502	6.04334
ZNF181	339318	929.549	-0.426613	0.189935	-2.24612	0.0246966	0.84304	964.016	1031.54	1207.89	935.802	1289.35	949.784	816.252	645.636	945.348	509.872	1.60736	0.0741517	1085.72	773.379
CHMP1B2P	101060146	603.709	-0.474801	0.211485	-2.24511	0.0247608	0.84304	780.437	516.627	1076.62	582.347	651.144	456.111	343.943	520.422	646.817	462.621	1.60623	0.0741517	721.435	485.983
LOC105375113	105375113	27.9402	0.629705	0.283416	2.24429	0.0248136	0.84304	11.07	7.71085	2.20619	33.0032	23.7172	59.0262	21.5577	19.5647	31.2189	70.3272	1.60531	0.0741517	15.5415	40.3389
LAMP2	3920	12655.9	0.398415	0.177545	2.24405	0.0248294	0.84304	9022.08	14315.6	10018.3	10516.3	9670.13	13202.5	13519.6	11350.7	17030.9	17912.6	1.60503	0.0741517	10708.5	14603.3
HDLBP	3069	23260.2	0.349539	0.155838	2.24297	0.0248987	0.84304	18432.5	21765.2	20435.9	24545.9	15863.5	27509.4	26031.9	26027.3	21856.2	30134.1	1.60382	0.0741517	20208.6	26311.8
CPLX2	10814	66.8537	-0.586023	0.270252	-2.24292	0.0249017	0.84304	42.4351	10.2811	120.237	241.669	101.337	1.0732	44.0953	18.7821	11.7071	76.9204	1.60377	0.0741517	103.192	30.5156
CCL25	6370	342.973	-0.630366	0.283901	-2.24239	0.0249363	0.84304	266.603	306.721	143.402	799.53	935.75	127.711	127.386	37.5643	518.039	167.027	1.60317	0.0741517	490.401	195.546
LINC00412	102723332	3.81939	-0.474927	0.229404	-2.24236	0.024938		3.69001	7.71085	6.61856	0	15.0927	2.14641	1.95979	0	0.975592	0	1.60314		6.62243	1.01636
STARD3	10948	3593.11	0.324629	0.144782	2.24217	0.0249501	0.84304	3637.43	3187.15	3250.82	2862.76	2865.46	3754.06	4363.47	4845.01	3597.98	3566.91	1.60293	0.0741517	3160.73	4025.49
GSN	2934	4548.97	0.568154	0.253635	2.24119	0.0250141	0.843889	2802.56	3574.41	2308.77	3999.78	4028.68	3850.65	5144.45	3120.18	4536.5	12123.7	1.60182	0.0737145	3342.84	5755.11
NDC80	10403	9168.31	-0.437736	0.19537	-2.24061	0.0250517	0.843889	8170.61	12206.3	8128.69	14087.1	11224.7	9670.63	6409.49	6881.3	6005.74	8898.59	1.60116	0.0737145	10763.5	7573.15
MLIP-IT1	100874282	1.86818	0.278657	0.162092	2.24039	0.0250656		0	0	0	0	0	1.0732	0	2.34777	0.975592	14.2852	1.60092		0	3.73635
FIGNL1	63979	3275.49	-0.546899	0.244266	-2.23963	0.0251148	0.844013	2779.5	3420.19	6797.26	2424.14	4982.76	3748.7	2671.19	1602.74	2426.3	1902.13	1.60007	0.0736507	4080.77	2470.21
SCPEP1	59342	3800.84	0.432798	0.193271	2.23937	0.0251317	0.844013	2466.77	2572	3378.77	3945.48	3385.09	4497.79	5052.34	5873.33	3220.43	3616.36	1.59978	0.0736507	3149.62	4452.05
C9orf72	203228	2452.8	-0.266691	0.119159	-2.23811	0.0252138	0.845484	2583.93	2926.7	2770.97	2448.63	2717.77	2085.23	2164.59	2202.99	2114.11	2513.1	1.59836	0.0728946	2689.6	2216
LOC124903652	124903652	2.07404	0.259526	0.157157	2.237	0.0252862		0	0	0	0	0	4.29281	7.83916	8.60848	0	0	1.59712		0	4.14809
HTR3A	3359	22.6473	-0.516984	0.247399	-2.2365	0.0253193	0.847738	104.243	2.57028	52.9485	19.1632	7.54637	3.21961	4.89947	28.9558	2.92677	0	1.59655	0.0717385	37.2942	8.00033
FSD1L	83856	496.859	-0.383881	0.171699	-2.23572	0.02537	0.848149	672.505	587.738	669.577	472.692	446.314	418.549	368.44	375.643	486.82	470.313	1.59568	0.0715279	569.765	423.953
NCF1C	654817	1.94212	-0.333902	0.184561	-2.23519	0.0254049		2.76751	1.71352	0	11.7108	2.15611	1.0732	0	0	0	0	1.59508		3.66959	0.214641
NOTUM	147111	829.813	-0.582704	0.261008	-2.23414	0.0254738	0.850331	999.071	325.569	904.536	1764.08	1326	385.28	459.571	699.634	805.839	628.549	1.59391	0.0704118	1063.85	595.775
TSKU	25987	3839.23	0.491349	0.220027	2.23333	0.0255273	0.850834	3631.89	1378.53	3130.58	3451.5	3656.75	5509.82	4782.86	5140.04	3508.23	4202.05	1.59299	0.0701553	3049.85	4628.6
TNNT1	7138	7493.14	-0.347508	0.155678	-2.23223	0.0255998	0.851089	8958.43	8229.19	7177.83	10950.7	7035.37	7108.9	6446.73	6812.43	5729.65	6482.19	1.59176	0.0700249	8470.3	6515.98
TCTN1	79600	827.772	0.404962	0.181427	2.23204	0.025612	0.851089	851.47	711.969	789.815	611.092	522.856	729.778	1061.23	822.501	1077.05	1099.96	1.59156	0.0700249	697.44	958.104
LOC105376473	105376473	2.75782	-0.354321	0.191358	-2.23197	0.0256172		0	8.56761	0	7.45234	9.70247	1.0732	0	0.782589	0	0	1.59147		5.14449	0.371158
LOC101926984	101926984	8.70365	0.623808	0.281052	2.22772	0.0258991	0.854251	6.45752	4.28381	7.72165	0	4.31221	6.43922	19.5979	15.6518	12.6827	9.88976	1.58671	0.0684143	4.55504	12.8523
SMC3	9126	11097	-0.298885	0.134206	-2.22705	0.025944	0.854251	11550.7	12187.4	11118.1	13465.3	13249.3	7921.31	10180.1	10475.7	10369.6	10452.4	1.58596	0.0684143	12314.2	9879.82
LOC124900869	124900869	135.618	0.617544	0.281584	2.22637	0.0259896	0.854251	116.235	1.71352	57.3608	107.527	80.8539	217.86	365.501	53.9986	137.558	217.575	1.5852	0.0684143	72.7381	198.499
MFGE8	4240	19828.2	0.433149	0.194565	2.2263	0.0259939	0.854251	9636.47	15109	19734.3	19165.3	18448.7	23215.5	22957	17931.5	25837.6	26246.3	1.58513	0.0684143	16418.8	23237.6
CD59	966	12160.4	0.496141	0.222895	2.22612	0.0260059	0.854251	13108.8	7417.84	12909.5	8106.02	6542.7	18043.8	14941.4	14794.8	8501.31	17237.9	1.58493	0.0684143	9616.97	14703.8
EPS15-AS1	105378720	11.9874	0.616012	0.279399	2.22564	0.026038	0.854251	6.45752	6.85409	9.92784	4.25848	3.23416	10.732	30.3767	35.2165	2.92677	9.88976	1.58439	0.0684143	6.14642	17.8284
MGAM2	93432	165.157	0.59962	0.269765	2.22483	0.0260925	0.854251	190.958	107.095	91.5567	139.465	43.1221	85.8562	224.396	173.735	262.434	332.955	1.58348	0.0684143	114.439	215.875
WDR7-OT1	107985140	11.3769	-0.627665	0.283199	-2.22452	0.0261138	0.854251	10.1475	7.71085	12.134	13.8401	38.8099	6.43922	6.85926	7.82589	7.80473	2.19772	1.58313	0.0684143	16.5285	6.22536
NDST1-AS1	102546298	229.688	-0.409619	0.18417	-2.2239	0.0261549	0.854251	216.788	324.713	231.65	243.798	314.791	210.348	231.255	191.734	148.29	183.51	1.58245	0.0684143	266.348	193.027
TIMP1	7076	88862.6	0.531166	0.2389	2.2239	0.0261552	0.854251	41382.6	41625.8	115443	68791.5	72887.1	114534	124670	79460.1	81363.4	148468	1.58244	0.0684143	68026	109699
ZNF607	84775	77.3178	-0.470747	0.211645	-2.22382	0.0261606	0.854251	90.4053	99.3843	97.0722	63.8772	109.961	63.319	69.5725	43.0424	67.3158	69.2283	1.58235	0.0684143	92.1401	62.4956
ACOX1	51	3372.91	0.375295	0.168773	2.22366	0.0261711	0.854251	2608.84	3141.74	2347.38	3345.04	3006.69	3382.74	3575.63	4067.9	3186.28	5066.85	1.58218	0.0684143	2889.94	3855.88
GZMA	3001	138.009	-0.373901	0.20458	-2.22305	0.0262124	0.854339	17.5276	1.71352	39.7113	235.281	930.359	24.6837	3.91958	3.13035	38.0481	85.7113	1.58149	0.0683696	244.919	31.0986
C12orf73		222.475	-0.376533	0.169426	-2.22232	0.0262616	0.854681	263.836	251.031	229.443	245.927	281.372	181.371	175.401	148.692	239.996	207.685	1.58068	0.0681958	254.322	190.629
THEMIS	387357	4.00852	-0.402965	0.208728	-2.22179	0.0262973		3.69001	0	2.20619	7.45234	22.6391	2.14641	0	0	1.95118	0	1.58009		7.19753	0.819518
LOC105377378	105377378	6.54222	-0.376646	0.202199	-2.21751	0.0265882	0.860404	0.922503	46.2651	0	5.3231	6.46832	0	0	1.56518	4.87796	0	1.57531	0.0652976	11.7958	1.28863
PDCD11	22984	5555.79	-0.427321	0.192712	-2.21745	0.0265925	0.860404	7344.05	4151.01	8919.61	7000.95	5061.46	4182.27	4333.09	4931.09	5065.27	4569.07	1.57524	0.0652976	6495.41	4616.16
MIR17HG	407975	97.6388	-0.550518	0.248218	-2.21726	0.0266056	0.860404	75.6452	84.8194	130.165	160.758	160.63	44.0013	79.3715	111.91	74.145	54.9431	1.57503	0.0652976	122.403	72.8742
LOC105374988	105374988	7.87194	0.61797	0.280674	2.217	0.0266233	0.860404	0.922503	3.42705	7.72165	6.38772	2.15611	6.43922	12.7386	9.39106	9.75592	19.7795	1.57474	0.0652976	4.12301	11.6209
CES5A	221223	15.0029	-0.58313	0.270699	-2.21687	0.0266321	0.860404	4.61251	15.4217	37.5052	24.4863	33.4196	4.29281	0	2.34777	13.6583	14.2852	1.57459	0.0652976	23.0891	6.91681
LINC02572	105373615	17.298	-0.628287	0.28377	-2.21604	0.0266888	0.860735	23.9851	24.8461	11.0309	37.2617	23.7172	19.3177	4.89947	14.8692	9.75592	3.29659	1.57367	0.0651304	24.1682	10.4278
SIGLEC17P	284367	12.4551	-0.500335	0.243459	-2.21558	0.0267203	0.860735	79.3353	4.28381	5.51547	11.7108	2.15611	8.58562	7.83916	0	2.92677	2.19772	1.57316	0.0651304	20.6003	4.30986
TOMM20	9804	8284.03	-0.281404	0.127076	-2.21445	0.0267977	0.861104	9201.04	8390.26	9466.74	10285.3	8326.88	8134.88	7562.83	7168.51	7853.51	6450.32	1.5719	0.0649443	9134.05	7434.01
RDH5	5959	462.444	0.619788	0.281014	2.21372	0.0268481	0.861104	160.516	78.822	393.804	545.086	304.011	547.333	708.464	276.254	345.359	1264.79	1.57109	0.0649443	296.448	628.44
LOC107985377	107985377	37.7406	-0.555212	0.262329	-2.21302	0.0268964	0.861104	29.5201	78.822	30.8866	111.785	46.3563	20.3909	30.3767	0	29.2677	0	1.57031	0.0649443	59.474	16.0071
SEPTIN9-DT	105371907	11.8123	0.601986	0.276054	2.21288	0.0269057	0.861104	7.38002	10.2811	6.61856	4.25848	0	26.8301	13.7185	7.0433	6.82914	35.1636	1.57016	0.0649443	5.70764	17.9169
LOC105373891	105373891	11.76	0.627593	0.28363	2.21258	0.0269266	0.861104	10.1475	13.7082	3.30928	1.06462	4.31221	16.098	15.6783	12.5214	16.5851	24.175	1.56982	0.0649443	6.50836	17.0116
FAM87A	157693	2.52018	0.379696	0.197623	2.21038	0.0270786		0	1.71352	0	0	0	3.21961	3.91958	0	9.75592	6.59317	1.56737		0.342705	4.69766
RHBDF1	64285	1889.37	0.454373	0.205592	2.21014	0.0270958	0.864016	1489.84	1543.88	1619.34	1413.82	1639.72	3380.59	2520.29	2289.07	1491.68	1505.44	1.5671	0.063478	1541.32	2237.41
LOC105376000	105376000	8.03707	-0.629061	0.284054	-2.20997	0.0271071	0.864016	9.22503	5.99733	16.5464	12.7754	12.9366	4.29281	2.93968	6.26071	3.90237	5.49431	1.56692	0.063478	11.4962	4.57798
FCGRT	2217	1657.23	0.565019	0.255885	2.20934	0.0271507	0.864016	1141.14	783.937	1319.3	1378.68	1454.29	4218.76	1097.48	1120.67	2183.37	1874.66	1.56622	0.063478	1215.47	2098.99
LOC124903318	124903318	39.419	-0.607211	0.274734	-2.20864	0.0271996	0.864016	95.0178	29.1299	49.6392	55.3603	32.3416	23.6105	26.4572	47.7379	19.5118	15.3841	1.56544	0.063478	52.2977	26.5403
RAB9B	51209	204.827	0.590278	0.267569	2.20845	0.0272131	0.864016	100.553	109.665	143.402	116.044	250.108	116.979	166.582	198.778	373.652	472.511	1.56522	0.063478	143.954	265.7
RNF138	51444	2874.26	-0.368931	0.167145	-2.20726	0.0272962	0.865412	3281.34	3137.46	4227.05	3175.76	2567.92	2775.3	2324.31	2069.95	2920.92	2262.56	1.5639	0.0627772	3277.91	2470.61
LOC102724020	102724020	1.18947	0.35098	0.179397	2.2063	0.0273627		0	0	0	0	0	2.14641	1.95979	1.56518	2.92677	3.29659	1.56284		0	2.37895
FIGNL2	401720	38.5588	-0.610806	0.277214	-2.20599	0.027385	0.866208	41.5126	26.5596	33.0928	75.5881	80.8539	21.4641	48.0148	17.9995	27.3166	13.1863	1.56249	0.0623777	51.5214	25.5963
SPAG17	200162	103.112	0.593687	0.269302	2.20578	0.0273997	0.866208	124.538	44.5516	56.2577	37.2617	97.0247	99.8079	133.266	161.996	212.679	63.734	1.56225	0.0623777	71.9267	134.296
CIP2A	57650	7884.66	-0.353585	0.160361	-2.20494	0.0274581	0.866656	9040.53	6931.2	9208.62	10162.9	9341.33	8612.45	7127.75	5757.51	6592.07	6072.31	1.56133	0.0621532	8936.91	6832.42
TRHDE	29953	318.061	0.584532	0.265414	2.20433	0.0275009	0.866656	328.411	148.22	323.206	190.567	137.991	638.556	328.265	370.947	146.339	568.112	1.56065	0.0621532	225.679	410.444
CLUL1	27098	18.0829	-0.622218	0.282793	-2.20345	0.0275629	0.866656	21.2176	11.9947	9.92784	35.1325	46.3563	11.8052	14.6984	10.1737	10.7315	8.7909	1.55967	0.0621532	24.9258	11.2399
IL10RB	3588	3666.01	0.253788	0.11521	2.20282	0.0276072	0.866656	3468.61	3560.7	3015.86	3330.13	3274.05	4437.69	3985.23	4056.16	3695.54	3836.13	1.55898	0.0621532	3329.87	4002.15
OR1J2	26740	214.314	0.425604	0.193177	2.20278	0.02761	0.866656	249.076	143.079	183.113	165.016	150.927	214.641	292.988	296.601	222.435	225.267	1.55893	0.0621532	178.242	250.386
LOC105379350	105379350	3.60619	0.43161	0.217952	2.20133	0.0277126		0.922503	0	1.10309	0	2.15611	2.14641	4.89947	0.782589	0.975592	23.0761	1.55732		0.83634	6.37603
GFRA1	2674	4.98874	0.428205	0.218404	2.20126	0.0277178	0.868806	0.922503	0.856761	4.41237	0	0	0	5.87937	28.1732	1.95118	7.69204	1.55724	0.0610771	1.23833	8.73916
H3Y1	391769	5.84293	-0.577692	0.267384	-2.20055	0.0277679	0.869142	6.45752	6.85409	6.61856	6.38772	19.4049	2.14641	4.89947	0.782589	4.87796	0	1.55646	0.0609092	9.14457	2.54128
LOC124903570	124903570	1.83661	-0.335517	0.184834	-2.19988	0.0278152		0	3.42705	1.10309	6.38772	6.46832	0	0.979894	0	0	0	1.55572		3.47724	0.195979
ZNF703	80139	4547.21	-0.441868	0.200877	-2.19977	0.0278235	0.869253	4438.16	3775.75	4326.33	7902.68	6329.25	4195.15	4273.32	3095.92	3803.83	3331.75	1.55559	0.0608537	5354.43	3739.99
BCL11A	53335	857.165	-0.376281	0.171082	-2.19939	0.0278501	0.869253	1204.79	1005.84	957.485	888.958	845.193	910.076	799.594	697.287	540.478	721.953	1.55517	0.0608537	980.453	733.877
SNORA50C	677842	71.779	0.609399	0.278128	2.19541	0.0281338	0.875729	42.4351	34.2705	44.1237	43.6494	73.3076	19.3177	76.4318	87.6499	174.631	121.974	1.55077	0.0576301	47.5573	96.0008
LOC107985368	107985368	7.66433	0.611086	0.279366	2.19537	0.0281368	0.875729	6.45752	3.42705	2.20619	4.25848	3.23416	2.14641	17.6381	14.0866	7.80473	15.3841	1.55072	0.0576301	3.91668	11.412
LOC105371159	105371159	18.8761	0.620994	0.28412	2.1944	0.0282068	0.876672	11.07	11.9947	3.30928	11.7108	17.2488	12.8784	34.2963	25.8254	8.78032	51.6465	1.54965	0.0571629	11.0667	26.6854
LOC107985708	107985708	3.83341	-0.401144	0.208776	-2.19378	0.0282512		8.30253	16.2785	1.10309	0	8.62442	0	0	0	2.92677	1.09886	1.54896		6.8617	0.805127
H2BC12L	54145	17.592	-0.590778	0.275337	-2.19311	0.0282997	0.878324	5.53502	5.99733	12.134	77.7173	31.2635	16.098	6.85926	4.69553	6.82914	8.7909	1.54822	0.0563452	26.5294	8.65458
CIAO3	64428	978.66	0.386087	0.176203	2.19106	0.0284476	0.880726	961.248	923.589	726.938	793.142	760.027	1257.79	1173.91	1433.7	893.642	862.607	1.54595	0.0551594	832.989	1124.33
TMEM150B	284417	13.7429	-0.613652	0.281976	-2.19093	0.0284568	0.880726	11.9925	5.14057	25.3711	12.7754	45.2782	7.51242	4.89947	14.0866	4.87796	5.49431	1.54581	0.0551594	20.1116	7.37415
WDR5	11091	5554.64	-0.387434	0.176943	-2.18961	0.0285527	0.88144	6807.15	7324.45	6001.93	6409.02	5382.72	6404.87	5325.73	3652.34	4304.31	3933.93	1.54435	0.054807	6385.05	4724.24
KIAA1671	85379	8988.25	-0.295009	0.134747	-2.18936	0.028571	0.88144	9673.37	9278.73	9658.68	11519.2	9678.76	8457.91	8844.53	7209.99	6841.82	8719.47	1.54407	0.054807	9961.75	8014.75
ATP9A	10079	3322.8	-0.397986	0.181817	-2.18896	0.0285995	0.88144	3622.67	4607.66	3901.64	3686.78	3364.6	3032.87	2563.4	1807.78	3147.26	3493.28	1.54364	0.054807	3836.67	2808.92
LOC105371651	105371651	18.4505	-0.618299	0.284011	-2.1879	0.0286771	0.882462	15.6825	14.5649	33.0928	7.45234	60.3709	10.732	9.79894	14.8692	5.85355	12.0875	1.54246	0.0543041	26.2327	10.6682
EXTL3	2137	5037.85	0.337838	0.154447	2.18741	0.0287126	0.882462	3922.48	4186.14	4193.96	5152.76	4543.99	6976.89	4840.68	5345.86	4864.3	6351.42	1.54193	0.0543041	4399.87	5675.83
SERPINA9	327657	5.09719	0.321473	0.184857	2.186	0.0288158	0.884406	0	2.57028	1.10309	0	0	4.29281	0	2.34777	0	40.6579	1.54037	0.0533485	0.734675	9.4597
POMGNT1	55624	4589.03	0.26559	0.121561	2.18483	0.0289014	0.884628	4105.14	4078.18	4380.38	3942.29	4227.04	5454.02	4852.44	4982.74	4293.58	5574.53	1.53908	0.0532392	4146.61	5031.46
PIFO	128344	71.3145	0.611269	0.280307	2.18481	0.0289031	0.884628	83.0253	26.5596	48.5361	31.9386	42.0441	50.4405	75.4519	227.733	43.9016	83.5135	1.53905	0.0532392	46.4207	96.2082
SCN2A	6326	368.961	0.615246	0.283156	2.18365	0.0289881	0.886	142.988	58.2598	206.278	386.457	356.835	472.209	778.036	917.977	198.045	172.521	1.53778	0.0525661	230.164	507.758
KRTAP5-9	3846	4.59051	-0.519634	0.249114	-2.18277	0.0290526		5.53502	5.14057	3.30928	7.45234	16.1708	5.36601	0.979894	0	1.95118	0	1.53681		7.5216	1.65942
SERTAD2	9792	4829.15	-0.330079	0.151373	-2.18057	0.0292153	0.889885	4623.58	7028.01	5041.14	5325.23	5103.5	4612.63	3888.22	3910.6	4056.51	4702.03	1.53439	0.050666	5424.29	4234
SAP25	100316904	62.3527	-0.564212	0.258755	-2.18031	0.0292347	0.889885	85.7928	83.1059	29.7835	100.074	97.0247	32.1961	34.2963	46.1727	45.8528	69.2283	1.5341	0.050666	79.1562	45.5493
LOC107985549	107985549	21.982	-0.558832	0.255863	-2.18029	0.029236	0.889885	30.4426	29.1299	34.1959	23.4217	21.5611	15.0248	20.5778	12.5214	17.5606	15.3841	1.53408	0.050666	27.7502	16.2138
PLBD2	196463	6067.3	0.267597	0.12278	2.17948	0.0292962	0.890491	5444.61	6057.3	5613.64	4796.12	5475.43	6187.01	6426.15	7414.25	6264.27	6994.26	1.53319	0.0503704	5477.42	6657.19
TXNL1	9352	5209.31	-0.374012	0.171681	-2.17854	0.0293661	0.89139	6985.19	5263.94	6714.53	4227.61	6586.9	4695.26	3827.47	3965.38	4542.35	5284.43	1.53215	0.049932	5955.63	4462.98
H2BC18	440689	1.49933	0.380138	0.196604	2.17851	0.0293683		0	0.856761	0	0	0	3.21961	1.95979	0.782589	4.87796	3.29659	1.53212		0.171352	2.82731
PCDHB15	56121	150.008	0.60498	0.281789	2.17771	0.0294278	0.892039	60.8852	23.9893	45.2268	168.21	112.117	99.8079	212.637	26.608	138.534	612.066	1.53124	0.0496163	82.0858	217.931
PLEKHM1	9842	1865.99	0.395169	0.181637	2.1756	0.0295855	0.89559	1510.14	1508.76	2215.01	1147.66	1515.74	1958.6	1927.45	2544.98	1931.67	2399.92	1.52892	0.0478906	1579.46	2152.52
CTLA4	1493	447.439	0.612755	0.284114	2.17421	0.0296893	0.896744	57.1952	45.4084	158.845	439.688	625.271	429.281	812.333	388.164	759.986	758.215	1.5274	0.0473316	265.282	629.596
LOC105374002	105374002	83.5161	0.6069	0.279939	2.17378	0.0297215	0.896744	91.3278	19.7055	91.5567	43.6494	26.9513	123.418	115.628	101.737	40.9748	180.213	1.52693	0.0473316	54.6382	112.394
TNNC2	7125	9.41645	0.61812	0.28411	2.17346	0.0297454	0.896744	3.69001	6.85409	7.72165	3.19386	6.46832	11.8052	12.7386	7.0433	21.463	13.1863	1.52658	0.0473316	5.58559	13.2473
SNORD116-6	100033418	10.0933	-0.60427	0.280665	-2.17271	0.0298019	0.897199	4.61251	14.5649	7.72165	21.2924	25.8733	4.29281	6.85926	1.56518	9.75592	4.39545	1.52576	0.0471111	14.813	5.37372
HHIP	64399	946.418	-0.599253	0.276549	-2.17164	0.0298825	0.897199	761.065	302.437	1226.64	1592.67	2393.28	893.978	849.569	357.643	703.402	383.503	1.52458	0.0471111	1255.22	637.619
LOC107987169	107987169	129.709	-0.40296	0.18554	-2.1713	0.0299085	0.897199	164.206	143.936	155.536	112.85	174.645	118.052	118.567	124.432	93.6568	91.2056	1.52421	0.0471111	150.234	109.183
CEP19	84984	160.225	0.42616	0.19626	2.17108	0.0299254	0.897199	97.7853	147.363	146.711	104.333	169.254	217.86	164.622	215.212	159.997	179.115	1.52396	0.0471111	133.089	187.361
IGHV1-24	28467	25.6649	-0.584896	0.275253	-2.17051	0.0299681	0.897199	42.4351	8.56761	46.3299	14.9047	80.8539	17.1712	26.4572	10.1737	9.75592	0	1.52334	0.0471111	38.6183	12.7116
SS18	6760	2615.86	-0.449203	0.207057	-2.16953	0.0300421	0.897199	2977.84	1936.28	3487.98	3514.31	3554.34	1526.09	2818.18	2672.54	1906.31	1764.77	1.52227	0.0471111	3094.15	2137.58
LOC105376369	105376369	306.636	0.60634	0.280383	2.1695	0.0300447	0.897199	206.641	48.8354	271.361	79.8465	393.489	738.364	335.124	424.163	257.556	310.978	1.52223	0.0471111	200.035	413.237
LINC01287	103724390	2.2177	0.233369	0.15011	2.16902	0.0300814		0	0	0	0	0	1.0732	0	0	15.6095	5.49431	1.5217		0	4.4354
KRTAP2-3	730755	376.193	0.611873	0.28401	2.16814	0.0301483	0.897224	470.476	62.5436	175.392	203.343	230.703	412.11	397.837	1404.75	179.509	225.267	1.52074	0.0470993	228.492	523.894
LOC105371062	105371062	11.0152	0.603534	0.28094	2.16805	0.0301551	0.897224	5.53502	3.42705	9.92784	10.6462	0	18.2444	20.5778	14.0866	6.82914	20.8784	1.52064	0.0470993	5.90722	16.1233
FN1	2335	220686	0.55218	0.254841	2.16787	0.0301683	0.897224	135922	101483	168244	186316	225171	314916	248380	154317	146627	525484	1.52045	0.0470993	163427	277945
LOC124904042	124904042	11.9985	-0.571322	0.269629	-2.16735	0.0302079	0.897224	7.38002	5.14057	19.8557	11.7108	48.5124	4.29281	9.79894	9.39106	3.90237	0	1.51988	0.0470993	18.5199	5.47704
LOC105369890	105369890	4.08877	-0.541231	0.256295	-2.16539	0.0303579		7.38002	1.71352	11.0309	3.19386	9.70247	0	1.95979	0.782589	2.92677	2.19772	1.51773		6.60416	1.57338
SMOC1	64093	1548.27	0.546728	0.252635	2.16499	0.0303881	0.898626	1013.83	1835.18	696.052	1368.04	858.13	2122.8	3377.7	1019.71	1781.43	1409.84	1.5173	0.046421	1154.25	1942.3
LOC105378929	105378929	150.251	0.607817	0.281794	2.16409	0.0304578	0.898626	87.6378	172.209	95.9691	22.357	103.493	305.863	52.9143	282.515	135.607	243.947	1.5163	0.046421	96.3332	204.169
KIZ	55857	690.087	-0.364998	0.16867	-2.16397	0.0304665	0.898626	962.171	607.444	800.846	743.105	817.164	690.069	694.745	516.509	516.088	552.728	1.51618	0.046421	786.146	594.028
LOC105370677	105370677	7.15359	0.568589	0.268369	2.1638	0.0304798	0.898626	1.84501	3.42705	4.41237	0	6.46832	4.29281	3.91958	8.60848	16.5851	21.9772	1.51599	0.046421	3.23055	11.0766
LOC102724135	102724135	229.091	-0.41556	0.192038	-2.16365	0.0304914	0.898626	202.028	332.423	266.949	257.638	274.903	242.544	167.562	228.516	167.802	150.544	1.51582	0.046421	266.788	191.394
LOC105377187	105377187	1.43735	0.301785	0.167978	2.16339	0.030511		0	0	0	0	0	3.21961	5.87937	2.34777	2.92677	0	1.51554		0	2.8747
PDIA4	9601	10198.8	0.339967	0.157183	2.16287	0.0305511	0.898626	7247.18	9504.91	7544.05	9515.58	10663	11782.7	10826.9	11698.9	13495.4	9709.55	1.51497	0.046421	8894.95	11502.7
MED11	400569	312.893	0.404374	0.186949	2.16269	0.0305652	0.898626	316.419	304.15	254.814	264.026	176.801	321.961	383.139	448.423	305.36	353.834	1.51477	0.046421	263.242	362.543
ALG1	56052	1028.88	0.374509	0.173204	2.16221	0.030602	0.898626	1126.38	777.083	947.557	857.02	696.422	1449.9	1191.55	1237.27	981.445	1024.14	1.51425	0.046421	880.891	1176.86
LOC389831	389831	143.22	-0.562521	0.260349	-2.16135	0.0306686	0.898626	147.6	177.35	173.186	177.792	235.015	127.711	26.4572	139.301	136.583	91.2056	1.51331	0.046421	182.189	104.251
NKAIN4	128414	6.76659	-0.512952	0.2492	-2.16133	0.03067	0.898626	16.6051	0.856761	5.51547	4.25848	28.0294	3.21961	0.979894	2.34777	5.85355	0	1.51329	0.046421	11.053	2.48016
OR56A3	390083	5.20827	0.512065	0.246269	2.1608	0.0307107	0.898626	4.61251	4.28381	0	0	0	4.29281	10.7788	14.0866	10.7315	3.29659	1.51271	0.046421	1.77926	8.63727
OR52E6	390078	2.40104	0.464739	0.224766	2.15988	0.0307822		1.84501	0.856761	0	0	0	2.14641	5.87937	1.56518	2.92677	8.7909	1.5117		0.540353	4.26172
SEPTIN4-AS1	101927688	16.786	0.605933	0.28241	2.1595	0.0308111	0.898626	9.22503	14.5649	0	6.38772	16.1708	9.65883	36.2561	27.3906	18.5362	29.6693	1.51129	0.046421	9.2697	24.3022
MAZ	4150	9605.2	-0.407759	0.18883	-2.15943	0.030817	0.898626	12013.8	12445.3	6840.28	14139.2	10288.9	7426.56	9590.23	6886	8737.4	7684.34	1.51121	0.046421	11145.5	8064.91
EML1	2009	525.843	0.475249	0.220172	2.15858	0.0308831	0.898626	292.433	378.689	495.289	503.566	436.611	701.875	711.403	860.848	532.673	345.043	1.51028	0.046421	421.318	630.368
EDRF1	26098	1324.93	-0.308012	0.142706	-2.15835	0.0309008	0.898626	1398.51	1410.23	1392.1	1695.94	1483.4	928.32	1166.07	1180.14	1268.27	1326.33	1.51003	0.046421	1476.04	1173.83
LMNTD2	256329	85.6812	0.523788	0.242722	2.15768	0.0309531	0.898626	85.7928	48.8354	81.6289	34.0679	77.6198	72.9778	90.1503	102.519	117.071	146.149	1.5093	0.046421	65.5889	105.773
LOC105371363		2.10464	-0.394454	0.204783	-2.15749	0.0309672		1.84501	4.28381	5.51547	0	7.54637	1.0732	0	0.782589	0	0	1.5091		3.83813	0.371158
SDF2L1	23753	2006.23	0.46014	0.213398	2.1563	0.0310604	0.898626	1874.53	2271.27	1032.5	1514.96	1433.81	1638.78	2627.1	3219.57	2413.61	2036.19	1.50779	0.046421	1625.41	2387.05
OR3A1	4994	68.4059	-0.572283	0.2655	-2.15566	0.0311102	0.898626	78.4127	40.2678	112.515	95.8159	113.196	41.8549	26.4572	69.6504	75.1206	30.7681	1.5071	0.046421	88.0415	48.7702
RASGRP3	25780	641.449	-0.570701	0.264968	-2.15565	0.0311112	0.898626	744.46	1362.25	1151.63	318.322	537.948	522.65	243.014	412.424	731.694	390.096	1.50708	0.046421	822.922	459.976
FKBP10	60681	17913.9	0.362637	0.168238	2.15551	0.0311217	0.898626	15295.1	11170.5	17452	18959.8	14305.8	21056.2	23705.6	21234	18948.9	17011.5	1.50694	0.046421	15436.6	20391.2
SORBS1	10580	960.542	-0.526197	0.244334	-2.15415	0.0312286	0.898626	1237.08	434.378	1015.95	1674.65	1579.35	623.531	925.02	836.587	566.819	712.063	1.50545	0.046421	1188.28	732.804
MAGEA6-DT	107985638	39.8055	-0.311367	0.185942	-2.15412	0.0312307	0.898626	3.69001	66.8274	6.61856	11.7108	272.747	0	0	1.56518	19.5118	15.3841	1.50542	0.046421	72.3188	7.29222
JAKMIP3	282973	90.817	-0.595177	0.27675	-2.15397	0.0312429	0.898626	128.228	46.2651	79.4227	88.3635	259.811	61.1726	95.0498	70.433	49.7552	29.6693	1.50525	0.046421	120.418	61.216
ACOX2	8309	115.84	0.499845	0.232087	2.15362	0.0312699	0.898626	116.235	67.6841	58.4639	97.9451	113.196	135.224	126.406	113.475	112.193	217.575	1.50487	0.046421	90.7048	140.975
CXCR5	643	9.31544	-0.578538	0.273412	-2.15342	0.0312857	0.898626	16.6051	3.42705	4.41237	12.7754	33.4196	4.29281	7.83916	3.91294	0.975592	5.49431	1.50465	0.046421	14.1279	4.50296
DRAIC	145837	6.17038	0.530255	0.255834	2.15308	0.0313124	0.898626	2.76751	1.71352	7.72165	0	0	6.43922	7.83916	3.13035	15.6095	16.4829	1.50428	0.046421	2.44054	9.90023
LOC105376714		13.745	-0.205816	0.148017	-2.15208	0.0313908	0.898973	14.76	0	116.928	0	0	1.0732	0.979894	0.782589	2.92677	0	1.5032	0.0462533	26.3376	1.15249
NPW	283869	18.4244	0.288305	0.177737	2.15153	0.0314347	0.898973	0	2.57028	7.72165	4.25848	0	1.0732	0.979894	0.782589	140.485	26.3727	1.50259	0.0462533	2.91008	33.9387
LIN9	286826	2224.85	-0.355368	0.16522	-2.15087	0.0314867	0.898973	2732.45	2559.15	2067.2	2835.08	2432.09	2163.58	1812.8	1879.78	2343.37	1423.03	1.50187	0.0462533	2525.19	1924.51
LOC107985534	107985534	14.6114	-0.590988	0.278066	-2.15086	0.0314873	0.898973	11.9925	38.5543	7.72165	35.1325	15.0927	8.58562	1.95979	9.39106	16.5851	1.09886	1.50187	0.0462533	21.6987	7.52408
SMN2	6607	360.404	-0.484253	0.225242	-2.1499	0.0315628	0.899967	507.377	227.042	527.278	531.246	380.553	266.154	235.175	416.337	237.069	275.814	1.50082	0.0457734	434.699	286.11
MAGEA4	4103	24051.7	0.498521	0.232033	2.14882	0.0316488	0.900364	23436.2	18074.2	25199.1	12409.2	15200.5	21402.9	26697.2	18027.7	33766.2	46303.9	1.49964	0.0455819	18863.8	29239.6
LOC124903406	124903406	60.9436	0.590885	0.275096	2.1487	0.0316582	0.900364	34.1326	86.5329	41.9175	28.7448	16.1708	88.0026	37.236	75.1285	109.266	92.3044	1.49951	0.0455819	41.4997	80.3876
ELF3	1999	2.0095	0.41255	0.210091	2.14835	0.031686		1.84501	0	0	0	0	2.14641	3.91958	1.56518	2.92677	7.69204	1.49913		0.369001	3.64999
LOC105374370	105374370	2.55216	0.350363	0.192138	2.14818	0.0316991		1.84501	0	0	0	0	0	4.89947	1.56518	2.92677	14.2852	1.49895		0.369001	4.73533
UBAC1	10422	2271.74	-0.378082	0.176051	-2.14757	0.0317479	0.901755	2691.86	2876.15	2031.9	3053.33	2360.94	2248.36	2442.88	1843.78	1590.21	1577.97	1.49829	0.0449116	2602.84	1940.64
LOC101927967	101927967	2.19175	-0.384041	0.199429	-2.14656	0.0318281		4.61251	1.71352	1.10309	1.06462	11.8586	0	0	1.56518	0	0	1.49719		4.07047	0.313035
PLEKHA8P1	51054	247.368	-0.405967	0.189207	-2.14552	0.0319113	0.905232	368.079	269.023	306.66	205.472	284.606	217.86	238.114	157.3	233.166	193.4	1.49606	0.0432402	286.768	207.968
LAMTOR3	8649	1838.67	0.305779	0.142637	2.14375	0.032053	0.907696	1448.33	1626.99	1928.21	1730.01	1419.8	2085.23	1924.51	2175.6	1775.58	2272.45	1.49413	0.0420597	1630.67	2046.67
FBXO36	130888	282.607	0.456733	0.213065	2.1434	0.0320812	0.907696	311.806	185.917	138.99	213.989	296.464	295.131	331.204	427.293	286.824	338.45	1.49375	0.0420597	229.433	335.78
SPP1	6696	989.395	0.594831	0.278282	2.14271	0.0321361	0.907696	1281.36	268.166	839.454	402.427	518.543	856.416	1113.16	2715.58	1408.75	490.093	1.49301	0.0420597	661.989	1316.8
ZNF793-AS1	101927720	138.032	-0.578135	0.270102	-2.14239	0.0321625	0.907696	203.873	218.474	183.113	33.0032	256.577	108.393	74.472	95.4758	110.242	96.6999	1.49265	0.0420597	179.008	97.0566
GP6-AS1	107985325	71.8016	-0.576693	0.269566	-2.14044	0.0323195	0.910048	93.1728	36.8407	119.134	108.591	107.805	57.953	56.8339	57.9116	64.389	15.3841	1.49054	0.0409358	93.1088	50.4943
TMEM244	253582	15.6282	0.483918	0.243208	2.14033	0.0323284	0.910048	6.45752	0	13.2371	0	8.62442	32.1961	34.2963	56.3464	2.92677	2.19772	1.49042	0.0409358	5.66381	25.5927
ITM2A	9452	8.23916	0.110458	0.107114	2.13982	0.0323693	0.910048	0	0	0	0	0	0	1.95979	0	24.3898	56.042	1.48987	0.0409358	0	16.4783
JPH1	56704	529.592	-0.520124	0.243227	-2.1387	0.0324598	0.91066	901.285	775.369	666.268	663.259	259.811	348.791	358.641	483.64	561.941	276.913	1.48865	0.0406438	653.198	405.985
CRYGS	1427	23.6348	0.603929	0.283012	2.13835	0.0324883	0.91066	8.30253	20.5623	16.5464	2.12924	26.9513	25.7569	44.0953	22.6951	34.1457	35.1636	1.48827	0.0406438	14.8984	32.3713
SCG2	7857	98.0698	0.5787	0.271024	2.13802	0.0325147	0.91066	38.7451	47.9786	84.9382	37.2617	134.757	134.15	76.4318	81.3892	199.996	145.05	1.48792	0.0406438	68.736	127.403
TMEM214	54867	5727.14	0.245496	0.11488	2.13697	0.0326004	0.911336	5479.67	5096.87	4862.43	5442.34	5216.7	6323.31	6261.53	7023.73	5727.7	5837.16	1.48678	0.0403216	5219.6	6234.69
SCN3B	55800	84.5966	-0.596396	0.279521	-2.13671	0.0326213	0.911336	86.7153	185.917	141.196	45.7787	106.727	49.3673	38.2159	102.519	74.145	15.3841	1.4865	0.0403216	113.267	55.9263
LOC105378494	105378494	2.33685	-0.357853	0.195646	-2.13661	0.0326294		10.1475	2.57028	3.30928	0	5.39026	0	0	0	1.95118	0	1.48639		4.28347	0.390237
ACVR2B	93	1178.76	-0.383833	0.179791	-2.13491	0.0327682	0.914284	1102.39	1170.34	1130.67	1637.39	1730.27	1242.77	1020.07	932.063	837.058	984.581	1.48455	0.0389191	1354.21	1003.31
SNORD3B-2	780852	4.0871	0.528695	0.253414	2.13487	0.0327718		4.61251	0.856761	0	1.06462	1.07805	3.21961	4.89947	3.91294	14.6339	6.59317	1.4845		1.52239	6.65181
MIR3960	100616250	32.9259	-0.594572	0.279498	-2.13216	0.0329934	0.917839	30.4426	35.984	30.8866	23.4217	99.1808	32.1961	18.618	12.5214	18.5362	27.4716	1.48157	0.0372337	43.9831	21.8687
TTC13	79573	352.544	-0.508327	0.238428	-2.13201	0.0330063	0.917839	396.676	436.948	351.887	509.953	463.563	240.397	291.029	359.991	371.7	103.293	1.4814	0.0372337	431.805	273.282
SHB	6461	3144.98	-0.416914	0.195571	-2.13181	0.0330222	0.917839	5116.2	3340.51	4227.05	3054.4	2595.95	3320.49	2103.83	2809.49	2507.27	2374.64	1.48119	0.0372337	3666.82	2623.15
SEC24D	9871	1981.74	0.34963	0.164043	2.13133	0.0330623	0.917839	1859.77	1455.64	1880.77	1594.8	1803.58	2900.87	2385.06	1959.6	2204.84	1772.47	1.48067	0.0372337	1718.91	2244.57
DHRS4-AS1	55449	1068.98	0.399564	0.187522	2.1307	0.0331137	0.917839	1010.14	1129.21	908.949	584.477	873.223	954.077	1146.48	1280.32	1454.61	1348.3	1.47999	0.0372337	901.2	1236.76
SHISA5	51246	18529.3	0.253677	0.119096	2.13002	0.0331696	0.917839	18606	16079.7	17503.9	17118	14824.3	18846.5	21819.3	19481.8	21400.6	19612.5	1.47926	0.0372337	16826.4	20232.1
LOC121725015	121725015	122.216	-0.568216	0.267059	-2.12917	0.0332401	0.917839	121.77	340.134	125.753	94.7512	102.415	121.272	87.2106	51.6509	67.3158	109.886	1.47834	0.0372337	156.965	87.4671
KCNK13	56659	167.311	0.545021	0.256103	2.12887	0.0332646	0.917839	71.0327	166.212	185.32	107.527	90.5564	183.518	104.849	186.256	236.093	341.746	1.47802	0.0372337	124.129	210.492
IZUMO1	284359	41.1586	-0.600865	0.28412	-2.12882	0.0332695	0.917839	34.1326	48.8354	131.268	43.6494	30.1855	22.5373	20.5778	7.82589	60.4867	12.0875	1.47795	0.0372337	57.6142	24.703
LOC101926948	101926948	13.7998	0.564077	0.27136	2.12823	0.0333181	0.917958	9.22503	3.42705	4.41237	15.9693	0	12.8784	8.81905	11.7388	16.5851	54.9431	1.47732	0.0371771	6.60675	20.9929
PRR15L	79170	1.48326	0.35804	0.193942	2.12818	0.0333219		0	0	0	0	1.07805	1.0732	0.979894	5.47812	2.92677	3.29659	1.47727		0.215611	2.75092
LINC02809	100506571	2.86712	-0.382564	0.202411	-2.12701	0.0334194		1.84501	1.71352	0	5.3231	17.2488	0	0	1.56518	0.975592	0	1.476		5.22609	0.508154
LOC101929307	101929307	61.8812	0.599763	0.283556	2.12582	0.0335184	0.917958	36.9001	12.8514	36.4021	19.1632	88.4003	119.126	106.808	65.7375	22.4386	110.985	1.47472	0.0371771	38.7434	85.019
PHACTR3	116154	45.7018	-0.553161	0.260169	-2.12576	0.0335233	0.917958	95.9403	30.8434	63.9794	35.1325	63.6051	44.0013	36.2561	30.521	29.2677	27.4716	1.47465	0.0371771	57.9001	33.5035
C11orf98	102288414	67.3635	-0.435172	0.204633	-2.12563	0.0335342	0.917958	84.8703	89.1032	72.8041	61.748	87.3223	49.3673	49.9746	50.0857	71.2182	57.1408	1.47451	0.0371771	79.1696	55.5573
DEPP1	11067	399.884	0.562047	0.26469	2.12499	0.0335872	0.917958	219.556	517.484	185.32	267.22	252.264	317.668	456.631	309.123	408.773	1064.8	1.47383	0.0371771	288.369	511.398
TYRP1	7306	37.0017	-0.558011	0.262727	-2.12468	0.0336132	0.917958	41.5126	29.9866	71.701	26.6155	65.7612	28.9765	25.4773	17.9995	31.2189	30.7681	1.47349	0.0371771	47.1154	26.8881
ART3	419	187.197	0.558829	0.26314	2.1246	0.0336196	0.917958	136.53	199.625	144.505	94.7512	103.493	133.077	118.567	206.603	472.186	262.628	1.47341	0.0371771	135.781	238.612
SEC11C	90701	1214.68	-0.402909	0.18965	-2.12449	0.0336296	0.917958	1644.82	1257.73	1907.25	901.734	1326	983.054	877.006	1040.06	1135.59	1073.59	1.47328	0.0371771	1407.51	1021.86
REV1	51455	3165.76	-0.334447	0.157456	-2.12407	0.0336645	0.917958	3140.2	3636.1	3037.92	4735.43	3270.81	3040.38	2664.33	2702.28	2464.34	2965.83	1.47283	0.0371771	3564.09	2767.43
MMP9	4318	2424.83	-0.48257	0.245012	-2.12307	0.0337482	0.917958	2851.46	127.657	14008.2	1348.87	1345.41	1960.74	762.358	802.153	845.838	195.598	1.47175	0.0371771	3936.32	913.338
LOC105370917	105370917	9.94199	0.53542	0.261229	2.12293	0.0337601	0.917958	4.61251	0.856761	2.20619	13.8401	0	20.3909	27.437	17.9995	8.78032	3.29659	1.4716	0.0371771	4.30311	15.5809
TAF11L11	112488746	12.5699	-0.403913	0.216431	-2.12244	0.0338009	0.917958	1.84501	0	15.4433	3.19386	88.4003	2.14641	0.979894	11.7388	1.95118	0	1.47107	0.0371771	21.7765	3.36326
IER3IP1	51124	2902.66	-0.317158	0.14945	-2.12216	0.0338241	0.917958	3543.33	3136.6	3551.96	2493.34	3503.67	2572.47	2254.74	2330.55	2874.09	2765.84	1.47077	0.0371771	3245.78	2559.54
ZNF534	147658	8.50087	-0.499711	0.24749	-2.11998	0.034008	0.917958	8.30253	23.1326	8.82474	0	29.1074	2.14641	1.95979	8.60848	2.92677	0	1.46842	0.0371771	13.8734	3.12829
LINC02202	101927740	12.0542	0.539005	0.263093	2.11963	0.0340369	0.917958	5.53502	1.71352	4.41237	0	15.0927	9.65883	45.0751	26.608	5.85355	6.59317	1.46805	0.0371771	5.35073	18.7577
LOC124905013	124905013	14.8229	0.58166	0.277608	2.11948	0.0340503	0.917958	14.76	9.42438	7.72165	0	6.46832	27.9033	6.85926	46.1727	14.6339	14.2852	1.46788	0.0371771	7.67488	21.9709
CALHM5	254228	648.136	0.530381	0.250398	2.11897	0.0340928	0.917958	425.274	244.177	344.165	815.499	618.802	648.214	706.504	515.726	1057.54	1105.46	1.46734	0.0371771	489.583	806.688
PRR20G	100419008	8.37555	-0.552155	0.26679	-2.11857	0.0341268	0.917958	4.61251	1.71352	23.165	13.8401	21.5611	5.36601	4.89947	4.69553	3.90237	0	1.4669	0.0371771	12.9784	3.77268
ADIRF	10974	105.018	-0.460785	0.217496	-2.11838	0.0341428	0.917958	127.305	146.506	115.825	137.336	98.1028	92.2954	100.929	68.0852	51.7064	112.084	1.4667	0.0371771	125.015	85.02
LOC107984197	107984197	63.2184	0.597796	0.28411	2.11821	0.0341576	0.917958	42.4351	10.2811	36.4021	11.7108	91.6345	114.833	75.4519	48.5205	44.8772	156.038	1.46651	0.0371771	38.4927	87.9441
LINC02915	400360	8.8779	0.503459	0.250129	2.1179	0.0341838	0.917958	5.53502	0.856761	0	0	10.7805	24.6837	10.7788	25.0428	7.80473	3.29659	1.46618	0.0371771	3.43446	14.3213
MCRIP1	348262	8089.77	0.397215	0.187558	2.11785	0.0341877	0.917958	4668.79	7790.53	6144.23	8011.27	7526.96	7806.48	9568.67	12447.1	7703.27	9230.44	1.46613	0.0371771	6828.36	9351.19
TRIM51EP	399940	12.5704	-0.443891	0.230933	-2.11692	0.0342668	0.918562	5.53502	3.42705	0	40.4556	56.0587	3.21961	0	0.782589	10.7315	5.49431	1.46513	0.0368914	21.0953	4.0456
URI1	8725	7330.43	-0.286716	0.13546	-2.11661	0.0342933	0.918562	7901.24	8223.2	8765.18	7353.33	8271.9	7302.07	6274.26	6827.3	7144.26	5241.57	1.46479	0.0368914	8102.97	6557.89
SCGB2B2	284402	31.2982	-0.56255	0.266012	-2.1156	0.0343789	0.919739	37.8226	26.5596	29.7835	46.8433	59.2929	32.1961	26.4572	10.9562	24.3898	18.6807	1.46371	0.0363354	40.0604	22.536
RDH10-AS1	101926926	8.00465	0.593053	0.281331	2.11423	0.0344957	0.921749	3.69001	5.14057	6.61856	6.38772	0	10.732	13.7185	12.5214	5.85355	15.3841	1.46223	0.0353874	4.36737	11.6419
ACP2	53	2853.17	0.345326	0.163459	2.11262	0.0346336	0.924316	2115.3	2370.66	2213.91	3253.48	2445.02	3383.81	2605.54	2997.31	3698.47	3448.23	1.4605	0.0341798	2479.67	3226.67
NSMF	26012	3246.99	-0.434313	0.205699	-2.11148	0.0347308	0.925315	3209.39	4238.4	4497.31	3035.23	4116	4294.96	2362.53	1980.73	2267.27	2468.04	1.45928	0.0337105	3819.27	2674.71
LOC107983985	107983985	13.4042	-0.479144	0.243188	-2.1112	0.0347548	0.925315	2.76751	12.8514	9.92784	4.25848	79.7759	6.43922	14.6984	2.34777	0.975592	0	1.45899	0.0337105	21.9162	4.8922
LOC107986849	107986849	3.04085	-0.369147	0.200239	-2.11097	0.0347751		4.61251	0	14.3402	0	8.62442	1.0732	0	0.782589	0.975592	0	1.45873		5.51543	0.566277
LOC101929479	101929479	65.0689	-0.50024	0.237134	-2.10901	0.0349438	0.928431	50.7377	76.2518	70.598	73.4588	126.132	63.319	57.8138	50.8683	41.9504	39.559	1.45663	0.0322502	79.4357	50.7021
GRAMD1A	57655	3106.15	-0.393026	0.186432	-2.10815	0.0350177	0.928431	4268.42	2809.32	3211.1	3354.62	4279.87	3245.37	2791.72	2742.97	2617.51	1740.6	1.45571	0.0322502	3584.67	2627.63
CCL20	6364	198.677	0.587557	0.27954	2.10792	0.0350382	0.928431	46.1251	34.2705	239.371	152.241	190.815	378.841	171.482	197.995	349.262	226.366	1.45546	0.0322502	132.565	264.789
TMEM271	112441426	105.878	-0.593415	0.283872	-2.1079	0.0350399	0.928431	153.135	161.928	104.794	79.8465	245.796	114.833	97.0096	44.6076	54.6331	2.19772	1.45544	0.0322502	149.1	62.6561
EDN3	1908	3.24328	-0.280984	0.170611	-2.10746	0.035078		0	0.856761	0	13.8401	16.1708	0	0	1.56518	0	0	1.45497		6.17352	0.313035
LINC02460	105370013	1.72631	-0.321492	0.180549	-2.10675	0.0351391		3.69001	0.856761	3.30928	0	8.62442	0	0	0.782589	0	0	1.45421		3.29609	0.156518
MAMDC2-AS1	100507244	1.4992	0.278678	0.162348	2.10666	0.0351467		0	0	0	0	0	1.0732	6.85926	1.56518	0	5.49431	1.45411		0	2.99839
CPNE9	151835	2.92816	0.45099	0.227583	2.10652	0.0351588		1.84501	0	2.20619	0	0	7.51242	2.93968	3.91294	0.975592	9.88976	1.45397		0.810238	5.04608
TPST1	8460	2120.69	0.519169	0.246645	2.10557	0.035242	0.932669	1703.86	1451.35	1996.6	1271.16	1677.45	3333.37	4133.19	1211.45	1399.97	3028.46	1.45294	0.0302724	1620.08	2621.29
LOC124901681	124901681	172.708	0.480792	0.228477	2.10453	0.0353324	0.932976	90.4053	101.955	126.856	142.659	224.235	252.203	149.924	219.907	180.484	238.453	1.45183	0.0301296	137.222	208.194
FAM13A	10144	772.035	0.308614	0.146671	2.1041	0.03537	0.932976	715.862	675.128	680.608	694.133	651.144	1083.93	909.342	783.371	796.083	730.743	1.45137	0.0301296	683.375	860.695
MAFTRR	102467146	17.2103	-0.596852	0.28399	-2.10398	0.0353803	0.932976	28.5976	25.7028	16.5464	12.7754	35.5757	10.732	1.95979	17.9995	6.82914	15.3841	1.45124	0.0301296	23.8396	10.5809
HMGN2P46	283651	9.36646	-0.538417	0.264189	-2.103	0.0354661	0.933734	1.84501	3.42705	36.4021	19.1632	11.8586	1.0732	6.85926	1.56518	4.87796	6.59317	1.45019	0.0297767	14.5392	4.19375
ZFPM2-AS1	102723356	733.06	-0.457362	0.217529	-2.10268	0.0354936	0.933734	686.342	552.611	1306.06	893.217	926.047	713.68	648.69	478.944	697.548	427.457	1.44985	0.0297767	872.856	593.264
RMDN1	51115	3191.16	-0.285534	0.135833	-2.10208	0.0355458	0.933998	3382.82	3682.36	3499.01	4126.47	2939.85	3047.9	3029.83	2636.54	2965.8	2601.01	1.44921	0.0296542	3526.1	2856.22
RTKN2	219790	2883.85	-0.464184	0.221035	-2.10018	0.0357131	0.93688	2285.04	5704.32	2146.62	3753.85	3341.96	2522.03	2588.88	2416.63	2155.08	1924.11	1.44717	0.0283158	3446.36	2321.35
LINC00654	149837	33.9122	-0.512228	0.243801	-2.09941	0.0357806	0.93688	57.1952	39.411	41.9175	33.0032	36.6538	34.3425	24.4974	18.7821	30.2433	23.0761	1.44635	0.0283158	41.6362	26.1883
LOC105377013	105377013	8.34011	-0.446014	0.232016	-2.09928	0.0357918	0.93688	3.69001	49.6922	4.41237	1.06462	10.7805	6.43922	0	0	2.92677	4.39545	1.44622	0.0283158	13.9279	2.75229
MSANTD3-TMEFF1	100526694	7.68671	-0.58427	0.280035	-2.09876	0.0358381	0.93688	9.22503	10.2811	9.92784	19.1632	7.54637	7.51242	1.95979	2.34777	7.80473	1.09886	1.44565	0.0283158	11.2287	4.14471
KRT222	125113	131.42	0.583312	0.278629	2.09831	0.0358782	0.93688	98.7078	23.1326	173.186	62.8126	85.1662	65.4654	254.773	212.864	194.143	143.951	1.44517	0.0283158	88.6009	174.239
RHOU	58480	210.435	-0.517478	0.246727	-2.09773	0.0359294	0.93688	132.84	267.31	146.711	460.981	292.152	143.809	151.884	156.518	187.314	164.829	1.44455	0.0283158	259.999	160.871
FHAD1-AS1	101927417	3.76916	0.506377	0.248764	2.09742	0.0359566		1.84501	1.71352	3.30928	0	0	9.65883	7.83916	2.34777	8.78032	2.19772	1.44422		1.37356	6.16476
LOC107985349	107985349	4.87146	0.503031	0.249618	2.09699	0.0359941	0.93688	0.922503	0.856761	3.30928	0	4.31221	8.58562	1.95979	20.3473	2.92677	5.49431	1.44377	0.0283158	1.88015	7.86276
MMP15	4324	496.859	0.409644	0.195346	2.09679	0.0360123	0.93688	503.687	528.622	273.567	339.614	433.377	534.455	530.123	724.677	596.086	504.378	1.44355	0.0283158	415.773	577.944
LOC107986195	107986195	2.27683	0.447029	0.222061	2.0954	0.0361355		0.922503	1.71352	0	0	0	1.0732	1.95979	7.82589	4.87796	4.39545	1.44207		0.527205	4.02646
TYRO3P	7302	2.03629	0.379986	0.206189	2.09515	0.0361573		0	0	2.20619	0	0	1.0732	4.89947	1.56518	2.92677	7.69204	1.4418		0.441237	3.63133
CDH16	1014	2.02439	0.381011	0.206523	2.09423	0.0362392		0	0	2.20619	0	0	1.0732	5.87937	1.56518	2.92677	6.59317	1.44082		0.441237	3.60754
C10orf105	414152	19.4137	-0.556519	0.271851	-2.09401	0.036259	0.93688	11.07	1.71352	26.4742	24.4863	83.0101	7.51242	14.6984	15.6518	2.92677	6.59317	1.44058	0.0283158	29.3508	9.47651
LOC105376859	105376859	23.2489	-0.583043	0.278677	-2.094	0.0362602	0.93688	29.5201	12.8514	20.9588	45.7787	45.2782	11.8052	9.79894	13.304	23.4142	19.7795	1.44057	0.0283158	30.8774	15.6204
WFIKKN1	117166	18.2425	0.586287	0.281879	2.09299	0.0363499	0.93688	3.69001	26.5596	7.72165	4.25848	8.62442	13.9516	56.8339	30.521	12.6827	17.5818	1.4395	0.0283158	10.1708	26.3142
RIMS1	22999	63.3039	0.591169	0.284121	2.09223	0.0364179	0.93688	47.0476	41.1245	44.1237	18.0986	42.0441	44.0013	80.3513	255.124	38.0481	23.0761	1.43868	0.0283158	38.4877	88.1202
LINC02301	101928599	60.1129	-0.574868	0.274767	-2.09194	0.0364439	0.93688	96.8628	62.5436	41.9175	118.173	74.3856	27.9033	26.4572	85.3022	47.804	19.7795	1.43838	0.0283158	78.7765	41.4492
MITD1	129531	1342.29	-0.366855	0.175411	-2.09138	0.036494	0.93688	1650.36	1423.94	1843.27	1572.44	1170.77	1168.72	1163.13	1407.88	831.204	1191.17	1.43778	0.0283158	1532.15	1152.42
ITGAM	3684	25.0688	-0.489441	0.248598	-2.09057	0.0365669	0.93688	71.9552	0	113.619	7.45234	8.62442	9.65883	12.7386	19.5647	4.87796	2.19772	1.43691	0.0283158	40.3301	9.80757
TAS2R20	259295	48.9049	-0.527256	0.252234	-2.0902	0.0366003	0.93688	31.3651	63.4003	67.2887	71.3296	71.1515	36.4889	19.5979	36.7817	39.9993	51.6465	1.43652	0.0283158	60.907	36.9028
CHGB	1114	311.227	0.569596	0.272928	2.09015	0.0366046	0.93688	101.475	109.665	472.124	143.724	263.045	268.301	270.451	392.86	656.573	434.051	1.43646	0.0283158	218.007	404.447
LIPA	3988	3048.11	0.345809	0.165468	2.08986	0.03663	0.93688	3349.61	2769.91	2641.91	2333.65	2142.09	3149.85	3046.49	4365.28	3356.04	3326.26	1.43616	0.0283158	2647.43	3448.78
C5AR1	728	134.268	-0.589066	0.282951	-2.08952	0.0366612	0.93688	85.7928	407.818	88.2474	190.567	140.147	50.4405	65.6529	93.1281	191.216	29.6693	1.43579	0.0283158	182.515	86.0214
ARL14EP	120534	1569.54	-0.368883	0.176553	-2.08938	0.0366737	0.93688	2147.59	1600.43	2135.59	1553.28	1527.6	1464.92	1270.92	1251.36	1036.08	1707.63	1.43565	0.0283158	1792.9	1346.18
NAGPA	51172	875.508	0.418275	0.2002	2.08921	0.0366886	0.93688	941.875	994.7	594.567	637.708	472.187	1082.86	1074.94	1063.54	839.984	1052.71	1.43547	0.0283158	728.207	1022.81
SNORD18C	595100	25.3613	-0.575805	0.275728	-2.08916	0.0366934	0.93688	30.4426	13.7082	51.8454	42.5848	28.0294	26.8301	11.7587	20.3473	12.6827	15.3841	1.43541	0.0283158	33.3221	17.4006
SH3RF3	344558	3395.61	-0.407609	0.195121	-2.08906	0.0367025	0.93688	3780.42	3497.3	5376.48	3242.83	3833.56	3693.96	2909.31	1871.17	2568.73	3182.31	1.4353	0.0283158	3946.12	2845.1
LOC107986056	107986056	12.7197	0.593776	0.283951	2.08906	0.0367026	0.93688	3.69001	11.9947	4.41237	10.6462	8.62442	7.51242	16.6582	25.8254	13.6583	24.175	1.4353	0.0283158	7.87353	17.5659
MOB3A	126308	2201.72	0.304293	0.14567	2.08891	0.0367155	0.93688	1746.3	1809.48	1882.98	1939.74	2386.81	2786.03	2651.59	2483.15	2187.28	2143.88	1.43515	0.0283158	1953.06	2450.39
TDRD6-AS1	101926934	1.83855	-0.237583	0.151215	-2.0887	0.0367351		0	3.42705	0	10.6462	4.31221	0	0	0	0	0	1.43492		3.67709	0
PANK2-AS1	107985395	226.076	0.427147	0.204522	2.08802	0.0367958	0.937121	242.618	248.461	134.577	179.921	128.288	226.446	278.29	279.384	252.678	290.1	1.4342	0.0282043	186.773	265.38
KCNT1	57582	65.3037	-0.551352	0.271499	-2.08739	0.0368531	0.937121	195.571	17.1352	47.433	184.179	47.4343	83.7098	49.9746	2.34777	17.5606	7.69204	1.43353	0.0282043	98.3505	32.257
LOC124901321	124901321	125.115	-0.589095	0.283672	-2.0872	0.0368702	0.937121	56.2727	47.9786	227.237	350.26	175.723	82.6366	76.4318	51.6509	152.192	30.7681	1.43332	0.0282043	171.494	78.7359
WTIP	126374	2736.94	-0.452416	0.216799	-2.08693	0.0368945	0.937121	2439.1	4000.22	2673.9	3048.01	4098.76	2613.25	1547.25	1638.74	3335.55	1974.66	1.43304	0.0282043	3252	2221.89
TRAM1L1	133022	367.231	0.401369	0.192398	2.08606	0.0369731	0.937852	248.153	278.447	217.309	421.59	379.475	438.94	428.214	474.249	406.822	379.108	1.43211	0.0278658	308.995	425.466
SRGN	5552	201.185	0.432909	0.230263	2.0852	0.0370507	0.937852	162.361	3.42705	79.4227	26.6155	63.6051	546.26	655.549	432.772	34.1457	7.69204	1.4312	0.0278658	67.0862	335.284
CEP83	51134	829.405	-0.316818	0.151966	-2.08479	0.0370881	0.937852	827.485	730.817	1050.14	1035.88	995.043	788.804	644.771	788.067	703.402	729.645	1.43076	0.0278658	927.873	730.938
ZNF525	170958	654.315	-0.411103	0.197197	-2.08473	0.0370941	0.937852	942.798	497.778	809.67	770.785	788.056	729.778	523.264	571.29	514.137	395.59	1.4307	0.0278658	761.818	546.812
LINC01605	100507420	593.984	-0.520285	0.249746	-2.08404	0.0371566	0.937852	527.672	271.593	870.34	1001.81	1010.14	426.062	545.801	317.731	412.675	556.024	1.42996	0.0278658	736.31	451.659
OSGIN2	734	2336.28	-0.290915	0.139624	-2.08356	0.0372	0.937852	2237.07	2779.33	2816.2	2844.67	2257.44	2238.7	2085.22	1782.74	2064.35	2257.06	1.42946	0.0278658	2586.94	2085.61
SMIM10L2A	399668	153.537	0.509789	0.244672	2.08334	0.0372204	0.937852	114.39	161.928	70.598	79.8465	163.864	105.174	222.436	193.299	167.802	256.035	1.42922	0.0278658	118.125	188.949
ERP27	121506	2.7284	0.463736	0.232811	2.08332	0.0372224		0.922503	0	0	3.19386	0	2.14641	6.85926	3.91294	5.85355	4.39545	1.4292		0.823273	4.63352
DCBLD2	131566	54968.3	0.505261	0.242647	2.0828	0.0372695	0.93802	51804.1	17065.8	41362.7	50430	51946	86200.7	71716.5	60484.7	37653	81019.1	1.42865	0.0277877	42521.7	67414.8
LINC02241	105374676	3.29728	-0.327404	0.187548	-2.08118	0.0374179		4.61251	0	0	4.25848	21.5611	0	0	1.56518	0.975592	0	1.42692		6.08641	0.508154
LOC124901891	124901891	9.16333	-0.586463	0.281963	-2.08078	0.0374537	0.940715	8.30253	8.56761	9.92784	21.2924	18.3269	3.21961	1.95979	11.7388	3.90237	4.39545	1.42651	0.0265418	13.2835	5.04321
CDC25C	995	1295.41	-0.387975	0.186461	-2.0807	0.0374617	0.940715	1088.55	1685.25	1196.86	1752.37	1739.98	889.685	1061.23	1347.62	1249.73	942.824	1.42641	0.0265418	1492.6	1098.22
GEMIN7-AS1	105372419	1.65984	0.323731	0.182566	2.07963	0.0375591		0	0.856761	0	0	0	5.36601	6.85926	1.56518	1.95118	0	1.42528		0.171352	3.14833
LINC02613	101929596	18.3728	-0.583005	0.280446	-2.07963	0.0375593	0.942094	25.8301	21.419	13.2371	27.6801	34.4977	8.58562	24.4974	6.26071	10.7315	10.9886	1.42528	0.0259059	24.5328	12.2128
LOC124906066	124906066	1.98485	0.383353	0.205066	2.07858	0.037656		0	0.856761	1.10309	0	0	4.29281	2.93968	6.26071	0	4.39545	1.42417		0.391971	3.57773
PMS1	5378	1489.58	-0.302207	0.145449	-2.07772	0.0377356	0.944186	1911.43	1740.08	1692.14	1589.48	1350.8	1213.79	1216.05	1517.44	1436.07	1228.53	1.42325	0.0249424	1656.79	1322.38
ALPK2	115701	2454.72	-0.505322	0.243336	-2.07714	0.0377886	0.944186	1864.38	4244.4	4405.75	1848.18	2697.29	1365.11	1598.21	1447.79	2970.68	2105.42	1.42264	0.0249424	3012	1897.44
ERMP1	79956	1578.51	-0.539929	0.260117	-2.07703	0.0377984	0.944186	1336.71	937.297	1105.3	3633.55	2938.77	1239.55	978.915	829.544	1471.19	1314.24	1.42253	0.0249424	1990.32	1166.69
ZBTB10	65986	3972.08	-0.358287	0.172549	-2.07646	0.0378518	0.944186	4233.37	4834.7	4714.62	4188.22	4619.46	4127.54	3643.25	2170.12	3733.59	3455.92	1.42191	0.0249424	4518.07	3426.08
DCXR	51181	3249.46	0.335485	0.161569	2.07641	0.0378563	0.944186	2838.54	3067.21	2887.9	2892.57	2500	3378.44	3708.9	4942.83	2910.19	3368.01	1.42186	0.0249424	2837.24	3661.68
GUCY1B2	2974	48.794	0.566506	0.273009	2.07543	0.037947	0.945313	34.1326	43.6948	38.6083	38.3263	16.1708	22.5373	58.7937	75.9111	48.7796	110.985	1.42082	0.0244244	34.1866	63.4013
DDX31	64794	1234.18	-0.411643	0.198446	-2.07438	0.0380436	0.945313	1749.07	1217.46	1764.95	1369.1	1086.68	1483.17	1034.77	781.806	965.836	888.98	1.41972	0.0244244	1437.45	1030.91
LOC107985154	107985154	38.9149	-0.570671	0.275366	-2.07417	0.0380635	0.945313	19.3726	59.9733	49.6392	48.9725	76.5417	48.2941	29.3968	24.2603	19.5118	13.1863	1.41949	0.0244244	50.8999	26.9299
USP40	55230	2504.32	0.446678	0.215531	2.07256	0.0382128	0.945313	1898.51	1331.41	2221.63	2593.42	2157.18	3045.75	3005.34	4031.11	1645.82	3113.08	1.41779	0.0244244	2040.43	2968.22
ZNF573	126231	148.56	-0.419715	0.20249	-2.07254	0.0382156	0.945313	186.346	158.501	206.278	122.431	195.128	134.15	157.763	107.215	128.778	89.0079	1.41776	0.0244244	173.737	123.383
CACHD1	57685	1595.99	-0.415092	0.200299	-2.07236	0.0382315	0.945313	1813.64	2300.4	1680.01	1791.76	1724.88	1508.92	1826.52	1315.53	1231.2	767.006	1.41758	0.0244244	1862.14	1329.84
ZNF702P	79986	400.852	-0.472812	0.228176	-2.07222	0.038245	0.945313	510.144	416.386	562.577	371.553	549.807	462.55	407.636	337.296	213.655	176.917	1.41742	0.0244244	482.093	319.611
LOC105370528	105370528	5.42642	0.498537	0.249374	2.07205	0.0382604	0.945313	1.84501	5.14057	3.30928	0	0	15.0248	0.979894	11.7388	10.7315	5.49431	1.41725	0.0244244	2.05897	8.79388
LOC107987366	107987366	152.918	-0.399833	0.193116	-2.06994	0.0384579	0.945313	198.338	203.909	202.969	147.982	132.6	140.59	102.889	144.779	146.339	108.787	1.41501	0.0244244	177.16	128.677
RND2	8153	228.219	0.580223	0.283175	2.06976	0.038475	0.945313	79.3353	258.742	90.4536	47.9079	189.737	294.058	93.09	41.4772	699.499	487.895	1.41482	0.0244244	133.235	323.204
LOC105375884	105375884	116.775	0.483822	0.233703	2.0696	0.0384899	0.945313	74.7227	106.238	91.5567	73.4588	115.352	108.393	149.924	168.257	202.923	76.9204	1.41465	0.0244244	92.2657	141.283
LOC124903330	124903330	57.6469	0.49908	0.240939	2.06938	0.0385102	0.945313	47.9702	47.1219	33.0928	56.4249	39.8879	54.7333	86.2307	106.432	50.7308	53.8443	1.41442	0.0244244	44.8995	70.3942
TXNDC5	81567	1142.11	-0.401325	0.193937	-2.06936	0.0385119	0.945313	1068.26	1916.58	1268.56	1127.43	1238.68	918.662	775.097	787.284	1141.44	1179.08	1.41441	0.0244244	1323.9	960.313
B3GAT3	26229	1216.55	0.471406	0.227815	2.06936	0.038512	0.945313	1056.27	1146.35	547.134	1157.24	948.686	822.073	1243.49	2066.82	1734.6	1442.81	1.4144	0.0244244	971.135	1461.96
TCAF2	285966	127.622	0.492162	0.237783	2.06899	0.0385468	0.945313	102.398	134.512	91.5567	106.462	64.6832	167.42	94.0699	217.56	193.167	104.392	1.41401	0.0244244	99.9223	155.322
ANKRD66	100287718	1.14681	0.314349	0.171324	2.06881	0.038564		0	0	0	0	0	2.14641	4.89947	2.34777	0.975592	1.09886	1.41382		0	2.29362
GPSM1	26086	2696.71	-0.398054	0.192433	-2.06858	0.038586	0.945313	3420.64	2798.18	3490.19	2721.17	3178.1	3303.32	2398.78	1516.66	2230.2	1909.82	1.41357	0.0244244	3121.66	2271.76
SMPD4BP	150776	1686.14	-0.319904	0.15471	-2.06776	0.0386628	0.945652	1614.38	2220.73	1667.88	2091.98	1846.7	1696.73	1202.33	1425.09	1460.46	1635.11	1.41271	0.0242686	1888.33	1483.95
SMC6	79677	3043.66	-0.285671	0.138175	-2.06744	0.0386929	0.945652	3097.76	3504.15	3763.75	3265.19	3191.04	2691.59	2663.35	3336.96	2540.44	2382.33	1.41237	0.0242686	3364.38	2722.94
TRPV6	55503	70.631	0.530136	0.25654	2.06662	0.0387702	0.945652	41.5126	61.6868	46.3299	74.5234	39.8879	110.54	36.2561	70.433	105.364	119.776	1.4115	0.0242686	52.7881	88.4738
TRHDE-AS1	283392	67.3014	0.516233	0.249803	2.06551	0.0388744	0.945652	94.0953	32.5569	39.7113	44.7141	45.2782	83.7098	106.808	93.1281	60.4867	72.5249	1.41034	0.0242686	51.2712	83.3316
C5orf46	389336	347.673	0.582287	0.28409	2.06445	0.0389752	0.945652	237.083	478.073	212.897	62.8126	66.8393	335.912	824.091	436.685	83.9009	738.436	1.40921	0.0242686	211.541	483.805
RNF44	22838	3955.05	-0.38608	0.187073	-2.06382	0.0390346	0.945652	3779.49	3381.64	5838.67	4863.19	4909.45	3467.52	3919.58	3161.66	3844.81	2384.53	1.40855	0.0242686	4554.49	3355.62
LOC105375669	105375669	10.7425	-0.568196	0.278221	-2.06337	0.0390774	0.945652	6.45752	6.85409	8.82474	21.2924	35.5757	6.43922	0.979894	7.82589	8.78032	4.39545	1.40807	0.0242686	15.8009	5.68415
LMO3	55885	16.7343	0.58178	0.283366	2.06256	0.0391543	0.945652	4.61251	10.2811	5.51547	15.9693	12.9366	10.732	36.2561	47.7379	15.6095	7.69204	1.40722	0.0242686	9.86301	23.6055
CERKL	375298	68.8064	0.503849	0.244113	2.06254	0.0391564	0.945652	83.9478	48.8354	38.6083	36.1971	58.2148	56.8797	74.472	97.041	118.047	75.8215	1.4072	0.0242686	53.1607	84.4522
WDR97	340390	176.303	-0.434811	0.210866	-2.06187	0.0392204	0.945652	166.973	182.49	241.577	174.598	273.825	156.688	192.059	140.083	142.436	92.3044	1.40649	0.0242686	207.893	144.714
GRB2	2885	9649.14	0.309032	0.149887	2.06177	0.0392301	0.945652	8159.54	10569	7979.77	8321.07	7653.1	9422.72	10231.1	12403.2	9592.99	12158.9	1.40638	0.0242686	8536.5	10761.8
SPTLC2	9517	3390.63	0.328422	0.159301	2.06164	0.0392425	0.945652	2971.38	2984.96	3348.99	2589.16	2959.25	3930.07	3949.95	4891.96	3100.43	3180.11	1.40624	0.0242686	2970.75	3810.5
AP3D1	8943	8986.8	0.306256	0.148555	2.06156	0.0392492	0.945652	7584.82	7747.69	9836.28	7378.89	7260.68	8956.95	10861.2	11888.3	9427.14	8926.06	1.40617	0.0242686	7961.67	10011.9
PCDHB3	56132	98.5373	-0.578693	0.283458	-2.06095	0.0393074	0.945652	48.8927	155.931	84.9382	63.8772	340.665	107.32	107.788	14.0866	23.4142	38.4602	1.40553	0.0242686	138.861	58.2139
FAM124B	79843	1.79617	0.237278	0.151331	2.06095	0.0393082		0	0	0	0	0	4.29281	0	3.91294	9.75592	0	1.40552		0	3.59233
CFAP276	127003	2.43933	0.488793	0.241851	2.06073	0.0393293		0	0.856761	1.10309	2.12924	0	4.29281	4.89947	3.91294	3.90237	3.29659	1.40528		0.817819	4.06084
LINC01711	79160	1065.69	0.535704	0.260255	2.05971	0.0394259	0.945652	416.049	534.619	1066.69	530.181	1400.39	1566.88	1119.04	1026.76	828.277	2168.06	1.40422	0.0242686	789.586	1341.8
CAMSAP1	157922	5353.17	-0.410923	0.199515	-2.05966	0.0394308	0.945652	5651.25	4963.22	6712.32	7200.03	6651.58	6772.98	4955.33	3662.52	3599.93	3362.52	1.40416	0.0242686	6235.68	4470.66
LOC102724151	102724151	3.81146	0.401612	0.215389	2.05889	0.0395044		2.76751	0	0	2.12924	0	1.0732	0.979894	6.26071	2.92677	21.9772	1.40335		0.97935	6.64357
LOC124903995	124903995	3.84574	-0.234724	0.158281	-2.05877	0.0395159		0	16.2785	0	20.2278	0	0	0	0	1.95118	0	1.40323		7.30125	0.390237
CDH10	1008	75.3269	0.504328	0.244885	2.05835	0.0395568	0.945652	50.7377	87.3897	49.6392	76.6527	25.8733	93.3686	101.909	81.3892	108.291	78.0192	1.40278	0.0242686	58.0585	92.5954
MLEC	9761	12969	0.338541	0.164481	2.05825	0.0395664	0.945652	10034.1	14579.5	8952.7	11174.3	11769.1	13452.6	14338.8	18093.5	14026.1	13269.9	1.40267	0.0242686	11301.9	14636.2
TADA3	10474	11157.7	0.302368	0.14691	2.05819	0.0395722	0.945652	9427.06	9675.41	11862.7	7889.9	10659.8	12797.9	11864.6	10996.9	12286.6	14116	1.40261	0.0242686	9902.96	12412.4
TMTC2	160335	619.472	0.442987	0.215261	2.05802	0.0395879	0.945652	436.344	283.588	678.402	585.541	545.495	640.702	527.183	858.5	752.181	886.782	1.40244	0.0242686	505.874	733.07
RNF165		149.648	-0.566479	0.275624	-2.05786	0.0396034	0.945652	154.058	102.811	102.588	340.679	278.138	38.6353	80.3513	187.039	120.973	91.2056	1.40227	0.0242686	195.655	103.641
CRELD1	78987	1850.76	0.326696	0.158759	2.05778	0.039611	0.945652	1593.16	2182.17	1509.03	1372.3	1456.45	2017.62	1821.62	2242.9	2110.2	2202.12	1.40218	0.0242686	1622.62	2078.89
AZIN1	51582	13251.8	-0.368585	0.179214	-2.05669	0.0397157	0.945652	18566.3	15217.8	16547.5	13016.1	12377.1	14456	13516.7	9312.81	9464.21	10043.6	1.40104	0.0242686	15145	11358.7
LINC00705	338588	2.47453	0.420242	0.219179	2.05665	0.03972		0	0	2.20619	1.06462	0	2.14641	0.979894	10.1737	4.87796	3.29659	1.40099		0.654161	4.2949
SHISA2	387914	388.425	0.558474	0.271929	2.05635	0.0397486	0.945652	248.153	354.699	161.052	192.696	418.284	380.987	275.35	190.169	780.473	882.386	1.40068	0.0242686	274.977	501.873
ALDH1A2	8854	5.16468	0.487384	0.246833	2.05628	0.0397556	0.945652	2.76751	2.57028	4.41237	0	0	6.43922	0.979894	12.5214	17.5606	4.39545	1.4006	0.0242686	1.95003	8.37933
LOC124901355	124901355	17.096	-0.578804	0.281421	-2.05595	0.0397878	0.945652	17.5276	16.2785	17.6495	13.8401	49.5904	11.8052	11.7587	14.0866	10.7315	7.69204	1.40025	0.0242686	22.9772	11.2148
ZNF8	7554	423.068	-0.401033	0.195171	-2.05471	0.0399068	0.945652	453.871	436.948	343.062	581.283	638.207	392.792	431.154	374.86	291.702	286.803	1.39895	0.0242686	490.674	355.462
LOC124901879	124901879	1.63524	-0.310877	0.180518	-2.05445	0.0399318		1.84501	1.71352	0	3.19386	8.62442	0	0	0	0.975592	0	1.39868		3.07536	0.195118
LOC105377056	105377056	3.19904	0.399778	0.213965	2.05403	0.0399726		0.922503	0.856761	0	0	2.15611	4.29281	0	3.13035	1.95118	18.6807	1.39824		0.787074	5.611
ENTPD3	956	19.1122	0.538201	0.26903	2.05368	0.0400066	0.945652	21.2176	4.28381	9.92784	2.12924	8.62442	86.9294	35.2762	6.26071	8.78032	7.69204	1.39787	0.0242686	9.23657	28.9877
KRT7	3855	183.894	-0.500461	0.243822	-2.05296	0.0400762	0.945652	230.626	167.925	334.237	138.401	255.498	193.177	196.959	98.6062	135.607	87.909	1.39711	0.0242686	225.337	142.452
TATDN3	128387	635.82	-0.322221	0.156955	-2.05287	0.0400854	0.945652	702.025	756.52	696.052	839.986	570.29	600.994	554.62	619.028	573.648	445.039	1.39701	0.0242686	712.974	558.666
NFKBIZ	64332	2985.74	0.472684	0.230306	2.05267	0.0401046	0.945652	2321.02	1022.12	3195.66	2761.63	2587.33	4005.19	2532.05	4587.54	3477.98	3366.91	1.39681	0.0242686	2377.55	3593.93
LOC105377188	105377188	180.681	0.572177	0.279481	2.05217	0.0401534	0.945652	154.058	46.2651	48.5361	241.669	119.664	103.027	190.1	244.95	440.967	217.575	1.39628	0.0242686	122.038	239.324
EHD3	30845	1137.99	0.457461	0.223012	2.05137	0.0402307	0.945652	913.278	1381.96	676.196	732.459	885.081	895.051	1128.84	1133.19	1800.94	1832.9	1.39544	0.0242686	917.794	1358.18
MANSC4	100287284	34.4282	-0.541575	0.264129	-2.05137	0.0402314	0.945652	34.1326	26.5596	44.1237	69.2003	44.2002	31.1229	34.2963	13.304	25.3654	21.9772	1.39544	0.0242686	43.6433	25.2132
RNF125	54941	316.096	-0.563125	0.274981	-2.05115	0.0402527	0.945652	483.392	247.604	912.258	288.512	127.21	230.739	119.547	237.907	290.726	223.069	1.39521	0.0242686	411.795	220.398
LOC107987323	107987323	110.741	-0.564775	0.27586	-2.05107	0.0402597	0.945652	89.4828	113.093	215.103	48.9725	256.577	128.784	86.2307	47.7379	47.804	73.6238	1.39513	0.0242686	144.645	76.8361
LOC107985440	107985440	7.55862	0.511586	0.257193	2.05081	0.0402859	0.945652	1.84501	8.56761	4.41237	0	1.07805	1.0732	14.6984	10.9562	8.78032	24.175	1.39485	0.0242686	3.18061	11.9366
SHOX	6473	9.85611	-0.1889	0.14254	-2.05066	0.0402998	0.945652	0	0	78.3196	2.12924	14.0147	2.14641	0	0	1.95118	0	1.3947	0.0242686	18.8927	0.819518
LEKR1	389170	59.9253	0.452136	0.220318	2.05027	0.0403381	0.945652	48.8927	54.8327	44.1237	50.0372	45.2782	52.5869	68.5926	97.041	82.9253	54.9431	1.39428	0.0242686	48.6329	71.2178
LOC124901445	124901445	5.59844	-0.461677	0.239422	-2.05018	0.0403465	0.945652	3.69001	6.85409	1.10309	13.8401	20.483	1.0732	0	2.34777	0	6.59317	1.39419	0.0242686	9.19405	2.00283
RPPH1	85495	53.6486	0.57319	0.282625	2.04942	0.0404207	0.945652	14.76	24.8461	50.7423	40.4556	24.7952	47.2209	41.1556	28.9558	244.873	18.6807	1.3934	0.0242686	31.1198	76.1773
NOTCH3	4854	4021.59	-0.479657	0.234116	-2.04911	0.0404511	0.945652	3177.1	4774.73	3849.79	5264.55	7246.67	5009.71	3709.88	2264.81	2860.43	2058.17	1.39307	0.0242686	4862.57	3180.6
MAGEA3	4102	1173.84	-0.514154	0.251099	-2.04833	0.0405276	0.945652	957.558	1303.99	976.237	857.02	3172.71	929.394	841.729	898.412	945.348	856.014	1.39225	0.0242686	1453.5	894.179
JCHAIN	3512	3.72301	0.304101	0.182214	2.0482	0.0405405		1.84501	0	1.10309	0	0	1.0732	8.81905	0	24.3898	0	1.39211		0.58962	6.85641
SDC2	6383	5110.55	-0.578102	0.284028	-2.04753	0.0406063	0.945652	2686.33	20955.5	1277.38	6500.57	3683.71	2362.12	3966.61	3006.71	4541.38	2125.2	1.39141	0.0242686	7020.7	3200.4
L1CAM	3897	6679	0.533632	0.260806	2.04739	0.0406193	0.945652	8113.41	3714.92	5476.86	3768.76	3672.93	8103.75	9557.89	8200.75	2635.07	13545.7	1.39127	0.0242686	4949.37	8408.63
LINC01397	104355139	14.2848	-0.578316	0.281497	-2.04732	0.0406269	0.945652	23.0626	13.7082	22.0619	18.0986	19.4049	6.43922	10.7788	17.217	8.78032	3.29659	1.39119	0.0242686	19.2672	9.30238
LOC105373950	105373950	12.3737	0.578932	0.283044	2.04702	0.040656	0.945652	8.30253	15.4217	5.51547	0	6.46832	12.8784	15.6783	23.4777	19.5118	16.4829	1.39088	0.0242686	7.1416	17.6058
LOC124901303	124901303	4.44793	-0.493942	0.249258	-2.0469	0.0406679		12.915	7.71085	9.92784	5.3231	0	2.14641	2.93968	1.56518	1.95118	0	1.39075		7.17537	1.72049
ZNF862	643641	47.8853	0.51664	0.252428	2.04572	0.0407844	0.945652	49.8152	39.411	24.268	28.7448	38.8099	59.0262	42.1355	42.2598	56.5843	97.7988	1.38951	0.0242686	36.2098	59.5609
FRG1JP	642236	532.133	-0.30433	0.148791	-2.04531	0.0408247	0.945652	715.862	546.614	583.536	588.735	527.168	415.329	533.063	424.946	483.893	502.18	1.38908	0.0242686	592.383	471.882
LOC101929388	101929388	3.92781	-0.448679	0.231688	-2.04527	0.0408284		6.45752	0.856761	5.51547	7.45234	12.9366	2.14641	0	3.91294	0	0	1.38904		6.64374	1.21187
LOC101929846	101929846	10.6633	0.571801	0.280909	2.04478	0.0408762	0.945652	12.915	7.71085	4.41237	1.06462	3.23416	10.732	10.7788	7.82589	20.4874	27.4716	1.38853	0.0242686	5.86741	15.4591
ZMYND8	23613	2783.63	0.410743	0.200882	2.04474	0.0408805	0.945652	1853.31	2872.72	1919.38	2261.25	2711.3	2931.99	4921.03	2854.1	2414.59	3096.59	1.38848	0.0242686	2323.59	3243.66
LCMT2	9836	671.327	0.415272	0.203114	2.04454	0.0408999	0.945652	445.569	440.375	484.258	684.551	739.544	958.37	823.111	930.498	648.768	558.222	1.38828	0.0242686	558.859	783.794
FITM1	161247	16.5489	0.569912	0.278637	2.04436	0.0409176	0.945652	9.22503	10.2811	6.61856	9.58159	20.483	19.3177	26.4572	17.9995	13.6583	31.867	1.38809	0.0242686	11.2379	21.8599
LOC105377123	105377123	570.681	0.569614	0.279312	2.04434	0.0409203	0.945652	447.414	665.704	301.144	135.207	382.709	452.892	446.832	328.687	781.449	1764.77	1.38806	0.0242686	386.435	754.927
LOC728485	728485	4.89459	-0.4982	0.252317	-2.044	0.0409534	0.945652	4.61251	4.28381	4.41237	7.45234	18.3269	5.36601	0	1.56518	2.92677	0	1.38771	0.0242686	7.81759	1.97159
AOAH	313	53.0594	0.57122	0.279963	2.04328	0.0410246	0.946185	71.0327	24.8461	37.5052	21.2924	23.7172	62.2458	151.884	48.5205	56.5843	32.9659	1.38696	0.0240238	35.6787	70.44
LINC00861	100130231	33.8509	-0.578054	0.28387	-2.0429	0.0410622	0.946185	23.9851	103.668	25.3711	21.2924	57.1368	11.8052	22.5376	13.304	42.926	16.4829	1.38656	0.0240238	46.2907	21.4112
LOC105375630	105375630	16.2528	0.576346	0.281965	2.04175	0.0411763	0.947681	13.8375	10.2811	11.0309	4.25848	14.0147	19.3177	38.2159	25.8254	13.6583	12.0875	1.38535	0.023338	10.6846	21.8209
CRMA	253868	39.6827	-0.406875	0.223374	-2.04138	0.0412128	0.947681	1.84501	1.71352	26.4742	125.625	177.879	8.58562	12.7386	1.56518	10.7315	29.6693	1.38497	0.023338	66.7073	12.658
SVOPL	136306	1.52704	0.323143	0.18612	2.04126	0.0412252		0	0	1.10309	0	0	1.0732	0.979894	2.34777	0.975592	8.7909	1.38484		0.220619	2.83347
HSD17B7P2	158160	122.675	-0.406797	0.199337	-2.04001	0.0413495	0.949439	147.6	164.498	156.639	136.271	108.883	69.7582	96.0297	127.562	115.12	104.392	1.38353	0.0225329	142.779	102.572
LOC107984301	107984301	24.5311	-0.570126	0.279349	-2.03975	0.0413752	0.949439	23.9851	66.8274	19.8557	27.6801	23.7172	17.1712	17.6381	13.304	26.341	8.7909	1.38326	0.0225329	32.4131	16.649
RPTOR	57521	4684.22	0.326896	0.160338	2.03879	0.041471	0.949679	4123.59	4102.17	4913.18	3705.94	3684.78	5008.64	5454.09	6627.74	4049.68	5172.35	1.38226	0.0224233	4105.93	5262.5
CHRNA1	1134	76.996	0.575071	0.284049	2.03878	0.0414716	0.949679	16.6051	68.5409	49.6392	21.2924	78.6978	57.953	49.9746	28.1732	241.947	157.137	1.38225	0.0224233	46.9551	107.037
RHPN2	85415	1005.58	-0.333461	0.163645	-2.03768	0.0415819	0.949794	1167.89	1188.33	1110.81	1058.23	1138.42	1103.25	927.96	811.545	930.714	618.66	1.3811	0.0223705	1132.74	878.426
ZFP14	57677	143.166	-0.547982	0.269134	-2.03753	0.0415966	0.949794	112.545	287.015	52.9485	149.047	314.791	94.4418	114.648	97.8236	116.095	92.3044	1.38094	0.0223705	183.269	103.063
LRPAP1	4043	6546.72	0.321659	0.157907	2.03702	0.0416483	0.949794	6220.44	4565.68	6581.05	5278.39	6123.34	7768.92	6327.18	7710.06	8693.5	6198.68	1.3804	0.0223705	5753.78	7339.67
LINC00853	100874253	31.4959	0.551398	0.270391	2.03611	0.0417397	0.949794	22.1401	29.1299	18.7526	26.6155	16.1708	38.6353	41.1556	64.1723	43.9016	14.2852	1.37945	0.0223705	22.5618	40.43
LOC107984356	107984356	2.29737	0.423772	0.219445	2.03607	0.0417437		0	1.71352	1.10309	0	0	1.0732	3.91958	2.34777	2.92677	9.88976	1.37941		0.563323	4.03142
LOC105379426	105379426	21.9695	-0.56732	0.278927	-2.03596	0.0417544	0.949794	33.2101	11.9947	49.6392	35.1325	15.0927	13.9516	14.6984	10.9562	18.5362	16.4829	1.3793	0.0223705	29.0138	14.9251
SLC25A25	114789	1624.9	-0.396616	0.194826	-2.0358	0.0417705	0.949794	1572.87	1779.49	1731.86	2430.53	1890.9	1791.18	1543.33	850.674	1339.49	1318.63	1.37913	0.0223705	1881.13	1368.66
SCT	6343	24.7474	-0.568011	0.279751	-2.03434	0.0419177	0.949794	23.0626	36.8407	19.8557	28.7448	54.9807	21.4641	7.83916	7.82589	20.4874	26.3727	1.3776	0.0223705	32.6969	16.7978
VLDLR	7436	3911.45	-0.385424	0.189462	-2.03433	0.041918	0.949794	3261.97	5502.12	3924.8	6129.02	3709.58	3097.26	3360.06	2759.41	3912.12	3458.12	1.3776	0.0223705	4505.5	3317.39
NOLC1	9221	9280.89	-0.411796	0.202461	-2.03401	0.0419506	0.949794	10644.8	9815.06	13426.8	13165.1	7065.56	5425.04	7449.16	8639	10263.2	6915.14	1.37726	0.0223705	10823.5	7738.31
CKMT2	1160	71.4429	0.477747	0.234768	2.03383	0.0419691	0.949794	54.4277	72.8247	70.598	43.6494	40.966	55.8065	102.889	97.041	66.3402	109.886	1.37707	0.0223705	56.4932	86.3926
PPIB	5479	18782.3	0.2843	0.139796	2.03367	0.0419845	0.949794	15267.4	15469.7	17222.6	17659.9	18434.7	23572.9	19805.6	17109	23560.5	19720.2	1.37691	0.0223705	16810.9	20753.6
LOC107983989	107983989	59.291	-0.45082	0.221516	-2.0335	0.0420021	0.949794	69.1877	65.9706	70.598	74.5234	73.3076	33.2693	37.236	67.3026	57.5599	43.9545	1.37673	0.0223705	70.7175	47.8645
FGD6	55785	317.919	-0.477453	0.23483	-2.03317	0.0420354	0.949794	585.789	233.896	358.505	273.607	470.031	272.594	206.758	324.774	291.702	161.533	1.37638	0.0223705	384.366	251.472
TPRG1L	127262	566.085	0.364009	0.179103	2.03242	0.0421115	0.949962	458.484	339.278	518.454	516.341	599.397	593.481	532.083	705.112	622.427	775.797	1.3756	0.0222938	486.391	645.78
LSM14A	26065	9625.19	-0.284717	0.140101	-2.03223	0.0421301	0.949962	9662.3	11122.5	9609.04	10935.8	11856.4	9692.09	8610.33	7792.24	9719.82	7251.39	1.37541	0.0222938	10637.2	8613.18
ZNF724	440519	2.19854	-0.330052	0.192229	-2.03186	0.0421675		0	6.85409	3.30928	2.12924	7.54637	2.14641	0	0	0	0	1.37502		3.9678	0.429281
MDP1	145553	23.7815	-0.541379	0.266053	-2.03182	0.0421718	0.949962	16.6051	42.8381	25.3711	36.1971	30.1855	21.4641	15.6783	17.9995	20.4874	10.9886	1.37498	0.0222938	30.2394	17.3236
FOXA2	3170	451.637	0.471016	0.231935	2.03087	0.0422683	0.951165	452.026	408.675	350.784	160.758	424.753	748.022	430.174	620.593	419.504	501.081	1.37399	0.0217441	359.399	543.875
POM121L15P	102725072	1.40807	0.338043	0.187856	2.02833	0.042527		0	0.856761	0	0	0	2.14641	1.95979	7.0433	0.975592	1.09886	1.37134		0.171352	2.64479
LOC105375792	105375792	5.1754	-0.450431	0.236727	-2.02763	0.0425984	0.955475	7.38002	0.856761	2.20619	9.58159	22.6391	3.21961	3.91958	0	1.95118	0	1.37061	0.0197808	8.53273	1.81807
OCLNP1	647859	20.5906	-0.574993	0.284039	-2.02752	0.0426092	0.955475	23.0626	11.1379	16.5464	38.3263	52.8246	11.8052	5.87937	25.8254	11.7071	8.7909	1.3705	0.0197808	28.3796	12.8016
FAM151B	167555	77.7484	0.544157	0.268454	2.0274	0.0426217	0.955475	46.1251	79.6788	57.3608	22.357	75.4637	40.7817	90.1503	129.91	91.7056	143.951	1.37037	0.0197808	56.1971	99.2997
COX6C	1345	4643.24	-0.286143	0.141175	-2.02688	0.0426751	0.955475	4720.45	5335.91	5619.16	5083.56	4912.69	4767.17	4777.97	3772.86	3435.06	4007.55	1.36983	0.0197808	5134.35	4152.12
FOXO6	100132074	1431.41	-0.54482	0.269201	-2.02594	0.0427707	0.955475	1058.11	3760.33	765.547	1703.39	1865.03	1105.4	1429.67	641.723	1405.83	579.1	1.36885	0.0197808	1830.48	1032.34
ARHGAP5-AS1	84837	50.8036	0.533925	0.26331	2.02581	0.0427844	0.955475	44.2801	59.1165	28.6804	14.9047	39.8879	62.2458	57.8138	90.7803	39.9993	70.3272	1.36872	0.0197808	37.3739	64.2333
LOC105374309	105374309	5.68012	0.401406	0.219498	2.02561	0.0428051	0.955475	0	0.856761	3.30928	0	4.31221	3.21961	7.83916	32.8687	0	4.39545	1.3685	0.0197808	1.69565	9.66459
SNHG22	103091864	118.053	-0.557455	0.27559	-2.0256	0.0428057	0.955475	214.021	55.6895	230.546	89.4281	178.957	141.663	71.5323	99.3888	66.3402	32.9659	1.3685	0.0197808	153.728	82.378
LOC105373086	105373086	1.95109	-0.267105	0.168216	-2.02328	0.043044		6.45752	0	7.72165	4.25848	0	1.0732	0	0	0	0	1.36609		3.68753	0.214641
LOC124907736	124907736	22.513	0.561174	0.280457	2.02316	0.0430569	0.958507	1.84501	11.9947	8.82474	11.7108	29.1074	11.8052	19.5979	67.3026	49.7552	13.1863	1.36596	0.0184047	12.6965	32.3295
LOC105378339	105378339	7.96347	-0.571787	0.282934	-2.02301	0.0430719	0.958507	4.61251	12.8514	14.3402	8.51696	16.1708	2.14641	4.89947	5.47812	2.92677	7.69204	1.36581	0.0184047	11.2984	4.62856
SHMT2	6472	23638.2	-0.453764	0.224332	-2.02292	0.0430819	0.958507	23891.9	20328.4	39240.3	33403.5	24078.3	26252.7	19736.1	10462.4	23054.2	15934.6	1.36571	0.0184047	28188.5	19088
LRRK2	120892	791.756	0.415003	0.205212	2.02235	0.0431405	0.958507	551.657	481.5	606.701	819.758	833.335	607.433	826.051	1043.19	1194.12	953.813	1.36511	0.0184047	658.59	924.922
ZIM2	23619	9.35131	-0.563862	0.280254	-2.02217	0.0431584	0.958507	22.1401	11.9947	6.61856	13.8401	12.9366	6.43922	4.89947	3.91294	10.7315	0	1.36493	0.0184047	13.506	5.19663
LOC105371204	105371204	295.663	0.506454	0.261059	2.02121	0.0432579	0.958549	344.094	91.6735	151.124	19.1632	73.3076	177.078	378.239	68.0852	338.53	1315.34	1.36393	0.0183856	135.872	455.454
SOX9	6662	20049.5	0.399242	0.197603	2.02048	0.0433335	0.958549	17731.4	15878.4	15052.8	16383.4	19195.8	27946.2	24342.5	15246.4	16783.1	31935.1	1.36318	0.0183856	16848.4	23250.7
SMG7-AS1	284649	120.535	-0.460962	0.228258	-2.01918	0.0434682	0.958549	171.586	115.663	174.289	117.108	143.381	122.345	79.3715	93.1281	134.632	53.8443	1.36183	0.0183856	144.405	96.6641
HNMT	3176	988.472	0.557642	0.276726	2.01902	0.0434846	0.958549	672.505	209.05	321	1102.95	1126.56	1708.54	1867.68	625.288	1464.36	786.785	1.36166	0.0183856	686.413	1290.53
CCRL2	9034	37.8645	0.552531	0.277918	2.01899	0.0434881	0.958549	35.9776	8.56761	28.6804	27.6801	2.15611	55.8065	69.5725	122.866	9.75592	17.5818	1.36163	0.0183856	20.6124	55.1166
PCDHGA8	9708	13.7278	0.558904	0.279423	2.01892	0.0434951	0.958549	0	17.1352	3.30928	5.3231	11.8586	26.8301	18.618	11.7388	20.4874	21.9772	1.36156	0.0183856	7.52524	19.9303
ZC2HC1A	51101	1762.76	-0.266413	0.131957	-2.01892	0.0434954	0.958549	2009.21	2080.22	1949.17	1923.77	1710.87	1738.59	1817.7	1429.01	1443.88	1525.22	1.36156	0.0183856	1934.65	1590.88
MINDY4	84182	1.71222	0.293598	0.177307	2.01715	0.0436803		0	0	1.10309	0	0	4.29281	1.95979	0	0.975592	8.7909	1.35971		0.220619	3.20382
LINC00221	338005	561.539	-0.323637	0.160487	-2.01648	0.0437499	0.958549	725.087	729.961	566.99	519.535	609.1	491.527	506.605	489.901	575.599	401.085	1.35902	0.0183856	630.134	492.943
LOC105370802	105370802	2.93846	-0.442158	0.229126	-2.01644	0.0437538		0.922503	2.57028	7.72165	11.7108	2.15611	0	0.979894	2.34777	0.975592	0	1.35898		5.01627	0.86065
TBX19	9095	110.78	-0.432569	0.214586	-2.01556	0.0438458	0.958549	117.158	131.941	118.031	149.047	136.913	72.9778	80.3513	70.433	146.339	84.6124	1.35807	0.0183856	130.618	90.9427
OBSCN	84033	3006.86	-0.449021	0.222846	-2.01511	0.0438933	0.958549	3191.86	3421.9	4358.32	2887.25	4027.6	3322.64	2687.85	1335.1	3183.36	1652.69	1.3576	0.0183856	3577.39	2436.33
LOC105379346	105379346	9.86159	-0.569471	0.28357	-2.01465	0.0439411	0.958549	14.76	7.71085	18.7526	4.25848	23.7172	5.36601	5.87937	5.47812	3.90237	8.7909	1.35713	0.0183856	13.8398	5.88335
LOC101927452	101927452	122.193	-0.374167	0.185697	-2.01431	0.0439775	0.958549	132.84	143.936	116.928	137.336	170.332	91.2222	104.849	133.04	102.437	89.0079	1.35677	0.0183856	140.275	104.111
TRPC2	7221	9.84765	-0.540051	0.271903	-2.0143	0.0439783	0.958549	11.07	3.42705	23.165	23.4217	12.9366	2.14641	9.79894	8.60848	3.90237	0	1.35676	0.0183856	14.8041	4.89124
LOC124904726	124904726	55.8304	-0.521807	0.258882	-2.0138	0.0440305	0.958549	61.8077	133.655	48.5361	51.1018	53.9026	40.7817	52.9143	50.0857	38.0481	27.4716	1.35625	0.0183856	69.8006	41.8603
CCDC90B-AS1	120883614	5.30766	-0.526459	0.265429	-2.01333	0.04408	0.958549	0.922503	4.28381	12.134	13.8401	9.70247	1.0732	1.95979	3.91294	1.95118	3.29659	1.35576	0.0183856	8.17657	2.43874
TNFRSF12A	51330	33969.3	0.389436	0.193507	2.01255	0.0441615	0.958549	35085.6	21736.9	29054.4	37000.9	20712.6	45928.8	41740.6	28703.8	41339.7	38389.9	1.35496	0.0183856	28718.1	39220.5
SERPINA5	5104	3.73443	0.438354	0.231716	2.0117	0.0442516		0	1.71352	4.41237	0	0	12.8784	2.93968	2.34777	9.75592	3.29659	1.35407		1.22518	6.24368
IFT74	80173	1566.16	-0.322995	0.160627	-2.01082	0.0443446	0.958549	2063.64	1597	2044.03	1580.96	1501.73	1415.55	1487.48	1612.92	1147.3	1210.95	1.35316	0.0183856	1757.47	1374.84
LOC124901769	124901769	6.12556	0.526392	0.265679	2.01015	0.0444152	0.958549	5.53502	4.28381	2.20619	2.12924	0	5.36601	4.89947	10.9562	3.90237	21.9772	1.35247	0.0183856	2.83085	9.42027
LOC105375957	105375957	154.626	-0.414711	0.206364	-2.00954	0.0444802	0.958549	179.888	143.936	176.495	244.863	158.474	135.224	168.542	98.6062	142.436	97.7988	1.35183	0.0183856	180.731	128.521
KDR	3791	14.018	0.564986	0.282628	2.00949	0.0444852	0.958549	11.9925	10.2811	3.30928	4.25848	10.7805	16.098	4.89947	10.9562	30.2433	37.3613	1.35178	0.0183856	8.12439	19.9117
SNHG1	23642	7000.48	-0.454862	0.226427	-2.00907	0.0445302	0.958549	14278.5	6858.37	8761.87	6316.39	5580	5523.77	5371.78	4218.15	7820.34	5275.64	1.35135	0.0183856	8359.03	5641.94
LOC124900392	124900392	2.79432	0.412124	0.218875	2.00859	0.0445809		2.76751	0.856761	0	0	0	1.0732	6.85926	2.34777	1.95118	12.0875	1.35085		0.724854	4.86378
TEFM	79736	878.586	0.315801	0.157226	2.00853	0.0445868	0.958549	767.522	851.621	860.413	718.619	672.705	768.413	1081.8	1096.41	867.301	1101.06	1.35079	0.0183856	774.176	982.997
CCDC93	54520	4703.91	-0.318469	0.158579	-2.00827	0.0446147	0.958549	5609.74	4565.68	5342.28	5212.38	5613.42	4480.62	3902.92	4623.53	2950.19	4738.29	1.35052	0.0183856	5268.7	4139.11
PDCD5	9141	2679.82	-0.344248	0.171422	-2.00819	0.0446229	0.958549	3046.1	2766.48	3865.24	2508.25	2981.89	2518.81	2158.71	2287.51	2891.65	1773.56	1.35044	0.0183856	3033.59	2326.05
NTNG1	22854	825.808	0.467005	0.232676	2.00739	0.0447085	0.958549	696.49	269.88	983.959	534.44	807.461	1053.89	891.704	1012.67	1035.1	972.493	1.34961	0.0183856	658.446	993.171
GOT1	2805	9046	-0.425835	0.212145	-2.00738	0.0447097	0.958549	8866.18	6649.33	13873.6	15151.7	8624.42	6224.58	6506.5	6908.69	8908.13	8746.94	1.3496	0.0183856	10633	7458.97
MISP	126353	428.672	-0.512592	0.264626	-2.00692	0.0447578	0.958549	1985.23	436.092	306.66	406.685	127.21	429.281	140.125	90.7803	36.0969	328.56	1.34913	0.0183856	652.375	204.969
LOC107987299	107987299	11.7281	-0.560395	0.280612	-2.00688	0.0447625	0.958549	18.4501	6.85409	18.7526	28.7448	11.8586	5.36601	1.95979	15.6518	1.95118	7.69204	1.34909	0.0183856	16.932	6.52416
LINC01887	102724470	1.8231	-0.219137	0.146011	-2.00634	0.0448201		0	0	1.10309	9.58159	7.54637	0	0	0	0	0	1.34853		3.64621	0
ENDOD1	23052	2112.68	0.406794	0.202836	2.00559	0.0449003	0.958549	1868.07	1370.82	2165.37	1940.8	1482.32	1664.54	2632	1917.34	2599.95	3485.59	1.34775	0.0183856	1765.48	2459.88
FDXR	2232	5163.92	0.415108	0.207051	2.00492	0.0449714	0.958549	5901.25	3272.83	4153.15	3659.1	4466.37	5088.05	7071.9	7886.93	3770.66	6369.01	1.34706	0.0183856	4290.54	6037.31
ESRP1	54845	211.205	-0.565332	0.284057	-2.00466	0.0449999	0.958549	120.848	77.9653	712.598	459.916	89.4784	214.641	59.7736	88.4325	196.094	92.3044	1.34679	0.0183856	292.161	130.249
FCGR2C	9103	51.7392	0.558336	0.278739	2.00457	0.0450091	0.958549	30.4426	34.2705	23.165	39.391	50.6685	45.0745	76.4318	136.953	63.4135	17.5818	1.3467	0.0183856	35.5875	67.8909
EIF4E	1977	5394.6	0.307665	0.153493	2.00442	0.0450256	0.958549	5131.88	5075.45	5195.57	4797.18	3663.22	6716.1	6286.02	6695.83	5335.51	5049.27	1.34654	0.0183856	4772.66	6016.55
GPC5-IT1	100874293	1.92286	0.363626	0.200719	2.00415	0.0450541		1.84501	0	0	0	0	1.0732	0.979894	3.13035	7.80473	4.39545	1.34627		0.369001	3.47673
CDH6	1004	220.718	0.565312	0.283239	2.00393	0.045078	0.958549	249.076	47.1219	129.062	99.0097	194.049	194.25	496.806	559.551	166.826	71.4261	1.34604	0.0183856	143.664	297.772
NCLN	56926	6794.05	0.329987	0.164677	2.00384	0.0450872	0.958549	6372.65	6732.43	6134.3	5356.11	5116.44	6446.73	8957.22	9380.11	7366.69	6077.81	1.34595	0.0183856	5942.39	7645.71
SDF2	6388	3069.66	0.318239	0.158819	2.00379	0.0450931	0.958549	2129.14	2727.93	3214.41	2383.69	3051.97	3697.18	3793.17	3697.73	2961.9	3039.45	1.34589	0.0183856	2701.43	3437.89
MAGI1-IT1	151877	6.46356	0.427057	0.229075	2.00313	0.0451637	0.958549	1.84501	8.56761	0	0	0	2.14641	3.91958	8.60848	8.78032	30.7681	1.34521	0.0183856	2.08252	10.8446
CTRL	1506	303.093	0.348729	0.174098	2.00293	0.0451843	0.958549	275.828	226.185	234.959	258.703	316.947	326.254	291.029	419.468	284.873	396.689	1.34501	0.0183856	262.524	343.662
USP20	10868	790.887	-0.340276	0.169913	-2.00266	0.0452139	0.958549	1016.6	873.897	864.825	949.642	763.261	830.659	823.111	536.073	562.916	687.888	1.34473	0.0183856	893.645	688.13
ZNF653	115950	465.138	0.320017	0.159823	2.00228	0.0452546	0.958549	456.639	385.543	441.237	359.842	401.036	529.089	393.918	500.074	578.526	605.473	1.34434	0.0183856	408.859	521.416
NVL	4931	1516.58	-0.280515	0.140165	-2.00131	0.0453594	0.958549	1875.45	1614.14	1783.7	1522.41	1572.88	1507.85	1327.76	1323.36	1522.9	1115.35	1.34333	0.0183856	1673.71	1359.44
GADL1	339896	2.17105	-0.410659	0.215696	-2.00097	0.0453952		0.922503	4.28381	1.10309	6.38772	6.46832	0	0.979894	1.56518	0	0	1.34299		3.83309	0.509014
LOC101929128	101929128	942.82	0.509271	0.254664	2.00059	0.0454363	0.958549	838.555	258.742	551.547	1040.13	894.784	1486.39	1163.13	1366.4	1208.76	619.758	1.3426	0.0183856	716.752	1168.89
GLB1L2	89944	11.4764	-0.439045	0.236292	-2.0004	0.0454566	0.958549	54.4277	2.57028	5.51547	2.12924	29.1074	5.36601	8.81905	0	6.82914	0	1.3424	0.0183856	18.75	4.20284
TRV-CAC1-1	100189373	20.97	0.564869	0.282662	1.99977	0.0455248	0.958549	14.76	5.99733	15.4433	14.9047	18.3269	21.4641	16.6582	62.6071	17.5606	21.9772	1.34175	0.0183856	13.8865	28.0535
STC2	8614	322.951	-0.555806	0.278527	-1.99976	0.0455262	0.958549	115.313	448.943	755.619	279.995	518.543	162.054	281.23	163.561	409.748	94.5022	1.34174	0.0183856	423.683	222.219
ATG4B	23192	2360.68	0.302631	0.151357	1.99944	0.045561	0.958549	2281.35	2182.17	2018.66	2398.59	1586.89	2579.98	2494.81	2823.58	2302.4	2938.36	1.34141	0.0183856	2093.53	2627.83
S100A3	6274	114.254	0.512324	0.256351	1.99932	0.0455739	0.958549	83.9478	43.6948	122.443	47.9079	134.757	138.443	85.2508	158.083	152.192	175.818	1.34128	0.0183856	86.5501	141.957
PAEP	5047	66.4391	0.533938	0.273403	1.99846	0.0456668	0.958549	12.915	6.85409	62.8763	73.4588	17.2488	144.882	110.728	3.91294	185.362	46.1522	1.3404	0.0183856	34.6706	98.2076
TMEM154	201799	956.165	0.512586	0.256664	1.99803	0.0457135	0.958549	863.463	263.883	1318.2	693.068	477.577	997.005	1271.9	1608.22	1084.86	983.482	1.33996	0.0183856	723.237	1189.09
LOC124904626	124904626	2.67853	-0.366865	0.204919	-1.99756	0.0457645		3.69001	1.71352	0	5.3231	12.9366	2.14641	0	0	0.975592	0	1.33947		4.73265	0.624399
LINC01707	105378785	2.63256	0.381043	0.210209	1.99749	0.0457721		0	0	3.30928	0	0	3.21961	3.91958	3.91294	0.975592	10.9886	1.3394		0.661856	4.60327
LOC124902301	124902301	11.9634	-0.555379	0.280589	-1.9973	0.0457923	0.958549	11.07	20.5623	11.0309	6.38772	36.6538	8.58562	14.6984	2.34777	3.90237	4.39545	1.33921	0.0183856	17.141	6.78592
CALY	50632	15.5248	-0.554583	0.279883	-1.99673	0.0458541	0.958549	41.5126	9.42438	7.72165	40.4556	12.9366	2.14641	13.7185	13.304	10.7315	3.29659	1.33862	0.0183856	22.4102	8.63941
TSPAN5	10098	5885.88	0.531131	0.266257	1.9965	0.045879	0.958549	5060.85	3605.25	7542.95	2529.54	2847.14	8344.15	8648.55	12656	2910.19	4714.12	1.33839	0.0183856	4317.15	7454.61
ADAT2	134637	442.814	-0.374013	0.187378	-1.99596	0.0459382	0.958549	658.667	340.991	571.402	530.181	438.767	392.792	399.797	431.989	331.701	331.856	1.33783	0.0183856	508.002	377.627
C2orf81	388963	538.221	0.43565	0.218263	1.99593	0.0459417	0.958549	591.324	348.702	347.474	433.301	480.811	515.137	704.544	936.759	391.212	632.945	1.33779	0.0183856	440.323	636.119
LOC124905141	124905141	5.3509	-0.539078	0.27207	-1.99499	0.0460435	0.958549	2.76751	10.2811	8.82474	6.38772	11.8586	3.21961	3.91958	2.34777	3.90237	0	1.33683	0.0183856	8.02394	2.67786
TMCC3	57458	217.415	0.536285	0.269097	1.99494	0.0460499	0.958549	139.298	57.403	316.588	83.0404	192.971	230.739	185.2	321.644	373.652	273.617	1.33677	0.0183856	157.86	276.97
PIGS	94005	3718.9	0.3045	0.152648	1.99478	0.0460668	0.958549	3158.65	2938.69	3807.88	3273.71	3296.68	4948.54	4399.73	4475.62	3533.59	3355.93	1.33661	0.0183856	3295.12	4142.68
TPD52	7163	2584.73	-0.321476	0.161187	-1.9944	0.0461078	0.958549	3737.06	2930.98	2855.91	2804.21	2166.89	2324.56	2261.6	2513.67	2297.52	1954.88	1.33623	0.0183856	2899.01	2270.44
CHRNB2	1141	50.211	0.526119	0.263876	1.99372	0.0461822	0.958549	43.3576	20.5623	46.3299	51.1018	24.7952	47.2209	31.3566	86.0848	80.9741	70.3272	1.33553	0.0183856	37.2294	63.1927
WNT11	7481	174.184	-0.561241	0.282473	-1.99358	0.046198	0.958549	501.842	153.36	75.0103	88.3635	347.133	107.32	98.9693	75.1285	224.386	70.3272	1.33538	0.0183856	233.142	115.226
LOC107984037	107984037	30.7166	-0.525498	0.263745	-1.99325	0.0462345	0.958549	47.0476	25.7028	46.3299	26.6155	47.4343	30.0497	24.4974	14.0866	14.6339	30.7681	1.33503	0.0183856	38.626	22.8071
LOC124901361	124901361	9.81141	-0.563493	0.282319	-1.99286	0.0462766	0.958549	11.07	10.2811	14.3402	12.7754	17.2488	8.58562	7.83916	5.47812	3.90237	6.59317	1.33464	0.0183856	13.1431	6.47969
NSUN7	79730	1490.71	-0.417705	0.209654	-1.99243	0.0463244	0.958549	1940.02	1730.66	2316.5	1513.89	1227.9	1286.77	1017.13	885.108	1833.14	1156	1.33419	0.0183856	1745.79	1235.63
LOC124907747	124907747	7.84793	-0.496773	0.257689	-1.99173	0.0464005	0.958549	1.84501	3.42705	12.134	30.874	12.9366	0	7.83916	2.34777	4.87796	2.19772	1.33348	0.0183856	12.2433	3.45252
TP63	8626	14.3239	-0.472675	0.249168	-1.99168	0.0464063	0.958549	5.53502	16.2785	9.92784	72.3942	9.70247	1.0732	0.979894	11.7388	15.6095	0	1.33342	0.0183856	22.7676	5.88028
TENT5C	54855	392.57	0.48038	0.24124	1.99159	0.0464165	0.958549	268.448	305.864	275.773	380.07	311.557	311.229	240.074	416.337	783.4	632.945	1.33333	0.0183856	308.342	476.797
LOC124904930	124904930	69.2845	-0.544293	0.273602	-1.99108	0.0464726	0.958549	103.32	113.093	126.856	30.874	72.2295	41.8549	32.3365	30.521	95.608	46.1522	1.3328	0.0183856	89.2744	49.2945
RCN3	57333	4397.34	0.462512	0.23237	1.99066	0.0465182	0.958549	3221.38	4352.35	4097.99	3045.88	2854.68	4302.47	3776.51	3102.96	9166.66	6052.53	1.33238	0.0183856	3514.46	5280.23
CDK15	65061	91.4812	-0.479155	0.253368	-1.99064	0.0465203	0.958549	262.913	9.42438	50.7423	168.21	224.235	31.1229	4.89947	10.9562	55.6087	96.6999	1.33236	0.0183856	143.105	39.8574
MMP25	64386	205.686	0.336896	0.169288	1.98996	0.0465957	0.958549	220.478	144.793	155.536	189.502	185.425	266.154	210.677	223.038	219.508	241.75	1.33165	0.0183856	179.147	232.225
SIX4	51804	1638.19	-0.404246	0.20319	-1.98955	0.0466408	0.958549	2390.21	1110.36	2402.54	1928.03	1699.01	1676.34	1463.96	1411.79	1106.32	1193.36	1.33123	0.0183856	1906.03	1370.36
UBE2F-SCLY	100533179	1.9724	0.259411	0.166475	1.9895	0.0466463		0	0	1.10309	0	0	0	10.7788	2.34777	0	5.49431	1.33118		0.220619	3.72418
PPP1R9B	84687	8721.43	0.266577	0.134154	1.98709	0.0469124	0.958549	6904.93	9176.77	6854.62	7582.23	8819.55	9713.56	9912.61	10010.1	8993	9246.93	1.32871	0.0183856	7867.62	9575.24
LOC105375610	105375610	7.20178	-0.521547	0.267448	-1.98695	0.0469278	0.958549	11.07	2.57028	7.72165	13.8401	19.4049	4.29281	8.81905	2.34777	1.95118	0	1.32857	0.0183856	10.9214	3.48216
PCDHB1	29930	29.6344	-0.560534	0.282918	-1.98669	0.0469563	0.958549	12.915	14.5649	46.3299	42.5848	83.0101	13.9516	25.4773	19.5647	21.463	16.4829	1.32831	0.0183856	39.881	19.3879
TMX2-CTNND1	100528016	11.0723	-0.539129	0.274819	-1.98655	0.0469728	0.958549	12.915	11.9947	5.51547	36.1971	15.0927	9.65883	5.87937	10.1737	0	3.29659	1.32815	0.0183856	16.343	5.80169
LOC105370185	105370185	38.206	0.540529	0.276466	1.98653	0.0469743	0.958549	8.30253	53.976	4.41237	31.9386	4.31221	21.4641	41.1556	37.5643	149.266	29.6693	1.32814	0.0183856	20.5883	55.8237
ANKRD7	56311	36.2	0.47469	0.238683	1.98633	0.0469965	0.958549	34.1326	25.7028	30.8866	27.6801	24.7952	30.0497	39.1958	57.9116	39.9993	51.6465	1.32793	0.0183856	28.6395	43.7606
LOC105370195	105370195	1.28278	-0.266637	0.159189	-1.98558	0.0470802		0.922503	4.28381	3.30928	0	4.31221	0	0	0	0	0	1.32716		2.56556	0
LOC124903751	124903751	43.1333	-0.482492	0.24282	-1.98551	0.0470874	0.958549	35.0551	60.8301	65.0825	51.1018	50.6685	20.3909	33.3164	35.2165	47.804	31.867	1.3271	0.0183856	52.5476	33.719
CTSF	8722	1066.57	0.453561	0.228526	1.98488	0.0471573	0.958549	960.326	1169.48	731.351	731.394	700.734	1059.25	1143.54	698.069	1450.7	2020.81	1.32645	0.0183856	858.657	1274.47
NARS1	4677	13851	-0.341611	0.172182	-1.98402	0.0472539	0.958549	16607.8	12649.2	20659.8	12103.7	16315.2	13129.6	10696.5	10461.6	13362.7	12523.7	1.32556	0.0183856	15667.2	12034.8
HTR1A	3350	1.46231	-0.308795	0.18142	-1.98394	0.0472624		4.61251	2.57028	2.20619	4.25848	0	0	0	0	0.975592	0	1.32548		2.72949	0.195118
PDIA6	10130	31052.6	0.244481	0.123273	1.98326	0.0473385	0.958549	26786.7	29439.2	26498.5	28951.3	29783.4	35439.3	29616.3	34428.4	38482.2	31101.1	1.32479	0.0183856	28291.8	33813.5
VSTM4	196740	177.08	-0.553202	0.279631	-1.98275	0.0473948	0.958549	289.666	67.6841	191.938	243.798	371.928	113.759	221.456	100.171	138.534	31.867	1.32427	0.0183856	233.003	121.158
SLC17A5	26503	867.372	0.395846	0.199652	1.98264	0.0474077	0.958549	568.262	928.729	756.722	680.293	713.671	696.509	1209.19	1256.84	740.474	1123.04	1.32415	0.0183856	729.535	1005.21
LMBR1	64327	1999.25	-0.254546	0.128396	-1.9825	0.047423	0.958549	2022.13	1993.68	1982.26	2473.11	2454.73	1795.47	1833.38	1744.39	1747.28	1946.09	1.32401	0.0183856	2185.18	1813.32
ZNF132	7691	97.7882	0.522674	0.263698	1.98246	0.0474275	0.958549	131.918	52.2624	49.6392	64.9419	63.6051	121.272	224.396	97.041	67.3158	105.491	1.32397	0.0183856	72.4733	123.103
LOC124907888	124907888	28.27	-0.472455	0.250996	-1.98241	0.0474339	0.958549	12.915	154.217	9.92784	6.38772	38.8099	1.0732	6.85926	0.782589	34.1457	17.5818	1.32391	0.0183856	44.4515	12.0885
LOC105372842	105372842	17.4352	0.529736	0.272908	1.98202	0.0474765	0.958549	6.45752	0	19.8557	7.45234	11.8586	38.6353	32.3365	42.2598	7.80473	7.69204	1.32352	0.0183856	9.12482	25.7457
LOC101448202	101448202	2.3168	0.313374	0.184881	1.9812	0.0475688		0.922503	0.856761	0	0	0	1.0732	0	0.782589	1.95118	17.5818	1.32268		0.355853	4.27775
GDF9	2661	52.6303	0.479009	0.241661	1.98118	0.0475708	0.958549	38.7451	28.2731	36.4021	40.4556	63.6051	40.7817	63.6931	84.5196	68.2914	61.5363	1.32266	0.0183856	41.4962	63.7644
SNORA62	6044	75.0858	-0.442525	0.223288	-1.98105	0.0475855	0.958549	119.003	61.6868	66.1856	105.397	93.7906	69.7582	51.9344	71.2156	62.4379	49.4488	1.32252	0.0183856	89.2127	60.959
PABPC1	26986	81377.8	-0.372972	0.188302	-1.98074	0.0476208	0.958549	106468	95266.7	104939	88174	71755.2	82710.7	89569.2	50465.2	53386.3	71043.7	1.3222	0.0183856	93320.7	69435
H1-10-AS1	339942	140.944	-0.522617	0.263987	-1.98052	0.0476452	0.958549	232.471	129.371	83.8351	215.053	226.391	149.175	149.924	108.78	68.2914	46.1522	1.32198	0.0183856	177.424	104.465
LOC107984525	107984525	25.4069	0.556841	0.282881	1.98045	0.0476528	0.958549	28.5976	25.7028	11.0309	4.25848	5.39026	16.098	65.6529	12.5214	33.1701	51.6465	1.32191	0.0183856	14.996	35.8178
HEY1	23462	150.988	-0.555228	0.281077	-1.98034	0.0476651	0.958549	130.073	71.968	446.753	127.754	224.235	99.8079	115.628	168.257	94.6324	30.7681	1.3218	0.0183856	200.157	101.819
IDO2	169355	6.90688	-0.549806	0.278561	-1.98033	0.0476659	0.958549	5.53502	5.99733	11.0309	18.0986	9.70247	3.21961	0.979894	5.47812	6.82914	2.19772	1.32179	0.0183856	10.0729	3.7409
YWHAEP7	284100	9.13239	0.468	0.247863	1.98021	0.0476796	0.958549	8.30253	1.71352	2.20619	6.38772	0	1.0732	25.4773	4.69553	37.0725	4.39545	1.32167	0.0183856	3.72199	14.5428
CEBPG	1054	9653.05	-0.405498	0.20479	-1.98013	0.0476885	0.958549	9427.06	9771.36	13667.3	10720.7	12618.6	8865.73	7338.43	6189.49	12301.2	5630.57	1.32159	0.0183856	11241	8065.09
C2CD6	151254	53.5808	0.530641	0.273545	1.98008	0.0476943	0.958549	92.2503	17.1352	5.51547	25.5509	0	86.9294	49.9746	90.7803	73.1694	94.5022	1.32153	0.0183856	28.0904	79.0712
CAMK2N1	55450	6647.65	0.476092	0.24049	1.98007	0.0476959	0.958549	5035.94	5414.73	5276.09	4148.83	6312	6158.04	6178.23	5010.92	6646.71	16295	1.32152	0.0183856	5237.52	8057.78
XAGE-4	139629	10.6753	0.336886	0.200019	1.97996	0.0477085	0.958549	0	2.57028	5.51547	0	5.39026	6.43922	0	0	78.0473	8.7909	1.3214	0.0183856	2.6952	18.6555
POM121L1P	25812	2.31894	-0.182718	0.134708	-1.97986	0.047719		0	14.5649	0	0	8.62442	0	0	0	0	0	1.32131		4.63787	0
MAGEA4-AS1	105373368	224.546	0.350613	0.177095	1.97966	0.0477413	0.958549	168.818	183.347	262.536	182.05	174.645	243.617	280.25	267.645	277.068	205.487	1.32111	0.0183856	194.279	254.813
TMEM200C	645369	4149.14	-0.444884	0.224775	-1.97941	0.0477693	0.958549	3854.22	7195.08	5909.27	3842.22	3865.9	5090.2	3222.87	2350.11	2477.03	3684.49	1.32085	0.0183856	4933.34	3364.94
LY9	4063	5.04879	-0.46328	0.244776	-1.97869	0.0478513	0.958549	15.6825	5.14057	15.4433	0	4.31221	3.21961	0	1.56518	2.92677	2.19772	1.32011	0.0183856	8.11573	1.98186
NCR3LG1	374383	384.957	-0.341212	0.172547	-1.97753	0.0479814	0.958549	371.769	388.97	473.227	452.464	490.514	362.743	336.104	320.861	241.947	410.975	1.31893	0.0183856	435.389	334.526
LOC105372236	105372236	16.7575	0.556329	0.283304	1.97721	0.0480184	0.958549	5.53502	4.28381	3.30928	28.7448	8.62442	17.1712	39.1958	17.9995	18.5362	24.175	1.31859	0.0183856	10.0995	23.4156
MRPL28	10573	4427.5	0.332337	0.168115	1.97685	0.0480591	0.958549	3996.28	3840	4029.6	4167.99	3295.61	6202.04	5287.51	5647.16	3693.59	4115.24	1.31822	0.0183856	3865.9	4989.11
MRAP2	112609	24.5737	0.555018	0.280405	1.9765	0.0480981	0.958549	19.3726	28.2731	11.0309	13.8401	10.7805	31.1229	49.9746	48.5205	18.5362	14.2852	1.31787	0.0183856	16.6594	32.4879
MUC5B	727897	5.92298	0.477861	0.250071	1.97629	0.048122	0.958549	7.38002	3.42705	1.10309	0	0	12.8784	3.91958	3.91294	6.82914	19.7795	1.31766	0.0183856	2.38203	9.46392
ADAD2	161931	2.47596	0.177712	0.133135	1.97614	0.0481384		0	0	0	0	0	0	0	0	21.463	3.29659	1.31751		0	4.95192
MTBP	27085	1925.98	-0.318046	0.160946	-1.9761	0.0481439	0.958549	2301.64	2081.07	1817.9	2605.13	1982.54	1875.96	2001.92	1744.39	1479	1370.28	1.31746	0.0183856	2157.66	1694.31
CLDN10	9071	4.94016	0.484842	0.254065	1.97518	0.0482476	0.958549	0.922503	0	4.41237	4.25848	1.07805	11.8052	9.79894	6.26071	0.975592	9.88976	1.31652	0.0183856	2.13428	7.74605
LOC105373610	105373610	1.6189	-0.286632	0.174479	-1.97504	0.0482635		0.922503	7.71085	5.51547	1.06462	0	0	0	0	0.975592	0	1.31638		3.04269	0.195118
LOC102723493		11.2251	0.5608	0.283988	1.97455	0.0483187	0.958549	9.22503	6.85409	11.0309	3.19386	4.31221	9.65883	13.7185	20.3473	27.3166	6.59317	1.31589	0.0183856	6.92322	15.5269
BTK	695	1.93256	-0.340637	0.196996	-1.97452	0.0483229		5.53502	0.856761	4.41237	0	6.46832	1.0732	0.979894	0	0	0	1.31585		3.45449	0.410619
RTRAF	51637	9754.71	-0.253897	0.128593	-1.97443	0.0483333	0.958549	10296.1	11609.1	11441.3	11003.9	8947.84	7697.01	9273.72	9308.11	9033	8937.05	1.31575	0.0183856	10659.6	8849.78
MAP2	4133	1625.65	-0.475582	0.240917	-1.9744	0.0483364	0.958549	1880.98	3051.78	1314.89	1808.79	1796.04	1429.51	808.413	875.717	2197.03	1093.37	1.31573	0.0183856	1970.5	1280.81
MFSD5	84975	1453.14	0.229529	0.116273	1.97404	0.048377	0.958549	1371.76	1418.8	1327.02	1233.9	1309.83	1696.73	1587.43	1396.14	1610.7	1579.07	1.31536	0.0183856	1332.26	1574.01
FOXCUT	101927703	140.587	0.484033	0.245264	1.97382	0.0484024	0.958549	70.1102	141.366	119.134	97.9451	119.664	122.345	191.079	95.4758	161.948	286.803	1.31513	0.0183856	109.644	171.53
CLN5	1203	900.409	0.288006	0.145927	1.97359	0.0484279	0.958549	866.23	757.377	737.969	806.982	851.662	1012.03	927.96	1112.06	791.205	1140.62	1.3149	0.0183856	804.044	996.775
PRR35	146325	12.4665	0.553287	0.28188	1.97354	0.0484339	0.958549	11.07	7.71085	6.61856	10.6462	0	24.6837	27.437	7.82589	16.5851	12.0875	1.31485	0.0183856	7.20913	17.7238
MET	4233	12190.3	0.451809	0.228982	1.97333	0.0484582	0.958549	12345.9	6942.34	15191.8	8366.85	6266.72	13829.3	12138.9	21805.3	12456.4	12560	1.31463	0.0183856	9822.71	14558
P3H1	64175	6314.78	0.432496	0.219249	1.97275	0.0485246	0.958549	4776.72	6827.53	5195.57	4156.28	4895.44	6437.07	6109.64	5934.37	13067.1	5748.15	1.31404	0.0183856	5170.31	7459.26
ASAP2	8853	526.086	0.391382	0.198411	1.97262	0.0485392	0.958549	355.164	408.675	432.412	443.947	577.836	901.49	597.736	554.073	456.577	532.948	1.31391	0.0183856	443.607	608.565
PIPOX	51268	231.872	0.540042	0.274222	1.97243	0.0485608	0.958549	119.003	88.2464	120.237	160.758	336.352	333.766	343.943	111.91	190.24	514.268	1.31371	0.0183856	164.919	298.825
SPIRE1	56907	1375.5	-0.427854	0.216962	-1.97215	0.0485929	0.958549	1005.53	1806.91	2455.49	1348.87	1486.63	1467.07	917.181	968.062	953.153	1346.11	1.31343	0.0183856	1620.69	1130.31
SYTL5	94122	1069.86	0.555289	0.282659	1.97189	0.0486225	0.958549	678.04	95.1005	760.031	367.294	1646.19	1987.57	1025.95	1496.31	875.106	1766.97	1.31316	0.0183856	709.33	1430.38
TPGS1	91978	511.344	0.321733	0.163151	1.97188	0.0486237	0.958549	489.849	431.808	433.516	435.43	454.938	481.868	683.966	709.025	480.967	512.07	1.31315	0.0183856	449.108	573.579
LOC105372981	105372981	41.1187	-0.557267	0.283728	-1.97177	0.0486354	0.958549	15.6825	111.379	22.0619	52.1664	76.5417	24.6837	38.2159	10.1737	27.3166	32.9659	1.31305	0.0183856	55.5663	26.6711
SMARCD3	6604	572.775	0.325425	0.165054	1.97156	0.0486601	0.958549	560.882	603.16	442.34	380.07	521.777	629.97	614.394	561.116	671.207	742.831	1.31283	0.0183856	501.646	643.904
NHSL1-AS1	441172	70.4986	-0.512123	0.259902	-1.97142	0.0486762	0.958549	60.8852	47.1219	119.134	128.819	84.0881	38.6353	49.9746	34.4339	85.8521	56.042	1.31268	0.0183856	88.0097	52.9876
LRFN3	79414	1655.46	0.342817	0.173896	1.97139	0.0486796	0.958549	1241.69	1624.42	1109.71	1302.03	1907.08	1870.59	1716.78	1626.22	2172.64	1983.45	1.31265	0.0183856	1436.99	1873.94
LOC124901751	124901751	1.97221	0.258615	0.164409	1.97081	0.0487458		0	0.856761	0	0	0	2.14641	0	0	6.82914	9.88976	1.31206		0.171352	3.77306
LOC124900812	124900812	5.12219	0.537754	0.275111	1.97	0.0488384	0.958549	1.84501	0.856761	6.61856	2.12924	2.15611	9.65883	6.85926	5.47812	6.82914	8.7909	1.31124	0.0183856	2.72113	7.52325
B4GALNT4	338707	1305.62	-0.461798	0.234569	-1.96897	0.0489566	0.958549	1578.4	1119.79	908.949	1724.69	2514.02	1505.7	1137.66	997.018	750.23	819.751	1.31019	0.0183856	1569.17	1042.07
WHAMMP3	339005	174.323	-0.364299	0.184999	-1.96892	0.0489626	0.958549	223.246	230.469	172.083	191.632	177.879	110.54	152.864	132.257	186.338	165.928	1.31014	0.0183856	199.061	149.585
LOC105375421	105375421	5.22919	-0.472597	0.249056	-1.96854	0.0490058	0.958549	17.5276	2.57028	1.10309	8.51696	11.8586	1.0732	5.87937	1.56518	0	2.19772	1.30975	0.0183856	8.3153	2.14309
TECR	9524	3942.94	0.243787	0.123853	1.96834	0.0490285	0.958549	3736.14	3684.07	3233.17	3715.53	3597.46	4129.68	4341.91	4978.83	3794.08	4218.53	1.30955	0.0183856	3593.27	4292.61
LOC124902952	124902952	5.37045	0.473069	0.249751	1.96793	0.0490765	0.958549	1.84501	2.57028	6.61856	0	0	3.21961	5.87937	3.91294	8.78032	20.8784	1.30913	0.0183856	2.20677	8.53413
LOC124909353	124909353	16.6935	-0.520943	0.269982	-1.96784	0.0490864	0.958549	32.2876	3.42705	45.2268	10.6462	33.4196	9.65883	4.89947	19.5647	7.80473	0	1.30904	0.0183856	25.0015	8.38555
ZNF790-AS1	284408	188.601	-0.503721	0.256053	-1.96776	0.0490952	0.958549	204.796	229.612	338.65	90.4928	305.089	180.298	154.823	143.996	166.826	71.4261	1.30896	0.0183856	233.728	143.474
LOC101927510	101927510	29.2458	0.537239	0.273037	1.96718	0.049162	0.958549	13.8375	20.5623	28.6804	9.58159	32.3416	21.4641	36.2561	53.216	29.2677	47.2511	1.30837	0.0183856	21.0007	37.491
BISPR	105221694	440.302	-0.4385	0.222936	-1.96696	0.0491876	0.958549	428.964	321.286	582.433	620.674	657.612	265.081	413.515	414.772	462.43	236.255	1.30814	0.0183856	522.194	358.411
HOXA9	3205	253.907	-0.465186	0.236558	-1.96655	0.0492354	0.958549	367.156	287.872	362.918	227.829	283.528	284.399	285.149	185.474	158.046	96.6999	1.30772	0.0183856	305.86	201.953
NOC3L	64318	6368.25	-0.363107	0.184648	-1.9665	0.0492404	0.958549	8064.52	5768.57	9783.33	7205.35	5542.27	4620.14	4832.84	5090.74	6683.78	6090.99	1.30768	0.0183856	7272.81	5463.7
N4BP2	55728	4607.21	-0.320395	0.162934	-1.96643	0.0492491	0.958549	3926.17	4461.16	6129.89	5398.69	5918.51	4403.35	3668.72	3463.74	4261.38	4440.5	1.3076	0.0183856	5166.88	4047.54
SURF2	6835	1302.56	-0.387051	0.196857	-1.96619	0.0492765	0.958549	1603.31	1230.31	1816.79	1579.9	1289.35	1602.29	1242.51	929.715	829.253	902.166	1.30736	0.0183856	1503.93	1101.19
ZNF302	55900	2117.73	-0.424676	0.21606	-1.96564	0.0493398	0.95866	2344.08	1959.41	2537.11	2095.17	3523.08	2413.63	1915.69	1456.4	1922.89	1009.85	1.3068	0.0183355	2491.77	1743.69
LOC124902149	124902149	15.4724	0.514694	0.267583	1.96539	0.0493689	0.95866	13.8375	14.5649	0	2.12924	7.54637	9.65883	64.673	20.3473	8.78032	13.1863	1.30655	0.0183355	7.61562	23.3292
ABCB9	23457	2085.39	0.525109	0.267471	1.965	0.0494137	0.958687	2344.08	768.515	2425.7	767.591	1348.64	3382.74	2875.99	1621.52	1317.05	4002.06	1.30615	0.0183232	1530.91	2639.87
USP32P2	220594	391.397	-0.3365	0.171316	-1.9642	0.0495067	0.959648	353.319	414.673	402.629	436.494	602.631	325.18	369.42	305.21	373.652	330.758	1.30534	0.0178881	441.949	340.844
MAP3K5-AS1	101928461	4.24588	-0.446808	0.238838	-1.9638	0.0495531		0	7.71085	3.30928	7.45234	16.1708	2.14641	1.95979	0.782589	2.92677	0	1.30493		6.92865	1.56311
EEF1D	1936	37790.9	-0.286194	0.145753	-1.96355	0.0495819	0.960264	40358.6	43796.8	45255.5	39920.1	39717.6	38088	37971.9	35512.3	25502	31786.8	1.30468	0.0176095	41809.7	33772.2
SETSIP	646817	4.35653	-0.526003	0.27002	-1.96315	0.0496286		5.53502	3.42705	7.72165	10.6462	5.39026	2.14641	0.979894	2.34777	0.975592	4.39545	1.30427		6.54404	2.16902
LOC105376494	105376494	21.0806	0.553794	0.283615	1.96283	0.0496656	0.961042	11.9925	11.1379	20.9588	12.7754	7.54637	25.7569	60.7535	43.0424	5.85355	10.9886	1.30394	0.0172574	12.8822	29.279
FOXF2	2295	701.926	-0.435479	0.221947	-1.96222	0.0497371	0.961584	1187.26	580.884	535	961.352	889.393	611.726	436.053	492.248	512.186	813.158	1.30332	0.0170128	830.778	573.074
KCNS3	3790	1.93843	-0.251818	0.163371	-1.96053	0.0499342		0	3.42705	2.20619	12.7754	0	0	0	0	0.975592	0	1.3016		3.68174	0.195118
ASAH2	56624	173.643	-0.402831	0.205481	-1.9605	0.0499379	0.963553	154.98	142.222	261.433	213.989	238.25	145.956	179.321	138.518	111.217	150.544	1.30157	0.0161244	202.175	145.111
LOC124903336	124903336	4.30901	-0.494399	0.256838	-1.96031	0.0499596		6.45752	2.57028	5.51547	11.7108	7.54637	3.21961	2.93968	3.13035	0	0	1.30138		6.76009	1.85793
LOC107987178	107987178	7.9819	0.457777	0.245547	1.95985	0.050013	0.963553	7.38002	0	7.72165	1.06462	0	2.14641	12.7386	21.9125	4.87796	21.9772	1.30092	0.0161244	3.23326	12.7305
ARHGAP42-AS1	100128386	8.56264	0.527173	0.27215	1.95947	0.0500583	0.963553	0.922503	11.1379	6.61856	0	3.23416	6.43922	10.7788	13.304	15.6095	17.5818	1.30052	0.0161244	4.38262	12.7427
ABLIM2	84448	139.972	-0.551353	0.28244	-1.95907	0.0501047	0.963553	115.313	56.5463	289.01	273.607	198.362	53.6601	86.2307	86.8673	30.2433	209.883	1.30012	0.0161244	186.568	93.3769
RIOK3	8780	2251.19	-0.415609	0.212172	-1.9589	0.050124	0.963553	3048.87	1387.95	3668.89	2600.87	2478.44	1575.46	2187.12	2125.51	1553.14	1885.65	1.29995	0.0161244	2637	1865.38
LL22NC03-63E9.3	648691	10.6797	0.517373	0.27005	1.9586	0.0501599	0.963553	5.53502	0	9.92784	5.3231	6.46832	2.14641	21.5577	8.60848	17.5606	29.6693	1.29964	0.0161244	5.45085	15.9085
NWD1	284434	129.439	0.54093	0.276538	1.9583	0.0501954	0.963553	145.755	125.944	27.5773	53.231	102.415	193.177	303.767	133.04	124.876	84.6124	1.29934	0.0161244	90.9845	167.894
LOC101928416	101928416	4.30861	-0.29372	0.182819	-1.95795	0.0502359		0.922503	0	14.3402	0	23.7172	2.14641	1.95979	0	0	0	1.29899		7.79597	0.821239
EMC2	9694	1632.99	-0.254051	0.129761	-1.95783	0.0502502	0.963553	1678.03	2032.24	1880.77	1759.82	1571.8	1429.51	1603.11	1347.62	1429.24	1597.75	1.29886	0.0161244	1784.53	1481.44
LOC124900514	124900514	27.8659	0.501506	0.255905	1.95711	0.050334	0.963553	26.7526	24.8461	19.8557	22.357	11.8586	46.1477	24.4974	29.7384	34.1457	38.4602	1.29814	0.0161244	21.134	34.5979
CLMP	79827	919.63	0.428214	0.218818	1.95704	0.0503423	0.963553	806.268	493.495	1093.17	728.201	653.3	1370.48	894.644	1089.36	1370.71	696.679	1.29807	0.0161244	754.886	1084.37
SHISA4	149345	1155.36	0.349349	0.178567	1.95637	0.050422	0.963553	999.993	1297.99	846.072	866.601	983.184	1150.47	1141.58	1148.06	1765.82	1353.8	1.29738	0.0161244	998.769	1311.95
LOC105372558	105372558	5.39747	0.497018	0.260555	1.95605	0.050459	0.963553	0.922503	1.71352	5.51547	0	4.31221	12.8784	1.95979	8.60848	4.87796	13.1863	1.29706	0.0161244	2.49274	8.3022
ENDOV	284131	1804.93	0.339566	0.173623	1.95573	0.0504975	0.963553	1775.82	1598.72	1509.03	1411.69	1551.32	1513.22	2220.44	2771.15	1946.31	1751.59	1.29673	0.0161244	1569.31	2040.54
PCNX4-DT	105370524	11.4452	-0.555359	0.284085	-1.95452	0.0506399	0.963553	16.6051	8.56761	8.82474	15.9693	29.1074	4.29281	3.91958	12.5214	5.85355	8.7909	1.29551	0.0161244	15.8148	7.07565
NUP214	8021	4521.37	-0.32232	0.164911	-1.95451	0.0506408	0.963553	5319.15	5103.73	4989.29	4916.42	5047.44	5164.25	4727.01	3326	3323.84	3296.59	1.2955	0.0161244	5075.21	3967.54
LOC107987157	107987157	1.66043	0.27901	0.173894	1.95347	0.0507641		0	0	1.10309	0	0	1.0732	6.85926	0	0.975592	6.59317	1.29444		0.220619	3.10025
BCO1	53630	217.798	0.448358	0.229556	1.9531	0.0508078	0.963553	282.286	88.2464	206.278	149.047	153.083	273.667	240.074	291.123	263.41	230.761	1.29407	0.0161244	175.788	259.807
LOC124901207	124901207	19.8577	-0.547807	0.280889	-1.95268	0.0508578	0.963553	16.6051	15.4217	27.5773	53.231	18.3269	8.58562	14.6984	12.5214	10.7315	20.8784	1.29364	0.0161244	26.2324	13.4831
LIMD1	8994	1702.93	0.388239	0.198836	1.95259	0.0508686	0.963553	1372.68	1843.75	1431.81	1140.21	1399.31	1678.49	1766.75	1462.66	1941.43	2992.2	1.29355	0.0161244	1437.55	1968.31
ITGB3BP	23421	1466.61	-0.243721	0.124823	-1.95252	0.0508765	0.963553	1587.63	1435.93	1719.72	1777.92	1464	1271.75	1319.92	1458.75	1366.8	1263.69	1.29348	0.0161244	1597.04	1336.18
LOC124903385	124903385	2.05868	0.320387	0.192118	1.95201	0.0509371		0	0	2.20619	0	0	3.21961	2.93968	7.82589	0	4.39545	1.29297		0.441237	3.67613
LINC00589	619351	12.8403	0.552731	0.284033	1.9519	0.0509506	0.963553	6.45752	4.28381	15.4433	6.38772	8.62442	8.58562	19.5979	12.5214	14.6339	31.867	1.29285	0.0161244	8.23935	17.4412
IFI27L2	83982	836.613	0.323838	0.165913	1.95186	0.0509543	0.963553	534.129	657.136	934.32	829.339	713.671	968.029	926.98	1011.1	884.862	906.561	1.29282	0.0161244	733.719	939.507
RHOT2	89941	4864.57	0.348089	0.178348	1.95175	0.0509676	0.963553	4568.23	3687.5	4374.87	4204.19	4208.72	7165.78	5648.11	6451.66	3838.95	4497.64	1.29271	0.0161244	4208.7	5520.43
KTN1	3895	17771.2	-0.257265	0.131893	-1.95056	0.0511097	0.963553	16057.1	20601.7	20884.9	19695.5	19995.7	13844.3	17116.8	17472.9	16327.5	15715.9	1.2915	0.0161244	19447	16095.5
LOC105376474	105376474	20.6459	0.544553	0.278977	1.95017	0.0511559	0.963553	11.9925	17.1352	20.9588	4.25848	17.2488	23.6105	38.2159	35.2165	22.4386	15.3841	1.2911	0.0161244	14.3188	26.9731
ZNF672	79894	1772.24	0.264091	0.13545	1.9497	0.0512115	0.963553	1762.9	1636.41	1553.15	1604.38	1443.51	2011.18	2085.22	1854.74	2177.52	1593.35	1.29063	0.0161244	1600.07	1944.4
CFL1P1	142913	18.9906	-0.535775	0.274751	-1.94878	0.0513219	0.963553	28.5976	23.9893	37.5052	17.0339	15.0927	12.8784	20.5778	8.60848	14.6339	10.9886	1.2897	0.0161244	24.4437	13.5374
CCDC112	153733	394.324	-0.389396	0.199895	-1.94785	0.0514335	0.963553	360.699	493.495	478.742	469.498	478.655	310.156	205.778	472.684	357.067	316.472	1.28875	0.0161244	456.218	332.431
LOC105369534	105369534	5.89768	0.431738	0.233932	1.9478	0.0514385	0.963553	0.922503	9.42438	0	0	0	3.21961	6.85926	18.7821	8.78032	10.9886	1.28871	0.0161244	2.06938	9.72599
MGST1	4257	1684.63	0.536316	0.275852	1.94733	0.0514949	0.963553	1964.01	993.843	828.423	1575.64	604.788	970.175	2400.74	4943.61	1319	1246.11	1.28824	0.0161244	1193.34	2175.93
LOC107983990	107983990	35.6873	-0.534057	0.273976	-1.94729	0.0515003	0.963553	35.0551	45.4084	67.2887	55.3603	26.9513	16.098	14.6984	50.8683	25.3654	19.7795	1.28819	0.0161244	46.0127	25.3619
POMT1	10585	168.427	-0.445684	0.22891	-1.94704	0.0515299	0.963553	151.29	181.633	239.371	241.669	189.737	180.298	198.919	120.519	90.73	90.1067	1.28794	0.0161244	200.74	136.114
CD93	22918	2.31888	0.179287	0.133681	1.94688	0.0515489		0	0	0	0	0	0	0	0	7.80473	15.3841	1.28778		0	4.63776
ANKRD13A	88455	1310.64	0.373302	0.191742	1.94688	0.051549	0.963553	1122.69	1241.45	1410.86	867.666	942.218	1466	1077.88	1976.04	1308.27	1693.35	1.28778	0.0161244	1116.97	1504.31
HSCB	150274	1189.34	-0.261313	0.134225	-1.94683	0.0515555	0.963553	1184.49	1178.05	1536.61	1248.8	1370.2	1012.03	1211.15	1030.67	1056.57	1064.8	1.28773	0.0161244	1303.63	1075.04
NAGS	162417	243.453	0.358689	0.184238	1.94664	0.0515783	0.963553	297.046	191.058	180.907	189.502	187.581	244.69	280.25	297.384	241.947	324.164	1.28753	0.0161244	209.219	277.687
LOC107984034	107984034	5.41466	0.524522	0.271729	1.94626	0.0516232	0.963553	1.84501	4.28381	3.30928	3.19386	1.07805	6.43922	2.93968	4.69553	8.78032	17.5818	1.28716	0.0161244	2.742	8.08731
LOC124902629	124902629	7.69026	0.48854	0.258994	1.94599	0.051656	0.963553	2.76751	0.856761	11.0309	3.19386	0	4.29281	9.79894	23.4777	3.90237	17.5818	1.28688	0.0161244	3.56981	11.8107
NETO1-DT	100505797	16.6835	-0.54394	0.279663	-1.94584	0.0516741	0.963553	16.6051	8.56761	29.7835	24.4863	30.1855	16.098	8.81905	12.5214	8.78032	10.9886	1.28673	0.0161244	21.9256	11.4415
GOLGA2P7	388152	40.4613	-0.510064	0.262005	-1.94581	0.0516781	0.963553	39.6676	65.9706	46.3299	39.391	61.449	46.1477	35.2762	28.1732	31.2189	10.9886	1.28669	0.0161244	50.5616	30.3609
PADI3	51702	64.4872	0.535237	0.278903	1.9456	0.051703	0.963553	85.7928	11.1379	23.165	20.2278	42.0441	39.7085	165.602	215.212	15.6095	26.3727	1.28648	0.0161244	36.4735	92.5009
CD300H	100130520	10.5855	-0.512342	0.269434	-1.94536	0.0517322	0.963553	36.9001	5.99733	14.3402	9.58159	11.8586	15.0248	4.89947	0.782589	0.975592	5.49431	1.28624	0.0161244	15.7356	5.43536
MYH9-DT	105377199	18.7304	-0.538932	0.277116	-1.94514	0.0517581	0.963553	9.22503	24.8461	22.0619	26.6155	38.8099	10.732	14.6984	10.1737	13.6583	16.4829	1.28602	0.0161244	24.3117	13.1491
GABRR2	2570	32.7321	-0.540364	0.277799	-1.94512	0.0517604	0.963553	41.5126	33.4137	36.4021	35.1325	66.8393	15.0248	38.2159	25.0428	30.2433	5.49431	1.286	0.0161244	42.66	22.8042
REM2	161253	61.816	0.455746	0.234183	1.94436	0.0518521	0.963553	52.5827	71.968	55.1547	29.8094	37.7318	57.953	71.5323	84.5196	88.7788	68.1295	1.28523	0.0161244	49.4493	74.1826
LIMS4	100288695	33.2019	0.54301	0.27964	1.94401	0.0518942	0.963553	21.2176	12.8514	13.2371	31.9386	35.5757	24.6837	80.3513	53.216	20.4874	38.4602	1.28488	0.0161244	22.9641	43.4397
ZC2HC1C	79696	59.6672	0.435127	0.223727	1.94391	0.0519062	0.963553	63.6527	35.984	46.3299	44.7141	52.8246	64.3922	50.9545	86.8673	66.3402	84.6124	1.28478	0.0161244	48.701	70.6333
LOC100129098	100129098	3.28482	-0.47073	0.247069	-1.94364	0.0519384		4.61251	2.57028	1.10309	9.58159	8.62442	1.0732	1.95979	2.34777	0.975592	0	1.28451		5.29838	1.27127
LOC105371082	105371082	1225.65	0.448764	0.23092	1.94353	0.0519517	0.963553	885.603	1343.4	843.866	810.176	1055.41	1472.43	2610.44	1147.28	964.86	1123.04	1.2844	0.0161244	987.692	1463.61
STAG3L1	54441	38.0639	-0.476398	0.244948	-1.94341	0.0519666	0.963553	30.4426	52.2624	34.1959	54.2957	60.3709	32.1961	20.5778	34.4339	32.1945	29.6693	1.28428	0.0161244	46.3135	29.8143
POLE2	5427	2743.73	-0.322311	0.165867	-1.94319	0.0519936	0.963553	3935.4	2934.41	3497.91	2810.6	2222.94	2384.66	2681.97	2329.77	2259.47	2380.14	1.28405	0.0161244	3080.25	2407.2
BCCIP	56647	5200.12	-0.279393	0.143783	-1.94315	0.0519974	0.963553	5645.72	5375.32	6536.93	6162.02	4975.21	3667.13	5026.86	4939.7	4747.23	4925.1	1.28402	0.0161244	5739.04	4661.2
ACP3	55	1.891	0.252018	0.164709	1.94299	0.0520173		0	0	1.10309	0	0	0	4.89947	10.9562	1.95118	0	1.28385		0.220619	3.56138
FBL	2091	12566.6	-0.306156	0.157578	-1.94289	0.052029	0.963553	16410.4	12632.9	16180.2	10403.5	14451.3	12676.7	11208	10267.6	11122.7	10312.8	1.28375	0.0161244	14015.7	11117.6
STOM	2040	4708.89	0.294424	0.151565	1.94255	0.0520703	0.963553	4528.57	3825.44	5063.2	3692.1	3843.26	5885.44	5136.61	5856.11	4955.03	4303.15	1.28341	0.0161244	4190.51	5227.27
TTC21A	199223	205.973	0.432354	0.222589	1.94225	0.0521071	0.963553	226.013	146.506	197.454	94.7512	176.801	247.91	200.878	281.732	175.606	312.077	1.2831	0.0161244	168.305	243.641
SEMA3E	9723	1813.41	-0.539186	0.278216	-1.94189	0.0521499	0.963553	1026.75	3617.25	730.248	2914.93	3513.37	808.122	1143.54	2008.91	1838.01	532.948	1.28275	0.0161244	2360.51	1266.31
CCDC73	493860	2.39486	-0.41598	0.222706	-1.94134	0.0522171		1.84501	2.57028	3.30928	3.19386	9.70247	0	0.979894	2.34777	0	0	1.28219		4.12418	0.665532
SH3RF3-AS1	100287216	782.414	-0.414816	0.213791	-1.94042	0.0523289	0.965301	856.083	873.897	1249.8	595.123	1007.98	809.195	702.584	409.294	544.38	775.797	1.28126	0.0153373	916.577	648.25
OXR1	55074	3227.23	-0.364427	0.187818	-1.94035	0.0523372	0.965301	3666.03	4259.82	3055.57	3791.11	3675.08	3311.9	3509	1725.61	2562.88	2715.29	1.28119	0.0153373	3689.52	2764.94
KCNE2	9992	4.42283	-0.443514	0.238738	-1.93985	0.0523983		6.45752	5.99733	5.51547	18.0986	0	1.0732	0	3.91294	0.975592	2.19772	1.28068		7.21377	1.63189
TECPR2	9895	762.299	0.420294	0.216765	1.93896	0.0525068	0.965301	469.554	928.729	372.845	785.69	586.461	773.779	835.85	791.98	990.225	1087.87	1.27978	0.0153373	628.656	895.942
NOMO1	23420	4780.17	0.286605	0.147841	1.93861	0.0525493	0.965301	5333.91	3770.61	4704.69	4078.56	3461.63	5370.31	5496.23	5180.74	5418.44	4986.64	1.27943	0.0153373	4269.88	5290.47
SNHG6	641638	2780.94	-0.292332	0.150822	-1.93826	0.0525919	0.965301	3475.07	2886.43	3373.26	3207.7	2480.6	2185.04	2420.34	2267.16	2507.27	3006.49	1.27908	0.0153373	3084.61	2477.26
LOC124902977	124902977	7.80196	-0.515338	0.269743	-1.93801	0.0526221	0.965301	11.07	6.85409	27.5773	4.25848	8.62442	7.51242	1.95979	6.26071	3.90237	0	1.27883	0.0153373	11.6769	3.92706
LOC107985814	107985814	2.51119	0.4176	0.225247	1.93771	0.0526588		0.922503	1.71352	1.10309	0	0	3.21961	1.95979	3.13035	0.975592	12.0875	1.27853		0.747824	4.27457
ADAMTS10	81794	892.216	-0.456801	0.235805	-1.93745	0.0526901	0.965301	677.117	1663.83	648.619	932.608	1432.73	767.34	700.625	460.945	861.447	776.896	1.27827	0.0153373	1070.98	713.45
MPP4	58538	46.7448	0.506271	0.268505	1.93633	0.052827	0.965301	35.0551	9.42438	63.9794	7.45234	3.23416	139.516	76.4318	111.128	14.6339	6.59317	1.27714	0.0153373	23.8291	69.6606
WEE1	7465	4025.85	-0.301758	0.155875	-1.93589	0.052881	0.965301	4075.62	4938.37	3774.78	4506.54	5116.44	4184.42	3608.95	3438.69	2760.92	3853.71	1.2767	0.0153373	4482.35	3569.34
LINC01622	285768	3.68772	-0.266944	0.172646	-1.93527	0.0529573		2.76751	0	0	6.38772	24.7952	0	0	0	2.92677	0	1.27607		6.79009	0.585355
LOC124904420	124904420	13.9126	0.54487	0.282532	1.93525	0.05296	0.965301	11.07	12.8514	9.92784	6.38772	1.07805	5.36601	19.5979	17.217	38.0481	17.5818	1.27605	0.0153373	8.26301	19.5621
HAPLN1	1404	23911.6	0.52804	0.273271	1.93485	0.0530084	0.965301	18510.9	33837.8	4743.3	11986.6	16997.7	16308.4	25799.6	22722.5	43858.7	44350.1	1.27566	0.0153373	17215.3	30607.9
LOC102723791	102723791	1.24081	0.261672	0.158257	1.93445	0.0530573		0	0	0	0	0	0	0.979894	3.13035	3.90237	4.39545	1.27525		0	2.48161
CCDC138	165055	1307.27	-0.305443	0.157908	-1.93429	0.053077	0.965301	1606.08	1603.86	1115.23	1439.37	1523.29	1401.6	1109.24	1161.36	959.982	1152.71	1.27509	0.0153373	1457.56	1156.98
NPTXR	23467	2453.6	0.414925	0.214615	1.93344	0.0531822	0.965301	1565.49	1554.17	1700.97	3073.56	2263.91	2539.2	4013.65	2804.8	2021.43	2998.8	1.27423	0.0153373	2031.62	2875.57
P4HA1	5033	7088.44	0.484019	0.25042	1.93344	0.0531823	0.965301	5635.57	8904.32	3380.98	6188.64	3390.48	7223.73	6854.36	5689.42	8008.63	15608.2	1.27423	0.0153373	5500	8676.88
MIR124-1HG	157627	1.64263	0.218177	0.145956	1.93314	0.053219		0	0	0	0	0	4.29281	1.95979	10.1737	0	0	1.27393		0	3.28525
SIRT7	51547	1765.7	0.322394	0.166779	1.93303	0.0532324	0.965301	1723.24	1662.97	1524.47	1464.92	1368.05	1534.68	1846.12	2364.2	1701.43	2466.95	1.27382	0.0153373	1548.73	1982.68
PTP4A3	11156	1151.4	-0.525206	0.272018	-1.93302	0.0532343	0.965301	756.452	3012.37	843.866	1340.36	1389.61	748.022	723.162	431.206	1679.97	588.99	1.27381	0.0153373	1468.53	834.27
MCTP2	55784	570.959	0.500693	0.25922	1.93257	0.0532892	0.965301	305.348	324.713	284.598	590.864	659.768	610.652	352.762	502.422	787.302	1291.16	1.27336	0.0153373	433.058	708.86
MGRN1	23295	5089.24	0.299503	0.155012	1.93213	0.0533439	0.965301	5113.43	4514.28	4826.03	4101.98	4027.6	7235.53	5704.95	4567.97	5531.6	5269.05	1.27292	0.0153373	4516.67	5661.82
EPHB6	2051	1695.06	0.457247	0.236709	1.93196	0.0533646	0.965301	1261.98	1561.88	740.175	1672.52	1531.91	2153.92	1127.86	1511.96	2264.35	3124.07	1.27275	0.0153373	1353.69	2036.43
VASH2	79805	250.032	-0.510064	0.264152	-1.93183	0.0533811	0.965301	281.363	342.705	107	328.968	506.685	188.884	268.491	234.777	150.241	91.2056	1.27261	0.0153373	313.344	186.72
CDCA4	55038	6765.63	0.435117	0.225264	1.93175	0.0533904	0.965301	3838.53	7150.53	2646.32	7466.18	6459.69	8575.96	7097.38	7832.15	7687.66	8901.88	1.27254	0.0153373	5512.25	8019.01
LOC105377326	105377326	88.2953	0.451731	0.233758	1.93174	0.0533912	0.965301	75.6452	98.5276	57.3608	56.4249	65.7612	88.0026	89.1704	72.7808	163.899	115.381	1.27253	0.0153373	70.7439	105.847
REXO1	57455	3771.33	0.295472	0.152967	1.9316	0.0534088	0.965301	3585.77	2811.89	4111.23	3127.86	3133.9	4159.73	4416.38	4766.75	4182.36	3417.46	1.27239	0.0153373	3354.13	4188.54
WDFY3	23001	4975.65	0.3129	0.162008	1.93139	0.0534344	0.965301	3141.12	4273.53	5217.63	4677.94	4620.53	6448.88	5722.58	5717.59	5011.61	4925.1	1.27218	0.0153373	4386.15	5565.15
C20orf204	284739	80.7489	-0.445843	0.230836	-1.93108	0.0534735	0.965301	67.3427	107.095	140.093	74.5234	92.7125	57.953	79.3715	69.6504	42.926	75.8215	1.27186	0.0153373	96.3533	65.1445
MTHFD2	10797	55360.4	-0.31008	0.160577	-1.93104	0.0534781	0.965301	54856.6	61511.2	73707.6	65791.4	53384.1	53875.9	46256.9	36287.9	53778.5	54154.1	1.27182	0.0153373	61850.2	48870.7
LINC02385	105369948	2.24297	-0.293018	0.181197	-1.93102	0.0534805		0.922503	7.71085	0	1.06462	10.7805	0	0	0	1.95118	0	1.2718		4.0957	0.390237
SCN3A	6328	399.16	0.543042	0.282135	1.93099	0.0534839	0.965301	248.153	48.8354	426.897	101.139	521.777	471.136	339.043	884.325	488.771	461.522	1.27178	0.0153373	269.36	528.96
LINC01160	100129269	13.0653	-0.535046	0.279086	-1.93087	0.053499	0.965301	29.5201	5.99733	17.6495	11.7108	29.1074	5.36601	11.7587	11.7388	7.80473	0	1.27165	0.0153373	18.797	7.33366
EVI2B	2124	56.6465	0.531687	0.279364	1.9302	0.053582	0.965301	19.3726	5.14057	89.3505	6.38772	42.0441	138.443	68.5926	129.91	41.9504	25.2738	1.27098	0.0153373	32.4591	80.834
ALOX5	240	783.245	-0.4193	0.217227	-1.93018	0.053585	0.965301	1108.85	825.918	1004.92	995.42	667.315	521.577	675.147	1039.28	568.77	425.26	1.27096	0.0153373	920.484	646.006
LOC101928264	101928264	4.40207	-0.25824	0.169591	-1.92953	0.0536651		0	0	0	21.2924	19.4049	0	0	2.34777	0.975592	0	1.27031		8.13947	0.664672
MORC2-AS1	150291	10.9454	-0.538593	0.280978	-1.92903	0.0537273	0.965301	6.45752	12.8514	18.7526	12.7754	26.9513	10.732	8.81905	6.26071	5.85355	0	1.2698	0.0153373	15.5577	6.33307
LOC124900306	124900306	78.1824	-0.413373	0.214226	-1.92886	0.0537483	0.965301	90.4053	92.5302	110.309	83.0404	81.932	38.6353	58.7937	76.6937	69.267	80.217	1.26964	0.0153373	91.6434	64.7213
TBC1D31	93594	2126.28	-0.302235	0.156746	-1.92817	0.0538336	0.965301	2075.63	3146.03	1955.78	2358.13	2303.8	1924.25	1794.19	1717.78	2031.18	1955.98	1.26895	0.0153373	2367.88	1884.68
C12orf54	121273	1.5108	0.292954	0.17634	1.92787	0.0538716		0	0.856761	0	0	0	3.21961	0	0.782589	5.85355	4.39545	1.26864		0.171352	2.85024
MELTF	4241	4661.16	0.519593	0.269799	1.92781	0.0538787	0.965301	5669.7	2087.93	3800.16	2973.49	2533.42	11284.7	2983.78	4630.58	2479.95	8167.84	1.26858	0.0153373	3412.94	5909.38
AXIN1	8312	3585.37	0.309989	0.160803	1.92776	0.0538856	0.965301	3656.8	2888.14	3551.96	3086.34	2642.31	4888.44	3669.7	4519.45	3606.76	3343.84	1.26853	0.0153373	3165.11	4005.64
MMRN1	22915	4.33126	-0.354854	0.206569	-1.92695	0.0539865		0.922503	17.1352	2.20619	4.25848	12.9366	0	0	0	5.85355	0	1.26772		7.49181	1.17071
SSX1	6756	7.96752	0.10713	0.107095	1.92676	0.0540098	0.965301	0	0	1.10309	0	0	0	0	0	47.804	30.7681	1.26753	0.0153373	0.220619	15.7144
RAB40C	57799	1295.47	0.360949	0.187346	1.9266	0.0540293	0.965301	1171.58	1381.1	883.578	999.679	1122.25	1843.76	1415.95	1829.69	1090.71	1216.44	1.26737	0.0153373	1111.64	1479.31
FAAP100	80233	3928.49	0.322208	0.167278	1.92617	0.0540829	0.965301	3791.49	4109.03	3077.63	3407.85	2841.75	3830.26	3831.39	4552.32	4064.31	5778.92	1.26694	0.0153373	3445.55	4411.44
HOMER2	9455	2582.93	-0.355801	0.184726	-1.92613	0.0540885	0.965301	2167.88	2135.05	3859.72	3474.92	3075.68	2283.78	2297.85	1958.82	2087.77	2487.82	1.2669	0.0153373	2942.65	2223.21
C16orf46	123775	386.339	0.357275	0.185485	1.92612	0.0540894	0.965301	321.954	293.012	446.753	279.995	320.182	384.207	373.34	439.815	593.16	410.975	1.26689	0.0153373	332.379	440.299
YJEFN3	374887	716.765	-0.344754	0.178993	-1.92606	0.0540967	0.965301	668.815	611.728	897.918	913.444	972.403	578.456	702.584	668.331	677.061	476.906	1.26683	0.0153373	812.862	620.668
IGFL2-AS1	645553	90.3146	0.544388	0.284122	1.92588	0.0541193	0.965301	85.7928	94.2438	27.5773	57.4895	21.5611	48.2941	92.1101	186.256	28.2922	261.529	1.26665	0.0153373	57.3329	123.296
CSNK1G3	1456	5911.59	-0.288581	0.14986	-1.92568	0.0541447	0.965301	5413.25	5449	8047.06	6835.93	6997.64	5402.5	4762.29	5205.78	5282.83	5719.58	1.26644	0.0153373	6548.58	5274.6
HDGF	3068	21823	-0.345195	0.179277	-1.9255	0.0541666	0.965301	21131.8	33061.6	21447.4	25131.4	22956.1	22414.9	15992.9	17677.9	23187.9	15228	1.26627	0.0153373	24745.7	18900.3
LOC105377485	105377485	15.464	-0.544909	0.283821	-1.92505	0.0542226	0.96552	16.6051	10.2811	13.2371	42.5848	21.5611	16.098	5.87937	7.0433	13.6583	7.69204	1.26582	0.0152388	20.8538	10.0742
ESPNL	339768	19.2717	0.535488	0.280926	1.92468	0.054269	0.965569	17.5276	10.2811	7.72165	7.45234	12.9366	36.4889	8.81905	3.13035	31.2189	57.1408	1.26545	0.0152165	11.1839	27.3596
FAM90A27P	646508	32.1451	-0.49851	0.266699	-1.9241	0.0543422	0.966062	7.38002	24.8461	112.515	15.9693	79.7759	25.7569	3.91958	0.782589	35.1213	15.3841	1.26486	0.0149949	48.0974	16.1929
LOC100996583	100996583	6.62305	-0.501527	0.266681	-1.92367	0.0543959	0.966062	6.45752	4.28381	13.2371	17.0339	8.62442	3.21961	4.89947	0.782589	0	7.69204	1.26443	0.0149949	9.92736	3.31874
TERB1	283847	9.3777	0.389073	0.222409	1.92291	0.0544908	0.966062	2.76751	0	9.92784	3.19386	0	0	11.7587	54.7812	5.85355	5.49431	1.26368	0.0149949	3.17784	15.5776
HSPA1A	3303	244.748	0.506204	0.263361	1.9228	0.0545054	0.966062	153.135	246.747	81.6289	266.155	170.332	191.03	209.697	530.595	197.07	401.085	1.26356	0.0149949	183.6	305.895
LOC105370953	105370953	10.988	-0.483021	0.258556	-1.92236	0.05456	0.966062	18.4501	38.5543	24.268	3.19386	0	3.21961	2.93968	10.9562	3.90237	4.39545	1.26313	0.0149949	16.8932	5.08267
EXOSC8	11340	2607.86	-0.305516	0.158998	-1.9215	0.0546684	0.966062	3264.74	2428.06	3681.02	2913.87	2255.29	2306.31	2162.63	2388.46	2397.03	2281.24	1.26226	0.0149949	2908.59	2307.13
TJP3	27134	123.996	-0.538711	0.281126	-1.92128	0.0546961	0.966062	281.363	65.1139	50.7423	331.097	87.3223	91.2222	79.3715	62.6071	70.2426	120.875	1.26204	0.0149949	163.128	84.8636
TPP1	1200	11644.1	0.411072	0.213984	1.92113	0.0547148	0.966062	11275.8	8006.44	12956.9	7046.72	9025.46	15937.1	15994.8	15539.9	7461.32	13196.2	1.26189	0.0149949	9662.26	13625.9
CCDC12	151903	2025.79	0.262423	0.136657	1.9203	0.05482	0.966062	2147.59	1784.63	1926	1706.59	1584.74	2130.31	2377.22	1961.17	2433.13	2206.52	1.26106	0.0149949	1829.91	2221.67
LOC105377691	105377691	1.93948	-0.239365	0.160668	-1.92009	0.054846		0.922503	0	6.61856	0	10.7805	1.0732	0	0	0	0	1.26086		3.66432	0.214641
TRMT9B	57604	47.9688	-0.537605	0.280228	-1.92009	0.0548471	0.966062	65.4977	21.419	57.3608	55.3603	115.352	24.6837	36.2561	59.4767	32.1945	12.0875	1.26085	0.0149949	62.9979	32.9397
LOC124901137	124901137	12.8583	-0.537058	0.281308	-1.9199	0.0548699	0.966062	9.22503	13.7082	28.6804	26.6155	12.9366	7.51242	5.87937	9.39106	14.6339	0	1.26067	0.0149949	18.2332	7.48335
ANKRD36BP2	645784	4.14525	-0.498038	0.262886	-1.91974	0.0548905		2.76751	5.14057	6.61856	7.45234	9.70247	2.14641	2.93968	0.782589	3.90237	0	1.2605		6.33629	1.95421
FBXO2	26232	93.7007	0.541043	0.283822	1.91912	0.0549688	0.966062	141.143	54.8327	46.3299	30.874	18.3269	59.0262	37.236	98.6062	120.973	329.659	1.25988	0.0149949	58.3013	129.1
ATP6AP2	10159	13430.2	0.378129	0.197052	1.91897	0.0549883	0.966062	10893.8	14164	12919.4	6668.78	12352.3	14965.8	13370.7	12801.6	16897.2	19268.6	1.25973	0.0149949	11399.7	15460.8
UBE2M	9040	3672.2	-0.424892	0.221473	-1.91861	0.0550338	0.966062	4535.02	2683.38	3608.22	3821.99	7001.95	4045.97	3018.07	3232.09	2333.62	2441.67	1.25937	0.0149949	4330.11	3014.29
LDLRAD4	753	2108.95	-0.509454	0.265741	-1.91854	0.0550422	0.966062	1085.79	5038.61	1109.71	3821.99	2179.82	1921.03	1380.67	1254.49	1645.82	1651.59	1.2593	0.0149949	2647.18	1570.72
TRPV2	51393	60.1818	0.524722	0.277742	1.9185	0.0550481	0.966062	31.3651	3.42705	70.598	21.2924	43.1221	61.1726	77.4117	247.298	17.5606	28.5704	1.25926	0.0149949	33.9609	86.4027
LOC124906103	124906103	103.628	-0.410789	0.214101	-1.91849	0.0550491	0.966062	110.7	95.9573	146.711	83.0404	170.332	95.515	75.4519	94.6932	77.0717	86.8101	1.25925	0.0149949	121.348	85.9084
LOC100506358	100506358	2.45021	-0.423359	0.230721	-1.9176	0.055162		4.61251	2.57028	7.72165	1.06462	4.31221	2.14641	0	0	0.975592	1.09886	1.25836		4.05626	0.844172
LCK	3932	16.9151	-0.413028	0.232912	-1.91732	0.0551967	0.966062	88.5603	1.71352	2.20619	41.5202	3.23416	7.51242	0.979894	0	14.6339	8.7909	1.25809	0.0149949	27.4469	6.38342
CALHM6-AS1	116435295	2.75886	-0.303257	0.183863	-1.91731	0.0551986		0	1.71352	1.10309	17.0339	5.39026	0	0	2.34777	0	0	1.25807		5.04816	0.469553
LOC124906104	124906104	304.049	0.323226	0.168617	1.91677	0.0552677	0.966062	238.928	335.85	247.093	245.927	264.123	262.935	369.42	328.687	362.92	384.602	1.25753	0.0149949	266.384	341.713
LCTL	197021	689.373	0.498099	0.260027	1.91653	0.0552979	0.966062	911.433	464.365	355.196	327.903	555.197	1162.28	821.152	412.424	536.575	1347.21	1.25729	0.0149949	522.819	855.927
SNORA70	26778	223.88	-0.307291	0.16034	-1.91634	0.0553222	0.966062	245.386	230.469	282.392	208.666	283.528	184.591	205.778	228.516	189.265	180.213	1.2571	0.0149949	250.088	197.673
RBPMS	11030	285.95	0.541198	0.284119	1.91623	0.0553359	0.966062	82.1028	397.537	129.062	99.0097	202.674	647.141	79.3715	100.954	645.842	475.807	1.25699	0.0149949	182.077	389.823
ZNF213-AS1	100507458	314.527	0.392176	0.20466	1.91594	0.0553725	0.966062	327.489	338.421	231.65	206.536	217.767	323.034	509.545	386.599	322.921	281.309	1.25671	0.0149949	264.372	364.682
TINAGL1	64129	5250.79	-0.449641	0.234726	-1.91586	0.0553835	0.966062	9409.53	5700.03	7264.97	5626.52	3418.5	3726.16	2872.07	4573.45	3378.47	6538.23	1.25662	0.0149949	6283.91	4217.68
LINC02864	400655	2649.26	-0.452602	0.236282	-1.91581	0.0553897	0.966062	2244.45	2712.51	5463.62	3088.46	2373.87	2421.15	1391.45	1602.74	3130.67	2063.66	1.25657	0.0149949	3176.58	2121.93
SNAPC5	10302	1914.27	-0.250803	0.130953	-1.9152	0.0554667	0.966643	2065.48	2040.81	2365.03	2193.12	1786.33	1735.37	1511.98	1846.13	1758.99	1839.5	1.25597	0.0147341	2090.15	1738.39
LOC107984377	107984377	4.41426	0.375214	0.214484	1.91515	0.0554736		0	4.28381	0	0	2.15611	8.58562	0	8.60848	2.92677	17.5818	1.25591		1.28798	7.54053
BRINP1	1620	289.168	0.471534	0.246336	1.91421	0.055593	0.96808	162.361	393.253	116.928	273.607	188.659	216.787	353.742	379.556	424.382	382.404	1.25498	0.0140889	226.962	351.374
SREK1	140890	4644.71	-0.313659	0.163896	-1.91377	0.0556494	0.968299	4702	3686.64	6402.35	5401.89	5797.77	3983.73	3686.36	4522.58	4093.58	4170.18	1.25454	0.0139905	5198.13	4091.29
LOC124903044	124903044	21.0828	-0.537281	0.283249	-1.91218	0.055853	0.968601	12.915	35.984	18.7526	31.9386	46.3563	13.9516	3.91958	2.34777	20.4874	24.175	1.25295	0.0138553	29.1893	12.9763
BMP4	652	2558.88	-0.534407	0.280192	-1.91197	0.0558802	0.968601	5070.08	2259.28	362.918	4194.61	4850.16	1668.83	2294.91	1171.54	2025.33	1691.15	1.25274	0.0138553	3347.41	1770.35
SNORD18B	595099	22.549	-0.526166	0.2755	-1.91191	0.0558881	0.968601	31.3651	12.8514	31.9897	28.7448	39.8879	16.098	10.7788	12.5214	12.6827	28.5704	1.25268	0.0138553	28.9678	16.1303
PSG3	5671	2.51727	0.202457	0.147441	1.91177	0.0559056		0	0	1.10309	0	0	0	2.93968	21.1299	0	0	1.25254		0.220619	4.81392
ZNF30	90075	116.06	-0.469863	0.245798	-1.91133	0.0559627	0.968601	147.6	185.06	69.4949	85.1696	216.689	103.027	100.929	91.5629	81.9497	79.1181	1.2521	0.0138553	140.803	91.3175
ADGRG7	84873	32.5301	0.515589	0.274804	1.9108	0.0560305	0.968601	10.1475	4.28381	14.3402	1.06462	59.2929	39.7085	66.6328	81.3892	25.3654	23.0761	1.25158	0.0138553	17.8258	47.2344
LOC105370594	105370594	69.005	0.487958	0.255339	1.91073	0.0560391	0.968601	46.1251	52.2624	68.3918	24.4863	74.3856	112.686	54.8741	113.475	82.9253	60.4374	1.25151	0.0138553	53.1303	84.8797
LOC105374140	105374140	3.61792	0.442055	0.240177	1.91043	0.0560784		0	2.57028	1.10309	2.12924	1.07805	0	5.87937	5.47812	5.85355	12.0875	1.2512		1.37613	5.8597
LOC105378773	105378773	2.34518	0.284106	0.178349	1.91036	0.0560865		0	0.856761	0	1.06462	0	3.21961	0	0	2.92677	15.3841	1.25114		0.384276	4.30609
PPFIBP1	8496	9483.02	0.433983	0.227246	1.90994	0.056141	0.968601	5591.29	4918.67	8122.07	11203	8769.96	10168.6	12220.3	8186.66	8618.38	17031.3	1.25072	0.0138553	7721	11245
TAF11L12	112488739	8.04721	-0.465952	0.253582	-1.90975	0.0561648	0.968601	3.69001	1.71352	2.20619	7.45234	47.4343	5.36601	2.93968	2.34777	2.92677	4.39545	1.25054	0.0138553	12.4993	3.59514
TBXA2R	6915	79.1718	0.51157	0.267945	1.9097	0.056172	0.968601	40.5901	58.2598	54.0516	66.0065	74.3856	112.686	140.125	143.996	74.145	27.4716	1.25048	0.0138553	58.6587	99.6848
RMDN2	151393	391.968	-0.392644	0.205645	-1.90938	0.0562126	0.968601	321.031	418.956	364.021	585.541	583.226	285.472	280.25	273.906	420.48	386.8	1.25017	0.0138553	454.555	329.381
NPRL3	8131	2622.26	0.342028	0.179141	1.90927	0.0562272	0.968601	2449.25	2417.78	2592.27	2013.2	1898.45	4067.44	3233.65	2654.54	2256.54	2639.47	1.25005	0.0138553	2274.19	2970.33
EXOSC1	51013	1657.86	-0.319438	0.167343	-1.90886	0.05628	0.968601	1916.96	1599.57	2137.79	2136.69	1509.27	1075.35	1559.01	1652.83	1513.14	1477.97	1.24965	0.0138553	1860.06	1455.66
OR4F15	390649	4.26042	0.399787	0.22524	1.90877	0.0562912		2.76751	0	4.41237	0	0	17.1712	8.81905	6.26071	0.975592	2.19772	1.24956		1.43598	7.08486
BNC2	54796	1626.48	0.401162	0.2102	1.90851	0.0563256	0.968601	800.733	2092.21	1115.23	1226.44	1557.79	2126.01	1872.58	2007.34	1612.65	1853.78	1.24929	0.0138553	1358.48	1894.47
SNORD14A	26822	29.189	-0.510196	0.267203	-1.90827	0.0563568	0.968601	44.2801	21.419	55.1547	39.391	23.7172	18.2444	19.5979	28.9558	13.6583	27.4716	1.24905	0.0138553	36.7924	21.5856
STK32C	282974	510.954	-0.416247	0.218168	-1.90794	0.0563993	0.968601	622.689	644.285	624.351	439.688	668.393	391.719	693.765	383.468	256.581	384.602	1.24873	0.0138553	599.881	422.027
HYAL1	3373	33.112	0.528207	0.276795	1.9078	0.0564171	0.968601	48.8927	21.419	18.7526	9.58159	18.3269	34.3425	66.6328	27.3906	42.926	42.8556	1.24859	0.0138553	23.3946	42.8295
LOC124901364	124901364	2.62812	-0.37842	0.212515	-1.90772	0.0564269		4.61251	5.14057	3.30928	0	9.70247	0	0	1.56518	1.95118	0	1.24851		4.55297	0.703272
LOC124900275	124900275	6077.27	-0.305685	0.160251	-1.90755	0.0564498	0.968601	6018.41	6191.81	6490.6	7263.91	7932.31	4164.03	5913.66	4754.23	5485.75	6558.01	1.24834	0.0138553	6779.41	5375.14
CCDC14	64770	6799.94	-0.29777	0.15611	-1.90745	0.0564628	0.968601	8079.28	6245.79	7200.99	7920.78	8360.3	6836.3	7297.27	5694.12	5469.17	4895.43	1.24824	0.0138553	7561.43	6038.46
IFI6	2537	12291.1	0.479204	0.251355	1.90711	0.056507	0.968601	6622.65	11520	10441.9	9449.57	9728.35	8991.29	9852.84	8934.82	29725.3	17644.4	1.2479	0.0138553	9552.49	15029.7
LOC100128059	100128059	9.48642	-0.382408	0.220912	-1.90656	0.0565773	0.968601	6.45752	0	62.8763	1.06462	8.62442	4.29281	7.83916	0.782589	2.92677	0	1.24736	0.0138553	15.8046	3.16827
ZNF692	55657	481.028	-0.355972	0.186707	-1.90645	0.0565924	0.968601	709.405	513.2	555.959	380.07	583.226	406.744	429.194	518.074	381.456	332.955	1.24724	0.0138553	548.372	413.685
LOC124903047	124903047	1.68402	0.209123	0.143257	1.90602	0.0566479		0	0	0	0	0	0	1.95979	0	12.6827	2.19772	1.24682		0	3.36804
METRN	79006	2091.79	0.425387	0.22324	1.9056	0.0567018	0.968601	2518.43	1866.03	1490.28	1453.21	1246.23	2596.08	3070.99	3320.52	1537.53	1818.62	1.2464	0.0138553	1714.83	2468.75
LSMEM2	132228	9.42822	0.543007	0.284091	1.90528	0.0567431	0.968601	9.22503	9.42438	3.30928	4.25848	3.23416	17.1712	8.81905	15.6518	7.80473	15.3841	1.24609	0.0138553	5.89026	12.9662
MTA1-DT	100507437	140.076	0.419816	0.220288	1.90519	0.0567551	0.968601	105.165	152.504	62.8763	134.142	121.82	134.15	214.597	177.648	147.314	150.544	1.246	0.0138553	115.301	164.851
LOC107987371	107987371	10.4304	-0.537747	0.282892	-1.90514	0.0567625	0.968601	15.6825	17.1352	5.51547	10.6462	23.7172	10.732	2.93968	9.39106	1.95118	6.59317	1.24594	0.0138553	14.5393	6.32143
GOLGA8J	653073	1.36077	0.240038	0.152352	1.90495	0.0567862		0	0	0	0	0	0	1.95979	0.782589	0.975592	9.88976	1.24576		0	2.72155
LOC124900896	124900896	1.36034	0.240014	0.152346	1.90469	0.0568205		0	0	0	0	0	0	0.979894	0.782589	1.95118	9.88976	1.24549		0	2.72069
LOC105375434	105375434	19.9654	0.537642	0.282586	1.90446	0.0568506	0.968827	13.8375	11.1379	14.3402	3.19386	24.7952	15.0248	16.6582	32.0861	31.2189	37.3613	1.24526	0.0137536	13.4609	26.4699
ZBTB42	100128927	513.338	0.416166	0.218545	1.90426	0.0568757	0.968827	294.278	530.335	233.856	598.317	462.485	600.994	518.364	591.637	618.525	684.591	1.24507	0.0137536	423.854	602.822
ASIP	434	14.55	0.537023	0.281394	1.90402	0.0569073	0.968827	10.1475	15.4217	13.2371	8.51696	2.15611	21.4641	14.6984	21.9125	21.463	16.4829	1.24483	0.0137536	9.89588	19.2042
LOC107985876	107985876	2.52755	0.263007	0.173319	1.90356	0.0569673		0	0	2.20619	0	0	6.43922	7.83916	0	0	8.7909	1.24437		0.441237	4.61385
KCNV1	27012	31.4073	-0.538395	0.283714	-1.90348	0.0569782	0.969287	28.5976	6.85409	73.9072	47.9079	53.9026	23.6105	21.5577	30.521	10.7315	16.4829	1.24429	0.0135477	42.2339	20.5807
COL8A1	1295	2900.53	0.535352	0.282421	1.90188	0.0571873	0.972095	3629.13	452.37	978.444	3884.8	865.676	1838.4	4513.39	4065.55	5584.29	3193.29	1.2427	0.0122911	1962.08	3838.98
LOC105378555	105378555	2.1622	-0.289663	0.181974	-1.90179	0.057199		0	4.28381	11.0309	4.25848	0	1.0732	0	0	0.975592	0	1.24261		3.91464	0.409759
TTC6	319089	46.71	-0.515406	0.271164	-1.90098	0.057304	0.97286	61.8077	23.9893	80.5258	76.6527	53.9026	42.9281	37.236	43.825	34.1457	12.0875	1.24181	0.0119496	59.3756	34.0445
TRBV30	28557	4.6262	0.506997	0.267867	1.90045	0.0573746	0.97286	1.84501	4.28381	1.10309	4.25848	0	5.36601	5.87937	10.9562	4.87796	7.69204	1.24128	0.0119496	2.29808	6.95432
LINC02901	100130967	13.6652	0.500066	0.268254	1.90026	0.0573988	0.97286	10.1475	8.56761	8.82474	2.12924	5.39026	13.9516	3.91958	58.6942	1.95118	23.0761	1.2411	0.0119496	7.01188	20.3185
GADD45B	4616	2566.36	-0.339143	0.178478	-1.90019	0.0574083	0.97286	2622.68	3828.01	2440.04	2927.71	2699.44	2390.02	2866.19	2156.03	1690.7	2042.79	1.24103	0.0119496	2903.58	2229.15
LOC124900217	124900217	120.008	-0.477116	0.251273	-1.89933	0.0575207	0.973506	83.0253	112.236	197.454	170.339	170.332	60.0994	109.748	58.6942	150.241	87.909	1.24018	0.0116613	146.677	93.3384
TP53I13	90313	3327.96	0.285783	0.150496	1.89893	0.057574	0.973506	2706.62	3414.19	3387.6	2302.77	3051.97	3946.17	3868.62	3829.99	3579.45	3192.2	1.23977	0.0116613	2972.63	3683.28
TLR6	10333	1506.49	0.468019	0.246539	1.89885	0.0575846	0.973506	1089.48	414.673	1824.52	1375.49	1221.43	2480.17	1724.61	1925.95	1444.85	1563.68	1.23969	0.0116613	1185.12	1827.85
LINC02767	105372883	47.372	0.494471	0.260172	1.89843	0.0576397	0.973506	46.1251	44.5516	14.3402	40.4556	34.4977	44.0013	43.1154	91.5629	54.6331	60.4374	1.23928	0.0116613	35.994	58.75
KRBOX5	124411	620.308	-0.330376	0.174045	-1.89822	0.0576667	0.973506	591.324	514.057	878.062	752.687	761.105	453.965	536.002	595.55	525.844	594.485	1.23907	0.0116613	699.447	541.169
DBNDD1	79007	620.749	-0.484553	0.255389	-1.89779	0.0577233	0.973716	1120.84	855.048	326.516	911.315	602.631	299.424	421.355	746.59	611.696	312.077	1.23865	0.0115675	763.27	478.228
LOC102724122	102724122	4.29853	0.510111	0.269809	1.89777	0.0577266		3.69001	0.856761	1.10309	1.06462	4.31221	6.43922	5.87937	9.39106	5.85355	4.39545	1.23862		2.20534	6.39173
GLRX3	10539	4198.42	-0.43866	0.231332	-1.89645	0.0579007	0.975421	3975.99	3672.94	7959.92	3987	5385.95	4010.56	4161.61	3107.66	1776.55	3946.01	1.23732	0.0108081	4996.36	3400.48
THSD1	55901	218.737	0.420522	0.221799	1.89609	0.0579482	0.975421	132.84	145.649	157.742	256.574	206.986	182.444	248.893	237.124	231.215	387.898	1.23696	0.0108081	179.958	257.515
LOC107984257	107984257	3.48427	-0.429491	0.235136	-1.89607	0.0579511		7.38002	5.14057	0	8.51696	7.54637	0	1.95979	2.34777	1.95118	0	1.23694		5.71679	1.25175
FARP2	9855	563.01	0.28378	0.149704	1.89556	0.0580176	0.975421	464.941	482.357	611.114	524.858	434.455	672.898	596.756	705.112	571.697	565.914	1.23644	0.0108081	503.545	622.475
FBXW10B	374286	84.7542	-0.483049	0.254753	-1.89536	0.058045	0.975421	128.228	70.2544	109.206	73.4588	140.147	64.3922	69.5725	109.562	49.7552	32.9659	1.23624	0.0108081	104.259	65.2496
LOC100996318	100996318	27.7797	0.51616	0.272018	1.8944	0.0581713	0.975421	16.6051	36.8407	8.82474	19.1632	19.4049	27.9033	24.4974	37.5643	50.7308	36.2625	1.23529	0.0108081	20.1677	35.3916
C1orf94	84970	82.0418	0.378689	0.221584	1.89438	0.0581743	0.975421	98.7078	19.7055	15.4433	8.51696	0	384.207	163.642	75.9111	39.9993	14.2852	1.23527	0.0108081	28.4747	135.609
PRKCG	5582	76.2896	-0.461183	0.243431	-1.89412	0.0582093	0.975421	144.833	49.6922	101.485	88.3635	76.5417	64.3922	66.6328	57.129	73.1694	40.6579	1.23501	0.0108081	92.183	60.3962
CXCL11	6373	9281.54	0.522982	0.276577	1.89408	0.0582148	0.975421	3492.6	5672.62	10920.6	6209.93	6786.34	11706.5	7342.35	8212.49	28555.6	3916.35	1.23497	0.0108081	6616.42	11946.6
NKAIN2	154215	21.3169	-0.510266	0.274064	-1.89403	0.0582215	0.975421	8.30253	17.992	17.6495	63.8772	47.4343	13.9516	8.81905	7.82589	27.3166	0	1.23492	0.0108081	31.0511	11.5826
DYNC1LI2-DT	106699570	12.9867	-0.525259	0.276823	-1.89262	0.0584083	0.977808	16.6051	15.4217	16.5464	21.2924	14.0147	10.732	4.89947	10.9562	11.7071	7.69204	1.23353	0.00974655	16.776	9.19738
CYP3A5	1577	8.37003	-0.510675	0.272827	-1.89129	0.0585861	0.979402	7.38002	6.85409	4.41237	13.8401	29.1074	7.51242	1.95979	8.60848	2.92677	1.09886	1.23221	0.00903892	12.3188	4.42126
HS1BP3	64342	1823.35	0.408117	0.215799	1.89124	0.0585922	0.979402	1515.67	1635.56	1663.46	1228.57	1526.52	1676.34	1998	3419.91	1240.95	2328.49	1.23216	0.00903892	1513.96	2132.74
LOC105377609	105377609	11.5705	0.524968	0.280169	1.89088	0.0586397	0.979457	8.30253	2.57028	11.0309	0	11.8586	19.3177	9.79894	14.8692	12.6827	25.2738	1.23181	0.0090148	6.75246	16.3885
CHASERR	100507217	1458.21	-0.401638	0.212497	-1.89017	0.0587347	0.980301	1253.68	1695.53	1328.12	2180.34	2041.83	1714.98	1158.24	868.673	1434.12	906.561	1.23111	0.00864048	1699.9	1216.51
LOC124902210	124902210	1.44901	0.28206	0.176325	1.88941	0.0588365		0	0	1.10309	0	0	3.21961	0.979894	6.26071	2.92677	0	1.23035		0.220619	2.6774
TRS-AGA2-5	100189248	1.18325	0.255961	0.156803	1.88841	0.0589709		0	0	0	0	0	1.0732	3.91958	3.91294	2.92677	0	1.22936		0	2.3665
MIB1	57534	5703.05	-0.362486	0.191994	-1.88804	0.0590209	0.984113	4092.22	7233.64	6737.69	7340.56	7206.78	6656	4031.29	4420.84	4394.06	4917.41	1.22899	0.00695503	6522.18	4883.92
SURF6	6838	2576.98	-0.357548	0.189402	-1.88781	0.0590521	0.984113	3556.25	2477.75	3315.9	2811.66	2539.89	3055.41	2347.83	1512.74	2115.08	2037.29	1.22876	0.00695503	2940.29	2213.67
MUC2	4583	3.76632	-0.304134	0.189511	-1.88721	0.0591326		0.922503	0	8.82474	7.45234	16.1708	4.29281	0	0	0	0	1.22817		6.67408	0.858562
LOC102724417	102724417	2.19511	0.173077	0.131608	1.88685	0.0591809		0	0	0	0	0	5.36601	0	0	16.5851	0	1.22782		0	4.39021
LOC124908048	124908048	55.7924	-0.515009	0.27305	-1.88684	0.0591823	0.984406	34.1326	72.8247	26.4742	90.4928	131.522	34.3425	47.0349	50.0857	38.0481	32.9659	1.22781	0.00682592	71.0893	40.4954
TMEM205	374882	1541.4	-0.269104	0.142663	-1.88628	0.0592572	0.984406	1821.94	1639.84	1960.2	1679.97	1373.44	1197.69	1365.97	1393.79	1461.44	1519.73	1.22726	0.00682592	1695.08	1387.72
LINC02926	105372278	5.3003	0.50866	0.271613	1.886	0.0592947	0.984406	3.69001	2.57028	4.41237	3.19386	0	6.43922	15.6783	4.69553	6.82914	5.49431	1.22698	0.00682592	2.77331	7.8273
TMEFF1	8577	120.555	-0.464201	0.246138	-1.88576	0.0593274	0.984406	119.925	107.952	143.402	114.979	244.718	99.8079	73.4921	123.649	124.876	52.7454	1.22674	0.00682592	146.195	94.914
DYM	54808	1877.79	-0.311413	0.165184	-1.88525	0.0593967	0.984406	2334.85	1747.79	2666.18	1674.65	2078.49	1367.26	1724.61	1821.87	1654.6	1707.63	1.22624	0.00682592	2100.39	1655.2
HEXA	3073	15236.7	0.352081	0.186775	1.88508	0.059419	0.984406	11242.5	10222	16245.3	14459.7	13480	22351.6	20880.6	14430.2	13622.2	15433.5	1.22608	0.00682592	13129.9	17343.6
TXNRD2	10587	5468.85	-0.337107	0.178847	-1.88491	0.0594425	0.984406	5809	6628.76	6748.72	5983.17	5749.25	5528.07	6606.45	3882.42	3998.95	3753.71	1.2259	0.00682592	6183.78	4753.92
LOC105372244	105372244	2.91985	-0.228842	0.160796	-1.88446	0.0595025		0	0	3.30928	0	23.7172	1.0732	0	0	0	1.09886	1.22547		5.40529	0.434413
KDF1	126695	1.47426	0.283321	0.174106	1.8844	0.0595109		0	0.856761	0	0	0	4.29281	6.85926	0.782589	1.95118	0	1.2254		0.171352	2.77717
CKS1B	1163	8452.3	-0.244228	0.129605	-1.8844	0.0595111	0.984406	9093.11	8382.55	10251	9767.89	8542.49	8699.38	7586.34	7122.34	8250.58	6827.23	1.2254	0.00682592	9207.42	7697.18
MS4A13	503497	16.2934	0.533078	0.283722	1.88439	0.0595126	0.984406	8.30253	10.2811	15.4433	5.3231	11.8586	22.5373	26.4572	43.825	15.6095	3.29659	1.22539	0.00682592	10.2417	22.3451
UBASH3A	53347	3.47979	-0.270443	0.176102	-1.88386	0.0595839		6.45752	0	14.3402	0	10.7805	3.21961	0	0	0	0	1.22487		6.31565	0.643922
ZFP30	22835	545.217	-0.495485	0.263205	-1.88369	0.0596072	0.984406	492.617	726.534	335.34	432.236	1405.78	654.654	382.159	280.167	322.921	419.765	1.2247	0.00682592	678.501	411.933
LOC124902861	124902861	2.68824	-0.245214	0.164071	-1.88343	0.0596424		0	15.4217	0	0	9.70247	0	0	0.782589	0.975592	0	1.22445		5.02484	0.351636
ZNF529	57711	1245.76	-0.410743	0.218097	-1.88342	0.0596438	0.984406	1375.45	1210.6	1732.96	933.672	2046.14	1368.33	1035.75	767.72	1233.15	753.82	1.22443	0.00682592	1459.77	1031.75
SNRPD1	6632	6179.58	-0.36945	0.196181	-1.88324	0.0596672	0.984406	4835.76	7169.38	7924.62	8563.81	6962.06	7796.82	4537.89	4609.45	4873.08	4522.92	1.22426	0.00682592	7091.13	5268.03
LOC124901595	124901595	34.3784	-0.477768	0.262282	-1.8827	0.0597414	0.984406	14.76	1.71352	15.4433	34.0679	192.971	16.098	20.5778	3.13035	26.341	18.6807	1.22372	0.00682592	51.7912	16.9656
CCDC102B	79839	61.6064	-0.529301	0.281632	-1.88177	0.0598667	0.984406	90.4053	148.22	72.8041	25.5509	67.9173	22.5373	19.5979	63.3897	77.0717	28.5704	1.22282	0.00682592	80.9795	42.2334
TXNIP	10628	3675.53	0.508651	0.27061	1.88156	0.0598957	0.984406	6129.11	1486.48	2350.69	1972.74	1584.74	4209.1	4772.09	1915.78	5810.62	6523.95	1.2226	0.00682592	2704.75	4646.31
POLR2K	5440	2618.15	-0.244511	0.129952	-1.88154	0.059898	0.984406	2756.44	2778.48	2958.5	3209.83	2558.22	2527.39	2647.67	2048.03	2397.03	2299.92	1.22259	0.00682592	2852.29	2384.01
GEMIN8	54960	364.1	0.30571	0.162471	1.88153	0.0599002	0.984406	292.433	412.102	326.516	278.931	298.621	357.377	408.616	378.773	410.724	476.906	1.22257	0.00682592	321.72	406.479
SNORA6	574040	47.7874	-0.46822	0.248665	-1.88097	0.0599766	0.984406	60.8852	53.1192	47.433	61.748	67.9173	28.9765	21.5577	57.9116	49.7552	28.5704	1.22202	0.00682592	58.2205	37.3543
ATP6V0D1	9114	2697.82	0.328075	0.174421	1.88092	0.0599825	0.984406	2410.5	3125.47	2173.09	2146.28	1927.56	2694.81	2537.93	3092.79	2967.75	3902.06	1.22198	0.00682592	2356.58	3039.07
XRCC2	7516	703.692	-0.332668	0.1769	-1.88049	0.0600415	0.984406	1009.22	669.131	686.124	810.176	796.681	627.824	740.8	605.724	651.695	439.545	1.22155	0.00682592	794.266	613.118
NTRK2	4915	205.506	0.531477	0.283998	1.88048	0.0600421	0.984406	111.623	35.1272	51.8454	202.278	272.747	506.552	265.551	380.338	144.388	84.6124	1.22154	0.00682592	134.724	276.288
FBXO24	26261	31.0101	-0.510345	0.270932	-1.88043	0.0600497	0.984406	35.0551	49.6922	19.8557	45.7787	46.3563	17.1712	13.7185	41.4772	23.4142	17.5818	1.22149	0.00682592	39.3476	22.6726
GSC-DT	108868751	1.69247	0.346905	0.199487	1.88013	0.0600906		0.922503	0.856761	0	0	0	5.36601	2.93968	3.91294	2.92677	0	1.22119		0.355853	3.02908
LOC124905248	124905248	0.985024	0.285082	0.164629	1.88001	0.0601063		0	0	0	0	0	1.0732	2.93968	1.56518	0.975592	3.29659	1.22108		0	1.97005
CNDP1	84735	3.06321	-0.399309	0.22631	-1.87975	0.0601423		2.76751	0.856761	7.72165	2.12924	11.8586	3.21961	0.979894	0	0	1.09886	1.22082		5.06675	1.05967
C2CD2L	9854	245.193	-0.340072	0.180909	-1.87966	0.0601543	0.985156	345.016	242.463	258.124	233.152	309.401	240.397	228.315	198.778	238.044	158.236	1.22073	0.00649498	277.631	212.754
NHLH1	4807	12.9082	0.52955	0.281737	1.87886	0.060264	0.985156	9.22503	7.71085	14.3402	8.51696	4.31221	23.6105	18.618	10.1737	20.4874	12.0875	1.21994	0.00649498	8.82105	16.9954
EIF2AK4	440275	5499.1	0.342903	0.182545	1.87847	0.0603168	0.985156	4595.91	4394.33	5027.9	5168.73	4631.31	7776.43	6828.88	7281.99	3920.9	5364.65	1.21956	0.00649498	4763.64	6234.57
CLPTM1	1209	10017	0.206567	0.109998	1.87791	0.0603941	0.985156	8922.45	8738.97	10040.4	9248.36	9411.4	11716.2	10248.7	11305.3	10277.9	10260.1	1.21901	0.00649498	9272.31	10761.6
RUNDC3A	10900	87.6586	0.477529	0.254347	1.87741	0.0604626	0.985156	76.5677	85.6761	39.7113	83.0404	53.9026	77.2706	86.2307	81.3892	91.7056	201.092	1.21851	0.00649498	67.7797	107.538
LOC105374234	105374234	11.3028	0.387856	0.225281	1.87732	0.0604737	0.985156	3.69001	2.57028	0	9.58159	4.31221	1.0732	0	3.91294	17.5606	70.3272	1.21843	0.00649498	4.03082	18.5748
RASGRP2	10235	61.4719	-0.529537	0.283132	-1.87714	0.0604993	0.985156	47.9702	23.1326	99.2784	34.0679	203.752	55.8065	44.0953	29.7384	35.1213	41.7568	1.21825	0.00649498	81.6402	41.3036
ADPRM	56985	409.386	-0.366302	0.195161	-1.87694	0.0605265	0.985156	605.162	365.837	622.144	355.583	396.723	384.207	381.179	295.036	320.97	367.02	1.21805	0.00649498	469.09	349.682
LOC105375218	105375218	31.619	0.509944	0.271347	1.87676	0.0605509	0.985156	39.6676	33.4137	14.3402	9.58159	18.3269	35.4157	51.9344	34.4339	35.1213	43.9545	1.21788	0.00649498	23.066	40.172
SNORA5B	677795	6.89739	0.515228	0.277074	1.87584	0.0606766	0.985156	3.69001	2.57028	5.51547	1.06462	6.46832	10.732	3.91958	5.47812	9.75592	19.7795	1.21698	0.00649498	3.86174	9.93303
C14orf119	55017	2656.41	0.300017	0.159968	1.87548	0.0607263	0.985156	2128.21	2386.94	3041.23	1830.08	2390.04	3241.07	2727.05	3086.53	2598.98	3133.96	1.21662	0.00649498	2355.3	2957.52
SLCO5A1	81796	96.0821	-0.466707	0.249004	-1.87392	0.0609409	0.985156	167.896	57.403	131.268	152.241	75.4637	75.1242	69.5725	102.519	72.1938	57.1408	1.21509	0.00649498	116.854	75.3101
ADORA2A-AS1	646023	36.6834	-0.510977	0.272757	-1.87389	0.0609461	0.985156	64.5752	47.1219	26.4742	27.6801	66.8393	17.1712	26.4572	14.8692	44.8772	30.7681	1.21505	0.00649498	46.5381	26.8286
RPL26	6154	13775.6	-0.336774	0.179763	-1.87345	0.0610059	0.985156	16465.8	16965.6	17629.6	15206	11619.3	11203.2	14071.3	9456.02	9782.26	15356.6	1.21463	0.00649498	15577.2	11973.9
LOC107984440	107984440	2.02543	-0.221698	0.154334	-1.87328	0.0610292		0.922503	0	1.10309	0	17.2488	0	0.979894	0	0	0	1.21446		3.85489	0.195979
CTSD	1509	17034.2	0.287427	0.153525	1.87218	0.0611811	0.985156	14785.9	16983.6	14559.7	13593.1	16068.4	19244.7	15803.7	15937.4	19316.7	24048.6	1.21338	0.00649498	15198.1	18870.2
TTLL13	440307	17.7042	-0.513554	0.273772	-1.87215	0.0611857	0.985156	15.6825	33.4137	15.4433	22.357	25.8733	17.1712	9.79894	16.4344	8.78032	12.0875	1.21335	0.00649498	22.554	12.8545
LOC107987003	107987003	23.0097	0.526299	0.28093	1.87161	0.0612604	0.985156	25.8301	23.9893	13.2371	4.25848	11.8586	41.8549	32.3365	33.6513	15.6095	27.4716	1.21282	0.00649498	15.8347	30.1848
NPC2	10577	31934.3	0.436024	0.233031	1.87133	0.0612998	0.985156	18255.4	32197.9	20461.3	29732.7	28696.7	35681.8	34484.4	18776.7	39657.8	61397.8	1.21254	0.00649498	25868.8	37999.7
LOC124902986	124902986	33.7126	0.512394	0.27375	1.87111	0.0613296	0.985156	25.8301	37.6975	23.165	27.6801	7.54637	51.5137	30.3767	25.8254	62.4379	45.0534	1.21233	0.00649498	24.3838	43.0414
CLIC5	53405	114.979	-0.528397	0.284119	-1.87097	0.0613496	0.985156	73.8002	71.968	37.5052	301.288	294.308	105.174	49.9746	21.1299	85.8521	108.787	1.21219	0.00649498	155.774	74.1836
ADAMTS16	170690	630.384	-0.476764	0.254976	-1.87053	0.0614108	0.985156	248.153	1220.88	787.608	666.453	938.984	620.311	410.576	331.818	530.722	548.332	1.21176	0.00649498	772.417	488.352
PRDM8	56978	395.213	0.429063	0.229403	1.87042	0.0614249	0.985156	310.883	189.344	477.639	336.42	297.543	426.062	388.038	740.329	355.115	430.754	1.21166	0.00649498	322.366	468.06
SND1-DT	121832805	2.16249	0.37644	0.214208	1.87013	0.0614654		0	0.856761	2.20619	0	0	2.14641	2.93968	0.782589	3.90237	8.7909	1.21137		0.612589	3.71239
RBIS	401466	1799.65	-0.293543	0.157035	-1.8693	0.0615817	0.985156	1649.44	2023.67	2189.64	2181.41	1948.04	1661.32	1712.86	1369.53	1311.2	1949.38	1.21055	0.00649498	1998.44	1600.86
SLC2A5	6518	85.1	-0.321408	0.200337	-1.86928	0.0615841	0.985156	18.4501	0	17.6495	169.275	523.934	27.9033	14.6984	66.52	4.87796	7.69204	1.21053	0.00649498	145.862	24.3383
FRMPD4	9758	198.914	0.518719	0.277938	1.86926	0.0615868	0.985156	324.721	71.1112	164.361	53.231	92.7125	350.937	311.606	269.211	116.095	235.157	1.21051	0.00649498	141.227	256.601
FOXA1	3169	28.7172	-0.528427	0.283318	-1.8692	0.0615945	0.985156	46.1251	14.5649	65.0825	27.6801	37.7318	31.1229	4.89947	27.3906	20.4874	12.0875	1.21046	0.00649498	38.2369	19.1976
SEPSECS	51091	840.858	-0.340236	0.182033	-1.86912	0.0616067	0.985156	1031.36	968.14	1129.57	801.659	830.101	837.098	608.514	513.378	862.423	826.345	1.21037	0.00649498	952.165	729.552
PDCD4	27250	3013.27	-0.331814	0.177528	-1.8691	0.0616085	0.985156	3293.34	2765.63	4077.03	3918.87	2946.32	2288.07	2789.76	2032.38	2603.85	3417.46	1.21036	0.00649498	3400.24	2626.31
ANAPC1P2	285074	921.129	-0.40339	0.215831	-1.86909	0.0616109	0.985156	964.938	1542.17	1173.69	776.108	920.657	667.532	654.57	518.074	937.544	1056.01	1.21034	0.00649498	1075.51	766.745
LOC107984043	107984043	20.8368	0.529957	0.283697	1.86897	0.0616268	0.985156	23.0626	14.5649	7.72165	3.19386	20.483	33.2693	37.236	34.4339	23.4142	10.9886	1.21023	0.00649498	13.8052	27.8684
TRX-CAT1-3	100189094	1.66926	0.348147	0.199755	1.8689	0.0616364		0	1.71352	0	0	0	1.0732	3.91958	1.56518	2.92677	5.49431	1.21016		0.342705	2.99581
ATXN7L3	56970	8726.78	0.220017	0.117734	1.86876	0.0616565	0.985156	7438.14	7693.72	7826.44	8289.14	8911.18	9702.83	10001.8	10051.6	8672.03	8681.01	1.21002	0.00649498	8031.72	9421.85
LOC105374618	105374618	2.23593	0.275685	0.178499	1.86792	0.0617735		0	0	0	2.12924	0	1.0732	0.979894	0	12.6827	5.49431	1.2092		0.425848	4.04602
GAP43	2596	71.7901	-0.527538	0.283337	-1.86771	0.0618031	0.985156	100.553	11.9947	109.206	149.047	106.727	35.4157	24.4974	66.52	80.9741	32.9659	1.20899	0.00649498	95.5056	48.0746
DUSP18	150290	460.119	0.31998	0.171341	1.86748	0.0618347	0.985156	371.769	414.673	480.949	405.62	344.977	458.258	632.032	463.293	417.553	612.066	1.20877	0.00649498	403.597	516.64
PTGFR	5737	1118.81	0.515843	0.276734	1.8671	0.0618878	0.985156	1195.56	208.193	844.969	1221.12	535.792	604.213	2119.51	1097.97	1075.1	2285.63	1.2084	0.00649498	801.128	1436.49
LCA5L	150082	56.7938	-0.453197	0.242643	-1.86643	0.0619818	0.985156	76.5677	71.1112	89.3505	34.0679	71.1515	37.5621	48.0148	55.5638	52.6819	31.867	1.20774	0.00649498	68.4498	45.1379
LINC01322	103695433	9.85624	0.451475	0.251559	1.86626	0.0620053	0.985156	2.76751	3.42705	2.20619	10.6462	3.23416	3.21961	9.79894	16.4344	46.8284	0	1.20757	0.00649498	4.45622	15.2563
GGA3	23163	4087.19	0.285144	0.152829	1.86577	0.0620738	0.985156	4230.6	3535.85	3849.79	3275.84	3361.37	4241.3	4603.54	5788.81	3910.17	4074.58	1.20709	0.00649498	3650.69	4523.68
SLN	6588	54.0456	0.497747	0.272297	1.86561	0.0620959	0.985156	73.8002	1.71352	12.134	33.0032	25.8733	11.8052	31.3566	39.1294	159.997	151.643	1.20694	0.00649498	29.3049	78.7863
LOC105378283	105378283	1.1935	0.315469	0.186572	1.86476	0.0622145		0.922503	0	0	0	0	3.21961	0.979894	1.56518	1.95118	3.29659	1.20611		0.184501	2.20249
GREM1	26585	31.7757	0.435115	0.246118	1.86467	0.0622279	0.985156	4.61251	21.419	4.41237	1.06462	37.7318	5.36601	10.7788	28.9558	199.021	4.39545	1.20601	0.00649498	13.8481	49.7034
LOC105372253	105372253	65.6191	0.478917	0.256877	1.86431	0.0622776	0.985156	47.0476	38.5543	66.1856	53.231	48.5124	94.4418	129.346	90.7803	50.7308	37.3613	1.20567	0.00649498	50.7062	80.5321
ZC3H8	84524	1216.15	-0.426805	0.228959	-1.86426	0.0622856	0.985156	2132.83	1098.37	2149.93	1002.87	813.93	1074.28	958.337	1015.02	977.543	938.428	1.20561	0.00649498	1439.59	992.72
STEAP3-AS1	100874111	51.3316	0.483334	0.259281	1.86425	0.0622869	0.985156	39.6676	36.8407	39.7113	46.8433	33.4196	51.5137	69.5725	56.3464	27.3166	112.084	1.2056	0.00649498	39.2965	63.3666
GLT8D2	83468	633.106	0.390795	0.209649	1.86411	0.0623069	0.985156	331.179	542.33	485.361	754.816	544.417	634.263	621.253	600.246	976.567	840.63	1.20546	0.00649498	531.62	734.592
PRSS42P	339906	8.47829	-0.519369	0.279868	-1.86382	0.0623475	0.985156	10.1475	7.71085	19.8557	9.58159	12.9366	4.29281	8.81905	7.0433	0	4.39545	1.20518	0.00649498	12.0465	4.91012
CNP	1267	7897.11	0.362884	0.194705	1.86379	0.0623509	0.985156	6010.11	8481.94	3998.71	7692.95	7594.88	8926.9	10167.4	9582.02	7050.6	9465.6	1.20516	0.00649498	6755.72	9038.5
HEG1	57493	14389.8	-0.393305	0.211085	-1.86332	0.062417	0.985156	17106.9	21790.9	10411	15556.2	18730.1	13900.1	13299.1	7676.41	15254.4	10173.3	1.2047	0.00649498	16719	12060.7
LOC124904004	124904004	6.55015	0.502913	0.271955	1.86326	0.0624259	0.985156	2.76751	5.99733	2.20619	6.38772	0	5.36601	18.618	9.39106	4.87796	9.88976	1.20464	0.00649498	3.47175	9.62856
CHAT	1103	13.1598	-0.38228	0.224153	-1.86311	0.0624466	0.985156	0	0.856761	17.6495	79.8465	9.70247	0	4.89947	1.56518	12.6827	4.39545	1.20449	0.00649498	21.6111	4.70856
PTPN2	5771	2854.79	-0.459229	0.246567	-1.86295	0.0624694	0.985156	2343.16	2131.62	4193.96	5297.55	3298.84	3985.88	1827.5	2004.21	1404.85	2060.37	1.20433	0.00649498	3453.03	2256.56
LINC01910	101060542	103.24	0.496604	0.266744	1.86266	0.0625105	0.985156	96.8628	83.9626	91.5567	28.7448	85.1662	176.005	89.1704	111.91	62.4379	206.586	1.20405	0.00649498	77.2586	129.222
LOC107984495	107984495	18.6536	0.52461	0.283085	1.86261	0.0625171	0.985156	23.0626	5.14057	18.7526	1.06462	9.70247	18.2444	33.3164	35.9991	12.6827	28.5704	1.204	0.00649498	11.5446	25.7626
MIR1915HG	399726	394.831	-0.442267	0.237499	-1.86233	0.0625566	0.985156	487.082	664.847	212.897	480.144	514.231	233.958	309.647	229.298	410.724	405.48	1.20373	0.00649498	471.84	317.822
C1orf162	128346	24.6549	-0.480612	0.257824	-1.86198	0.0626061	0.985156	34.1326	30.8434	29.7835	22.357	34.4977	18.2444	9.79894	21.1299	20.4874	25.2738	1.20338	0.00649498	30.3228	18.9869
SLCO5A1-AS1	121233925	9.42143	-0.522703	0.281601	-1.86168	0.0626486	0.985156	11.07	4.28381	17.6495	8.51696	24.7952	7.51242	3.91958	9.39106	4.87796	2.19772	1.20309	0.00649498	13.2631	5.57975
CHST1	8534	492.141	0.370368	0.198959	1.86146	0.0626798	0.985156	396.676	486.64	517.351	257.638	436.611	475.429	707.484	620.593	452.675	570.31	1.20287	0.00649498	418.983	565.298
MIR924HG	647946	994.449	-0.326449	0.17543	-1.86078	0.0627755	0.985156	1164.2	1422.22	1026.98	1143.4	841.959	696.509	942.658	995.453	963.885	747.226	1.20221	0.00649498	1119.75	869.146
RPS8	6202	61666.7	-0.287092	0.154292	-1.86071	0.0627851	0.985156	73215.4	73744.9	75035.7	67753.5	51805.8	60107.9	64910.2	50153	48097.6	51843.2	1.20214	0.00649498	68311.1	55022.4
ENO3	2027	916.944	-0.377297	0.202775	-1.8607	0.0627865	0.985156	1328.4	757.377	786.505	1177.47	1234.37	1048.52	848.589	706.678	598.038	683.492	1.20213	0.00649498	1056.83	777.063
ATP2B1	490	8381.35	0.403027	0.21662	1.86063	0.062797	0.985156	4601.44	5005.2	9539.55	7851.58	7868.71	10461.6	7396.24	7710.06	9533.48	13845.7	1.20206	0.00649498	6973.3	9789.41
LINC00706	100652997	1.17242	0.249622	0.155114	1.86024	0.0628518		0	0	0	0	0	2.14641	0.979894	4.69553	3.90237	0	1.20168		0	2.34484
DCAF4L1	285429	31.2208	-0.482555	0.259348	-1.86021	0.0628561	0.985156	56.2727	25.7028	36.4021	39.391	34.4977	34.3425	14.6984	22.6951	18.5362	29.6693	1.20165	0.00649498	38.4532	23.9883
EZH2	2146	2809.66	-0.309478	0.166378	-1.86009	0.0628727	0.985156	2892.05	4044.77	2695.96	3104.43	2966.8	2666.91	2176.35	2134.12	3121.89	2293.33	1.20154	0.00649498	3140.8	2478.52
FCRL4	83417	15.2565	-0.460068	0.256812	-1.85998	0.0628887	0.985156	33.2101	9.42438	13.2371	5.3231	54.9807	4.29281	0.979894	0	14.6339	16.4829	1.20143	0.00649498	23.2351	7.2779
CD109	135228	5532.84	0.462216	0.248586	1.85987	0.0629041	0.985156	6070.99	1681.82	5017.97	4298.94	4713.25	8024.34	7467.78	9267.42	4492.6	4293.26	1.20132	0.00649498	4356.59	6709.08
GRAMD2B	65983	801.62	0.443898	0.238769	1.85928	0.0629873	0.985717	517.524	722.25	600.083	810.176	569.212	688.996	557.56	1425.88	1475.09	649.428	1.20075	0.00624755	643.849	959.391
LOC105376289	105376289	19.0088	0.527059	0.283773	1.85899	0.0630292	0.985717	16.6051	11.9947	7.72165	19.1632	7.54637	28.9765	47.0349	28.9558	7.80473	14.2852	1.20046	0.00624755	12.6062	25.4114
LOC124901257	124901257	1.53609	-0.261124	0.168536	-1.85834	0.0631202		0.922503	1.71352	1.10309	10.6462	0	0	0	0	0.975592	0	1.19983		2.87706	0.195118
ST8SIA5	29906	43.1745	-0.524011	0.282516	-1.85832	0.0631237	0.985838	46.1251	51.4057	50.7423	28.7448	107.805	35.4157	53.8942	34.4339	16.5851	6.59317	1.19981	0.00619452	56.9646	29.3844
ABHD14A	25864	331.379	0.407932	0.219513	1.8583	0.0631261	0.985838	285.976	215.904	234.959	273.607	363.304	284.399	454.671	395.207	562.916	242.849	1.19979	0.00619452	274.75	388.008
GRM6	2916	2.42224	-0.254615	0.169556	-1.85812	0.0631513		1.84501	8.56761	0	0	11.8586	0	0	0	1.95118	0	1.19962		4.45424	0.390237
LOC124907983	124907983	1.17188	0.249945	0.155221	1.85763	0.063222		0	0	0	0	0	1.0732	0	2.34777	3.90237	4.39545	1.19913		0	2.34376
FRAT2	23401	259.597	-0.420525	0.226421	-1.85732	0.0632658	0.987322	345.939	203.052	197.454	499.307	285.684	225.373	254.773	208.169	170.729	205.487	1.19883	0.00554118	306.287	212.906
MYOZ3	91977	2.51934	0.395087	0.224403	1.85597	0.0634585		0	0	0	3.19386	1.07805	1.0732	5.87937	4.69553	4.87796	4.39545	1.19751		0.854383	4.1843
SMC4	10051	17088.6	-0.328952	0.177255	-1.85582	0.0634793	0.989954	18764.6	14454.4	16304.8	25279.4	21516.9	16849.3	15985	16033.7	11781.2	13917.1	1.19737	0.0043848	19264	14913.3
LIMS2	55679	328.812	-0.523316	0.283018	-1.85528	0.0635558	0.990448	152.213	1262.87	133.474	421.59	203.752	237.178	217.537	160.431	241.947	257.134	1.19684	0.00416817	434.779	222.845
LOC102724863	102724863	3.28442	-0.432968	0.239829	-1.85519	0.0635694		4.61251	6.85409	0	5.3231	9.70247	1.0732	0.979894	2.34777	1.95118	0	1.19675		5.29844	1.27041
ESPN	83715	21.4721	-0.441451	0.249374	-1.85408	0.0637278	0.991313	24.9076	5.14057	7.72165	125.625	3.23416	17.1712	12.7386	13.304	4.87796	0	1.19567	0.00378942	33.3258	9.61837
LOC105372685	105372685	2.199	0.280258	0.177381	1.85381	0.0637664		0.922503	0.856761	0	0	0	2.14641	0	0	4.87796	13.1863	1.19541		0.355853	4.04214
STK25	10494	5400.62	0.27722	0.149547	1.85372	0.0637787	0.991313	4714.91	5055.75	4952.89	5625.46	3859.43	5955.2	5307.11	6101.06	5316	7118.43	1.19532	0.00378942	4841.69	5959.56
SNORD78	692198	14.6812	-0.518815	0.281044	-1.85345	0.0638173	0.991313	30.4426	20.5623	28.6804	8.51696	15.0927	5.36601	13.7185	15.6518	8.78032	0	1.19506	0.00378942	20.659	8.70333
LOC105376136	105376136	378.608	0.34864	0.188107	1.85331	0.0638381	0.991313	330.256	276.734	365.124	325.774	336.352	269.374	414.495	551.725	471.211	445.039	1.19492	0.00378942	326.848	430.369
NUDT19	390916	1039.29	-0.329276	0.177689	-1.85309	0.0638697	0.991313	1416.04	1032.4	1322.61	872.989	1214.97	942.272	830.951	824.066	1170.71	765.907	1.19471	0.00378942	1171.8	906.781
PLEKHA7	144100	414.246	-0.492622	0.266005	-1.85301	0.0638804	0.991313	377.304	1215.74	359.608	249.121	381.631	285.472	239.094	316.166	280.97	437.347	1.19463	0.00378942	516.682	311.81
OR1G1	8390	1.69927	-0.24598	0.161322	-1.85241	0.0639671		6.45752	0	2.20619	0	7.54637	0	0	0.782589	0	0	1.19404		3.24201	0.156518
LOC124900418	124900418	4.67605	0.392254	0.224938	1.85187	0.0640449	0.992652	4.61251	3.42705	0	0	0	5.36601	1.95979	19.5647	10.7315	1.09886	1.19352	0.00320286	1.60791	7.74418
IQCF3	401067	2.04103	0.286892	0.183977	1.85176	0.0640609		0	0	2.20619	0	0	2.14641	11.7587	2.34777	1.95118	0	1.19341		0.441237	3.64082
LOC124904633	124904633	14.4367	0.519756	0.281689	1.85139	0.0641129	0.992652	7.38002	19.7055	6.61856	9.58159	0	9.65883	22.5376	21.9125	28.2922	18.6807	1.19305	0.00320286	8.65714	20.2163
SNORA3A	619562	31.2293	-0.47524	0.256529	-1.85119	0.0641428	0.992652	47.0476	21.419	47.433	42.5848	33.4196	19.3177	22.5376	31.3035	17.5606	29.6693	1.19285	0.00320286	38.3808	24.0777
HPSE	10855	705.595	0.468153	0.252959	1.85116	0.0641464	0.992652	600.549	572.317	389.392	887.894	304.011	597.774	634.972	1228.66	1297.54	542.838	1.19283	0.00320286	550.832	860.357
LOC107985827	107985827	2.35848	-0.323444	0.194011	-1.85101	0.0641679		0	1.71352	4.41237	13.8401	1.07805	0	0	1.56518	0.975592	0	1.19268		4.2088	0.508154
LOC107986467	107986467	16.5703	0.520799	0.282764	1.8503	0.0642702	0.993773	2.76751	17.992	7.72165	9.58159	12.9366	16.098	52.9143	23.4777	6.82914	15.3841	1.19199	0.00271302	10.1999	22.9406
LOC105372703	105372703	42.3558	0.480827	0.259816	1.85003	0.0643087	0.993773	23.0626	47.9786	26.4742	23.4217	40.966	68.685	55.854	40.6946	28.2922	68.1295	1.19173	0.00271302	32.3806	52.331
LOC102724851	102724851	16.5444	-0.514213	0.278188	-1.84775	0.0646379	0.996869	13.8375	11.9947	28.6804	29.8094	22.6391	6.43922	14.6984	13.304	9.75592	14.2852	1.18951	0.00136206	21.3922	11.6966
RDH10	157506	1419.39	0.437347	0.236732	1.84761	0.064659	0.996869	1113.46	2050.23	875.856	756.945	931.437	998.079	1681.5	1697.43	2016.55	2072.45	1.18937	0.00136206	1145.59	1693.2
LOC100133077	100133077	4.31886	-0.40048	0.230219	-1.84745	0.0646826		1.84501	4.28381	4.41237	11.7108	12.9366	2.14641	0	0	5.85355	0	1.18921		7.03773	1.59999
RCOR3	55758	2750.35	-0.312866	0.169355	-1.84741	0.0646878	0.996869	3005.51	3310.53	2753.32	3188.54	3139.29	2957.75	2479.13	1816.39	2926.77	1926.31	1.18918	0.00136206	3079.44	2421.27
TRMT61A	115708	1773.11	0.27736	0.150135	1.8474	0.0646895	0.996869	1628.22	1707.53	1416.37	1380.81	1813.28	2212.94	1711.88	1713.09	2271.18	1875.76	1.18917	0.00136206	1589.24	1956.97
LOC105372798	105372798	2.33156	0.338331	0.200643	1.84686	0.0647673		0	1.71352	1.10309	0	0	0	3.91958	1.56518	2.92677	12.0875	1.18864		0.563323	4.0998
SAMD11	148398	1145.29	-0.434114	0.235134	-1.84646	0.0648253	0.998264	1358.85	924.446	617.732	1766.21	2149.64	912.222	919.141	874.152	958.031	972.493	1.18826	0.000754691	1363.37	927.208
KRBOX1	100506243	1.42147	0.272586	0.174225	1.84642	0.0648317		0	0	1.10309	0	0	2.14641	6.85926	3.13035	0.975592	0	1.18821		0.220619	2.62232
CDC45	8318	7271.36	-0.273176	0.148039	-1.8453	0.064994	0.998499	8451.97	8595.89	7303.58	8116.67	7589.49	6772.98	8286.97	5940.63	6298.42	5356.95	1.18713	0.000652499	8011.52	6531.19
LOC100130238		118.733	-0.52129	0.283788	-1.84503	0.0650336	0.998499	119.003	47.9786	187.526	248.057	188.659	120.199	139.145	10.9562	65.3646	60.4374	1.18686	0.000652499	158.245	79.2204
NSMCE4A	54780	2283.88	-0.299309	0.162247	-1.84474	0.0650749	0.998499	2744.45	2642.25	2198.46	2482.7	2647.7	1414.48	2034.26	2406.46	2242.89	2025.2	1.18659	0.000652499	2543.11	2024.66
COG1	9382	4611.15	0.293045	0.158859	1.84469	0.0650828	0.998499	4868.97	4043.06	4179.62	3149.15	4264.78	4872.34	5467.81	5549.34	4041.88	5674.53	1.18653	0.000652499	4101.11	5121.18
PARP3	10039	3269.23	0.410581	0.222649	1.84419	0.0651557	0.998499	3623.59	1764.93	2508.43	3753.85	1855.33	3041.46	4781.89	4870.05	2951.16	3541.63	1.18605	0.000652499	2701.23	3837.24
PPWD1	23398	2060.03	-0.289903	0.157301	-1.84297	0.0653329	0.998499	2071.94	1944.85	2562.49	2754.17	2092.5	1889.91	1592.33	2159.94	1597.04	1935.1	1.18487	0.000652499	2285.19	1834.86
LOC124902751	124902751	1.73255	0.237926	0.16168	1.84284	0.0653529		0	0	1.10309	0	0	2.14641	0	10.1737	3.90237	0	1.18474		0.220619	3.24449
RAPGEF4	11069	36.4892	-0.507591	0.275525	-1.84148	0.0655511	0.998499	72.8777	37.6975	38.6083	17.0339	66.8393	21.4641	27.437	33.6513	36.0969	13.1863	1.18342	0.000652499	46.6113	26.3671
LOC124904493	124904493	1.49798	0.262535	0.170854	1.84094	0.0656308		0	0	1.10309	0	0	0	0.979894	3.13035	0.975592	8.7909	1.18289		0.220619	2.77535
LGALSL	29094	905.686	-0.367039	0.199379	-1.84087	0.0656399	0.998499	1091.32	1620.99	722.526	861.278	899.096	730.851	765.298	741.894	734.62	888.98	1.18283	0.000652499	1039.04	772.329
LOC124901755	124901755	1.9751	0.296261	0.184127	1.84065	0.0656725		1.84501	0	0	0	0	2.14641	9.79894	1.56518	0	4.39545	1.18262		0.369001	3.5812
HEXIM2	124790	134.345	0.450437	0.244694	1.84065	0.0656725	0.998499	124.538	80.5356	77.2165	136.271	116.43	95.515	273.391	187.821	129.754	121.974	1.18262	0.000652499	106.998	161.691
LOC124901050	124901050	2.07183	-0.279233	0.179325	-1.84057	0.0656843		2.76751	0.856761	2.20619	0	12.9366	0	0	0	1.95118	0	1.18254		3.75342	0.390237
ASAP1-IT2	100507117	5.13421	-0.411457	0.236384	-1.84054	0.0656891	0.998499	0	2.57028	2.20619	25.5509	10.7805	3.21961	1.95979	0.782589	0.975592	3.29659	1.18251	0.000652499	8.22158	2.04683
MIS18BP1	55320	6404.73	-0.278139	0.151192	-1.83963	0.065822	0.998499	6547	6402.58	6282.11	8212.48	7911.83	5825.34	6394.79	6521.31	5273.07	4676.76	1.18163	0.000652499	7071.2	5738.26
FBXO25	26260	685.984	-0.270951	0.147291	-1.83959	0.0658291	0.998499	728.777	681.982	875.856	659	830.101	664.313	649.67	547.03	547.307	675.8	1.18158	0.000652499	755.143	616.824
VCPKMT	79609	977.994	-0.247097	0.134322	-1.83956	0.0658326	0.998499	1072.87	986.989	1026.98	1179.6	1068.35	802.756	859.367	915.629	1057.54	809.862	1.18156	0.000652499	1066.96	889.031
TKTL1	8277	14.8406	-0.402681	0.234343	-1.83947	0.0658455	0.998499	7.38002	8.56761	13.2371	71.3296	18.3269	3.21961	0.979894	0	25.3654	0	1.18147	0.000652499	23.7682	5.91298
RPS29	6235	16179.7	-0.403561	0.219419	-1.83933	0.0658663	0.998499	13103.2	13966.9	26993.8	21590.5	18950	9879.9	17691	11746.7	10284.7	17590.6	1.18134	0.000652499	18920.9	13438.6
FAM174C	55009	1296.7	0.348226	0.189327	1.83924	0.0658803	0.998499	1377.3	1027.26	1148.32	1029.49	1011.21	1282.48	1292.48	2219.42	1408.75	1170.29	1.18124	0.000652499	1118.72	1474.68
SPRNP1	399833	24.0267	-0.505025	0.277982	-1.83885	0.0659375	0.998499	20.2951	38.5543	39.7113	2.12924	70.0734	16.098	29.3968	10.9562	9.75592	3.29659	1.18087	0.000652499	34.1527	13.9007
PRAG1	157285	2411.4	-0.487297	0.265194	-1.83875	0.0659527	0.998499	3669.72	915.021	2194.05	4094.53	4122.47	2600.37	2498.73	1740.48	1142.42	1136.22	1.18077	0.000652499	2999.16	1823.64
MMP13	4322	58.0236	0.410695	0.238506	1.83872	0.0659557	0.998499	35.0551	6.85409	23.165	20.2278	35.5757	10.732	3.91958	14.0866	314.141	116.479	1.18075	0.000652499	24.1755	91.8716
MAPKAP1	79109	2881.84	0.290755	0.15817	1.83824	0.0660266	0.998499	2439.1	2662.81	2741.19	2815.92	2170.12	3257.17	3333.6	3341.65	2314.1	3742.73	1.18028	0.000652499	2565.83	3197.85
PIGV	55650	857.062	0.352336	0.191671	1.83817	0.0660367	0.998499	845.935	818.207	722.526	666.453	633.895	691.143	1052.41	1207.53	716.084	1216.44	1.18021	0.000652499	737.403	976.722
EGR2	1959	1846.47	0.457134	0.248816	1.83773	0.0661017	0.998499	1073.79	963	1617.13	1736.4	1898.45	1501.41	2742.72	1061.19	3735.54	2135.09	1.17979	0.000652499	1457.75	2235.19
LINC01163	101927381	64.4726	-0.512848	0.279622	-1.83718	0.066184	0.998499	64.5752	40.2678	66.1856	42.5848	203.752	44.0013	76.4318	42.2598	36.0969	28.5704	1.17925	0.000652499	83.4731	45.472
LOC400464	400464	33.4816	-0.502795	0.273828	-1.83681	0.0662385	0.998499	38.7451	43.6948	37.5052	24.4863	67.9173	28.9765	44.0953	14.8692	22.4386	12.0875	1.17889	0.000652499	42.4697	24.4934
CACNA2D4	93589	913.481	0.485202	0.264356	1.83663	0.0662651	0.998499	464.019	249.318	1194.65	621.738	935.75	918.662	934.819	1474.4	688.768	1652.69	1.17871	0.000652499	693.095	1133.87
OASL	8638	1930.92	0.479412	0.261244	1.83612	0.0663392	0.998499	946.488	789.934	2146.62	1689.55	1820.83	1758.98	1822.6	1152.75	2840.92	4340.51	1.17823	0.000652499	1478.68	2383.15
AGA	175	1336.52	0.368031	0.200454	1.83603	0.0663529	0.998499	1226.93	605.73	1363.42	1255.19	1241.92	1371.55	1311.1	1627.78	1816.55	1545	1.17814	0.000652499	1138.64	1534.4
CHEK2	11200	1364.17	-0.318553	0.17352	-1.83582	0.066384	0.998499	1141.14	1704.96	1167.07	1788.56	1855.33	1090.37	1191.55	1154.32	1234.12	1314.24	1.17794	0.000652499	1531.41	1196.92
LOC107984173	107984173	20.1142	0.497799	0.275387	1.83564	0.0664102	0.998499	16.6051	4.28381	9.92784	0	25.8733	19.3177	42.1355	7.82589	31.2189	43.9545	1.17777	0.000652499	11.338	28.8905
HACD4	401494	3.70587	-0.437103	0.245416	-1.83554	0.0664251		7.38002	4.28381	13.2371	0	4.31221	1.0732	2.93968	0.782589	1.95118	1.09886	1.17767		5.84263	1.5691
LOC124901085	124901085	3.35323	-0.254445	0.170869	-1.83524	0.0664707		0	1.71352	0	18.0986	10.7805	0	2.93968	0	0	0	1.17737		6.11852	0.587937
CCDC78	124093	98.1265	0.470009	0.256134	1.83461	0.0665634	0.998499	108.855	67.6841	72.8041	67.0711	64.6832	105.174	193.039	167.474	57.5599	76.9204	1.17676	0.000652499	76.2196	120.033
LOC107986256	107986256	2.40761	0.389771	0.222496	1.83433	0.0666048		2.76751	0	1.10309	0	0	2.14641	4.89947	1.56518	3.90237	7.69204	1.17649		0.77412	4.04109
LOC400940	400940	44.6812	-0.372692	0.223044	-1.83423	0.0666202	0.998499	19.3726	0	291.217	38.3263	16.1708	18.2444	25.4773	14.0866	10.7315	13.1863	1.17639	0.000652499	73.0172	16.3452
LOC124908047	124908047	99.3351	-0.357367	0.194895	-1.83322	0.0667699	0.998499	79.3353	128.514	114.722	124.561	120.742	79.417	100.929	90.7803	82.9253	71.4261	1.17542	0.000652499	113.575	85.0956
ITGA8	8516	25.8729	0.425223	0.244939	1.83308	0.0667901	0.998499	0.922503	4.28381	1.10309	10.6462	39.8879	8.58562	3.91958	7.0433	61.4623	120.875	1.17529	0.000652499	11.3687	40.3771
TMEM259	91304	5816.67	0.295933	0.161446	1.83301	0.0668005	0.998499	5368.97	5071.17	5370.96	4774.82	5239.34	5208.25	8209.56	7529.29	6207.69	5186.63	1.17522	0.000652499	5165.05	6468.28
FRZB	2487	9.2218	-0.498585	0.275475	-1.83281	0.0668301	0.998499	6.45752	11.1379	6.61856	5.3231	36.6538	9.65883	1.95979	3.91294	3.90237	6.59317	1.17503	0.000652499	13.2382	5.20542
KBTBD11	9920	364.873	-0.501635	0.274111	-1.83213	0.0669318	0.998499	379.149	154.217	767.753	679.228	335.274	333.766	212.637	475.031	133.656	178.016	1.17437	0.000652499	463.124	266.621
DNAJC22	79962	1638.15	0.422141	0.230441	1.83206	0.0669419	0.998499	1608.85	721.393	1050.14	2122.85	1192.33	2341.73	2387.02	1693.52	1408.75	1854.88	1.1743	0.000652499	1339.11	1937.18
INPP5E	56623	1066.16	-0.364168	0.198803	-1.83181	0.0669793	0.998499	1555.34	1350.26	1167.07	943.254	1093.15	1339.36	959.317	720.764	799.01	734.04	1.17406	0.000652499	1221.81	910.498
LOC124900180	124900180	2.02398	0.379972	0.217901	1.83169	0.0669977		0.922503	0	1.10309	0	1.07805	1.0732	6.85926	0.782589	2.92677	5.49431	1.17394		0.62073	3.42723
FCGR2A	2212	154.504	0.478134	0.261086	1.83137	0.0670446	0.998499	116.235	131.084	88.2474	122.431	134.757	149.175	180.301	355.295	204.874	62.6352	1.17364	0.000652499	118.551	190.456
GALR2	8811	20.7157	0.489531	0.266993	1.83095	0.0671077	0.998499	11.07	17.1352	20.9588	14.9047	14.0147	25.7569	27.437	33.6513	13.6583	28.5704	1.17323	0.000652499	15.6167	25.8148
DDOST	1650	23545.1	0.377435	0.206162	1.83082	0.0671273	0.998499	17987	27981	18885	17622.7	17148.6	23810.1	20624.8	19751	37030.5	34610.9	1.1731	0.000652499	19924.8	27165.5
SH3GLB2	56904	3245.99	-0.289587	0.158188	-1.83065	0.0671524	0.998499	3863.44	3931.68	3240.89	3740.01	3225.53	3442.83	3502.14	2493.33	2579.46	2440.57	1.17294	0.000652499	3600.31	2891.67
IL6-AS1	541472	38.2068	0.492709	0.269421	1.83007	0.0672392	0.998499	17.5276	13.7082	55.1547	28.7448	28.0294	34.3425	39.1958	51.6509	65.3646	48.3499	1.17238	0.000652499	28.6329	47.7807
TRIM36	55521	383.127	-0.439582	0.240279	-1.82961	0.0673081	0.998499	333.024	285.302	680.608	635.579	357.913	272.594	270.451	413.989	387.31	194.499	1.17193	0.000652499	458.485	307.768
DSCC1	79075	2046.83	-0.316748	0.173126	-1.82956	0.0673158	0.998499	2325.63	2362.09	1570.8	2566.8	2656.32	1696.73	1991.15	2142.73	1529.73	1626.32	1.17188	0.000652499	2296.33	1797.33
ADCYAP1R1	117	51.0056	-0.516818	0.284086	-1.82901	0.0673977	0.998499	84.8703	11.1379	115.825	61.748	71.1515	74.051	27.437	34.4339	19.5118	9.88976	1.17135	0.000652499	68.9465	33.0647
DOCK4	9732	1794.46	-0.499554	0.27352	-1.82856	0.0674649	0.998499	1029.51	1004.12	1605	1959.97	5763.27	1201.99	1187.63	1656.74	1590.21	946.121	1.17092	0.000652499	2272.37	1316.54
CSNK1G2	1455	5175.48	0.253827	0.138814	1.82853	0.0674704	0.998499	4591.3	5327.34	4206.09	4434.14	4894.36	5025.81	6660.34	6128.45	5431.12	5055.87	1.17089	0.000652499	4690.65	5660.32
EVI2A	2123	55.0609	0.508371	0.281028	1.82846	0.0674813	0.998499	40.5901	3.42705	84.9382	3.19386	34.4977	111.613	67.6127	77.4763	71.2182	56.042	1.17082	0.000652499	33.3294	76.7925
RWDD3-DT	101928118	20.7097	0.514848	0.281767	1.82793	0.0675601	0.998499	16.6051	18.8488	19.8557	4.25848	11.8586	18.2444	32.3365	21.1299	15.6095	48.3499	1.17031	0.000652499	14.2853	27.1341
RNASEH2B	79621	2216.41	-0.23023	0.125953	-1.8279	0.0675649	0.998499	2606.07	2373.23	2722.43	2212.28	2097.89	2044.45	2095.01	1879	2115.08	2018.61	1.17028	0.000652499	2402.38	2030.43
LOC105374511	105374511	23.9733	-0.503195	0.275109	-1.82787	0.0675689	0.998499	23.0626	35.1272	41.9175	15.9693	36.6538	24.6837	14.6984	19.5647	21.463	6.59317	1.17025	0.000652499	30.5461	17.4006
IL2RG	3561	37.2832	-0.473975	0.266106	-1.82762	0.067607	0.998499	50.7377	0	158.845	51.1018	15.0927	8.58562	17.6381	27.3906	21.463	21.9772	1.17001	0.000652499	55.1555	19.4109
GNA15	2769	5.7984	0.48387	0.268164	1.82737	0.0676442	0.998499	3.69001	1.71352	7.72165	1.06462	1.07805	7.51242	17.6381	9.39106	4.87796	3.29659	1.16977	0.000652499	3.05357	8.54323
SOWAHD	347454	9.93055	-0.496918	0.274985	-1.82734	0.0676486	0.998499	11.9925	7.71085	20.9588	29.8094	1.07805	4.29281	3.91958	7.82589	2.92677	8.7909	1.16974	0.000652499	14.3099	5.55119
DCUN1D3	123879	614.48	0.3923	0.214689	1.82732	0.0676512	0.998499	682.652	408.675	495.289	517.406	467.875	550.553	1154.32	513.378	706.328	648.329	1.16972	0.000652499	514.379	714.581
LITAF	9516	7673.62	0.321122	0.17574	1.82728	0.0676583	0.998499	6553.46	5596.37	7046.56	7835.61	6578.28	10808.2	10277.1	7191.21	6310.13	8539.26	1.16968	0.000652499	6722.05	8625.19
FRMD4A	55691	1464.59	0.452815	0.247896	1.8271	0.0676846	0.998499	1260.14	533.762	1531.09	852.761	1623.55	2693.74	1937.25	1475.96	1032.18	1705.43	1.16951	0.000652499	1160.26	1768.91
SNORD81	26769	5.39789	-0.494925	0.272962	-1.82688	0.0677173	0.998499	7.38002	5.99733	4.41237	10.6462	10.7805	0	4.89947	1.56518	3.90237	4.39545	1.1693	0.000652499	7.84329	2.95249
ORC6	23594	2546.2	-0.285745	0.156444	-1.82649	0.0677766	0.998499	3437.25	3114.33	2518.36	2671.13	2357.7	2275.19	2145.97	1933.78	2716.05	2292.23	1.16892	0.000652499	2819.75	2272.64
LOC124903317	124903317	84.6114	-0.503864	0.276153	-1.82648	0.0677775	0.998499	150.368	121.66	20.9588	116.044	130.444	44.0013	67.6127	36.7817	95.608	62.6352	1.16891	0.000652499	107.895	61.3278
WIPI1	55062	1345.08	0.340858	0.186622	1.82647	0.0677791	0.998499	1052.58	1351.97	1391	781.432	1247.31	1466	1632.5	1247.45	1344.37	1936.2	1.1689	0.000652499	1164.86	1525.3
ZNF234	10780	630.375	-0.284089	0.15556	-1.82624	0.0678141	0.998499	664.202	687.979	614.423	663.259	858.13	609.579	636.931	455.467	586.331	527.454	1.16868	0.000652499	697.599	563.152
ZNF695	57116	175.923	-0.380628	0.208424	-1.826	0.0678501	0.998499	237.083	190.201	177.598	257.638	154.162	181.371	138.165	143.996	183.411	95.601	1.16845	0.000652499	203.336	148.509
GAB4	128954	4.28239	0.109151	0.106552	1.82599	0.0678513		0	0	0	0	0	0	0	0	26.341	16.4829	1.16844		0	8.56478
GNAS-AS1	149775	213.391	-0.360443	0.197362	-1.82587	0.0678702	0.998499	261.991	303.294	222.825	175.662	257.655	163.127	166.582	251.994	182.436	148.346	1.16832	0.000652499	244.285	182.497
OLFML3	56944	5011.46	0.505549	0.277347	1.82583	0.0678756	0.998499	2432.64	6799.26	1489.18	2686.04	4617.3	6097.94	2984.76	2634.98	11917.8	8454.65	1.16829	0.000652499	3604.88	6418.03
RGPD4	285190	104.86	-0.374807	0.205372	-1.82481	0.0680295	0.998499	120.848	85.6761	154.433	147.982	95.9467	79.417	102.889	91.5629	90.73	79.1181	1.1673	0.000652499	120.977	88.7434
LILRB5	10990	2.11207	-0.357404	0.209764	-1.82377	0.0681862		3.69001	2.57028	0	2.12924	9.70247	1.0732	0.979894	0	0.975592	0	1.1663		3.6184	0.605738
PRDM16	63976	425.47	-0.511978	0.281449	-1.82376	0.0681881	0.998499	671.582	55.6895	960.794	514.212	570.29	417.476	193.039	373.295	265.361	232.959	1.16629	0.000652499	554.513	296.426
EXOSC2	23404	2862.35	-0.372831	0.204458	-1.82355	0.0682201	0.998499	4405.87	2978.96	3112.93	3182.15	2797.55	3251.8	3206.21	2106.73	1851.67	1729.61	1.16609	0.000652499	3295.49	2429.21
ARHGAP6	395	132.907	0.384189	0.210651	1.82352	0.0682253	0.998499	158.671	83.1059	131.268	79.8465	106.727	171.712	130.326	176.865	135.607	154.94	1.16605	0.000652499	111.924	153.89
SNORD45B	26804	49.7864	-0.418372	0.229309	-1.82335	0.0682499	0.998499	59.9627	46.2651	59.567	52.1664	76.5417	25.7569	39.1958	51.6509	43.9016	42.8556	1.1659	0.000652499	58.9006	40.6722
PPP1R3B-DT	102724880	2.7025	-0.334068	0.200998	-1.8228	0.0683337		0	0.856761	7.72165	5.3231	9.70247	1.0732	0	2.34777	0	0	1.16536		4.7208	0.684194
TM9SF1	10548	4591.57	0.284449	0.156095	1.82228	0.0684124	0.998499	3666.95	4712.19	4757.64	3041.62	4322.99	5359.57	4714.27	5600.2	4844.79	4895.43	1.16487	0.000652499	4100.28	5082.85
SH3TC2-DT	255187	7.07613	0.427242	0.244061	1.82209	0.0684414	0.998499	7.38002	3.42705	0	0	4.31221	3.21961	31.3566	12.5214	1.95118	6.59317	1.16468	0.000652499	3.02386	11.1284
TSPOAP1-AS1	100506779	12.1842	-0.51506	0.283555	-1.82161	0.068514	0.998499	17.5276	7.71085	8.82474	14.9047	34.4977	5.36601	8.81905	6.26071	14.6339	3.29659	1.16422	0.000652499	16.6931	7.67525
SNORD12	692057	10.5478	-0.51659	0.284108	-1.82158	0.0685192	0.998499	9.22503	13.7082	25.3711	14.9047	7.54637	8.58562	4.89947	3.91294	10.7315	6.59317	1.16419	0.000652499	14.1511	6.94454
CD109-AS1	101928489	94.608	0.482888	0.265188	1.82102	0.0686042	0.998499	105.165	45.4084	57.3608	60.6834	90.5564	119.126	141.105	202.69	53.6575	70.3272	1.16365	0.000652499	71.8349	117.381
UQCC2	84300	2994.53	-0.237422	0.130403	-1.82066	0.0686586	0.998499	3140.2	3769.75	3149.33	3189.6	3025.02	2967.41	2466.39	2873.67	2936.53	2427.39	1.1633	0.000652499	3254.78	2734.28
NEMP1	23306	7345.83	-0.329552	0.181017	-1.82057	0.0686716	0.998499	6480.58	6533.66	10226.8	10122.4	8077.85	7917.02	6796.55	5492.21	5386.24	6425.05	1.16322	0.000652499	8288.26	6403.41
NINJ2	4815	256.666	0.491058	0.269926	1.82039	0.0687003	0.998499	154.98	340.134	119.134	260.832	81.932	144.882	239.094	389.729	341.457	494.488	1.16304	0.000652499	191.403	321.93
LOC124900762	124900762	1.68159	0.242135	0.161362	1.82038	0.0687018		0	0.856761	0	0	0	6.43922	0	0	2.92677	6.59317	1.16303		0.171352	3.19183
TDRD10	126668	5.60984	0.299249	0.190586	1.82014	0.0687377	0.998499	0	6.85409	0	0	0	0	5.87937	2.34777	5.85355	35.1636	1.16281	0.000652499	1.37082	9.84886
IQCJ-SCHIP1-AS1	100874433	5.04973	0.454325	0.255397	1.82014	0.0687384	0.998499	3.69001	2.57028	5.51547	0	0	4.29281	15.6783	3.13035	6.82914	8.7909	1.1628	0.000652499	2.35515	7.7443
CRB2	286204	78.8466	-0.514097	0.283255	-1.82005	0.0687519	0.998499	53.5052	287.872	51.8454	36.1971	90.5564	46.1477	48.9947	33.6513	85.8521	53.8443	1.16272	0.000652499	103.995	53.698
OR56B4	196335	4.88524	-0.482996	0.268385	-1.81994	0.0687688	0.998499	6.45752	3.42705	16.5464	4.25848	5.39026	1.0732	1.95979	1.56518	4.87796	3.29659	1.16261	0.000652499	7.21594	2.55454
MIR4505	100616158	2.29791	-0.193834	0.143329	-1.81962	0.068817		0	1.71352	0	0	20.483	0	0	0.782589	0	0	1.1623		4.4393	0.156518
MBOAT7	79143	8851.31	0.35594	0.195627	1.81951	0.068834	0.998499	11011	5853.39	6634	7060.56	7411.61	10465.9	10460.4	13322	7806.68	8487.61	1.1622	0.000652499	7594.11	10108.5
LOC124904869	124904869	3.22864	0.406532	0.23382	1.81926	0.0688722		1.84501	0	2.20619	0	2.15611	2.14641	0.979894	3.91294	5.85355	13.1863	1.16196		1.24146	5.21583
CASP8	841	4542.6	0.212637	0.116882	1.81924	0.0688749	0.998499	4309.01	3989.94	4786.32	3949.74	3930.58	5121.32	4519.27	5100.91	4900.4	4818.51	1.16194	0.000652499	4193.12	4892.08
BTBD2	55643	2454.2	0.307041	0.168798	1.81898	0.0689151	0.998499	2377.29	2451.19	1623.75	2098.37	2279	2203.29	3245.41	2683.5	2390.2	3190	1.16169	0.000652499	2165.92	2742.48
MAMDC4	158056	852.154	-0.335756	0.18463	-1.81858	0.0689754	0.998499	740.77	779.653	1085.44	1046.52	1168.61	915.442	819.192	565.029	749.254	651.625	1.16131	0.000652499	964.199	740.109
CCL3L3	414062	118.163	0.458295	0.251954	1.81857	0.068977	0.998499	96.8628	154.217	88.2474	50.0372	74.3856	165.273	150.904	107.215	208.777	85.7113	1.1613	0.000652499	92.75	143.576
PDE3B	5140	164.251	-0.502169	0.276535	-1.81823	0.0690294	0.998499	142.988	370.978	277.979	137.336	118.586	82.6366	202.838	55.5638	193.167	60.4374	1.16097	0.000652499	209.573	118.929
PLPP2	8612	2418.8	0.411624	0.226448	1.81787	0.0690835	0.998499	2692.79	1420.51	1900.63	1774.72	2176.59	3161.66	4044.02	3341.65	1523.87	2151.57	1.16063	0.000652499	1993.05	2844.56
TAF15	8148	19636.9	0.280892	0.154526	1.81777	0.0690989	0.998499	16402.1	17811.2	19417.7	18092.2	16107.2	19938	25452.8	25953.8	20452.3	16742.3	1.16053	0.000652499	17566.1	21707.8
NPTX2	4885	63.978	-0.509461	0.280916	-1.81708	0.069205	0.998499	62.7302	26.5596	39.7113	84.105	202.674	49.3673	40.1757	60.2593	30.2433	43.9545	1.15986	0.000652499	83.156	44.8
LOC124903992	124903992	1.41784	0.210909	0.143909	1.81704	0.0692104		0	0	0	0	0	5.36601	4.89947	3.91294	0	0	1.15983		0	2.83569
LOC105371206	105371206	8.8803	-0.515899	0.283856	-1.81701	0.0692156	0.998499	10.1475	11.1379	11.0309	19.1632	7.54637	6.43922	5.87937	3.91294	5.85355	7.69204	1.1598	0.000652499	11.8052	5.95542
TAF4B	6875	494.732	-0.510606	0.28176	-1.81698	0.06922	0.998499	974.163	111.379	1282.9	377.94	480.811	391.719	433.113	478.162	255.605	161.533	1.15977	0.000652499	645.438	344.026
VSTM2A	222008	12.4213	-0.451229	0.255836	-1.81595	0.0693775	0.998499	18.4501	7.71085	1.10309	30.874	36.6538	5.36601	1.95979	17.217	4.87796	0	1.15878	0.000652499	18.9584	5.88414
CWF19L1	55280	3047.88	-0.325218	0.179101	-1.81583	0.0693969	0.998499	3479.68	3690.07	3278.39	4106.24	2608.89	1868.45	2407.6	2897.93	3199.94	2941.65	1.15866	0.000652499	3432.65	2663.11
SNHG5	387066	1325.07	-0.36715	0.202207	-1.81574	0.0694099	0.998499	1880.06	1088.94	2184.12	1470.24	985.34	1071.06	1102.38	1130.06	1190.22	1148.31	1.15858	0.000652499	1521.74	1128.41
NELL1	4745	356.977	0.512641	0.28372	1.81435	0.0696244	0.998499	170.663	53.1192	222.825	152.241	603.709	407.817	203.818	255.907	532.673	966.999	1.15724	0.000652499	240.511	473.443
SKP1P2	728622	1.36351	-0.272958	0.171319	-1.81415	0.0696541		0.922503	0	5.51547	4.25848	2.15611	0	0	0.782589	0	0	1.15705		2.57051	0.156518
LINC02641	105378531	2.52811	-0.235071	0.16189	-1.81366	0.0697297		0	17.1352	0	6.38772	0	0	0	0.782589	0.975592	0	1.15658		4.70459	0.351636
LOC124902895	124902895	1.14445	0.241268	0.152869	1.81352	0.0697514		0	0	0	0	0	1.0732	5.87937	1.56518	2.92677	0	1.15645		0	2.2889
LINC01914	101929723	40.3629	-0.512927	0.283491	-1.81335	0.0697771	0.998499	52.5827	18.8488	58.4639	33.0032	104.571	32.1961	9.79894	46.9553	35.1213	12.0875	1.15629	0.000652499	53.4939	27.2318
ZNF474	133923	30.886	-0.504584	0.278472	-1.81324	0.069795	0.998499	45.2026	12.8514	37.5052	27.6801	75.4637	21.4641	29.3968	22.6951	23.4142	13.1863	1.15618	0.000652499	39.7406	22.0313
LOC124902209	124902209	2.22348	-0.326229	0.197126	-1.81291	0.069846		0.922503	2.57028	0	5.3231	10.7805	1.0732	0	1.56518	0	0	1.15586		3.91928	0.527676
RPN1	6184	19091	0.216012	0.119155	1.81286	0.0698528	0.998499	19419.6	17453.9	17780.8	17954.8	15369.8	21312.7	18922.7	22087	21270.8	19337.8	1.15582	0.000652499	17595.8	20586.2
RPL13AP20	387841	183.788	0.512146	0.283506	1.81279	0.0698643	0.998499	137.453	99.3843	195.247	75.5881	115.352	297.277	334.144	475.814	52.6819	54.9431	1.15574	0.000652499	124.605	242.972
LOC105374906	105374906	5.73342	0.450793	0.254628	1.81229	0.0699413	0.998499	4.61251	4.28381	4.41237	0	0	2.14641	5.87937	9.39106	6.82914	19.7795	1.15527	0.000652499	2.66174	8.8051
KCNA6	3742	695.076	0.504569	0.279025	1.81167	0.0700374	0.998499	495.384	376.975	671.784	405.62	530.402	588.115	1038.69	2026.9	657.549	159.335	1.15467	0.000652499	496.033	894.118
LOC100652768	100652768	48.0931	-0.412615	0.227604	-1.8116	0.070048	0.998499	54.4277	63.4003	45.2268	48.9725	71.1515	44.0013	39.1958	41.4772	47.804	25.2738	1.1546	0.000652499	56.6358	39.5504
LOC105371629	105371629	72.1188	-0.511541	0.283947	-1.81135	0.0700862	0.998499	37.8226	303.294	38.6083	60.6834	47.4343	25.7569	60.7535	23.4777	67.3158	56.042	1.15437	0.000652499	97.5684	46.6692
KLHDC8A	55220	93.8217	-0.4964	0.277887	-1.81118	0.0701135	0.998499	32.2876	22.2758	18.7526	360.906	229.625	40.7817	29.3968	61.8245	99.5103	42.8556	1.1542	0.000652499	132.77	54.8738
LOC105374304	105374304	15.0482	0.505085	0.281097	1.81084	0.0701655	0.998499	8.30253	6.85409	23.165	7.45234	0	25.7569	15.6783	27.3906	11.7071	24.175	1.15388	0.000652499	9.15478	20.9416
FAM104A	84923	5265.1	0.227895	0.12586	1.8107	0.0701876	0.998499	5166.02	4744.74	5277.2	4670.49	4278.79	5729.83	6071.43	5369.34	5055.52	6287.69	1.15374	0.000652499	4827.45	5702.76
LOC107984172	107984172	17.3525	0.511102	0.282653	1.81057	0.0702069	0.998499	16.6051	5.14057	14.3402	6.38772	17.2488	12.8784	35.2762	13.304	29.2677	23.0761	1.15362	0.000652499	11.9445	22.7605
AQP11	282679	236.802	0.365766	0.201998	1.81047	0.0702227	0.998499	150.368	265.596	180.907	216.118	196.206	268.301	190.1	338.078	323.896	238.453	1.15352	0.000652499	201.839	271.766
APP	351	67608.1	0.275557	0.152237	1.81006	0.0702868	0.998499	45901.9	72966.1	67153	62278.2	54857.8	80755.3	68514.2	70195.9	75936.1	77522.5	1.15313	0.000652499	60631.4	74584.8
ANXA2R	389289	5.29838	0.323548	0.201148	1.8097	0.0703427	0.998499	0	4.28381	3.30928	0	0	2.14641	6.85926	34.4339	1.95118	0	1.15278	0.000652499	1.51862	9.07815
ME2	4200	4165.67	-0.286673	0.158427	-1.8095	0.0703736	0.998499	5967.67	4413.18	4780.81	3570.74	4347.79	3999.83	3256.19	3493.48	3897.49	3929.53	1.15259	0.000652499	4616.04	3715.3
LOC124901432	124901432	2.40268	0.381358	0.221247	1.80889	0.0704686		0.922503	0.856761	2.20619	0	0	0	5.87937	3.91294	5.85355	4.39545	1.152		0.79709	4.00826
FZD6	8323	4268.74	-0.310112	0.171463	-1.80863	0.0705077	0.998499	4535.95	5271.65	4430.02	5319.91	4325.15	4496.72	3339.48	2816.54	3360.91	4791.04	1.15176	0.000652499	4776.54	3760.94
SNORA73B	26768	203.249	-0.426611	0.23588	-1.80852	0.0705253	0.998499	385.606	146.506	283.495	239.54	152.005	115.906	183.24	189.386	152.192	184.609	1.15166	0.000652499	241.43	165.067
LOC101929440	101929440	1.59454	0.334262	0.197436	1.80812	0.0705884		0	1.71352	0	0	0	1.0732	5.87937	3.13035	1.95118	2.19772	1.15127		0.342705	2.84637
NFE4	58160	176.114	0.383791	0.229789	1.80761	0.0706676	0.998499	13.8375	198.769	105.897	19.1632	10.7805	24.6837	109.748	481.292	771.693	25.2738	1.15078	0.000652499	69.6894	282.538
LOC105379031	105379031	15.3073	0.45598	0.25966	1.80754	0.0706777	0.998499	0	15.4217	1.10309	5.3231	16.1708	4.29281	8.81905	21.9125	53.6575	26.3727	1.15072	0.000652499	7.60374	23.0109
TRV-CAC1-6	100189227	3.02762	-0.32332	0.200219	-1.80678	0.0707962		1.84501	1.71352	0	9.58159	12.9366	3.21961	0.979894	0	0	0	1.14999		5.21535	0.839901
NAIF1	203245	2591.04	-0.290708	0.160936	-1.80636	0.0708618	0.998499	2828.39	3239.41	2747.8	3002.23	2561.45	2821.45	2499.71	1702.13	2441.91	2065.86	1.14959	0.000652499	2875.86	2306.21
TPH1	7166	43.2494	-0.405833	0.224552	-1.80618	0.070891	0.998499	61.8077	37.6975	41.9175	57.4895	54.9807	31.1229	35.2762	40.6946	34.1457	37.3613	1.14941	0.000652499	50.7786	35.7201
RCOR2	283248	294.85	-0.496647	0.275396	-1.80593	0.07093	0.998499	211.253	507.203	260.33	419.461	473.265	361.669	144.044	47.7379	309.263	214.278	1.14917	0.000652499	374.302	215.398
DCAF13	25879	4454.93	-0.296653	0.164287	-1.80571	0.0709637	0.998499	5126.35	4094.46	6443.17	4893	4229.2	4842.29	3958.77	3573.3	3574.57	3814.15	1.14896	0.000652499	4957.23	3952.62
EBAG9	9166	1589.89	-0.279848	0.154987	-1.80564	0.0709744	0.998499	1719.55	1420.51	2145.52	1929.09	1570.72	1526.09	1603.11	1237.27	1331.68	1415.33	1.1489	0.000652499	1757.08	1422.7
LOC124900548	124900548	77.4652	0.424877	0.235277	1.80552	0.0709928	0.998499	35.9776	77.9653	58.4639	55.3603	87.3223	95.515	128.366	82.1718	72.1938	81.3158	1.14879	0.000652499	63.0179	91.9125
EIF2AK3-DT	101928403	67.757	0.389989	0.215984	1.80522	0.07104	0.998499	51.6602	46.2651	68.3918	42.5848	75.4637	70.8314	71.5323	82.9544	97.5592	70.3272	1.1485	0.000652499	56.8731	78.6409
GPR17	2840	9.82563	-0.495755	0.27669	-1.80518	0.0710472	0.998499	1.84501	20.5623	19.8557	10.6462	17.2488	9.65883	4.89947	9.39106	1.95118	2.19772	1.14845	0.000652499	14.0316	5.61965
BBOF1	80127	321.128	0.404665	0.224157	1.80515	0.0710519	0.998499	390.219	310.148	222.825	160.758	244.718	346.645	310.627	413.989	283.897	527.454	1.14842	0.000652499	265.733	376.522
JAKMIP1	152789	7.80883	-0.445036	0.254298	-1.80438	0.071171	0.998499	35.0551	5.99733	7.72165	5.3231	5.39026	10.732	0	4.69553	0.975592	2.19772	1.1477	0.000652499	11.8975	3.72018
LOC105371689	105371689	15.6698	0.508147	0.282934	1.80429	0.0711854	0.998499	24.9076	3.42705	5.51547	6.38772	8.62442	21.4641	18.618	17.217	8.78032	41.7568	1.14761	0.000652499	9.77245	21.5672
LETMD1	25875	1798.07	-0.357927	0.198379	-1.80429	0.0711862	0.998499	2879.13	1862.6	2175.3	1641.64	1721.65	1496.04	1893.16	1018.15	1515.09	1777.96	1.1476	0.000652499	2056.07	1540.08
PLOD1	5351	14758.4	0.303492	0.168248	1.80385	0.0712553	0.998499	15078.3	10122.6	12166	13728.3	14138.7	21024	13992.9	13829.1	15640.7	17863.1	1.14718	0.000652499	13046.8	16470
NAGA	4668	4737.66	0.299445	0.166005	1.80382	0.0712589	0.998499	3591.3	5590.37	3733.97	3720.85	4348.86	4254.18	5631.45	5035.18	5953.06	5517.39	1.14716	0.000652499	4197.07	5278.25
LOC105378797	105378797	15.48	-0.493119	0.276175	-1.80365	0.0712869	0.998499	14.76	51.4057	8.82474	18.0986	17.2488	7.51242	18.618	11.7388	0	6.59317	1.14699	0.000652499	22.0676	8.89248
LOC107987300	107987300	7.23289	-0.422268	0.244857	-1.80337	0.0713301	0.998499	9.22503	1.71352	16.5464	13.8401	15.0927	11.8052	0	3.13035	0.975592	0	1.14673	0.000652499	11.2836	3.18224
LMCD1-AS1	100288428	47.3762	0.504144	0.279893	1.80336	0.0713324	0.998499	44.2801	43.6948	48.5361	6.38772	24.7952	80.4902	75.4519	39.912	32.1945	78.0192	1.14671	0.000652499	33.5388	61.2136
LOC105373430	105373430	6.20811	0.498277	0.277653	1.8019	0.0715614	0.998499	0.922503	5.14057	3.30928	5.3231	3.23416	11.8052	2.93968	9.39106	6.82914	13.1863	1.14532	0.000652499	3.58592	8.83029
LOC101928391	101928391	49.1111	0.506317	0.281388	1.80186	0.0715669	0.998499	71.0327	17.992	14.3402	43.6494	24.7952	36.4889	37.236	83.737	49.7552	112.084	1.14529	0.000652499	34.3619	63.8602
THPO	7066	92.2393	0.429585	0.238397	1.80177	0.071581	0.998499	47.0476	87.3897	76.1134	80.9112	81.932	115.906	174.421	85.3022	106.339	67.0306	1.1452	0.000652499	74.6788	109.8
HSPA7	3311	59.8099	0.510104	0.283895	1.80152	0.0716214	0.998499	55.3502	41.1245	22.0619	37.2617	45.2782	21.4641	78.3916	197.995	76.0961	23.0761	1.14496	0.000652499	40.2153	79.4046
LINC02320	105370676	32.0979	0.509275	0.284125	1.80126	0.071662	0.998499	16.6051	5.99733	30.8866	12.7754	39.8879	22.5373	55.854	46.9553	13.6583	75.8215	1.14471	0.000652499	21.2305	42.9653
PRRC2B	84726	15307.1	-0.337307	0.187284	-1.80106	0.0716933	0.998499	13713	20056.8	16490.1	18306.2	18122.1	18388.3	14680.8	9164.11	12209.5	11940.2	1.14452	0.000652499	17337.6	13276.6
LINC02940	102724740	2.20176	0.392684	0.224246	1.80095	0.0717102		1.84501	1.71352	0	0	0	4.29281	0.979894	3.91294	4.87796	4.39545	1.14442		0.711706	3.69181
TRI-TAT2-1	100189265	35.8565	0.481977	0.26773	1.80073	0.0717454	0.998499	32.2876	21.419	30.8866	15.9693	34.4977	34.3425	43.1154	35.2165	27.3166	83.5135	1.14421	0.000652499	27.012	44.7009
OVGP1	5016	14.9568	0.507819	0.283079	1.80061	0.0717639	0.998499	16.6051	8.56761	9.92784	4.25848	7.54637	5.36601	8.81905	17.217	36.0969	35.1636	1.14409	0.000652499	9.38107	20.5325
LINC01347	731275	120.152	-0.410592	0.228064	-1.80029	0.0718141	0.998499	147.6	90.8167	196.351	107.527	164.942	134.15	97.9894	110.345	77.0717	74.7226	1.14379	0.000652499	141.447	98.8558
EHHADH	1962	523.265	0.352525	0.19583	1.8001	0.0718455	0.998499	330.256	501.205	410.351	612.157	394.567	471.136	577.158	754.416	503.405	677.998	1.1436	0.000652499	449.707	596.823
LOC105374973	105374973	1.39157	0.262376	0.171899	1.79936	0.0719615		0	0	1.10309	0	0	3.21961	6.85926	0.782589	1.95118	0	1.1429		0.220619	2.56253
LINC02341	105370177	1.73698	0.304833	0.192512	1.799	0.0720189		0	0	0	2.12924	0	2.14641	0.979894	2.34777	0.975592	8.7909	1.14255		0.425848	3.04811
KMO	8564	133.017	0.49427	0.275118	1.79886	0.0720402	0.998499	93.1728	29.9866	90.4536	88.3635	185.425	231.812	243.994	180.778	109.266	76.9204	1.14243	0.000652499	97.4803	168.554
C1QL1	10882	9029.22	0.422876	0.235121	1.79876	0.0720572	0.998499	7213.05	12361.4	4890.01	5069.72	7233.73	5987.4	10369.2	14031	11305.2	11831.5	1.14232	0.000652499	7353.57	10704.9
SVOP	55530	6.42914	-0.450851	0.25703	-1.79808	0.072164	0.998499	9.22503	9.42438	2.20619	12.7754	15.0927	1.0732	0	1.56518	10.7315	2.19772	1.14168	0.000652499	9.74475	3.11352
C9orf78	51759	3670.74	-0.284535	0.15825	-1.79801	0.0721753	0.998499	4298.86	4098.75	4459.81	3782.6	3682.63	4052.41	3769.65	2545.76	3081.89	2935.06	1.14161	0.000652499	4064.53	3276.96
LOC107984391	107984391	3.82184	-0.411163	0.238042	-1.79797	0.0721818		1.84501	2.57028	9.92784	1.06462	15.0927	1.0732	1.95979	0.782589	3.90237	0	1.14157		6.1001	1.54359
M6PR	4074	9327.18	0.317302	0.176513	1.79762	0.0722369	0.998499	5600.52	7744.27	9388.42	10017	8165.17	10034.4	11319.7	12587.2	8868.13	9546.92	1.14124	0.000652499	8183.08	10471.3
GARIN2	161142	6.58553	0.483535	0.271434	1.79728	0.0722907	0.998499	6.45752	0.856761	3.30928	4.25848	3.23416	1.0732	10.7788	17.217	8.78032	9.88976	1.14092	0.000652499	3.62324	9.54782
CIZ1	25792	8522.64	-0.312297	0.173807	-1.79681	0.0723652	0.998499	9540.53	11493.5	9984.09	8375.37	8344.13	10083.8	8119.41	6278.71	6977.43	6029.46	1.14047	0.000652499	9547.51	7497.76
ESYT2	57488	3469.48	0.24179	0.134604	1.7963	0.0724472	0.998499	3219.54	3283.11	3365.54	2831.89	3104.79	4200.52	3426.69	3763.47	3203.84	4295.45	1.13998	0.000652499	3160.97	3777.99
PVT1	5820	1797.29	-0.368642	0.205255	-1.79605	0.0724864	0.998499	2714.93	1519.04	2758.84	1599.06	1742.13	1994.01	1499.24	1569.09	1428.27	1148.31	1.13974	0.000652499	2066.8	1527.78
DTX3L	151636	23961.6	-0.269765	0.150201	-1.79603	0.0724899	0.998499	27154.8	20701.1	31848.5	25542.4	26637.6	24299.5	23680.1	19563.2	20695.2	19493.8	1.13972	0.000652499	26376.9	21546.4
LOC105378483	105378483	2.83386	-0.327534	0.201536	-1.79574	0.0725353		1.84501	0.856761	8.82474	2.12924	10.7805	0	0	0	3.90237	0	1.13945		4.88726	0.780473
APBA3	9546	927.615	0.352449	0.196271	1.79565	0.0725496	0.998499	726.01	1026.4	826.217	613.221	793.447	836.025	1195.47	1486.92	930.714	841.729	1.13936	0.000652499	797.059	1058.17
MS4A8	83661	2.34011	-0.242341	0.166756	-1.79545	0.0725821		0	0	2.20619	12.7754	6.46832	0	0	0	1.95118	0	1.13917		4.28999	0.390237
PSPH	5723	10905.3	-0.337611	0.188077	-1.79509	0.0726401	0.998499	12869.8	10923.7	14660.1	12325.1	10997.2	11344.8	10121.3	5952.37	11709.1	8149.16	1.13882	0.000652499	12355.2	9455.35
CHP2	63928	21.5729	-0.463441	0.264416	-1.79499	0.0726552	0.998499	98.7078	11.9947	22.0619	5.3231	21.5611	6.43922	10.7788	12.5214	26.341	0	1.13873	0.000652499	31.9297	11.2161
LINC02035	100129550	104.08	-0.338197	0.188379	-1.79496	0.0726602	0.998499	128.228	102.811	123.546	124.561	111.039	112.686	78.3916	104.084	82.9253	72.5249	1.1387	0.000652499	118.037	90.1225
ANKAR	150709	193.762	-0.32579	0.181508	-1.79492	0.0726668	0.998499	248.153	157.644	239.371	225.7	221.001	186.737	129.346	165.909	173.655	190.103	1.13866	0.000652499	218.374	169.15
FZD8	8325	385.018	0.486862	0.271486	1.79489	0.0726705	0.998499	221.401	277.591	527.278	193.761	214.532	476.502	653.59	859.282	200.972	225.267	1.13864	0.000652499	286.913	483.123
CAVIN1	284119	40510.2	0.297898	0.166033	1.79422	0.072778	0.998499	29170.5	38975.8	46085	33201.3	32130.3	41031.8	47190.7	55368.2	38810	43138	1.138	0.000652499	35912.6	45107.7
PLD1	5337	905.967	0.344644	0.19213	1.79375	0.0728527	0.998499	837.633	1069.24	622.144	795.272	585.383	771.633	976.955	1026.76	1104.37	1270.28	1.13755	0.000652499	781.934	1030
KIF18A	81930	3205.33	-0.236604	0.131921	-1.79352	0.0728899	0.998499	3431.71	3550.42	3314.79	3408.92	3710.66	3330.15	2822.1	2962.1	2368.74	3153.74	1.13733	0.000652499	3483.3	2927.36
VLDLR-AS1	401491	111.67	-0.480953	0.268356	-1.7933	0.0729253	0.998499	73.8002	237.323	134.577	128.819	120.742	36.4889	103.869	46.1727	106.339	128.567	1.13712	0.000652499	139.052	84.2874
RAD51	5888	1433.79	-0.356119	0.198601	-1.79313	0.0729515	0.998499	1319.18	2215.58	1237.67	1938.67	1482.32	1590.49	1227.81	1274.84	1175.59	875.793	1.13697	0.000652499	1638.69	1228.9
ATP1A1	476	34434.3	0.22335	0.124599	1.79255	0.0730449	0.998499	29408.5	32694	35301.2	33595.2	27165.8	35596	34408	39484.7	37507.6	39182.1	1.13641	0.000652499	31632.9	37235.7
DOP1A	23033	579.575	0.306453	0.171083	1.79125	0.0732524	0.998499	480.624	365.837	476.536	615.351	619.88	589.188	592.836	704.33	664.378	686.789	1.13518	0.000652499	511.646	647.504
LOC107984933	107984933	3.38894	0.333084	0.205043	1.79117	0.0732662		2.76751	0	2.20619	0	0	2.14641	0	6.26071	2.92677	17.5818	1.1351		0.994739	5.78314
LINC01376	400945	62.4315	-0.460324	0.256833	-1.79105	0.0732857	0.998499	110.7	66.8274	76.1134	48.9725	78.6978	47.2209	62.7132	71.2156	40.9748	20.8784	1.13498	0.000652499	76.2623	48.6006
ARHGEF3	50650	3499.35	0.492075	0.275145	1.79079	0.0733275	0.998499	2903.12	1113.79	1131.77	4117.95	3562.96	2436.17	4714.27	2085.6	4428.21	8499.7	1.13473	0.000652499	2565.92	4432.79
LOC107986637	107986637	12.6576	0.46051	0.263414	1.79053	0.0733692	0.998499	6.45752	2.57028	9.92784	7.45234	6.46832	19.3177	27.437	43.0424	3.90237	0	1.13449	0.000652499	6.57526	18.7399
LOC102723654	102723654	9.78096	-0.476444	0.269539	-1.79046	0.0733804	0.998499	6.45752	6.85409	12.134	7.45234	38.8099	3.21961	5.87937	10.1737	6.82914	0	1.13442	0.000652499	14.3416	5.22035
BMPR1B	658	1280.3	0.417688	0.233319	1.79044	0.0733837	0.998499	1051.65	789.077	1100.89	1326.52	965.935	2076.65	1261.12	731.72	1264.37	2235.09	1.1344	0.000652499	1046.81	1513.79
PPP4R1-AS1	101927323	28.2763	-0.499789	0.279634	-1.79041	0.0733878	0.998499	9.22503	41.9813	34.1959	51.1018	45.2782	26.8301	23.5175	9.39106	21.463	19.7795	1.13438	0.000652499	36.3564	20.1962
WDR45B	56270	13046.3	0.266506	0.148855	1.79037	0.0733947	0.998499	11196.4	13092.2	11964.1	12785	9707.86	12932.1	13064	15733.9	12758.8	17229.1	1.13434	0.000652499	11749.1	14343.6
SCARF2	91179	7308.08	-0.339926	0.189882	-1.79022	0.0734184	0.998499	8862.49	8300.3	7743.71	9273.91	7266.07	8634.99	5416.86	3997.46	7202.79	6382.19	1.13419	0.000652499	8289.3	6326.86
GNPTAB	79158	1993.98	0.283391	0.158323	1.78994	0.0734637	0.998499	1552.57	2132.48	1498	1617.16	2103.28	2036.94	1948.03	2210.81	2260.45	2580.13	1.13393	0.000652499	1780.7	2207.27
LPP-AS2	339929	200.643	0.443937	0.248092	1.78988	0.0734736	0.998499	95.9403	91.6735	138.99	226.764	245.796	264.008	320.425	249.646	151.217	221.97	1.13387	0.000652499	159.833	241.453
MYDGF	56005	6421.22	0.378728	0.211602	1.78986	0.0734764	0.998499	6258.26	7898.48	5076.43	3946.55	3912.25	5322.01	7582.42	9267.42	8770.57	6177.8	1.13385	0.000652499	5418.4	7424.04
PRAC2	360205	3.01089	0.390761	0.226751	1.78981	0.0734837		0.922503	4.28381	0	0	0	10.732	1.95979	3.91294	3.90237	4.39545	1.13381		1.04126	4.98052
HEYL	26508	2.1478	0.197934	0.145708	1.7896	0.0735182		0	0.856761	0	0	0	0	0	0	10.7315	9.88976	1.13361		0.171352	4.12425
CYB5R2	51700	22.5406	0.484537	0.27493	1.7895	0.0735345	0.998499	16.6051	9.42438	29.7835	8.51696	0	28.9765	19.5979	25.8254	9.75592	76.9204	1.13351	0.000652499	12.866	32.2152
ZNF714	148206	32.0116	-0.489982	0.274015	-1.78879	0.0736487	0.998499	20.2951	64.2571	48.5361	19.1632	49.5904	18.2444	24.4974	18.7821	20.4874	36.2625	1.13283	0.000652499	40.3684	23.6548
SNORA71E	677821	5.84876	-0.482124	0.272936	-1.78842	0.0737083	0.998499	6.45752	4.28381	8.82474	8.51696	14.0147	1.0732	2.93968	0.782589	3.90237	7.69204	1.13248	0.000652499	8.41954	3.27798
LOC105373942	105373942	1.65488	0.235416	0.159545	1.78803	0.0737706		0	0.856761	0	0	0	2.14641	0	0	5.85355	7.69204	1.13212		0.171352	3.1384
SMAD2	4087	5724.71	-0.258407	0.14453	-1.78792	0.0737893	0.998499	5971.36	5557.81	6497.22	5609.49	7733.95	5406.8	4718.19	4588.32	5378.44	5785.51	1.13201	0.000652499	6273.97	5175.45
SNORD87	641648	11.1508	-0.507554	0.284125	-1.78788	0.073796	0.998499	17.5276	8.56761	23.165	15.9693	9.70247	5.36601	2.93968	7.0433	14.6339	6.59317	1.13197	0.000652499	14.9864	7.31521
CCDC81	60494	40.7493	-0.464363	0.259624	-1.78784	0.073802	0.998499	29.5201	38.5543	38.6083	74.5234	68.9954	30.0497	20.5778	43.825	33.1701	29.6693	1.13193	0.000652499	50.0403	31.4584
IL17RA	23765	3748.71	0.360822	0.201894	1.78724	0.073899	0.998499	2569.17	2302.12	3303.76	3991.26	3845.41	5787.78	4529.07	3736.08	2959.94	4462.48	1.13136	0.000652499	3202.35	4295.07
LOC124906025	124906025	155.606	-0.375398	0.210024	-1.78714	0.0739154	0.998499	142.988	250.174	159.948	205.472	139.069	122.345	142.085	140.866	92.6812	160.434	1.13127	0.000652499	179.53	131.682
PELI2	57161	1222.9	-0.328378	0.183752	-1.7871	0.0739214	0.998499	1390.21	1295.42	1466.01	1068.88	1678.53	1230.96	1194.49	707.46	1197.05	999.965	1.13123	0.000652499	1379.81	1065.99
LOC124902399	124902399	1.30718	0.273734	0.173126	1.7866	0.074003		0	0.856761	0	0	0	0	0.979894	3.91294	2.92677	4.39545	1.13075		0.171352	2.44301
RARS1	5917	5337.87	-0.312903	0.175161	-1.78638	0.0740381	0.998499	5253.65	6378.59	7817.62	5780.89	4681.98	3989.09	3789.25	5447.6	5072.1	5167.95	1.13054	0.000652499	5982.55	4693.2
LOC105377067	105377067	11.5207	-0.487225	0.275703	-1.78536	0.0742029	0.998499	38.7451	11.1379	2.20619	21.2924	8.62442	7.51242	2.93968	4.69553	13.6583	4.39545	1.12958	0.000652499	16.4012	6.64027
LOC105378480	105378480	5.69673	-0.467802	0.264779	-1.78438	0.0743627	0.998499	10.1475	4.28381	6.61856	9.58159	11.8586	0	5.87937	4.69553	3.90237	0	1.12864	0.000652499	8.49801	2.89545
KIF21A	55605	1781.77	-0.283004	0.158665	-1.78364	0.0744822	0.998499	2010.13	1809.48	2066.09	2215.48	1760.46	1437.02	1389.49	1908.73	1904.35	1316.44	1.12795	0.000652499	1972.33	1591.21
CYBC1	79415	5865.99	0.339217	0.190187	1.78361	0.0744877	0.998499	5529.48	6596.21	3360.02	4750.34	5160.64	5366.01	6214.49	8591.26	5977.45	7114.04	1.12792	0.000652499	5079.34	6652.65
MEX3A	92312	1720.95	-0.397538	0.222964	-1.78306	0.0745769	0.998499	2161.42	1823.19	1755.02	2144.15	2171.2	2047.67	1496.3	1571.44	1420.46	618.66	1.1274	0.000652499	2011	1430.91
TRBC1	28639	1.46453	0.344099	0.203581	1.78255	0.0746598		0.922503	0.856761	0	0	0	2.14641	0.979894	1.56518	4.87796	3.29659	1.12691		0.355853	2.5732
LOC107986386	107986386	1.51013	0.194626	0.138843	1.78205	0.0747415		0	0	0	0	0	1.0732	0	0	10.7315	3.29659	1.12644		0	3.02026
TRNE	4556	24.8197	-0.50214	0.282063	-1.78164	0.0748083	0.998499	11.07	49.6922	35.299	12.7754	52.8246	13.9516	24.4974	17.217	16.5851	14.2852	1.12605	0.000652499	32.3322	17.3072
LINC00938	400027	970.778	-0.341278	0.19164	-1.78084	0.0749393	0.998499	1106.08	1244.87	859.309	1215.8	1083.44	785.584	886.804	536.856	1138.52	850.519	1.12529	0.000652499	1101.9	839.656
RAP2A	5911	2015.48	-0.32588	0.183039	-1.78038	0.075014	0.998499	2091.31	3273.69	1616.03	2114.34	2263.91	1645.22	1716.78	1763.17	1598.99	2071.36	1.12486	0.000652499	2271.86	1759.1
ATP1B2	482	92.8417	-0.486665	0.277258	-1.78036	0.0750173	0.998499	23.9851	30.8434	29.7835	281.06	289.996	71.9046	37.236	28.9558	117.071	17.5818	1.12484	0.000652499	131.134	54.5498
SIT1	27240	2.9812	-0.359853	0.216509	-1.78034	0.0750198		13.8375	3.42705	0	4.25848	3.23416	0	0	0.782589	0.975592	3.29659	1.12482		4.95145	1.01095
INF2	64423	3887.88	0.358887	0.201616	1.78008	0.075063	0.998499	3011.05	3669.51	1848.78	4376.66	3716.05	5337.04	4372.29	4393.45	3640.91	4513.03	1.12457	0.000652499	3324.41	4451.34
LINC02724	100996455	3.82988	0.406708	0.237205	1.77956	0.0751485		3.69001	0.856761	1.10309	2.12924	0	0	11.7587	7.0433	2.92677	8.7909	1.12408		1.55582	6.10394
C4orf19	55286	291.346	0.4542	0.255294	1.77931	0.0751897	0.998499	190.958	331.567	130.165	273.607	216.689	203.909	191.079	598.68	374.627	402.184	1.12384	0.000652499	228.597	354.096
PSG4	5672	221.231	0.428286	0.251442	1.77923	0.0752015	0.998499	70.1102	143.079	251.505	57.4895	5.39026	53.6601	311.606	993.105	199.996	126.369	1.12377	0.000652499	105.515	336.947
PRR29	92340	264.797	0.444632	0.249958	1.77873	0.0752836	0.998499	335.791	305.864	121.34	97.9451	189.737	245.763	354.722	373.295	326.823	296.693	1.1233	0.000652499	210.135	319.459
NLGN4X	57502	835.55	0.364127	0.204716	1.7787	0.0752892	0.998499	554.424	783.08	485.361	755.881	981.028	1194.47	1070.04	1005.63	814.619	710.964	1.12327	0.000652499	711.955	959.146
LOC105372180	105372180	8.06157	0.499658	0.281687	1.77867	0.0752944	0.998499	3.69001	6.85409	6.61856	1.06462	6.46832	11.8052	15.6783	3.91294	14.6339	9.88976	1.12324	0.000652499	4.93912	11.184
VPS13B-DT	105375666	85.1487	-0.443612	0.249494	-1.77858	0.0753083	0.998499	79.3353	87.3897	90.4536	68.1357	187.581	63.319	81.3312	42.2598	69.267	82.4147	1.12316	0.000652499	102.579	67.7183
EP400P1	347918	428.428	-0.27223	0.153068	-1.77845	0.0753292	0.998499	560.882	448.943	386.083	491.855	472.187	444.306	374.32	341.991	399.993	363.723	1.12304	0.000652499	471.99	384.867
LOC124902138	124902138	59.4842	0.398253	0.223849	1.77798	0.0754066	0.998499	46.1251	63.4003	47.433	51.1018	38.8099	59.0262	55.854	85.3022	56.5843	91.2056	1.12259	0.000652499	49.374	69.5944
ATF3	467	9237.33	-0.438905	0.246911	-1.77797	0.0754083	0.998499	16570.9	12112	13039.7	6899.81	6838.09	9424.87	5729.44	4461.54	11603.7	5693.21	1.12258	0.000652499	11092.1	7382.55
LOC105376034	105376034	3.52413	-0.41758	0.241355	-1.77665	0.0756262		6.45752	5.14057	9.92784	6.38772	0	1.0732	0.979894	2.34777	2.92677	0	1.12133		5.58273	1.46553
FOXD2	2306	314.917	0.351033	0.1976	1.77644	0.0756608	0.998499	274.906	333.28	212.897	222.506	308.323	376.694	391.958	244.168	322.921	461.522	1.12113	0.000652499	270.382	359.453
LOC105372649	105372649	1.26021	-0.267694	0.174137	-1.77611	0.0757154		1.84501	4.28381	2.20619	3.19386	0	1.0732	0	0	0	0	1.12082		2.30577	0.214641
DKK1	22943	4.13634	0.275187	0.182189	1.77607	0.0757209		0	2.57028	2.20619	0	0	2.14641	3.91958	30.521	0	0	1.12078		0.955294	7.31739
CNTN1	1272	1535.57	0.468266	0.263816	1.77602	0.0757301	0.998499	1395.75	544.043	2344.07	635.579	973.482	2225.82	2493.83	1481.44	1093.64	2168.06	1.12073	0.000652499	1178.58	1892.56
LENEP	55891	3.67855	-0.388521	0.228121	-1.77587	0.0757539		1.84501	3.42705	5.51547	4.25848	15.0927	0	0	4.69553	1.95118	0	1.1206		6.02775	1.32934
HOXB7	3217	1763.52	0.291637	0.164249	1.77556	0.0758051	0.998499	1521.21	2041.66	1235.46	1331.84	1708.71	2011.18	1945.09	1889.17	1735.58	2215.31	1.1203	0.000652499	1567.78	1959.27
GCNT1	2650	660.27	0.433115	0.244011	1.77522	0.0758618	0.998499	642.062	625.436	386.083	702.65	297.543	445.379	722.182	747.372	713.157	1320.83	1.11998	0.000652499	530.755	789.785
LOC107984805	107984805	141.781	-0.418379	0.235747	-1.77508	0.0758849	0.998499	127.305	104.525	140.093	202.278	265.201	133.077	127.386	75.1285	130.729	112.084	1.11984	0.000652499	167.88	115.681
LOC124906067	124906067	2.52888	0.402029	0.232666	1.77491	0.0759131		2.76751	0.856761	1.10309	0	0	5.36601	0.979894	4.69553	2.92677	6.59317	1.11968		0.945473	4.11228
GTF3C2-AS1	100505624	2.91917	-0.402719	0.234901	-1.77487	0.07592		1.84501	0	8.82474	8.51696	4.31221	1.0732	0.979894	1.56518	0.975592	1.09886	1.11964		4.69979	1.13855
LINC00992	728342	24.7052	-0.49792	0.280442	-1.77468	0.0759511	0.998499	20.2951	27.4164	28.6804	51.1018	32.3416	12.8784	8.81905	26.608	31.2189	7.69204	1.11947	0.000652499	31.967	17.4433
TXNDC16	57544	717.526	-0.441106	0.248652	-1.77431	0.0760114	0.998499	488.004	981.849	403.732	1479.82	963.779	497.966	631.052	707.46	594.135	427.457	1.11912	0.000652499	863.437	571.614
MCM8-AS1	101929225	35.4878	-0.459697	0.25889	-1.77399	0.0760654	0.998499	28.5976	41.9813	47.433	64.9419	34.4977	25.7569	26.4572	36.7817	34.1457	14.2852	1.11881	0.000652499	43.4903	27.4853
CCR6	1235	77.8385	-0.413814	0.233329	-1.77351	0.0761442	0.998499	77.4902	107.952	56.2577	130.948	86.2442	75.1242	73.4921	42.2598	60.4867	68.1295	1.11836	0.000652499	91.7785	63.8984
AIF1L	83543	905.052	-0.433855	0.244711	-1.7732	0.0761962	0.998499	1140.21	902.17	656.34	1799.21	918.501	949.784	718.263	914.064	710.231	341.746	1.11807	0.000652499	1083.29	726.818
GHDC	84514	1574.23	0.298637	0.168418	1.77317	0.0762011	0.998499	1346.85	1303.99	1598.38	1427.66	1296.9	1474.58	2126.37	2210.81	1428.27	1528.52	1.11804	0.000652499	1394.76	1753.71
JUP	3728	557.474	0.471987	0.266384	1.77295	0.0762371	0.998499	906.82	232.182	245.99	399.233	338.509	671.825	536.002	364.686	848.765	1030.73	1.11783	0.000652499	424.547	690.402
GPR141	353345	60.3433	0.494503	0.281654	1.77281	0.0762604	0.998499	13.8375	12.8514	18.7526	20.2278	121.82	96.5883	27.437	36.7817	137.558	117.578	1.1177	0.000652499	37.4979	83.1887
IBA57-DT	574432	1.47636	0.195683	0.139194	1.77268	0.0762817		0	0	0	0	0	1.0732	4.89947	0	0	8.7909	1.11758		0	2.95271
PMP22	5376	1924.61	0.432421	0.244034	1.77226	0.0763507	0.998499	1804.42	2473.47	740.175	1227.51	1493.1	2134.6	1996.05	1471.27	2424.35	3481.2	1.11719	0.000652499	1547.73	2301.49
MIR3613	100500908	5.01514	0.461877	0.264061	1.77212	0.0763741	0.998499	0.922503	3.42705	1.10309	7.45234	0	9.65883	6.85926	5.47812	9.75592	5.49431	1.11705	0.000652499	2.581	7.44929
TRIM6	117854	655.8	-0.4624	0.261177	-1.77111	0.0765418	0.998499	999.993	1595.29	512.938	365.165	546.573	457.184	678.087	593.202	341.457	468.115	1.1161	0.000652499	803.992	507.609
LINC02870	170393	5.40141	-0.490847	0.277977	-1.77093	0.0765725	0.998499	9.22503	10.2811	7.72165	5.3231	5.39026	6.43922	3.91958	1.56518	1.95118	2.19772	1.11593	0.000652499	7.58824	3.21458
GOLGA8T	653075	1.09171	0.237605	0.151918	1.77075	0.076603		0	0	0	0	0	4.29281	0.979894	2.34777	0	3.29659	1.11575		0	2.18341
ZNF391	346157	291.611	-0.392237	0.221519	-1.77067	0.0766163	0.998499	397.599	425.81	346.371	282.124	246.874	259.715	148.944	184.691	349.262	274.716	1.11568	0.000652499	339.756	243.465
LOC124904895	124904895	13.9948	0.498018	0.281002	1.77061	0.076626	0.998499	3.69001	16.2785	12.134	7.45234	9.70247	16.098	21.5577	12.5214	18.5362	21.9772	1.11562	0.000652499	9.85146	18.1381
LOC107987043	107987043	6.34746	-0.48844	0.277232	-1.77008	0.0767146	0.998499	1.84501	12.8514	8.82474	10.6462	10.7805	3.21961	6.85926	2.34777	3.90237	2.19772	1.11512	0.000652499	8.98958	3.70535
ASPHD1	253982	900.707	0.399907	0.225988	1.76967	0.0767826	0.998499	797.965	909.881	570.299	958.159	496.982	619.238	1040.65	845.978	1409.73	1358.19	1.11474	0.000652499	746.657	1054.76
UCK1	83549	1954.25	-0.30972	0.175066	-1.76915	0.0768681	0.998499	2253.67	2675.67	1654.64	2227.19	2127	2174.31	1935.29	1579.26	1372.66	1542.8	1.11425	0.000652499	2187.63	1720.86
PADI4	23569	11.7615	-0.430185	0.251978	-1.76883	0.0769225	0.998499	67.3427	1.71352	3.30928	8.51696	8.62442	9.65883	0.979894	7.82589	1.95118	7.69204	1.11395	0.000652499	17.9014	5.62157
IMMP1L	196294	420.879	-0.286355	0.161896	-1.76867	0.0769484	0.998499	435.421	511.487	380.567	545.086	460.328	346.645	366.481	432.772	310.238	419.765	1.1138	0.000652499	466.578	375.18
RORA	6095	1638.64	-0.395199	0.223463	-1.76866	0.0769506	0.998499	1746.3	1014.41	1651.33	2363.46	2792.16	1473.51	1507.08	905.455	1471.19	1461.49	1.11379	0.000652499	1913.53	1363.74
CIRBP-AS1	148046	71.3729	0.432	0.244079	1.7686	0.0769604	0.998499	47.0476	97.6708	55.1547	33.0032	53.9026	62.2458	80.3513	110.345	83.9009	90.1067	1.11373	0.000652499	57.3558	85.3899
ZNF227	7770	1000.58	-0.301556	0.170523	-1.76841	0.0769932	0.998499	1172.5	1025.54	1239.88	991.162	1152.44	1124.72	933.839	852.239	901.447	612.066	1.11355	0.000652499	1116.3	884.862
C16orf92	146378	1.61757	-0.226806	0.158041	-1.76829	0.0770117		1.84501	2.57028	0	0	10.7805	0	0.979894	0	0	0	1.11344		3.03916	0.195979
CAPN10-DT	101752400	76.8297	0.434672	0.245858	1.76816	0.0770343	0.998499	59.0402	59.9733	76.1134	43.6494	68.9954	55.8065	106.808	57.129	94.6324	146.149	1.11332	0.000652499	61.5543	92.105
KRT14	3861	196.186	0.405823	0.242586	1.76794	0.0770703	0.998499	181.733	160.214	17.6495	66.0065	14.0147	95.515	145.024	72.7808	59.5111	1149.41	1.11311	0.000652499	87.9236	304.448
METAP1	23173	7071.34	0.297018	0.168034	1.76761	0.0771259	0.998499	7436.3	5561.24	7127.08	5566.9	5653.31	9127.59	8329.1	9158.64	6584.27	6169.01	1.1128	0.000652499	6268.97	7873.72
FAF1-AS1	105378715	23.2971	0.486617	0.275489	1.76736	0.0771673	0.998499	6.45752	20.5623	24.268	22.357	11.8586	36.4889	26.4572	16.4344	35.1213	32.9659	1.11257	0.000652499	17.1007	29.4935
RPS18	6222	59912.1	-0.324122	0.18342	-1.76712	0.0772088	0.998499	79181.2	70271.6	74114.6	66683.6	47262.9	59970.6	65972.4	45852.7	39293.9	50518	1.11233	0.000652499	67502.8	52321.5
LOC124903024	124903024	21.808	0.494494	0.27998	1.76681	0.07726	0.998499	18.4501	17.992	14.3402	19.1632	7.54637	20.3909	17.6381	14.0866	39.0237	49.4488	1.11205	0.000652499	15.4984	28.1176
LOC124904024	124904024	154.328	0.476533	0.269934	1.7667	0.0772777	0.998499	84.8703	69.3977	151.124	138.401	137.991	241.471	266.531	274.689	54.6331	124.171	1.11195	0.000652499	116.357	192.299
CLEC11A	6320	5709.14	0.328535	0.185967	1.76665	0.0772868	0.998499	4463.99	5275.08	4134.39	5920.36	5070.08	8255.08	5857.81	4560.93	8033.02	5520.68	1.11189	0.000652499	4972.78	6445.5
SOX2	6657	1532.01	0.489752	0.277669	1.76662	0.0772925	0.998499	558.114	1208.03	281.289	1150.85	2367.4	2311.68	3019.05	1632.48	1016.57	1774.66	1.11186	0.000652499	1113.14	1950.89
ATP2C2-AS1	105371374	17.3555	0.500835	0.28394	1.76613	0.0773746	0.998499	23.9851	5.14057	16.5464	4.25848	8.62442	31.1229	15.6783	22.6951	31.2189	14.2852	1.1114	0.000652499	11.711	23.0001
GMPPA	29926	2370.67	0.248611	0.140793	1.76578	0.077433	0.998499	2397.59	2195.88	2409.16	1915.25	1845.63	2654.03	2473.25	2996.53	2323.86	2495.52	1.11107	0.000652499	2152.7	2588.64
HIGD1B	51751	18.0926	0.488854	0.279317	1.76572	0.0774432	0.998499	9.22503	7.71085	14.3402	23.4217	0	13.9516	40.1757	41.4772	18.5362	12.0875	1.11102	0.000652499	10.9395	25.2456
DOK1	1796	1393.05	0.360422	0.204127	1.76568	0.0774499	0.998499	1603.31	1282.57	780.99	1226.44	1052.18	1741.81	1620.75	1647.35	1031.2	1943.89	1.11098	0.000652499	1189.1	1597
CFH	3075	5094.2	0.448973	0.25439	1.76549	0.0774821	0.998499	3380.05	3684.93	4259.04	3664.42	5079.78	7150.75	2913.23	3293.13	12116.8	5399.81	1.1108	0.000652499	4013.65	6174.75
LYPD3	27076	45.7315	0.499266	0.283392	1.76527	0.0775178	0.998499	71.9552	31.7002	16.5464	26.6155	9.70247	57.953	21.5577	51.6509	66.3402	103.293	1.1106	0.000652499	31.304	60.159
ANTKMT	65990	1047.63	0.352785	0.199849	1.76525	0.0775224	0.998499	1126.38	792.504	1009.33	764.398	802.071	1449.9	1462	1371.88	799.01	898.869	1.11057	0.000652499	898.936	1196.33
KRT10-AS1	147184	759.188	0.301504	0.170841	1.76478	0.0776004	0.998499	814.57	525.195	761.134	608.963	647.91	779.145	945.598	1018.93	701.45	788.983	1.11014	0.000652499	671.554	846.821
ZSCAN5A	79149	464.191	-0.380656	0.215743	-1.76445	0.077656	0.998499	612.542	380.402	537.206	520.599	638.207	512.991	531.103	327.122	344.384	237.354	1.10983	0.000652499	537.791	390.591
AP1M2	10053	2231.94	-0.480428	0.272573	-1.76433	0.0776762	0.998499	2098.69	7042.58	1922.69	1735.33	1197.72	1540.05	1594.29	1968.99	2213.62	1005.46	1.10971	0.000652499	2799.4	1664.48
MYD88	4615	1119.6	0.409066	0.231886	1.76418	0.0777009	0.998499	1318.26	1277.43	477.639	818.693	709.359	1418.77	1317.96	874.152	1580.46	1403.25	1.10957	0.000652499	920.276	1318.92
PTGES2	80142	2924.37	-0.312745	0.177275	-1.76418	0.077701	0.998499	3907.72	3487.88	2927.61	3198.12	2869.78	3336.59	2969.08	1932.21	2117.03	2497.71	1.10957	0.000652499	3278.22	2570.53
CTDSP1	58190	6041.22	0.26652	0.151086	1.76404	0.0777258	0.998499	4927.09	5598.08	5286.02	5843.7	5539.03	8634.99	6472.2	5348.21	6265.25	6497.57	1.10943	0.000652499	5438.79	6643.65
LOC105378009	105378009	1.36259	0.203578	0.141707	1.76352	0.077813		0	0	0	0	0	0	0	3.13035	3.90237	6.59317	1.10895		0	2.72518
PRKCB	5579	21.1945	0.461389	0.267365	1.76352	0.0778131	0.998499	10.1475	4.28381	8.82474	23.4217	10.7805	8.58562	56.8339	34.4339	54.6331	0	1.10895	0.000652499	11.4917	30.8973
HNRNPAB	3182	18226.2	-0.278557	0.158027	-1.76272	0.077948	0.998499	15382.7	21213.4	21769.5	22409.2	19931	14439.9	17040.4	17403.2	19239.6	13432.5	1.1082	0.000652499	20141.2	16311.1
DCAF10	79269	3604.69	-0.233038	0.132238	-1.76226	0.0780248	0.998499	4141.12	3941.1	4310.89	3512.18	3657.83	3796.99	3485.48	2917.49	3013.6	3270.21	1.10777	0.000652499	3912.62	3296.76
MIR1180	100302256	3.23777	0.279194	0.18345	1.76214	0.078045		0	2.57028	0	0	1.07805	3.21961	0	0	6.82914	18.6807	1.10766		0.729667	5.74588
LOC124901913	124901913	8.38945	0.491904	0.28012	1.76124	0.0781977	0.998499	3.69001	8.56761	4.41237	1.06462	7.54637	5.36601	16.6582	10.9562	5.85355	19.7795	1.10681	0.000652499	5.0562	11.7227
DNAJC2	27000	1921.68	-0.316319	0.179618	-1.76106	0.078229	0.998499	2884.67	1871.17	1847.68	2176.08	2009.49	1622.68	1196.45	1784.3	1850.7	1973.56	1.10663	0.000652499	2157.82	1685.54
PRIM1	5557	4398.45	-0.315815	0.179354	-1.76084	0.0782648	0.998499	6301.62	5694.89	3592.77	4624.71	4475	3883.92	4919.07	3306.44	3682.86	3503.17	1.10643	0.000652499	4937.8	3859.09
PI4KAP2	375133	1019.18	-0.275194	0.156315	-1.76052	0.07832	0.998499	1087.63	982.705	1269.66	1056.1	1227.9	773.779	1015.17	771.632	1107.3	899.968	1.10613	0.000652499	1124.8	913.569
DISC1FP1	101929222	6.5686	-0.442512	0.256862	-1.76003	0.0784036	0.998499	4.61251	27.4164	11.0309	5.3231	1.07805	4.29281	4.89947	3.13035	3.90237	0	1.10566	0.000652499	9.89219	3.245
RASL12	51285	3.21115	0.389555	0.232216	1.75979	0.0784441		0	0	0	2.12924	4.31221	5.36601	5.87937	2.34777	8.78032	3.29659	1.10544		1.28829	5.13401
MEIOSIN	388553	1.44455	-0.246311	0.163151	-1.75976	0.0784487		0.922503	0.856761	1.10309	0	10.7805	0	0	0.782589	0	0	1.10541		2.73258	0.156518
UBE2F	140739	902.648	0.288716	0.16409	1.75952	0.0784897	0.998499	682.652	741.955	854.897	804.853	933.594	999.152	916.201	923.455	847.789	1321.93	1.10519	0.000652499	803.59	1001.71
MAP6D1	79929	251.725	0.319813	0.181758	1.75948	0.0784965	0.998499	231.548	218.474	229.443	224.635	197.284	384.207	214.597	296.601	229.264	291.199	1.10515	0.000652499	220.277	283.173
SLC9A2	6549	64.4519	-0.493891	0.281171	-1.7594	0.0785095	0.998499	71.9552	32.5569	161.052	66.0065	85.1662	44.0013	20.5778	87.6499	19.5118	56.042	1.10508	0.000652499	83.3473	45.5566
MYO9B	4650	6410.46	0.23288	0.132373	1.75928	0.0785307	0.998499	5538.71	6328.04	5255.14	5577.55	6613.85	7944.92	6260.55	6854.69	6402.81	7328.31	1.10496	0.000652499	5862.66	6958.26
PAGE4	9506	6.03993	0.304468	0.196744	1.75924	0.0785365	0.998499	1.84501	2.57028	0	4.25848	0	0	1.95979	0	40.9748	8.7909	1.10493	0.000652499	1.73475	10.3451
C1orf146	388649	1.27446	0.268769	0.173077	1.75921	0.078541		0.922503	0	0	0	0	5.36601	2.93968	1.56518	1.95118	0	1.1049		0.184501	2.36441
LINC02220	105374658	1.34119	0.261959	0.169793	1.75905	0.0785684		0	0.856761	0	0	0	3.21961	1.95979	0.782589	0	6.59317	1.10475		0.171352	2.51103
ZNF648	127665	50.7716	0.497687	0.283999	1.75891	0.0785931	0.998499	71.9552	14.5649	40.8144	23.4217	20.483	98.7347	45.0751	15.6518	120.973	56.042	1.10462	0.000652499	34.2479	67.2954
FEZF1	389549	36.751	0.43445	0.246678	1.75883	0.0786067	0.998499	33.2101	29.1299	26.4742	34.0679	24.7952	34.3425	43.1154	64.1723	50.7308	27.4716	1.10454	0.000652499	29.5355	43.9665
LINC01470	101927134	24.7577	-0.497524	0.283362	-1.75864	0.0786394	0.998499	12.915	30.8434	29.7835	26.6155	62.5271	4.29281	28.4169	16.4344	21.463	14.2852	1.10436	0.000652499	32.5369	16.9785
FNTA	2339	2480.17	-0.31273	0.177833	-1.75856	0.078652	0.998499	2666.03	2230.15	3235.37	3214.09	2559.3	2340.66	2447.78	2646.72	1894.6	1566.98	1.10429	0.000652499	2780.99	2179.34
ZNF195	7748	1633.37	-0.33088	0.188162	-1.7585	0.0786624	0.998499	2364.37	1333.12	1950.27	1868.41	1715.18	1859.86	1562.93	1324.14	1074.13	1281.27	1.10423	0.000652499	1846.27	1420.47
SPOUT1	51490	1748.43	-0.312111	0.177524	-1.75816	0.078721	0.998499	1871.76	2258.42	1962.4	1818.37	1886.59	1787.96	1697.18	974.323	1443.88	1783.45	1.10391	0.000652499	1959.51	1537.36
FKBP7	51661	777.291	0.375571	0.21362	1.75815	0.0787218	0.998499	749.995	568.033	510.732	796.336	656.534	635.336	658.489	806.066	1406.8	984.581	1.1039	0.000652499	656.326	898.255
LOC124903981	124903981	10.273	0.498247	0.283888	1.75785	0.0787726	0.998499	8.30253	2.57028	9.92784	2.12924	10.7805	7.51242	17.6381	17.9995	12.6827	13.1863	1.10362	0.000652499	6.74208	13.8038
LOC107986656	107986656	10.73	-0.496001	0.283304	-1.75779	0.0787834	0.998499	17.5276	3.42705	24.268	19.1632	8.62442	10.732	5.87937	5.47812	7.80473	4.39545	1.10357	0.000652499	14.602	6.85794
LOC105369183	105369183	22.518	-0.483298	0.274771	-1.7577	0.0787993	0.998499	30.4426	23.9893	33.0928	24.4863	30.1855	12.8784	6.85926	25.0428	10.7315	27.4716	1.10348	0.000652499	28.4393	16.5967
TMUB2	79089	2873.08	0.323594	0.184153	1.75718	0.0788867	0.998499	2416.04	3553.85	2014.25	2286.81	2274.69	2412.56	3552.12	3848.77	3178.48	3193.29	1.103	0.000652499	2509.13	3237.04
BRD3	8019	2932	-0.345477	0.196708	-1.75631	0.0790349	0.998499	2976.92	4080.75	2451.07	3926.32	3250.33	3331.22	3094.51	1946.3	2269.23	1993.34	1.10218	0.000652499	3337.08	2526.92
CHRM1	1128	16.334	0.491786	0.282065	1.75602	0.0790846	0.998499	3.69001	7.71085	11.0309	17.0339	11.8586	49.3673	27.437	21.9125	7.80473	5.49431	1.10191	0.000652499	10.2649	22.4032
SNORD74	619498	42.4039	-0.471276	0.268204	-1.75598	0.0790926	0.998499	69.1877	51.4057	56.2577	62.8126	23.7172	24.6837	50.9545	37.5643	33.1701	14.2852	1.10186	0.000652499	52.6762	32.1316
LIAS	11019	1091.97	-0.324235	0.18472	-1.75525	0.079216	0.998499	1703.86	1091.51	1431.81	1057.17	868.91	957.297	1064.17	986.844	887.788	870.299	1.10119	0.000652499	1230.65	953.279
LOC124907776	124907776	25.5022	-0.486022	0.276798	-1.7552	0.0792243	0.998499	23.0626	29.9866	20.9588	25.5509	62.5271	10.732	26.4572	24.2603	11.7071	19.7795	1.10114	0.000652499	32.4172	18.5872
VPS25	84313	3614.71	0.277496	0.158178	1.75432	0.0793755	0.998499	4099.6	3040.65	3579.54	2974.55	2487.07	3769.09	3754.96	4397.37	3778.47	4265.78	1.10031	0.000652499	3236.28	3993.13
LOC124903154	124903154	5.04705	-0.418203	0.245685	-1.75427	0.0793844	0.998499	15.6825	10.2811	9.92784	0	3.23416	2.14641	4.89947	2.34777	1.95118	0	1.10026	0.000652499	7.82514	2.26897
TMEM94	9772	4193.4	0.314876	0.179504	1.75414	0.0794062	0.998499	4301.63	4138.16	3120.65	3208.77	3633.04	3778.75	4928.87	6485.31	3803.83	4535.01	1.10015	0.000652499	3680.45	4706.35
PCDH10	57575	1.28788	0.266042	0.171197	1.75405	0.0794221		0	0.856761	0	0	0	0	0.979894	4.69553	1.95118	4.39545	1.10006		0.171352	2.40441
GLE1	2733	3580.76	-0.302833	0.172664	-1.7539	0.0794485	0.998499	4858.82	3916.26	3653.44	3637.81	3921.96	4122.17	3682.44	2832.97	2560.93	2620.79	1.09991	0.000652499	3997.66	3163.86
LOC100287290	100287290	31.8836	-0.455337	0.259585	-1.75363	0.0794941	0.998499	35.9776	31.7002	63.9794	36.1971	26.9513	23.6105	35.2762	24.2603	15.6095	25.2738	1.09967	0.000652499	38.9611	24.806
SIAH2	6478	2493.47	-0.277281	0.158127	-1.75353	0.0795109	0.998499	2855.15	2660.24	2665.07	2587.03	3003.45	2533.83	2019.56	1841.43	2862.39	1906.53	1.09957	0.000652499	2754.19	2232.75
TRAPPC2B	10597	222.58	-0.288349	0.164468	-1.75312	0.079582	0.998499	295.201	212.477	215.103	240.604	271.669	218.933	211.657	207.386	173.655	179.115	1.09919	0.000652499	247.011	198.149
FRMD8	83786	3114.45	0.295499	0.168571	1.75298	0.079606	0.998499	2642.97	2514.59	2475.34	3506.86	2672.49	3590.94	3432.57	3007.49	2805.8	4495.45	1.09905	0.000652499	2762.45	3466.45
LOC124904961		4.87197	-0.38527	0.231891	-1.75266	0.0796596	0.998499	3.69001	1.71352	12.134	11.7108	9.70247	0	2.93968	0	6.82914	0	1.09876	0.000652499	7.79017	1.95376
LOC124901381	124901381	2.55963	-0.324354	0.201347	-1.75189	0.0797935		3.69001	0	7.72165	9.58159	1.07805	0	1.95979	1.56518	0	0	1.09803		4.41426	0.704993
LOC124901908	124901908	11.0324	0.444441	0.260367	1.75136	0.0798831	0.998499	11.07	0.856761	11.0309	2.12924	3.23416	19.3177	38.2159	17.9995	0.975592	5.49431	1.09755	0.000652499	5.66423	16.4006
LINC01727	101929625	3.9563	-0.352445	0.217044	-1.75109	0.0799297		1.84501	2.57028	15.4433	12.7754	0	3.21961	0	0.782589	2.92677	0	1.09729		6.52681	1.38579
GON7	84520	856.996	0.276486	0.157913	1.75084	0.079974	0.998499	622.689	858.475	879.165	635.579	843.037	877.88	962.256	1080.76	971.689	838.432	1.09705	0.000652499	767.789	946.203
FLRT2-AS1	100506731	78.9267	0.465658	0.265904	1.75079	0.0799815	0.998499	56.2727	74.5382	91.5567	51.1018	29.1074	78.3438	75.4519	182.343	95.608	54.9431	1.09701	0.000652499	60.5154	97.338
MCHR1	2847	2.03695	-0.188938	0.144662	-1.74999	0.0801202		0	0	0	10.6462	8.62442	0	0	0	0	1.09886	1.09626		3.85413	0.219772
IL1RN	3557	13.5014	-0.475218	0.274654	-1.74999	0.0801208	0.998499	4.61251	3.42705	25.3711	46.8433	16.1708	6.43922	5.87937	15.6518	2.92677	7.69204	1.09625	0.000652499	19.285	7.71783
SNORD139	116936	52.6097	-0.422997	0.241754	-1.74988	0.0801398	0.998499	42.4351	65.9706	68.3918	76.6527	59.2929	28.9765	51.9344	28.9558	41.9504	61.5363	1.09615	0.000652499	62.5486	42.6707
GCGR	2642	6.59115	-0.408507	0.243729	-1.74848	0.0803807	0.998499	1.84501	0.856761	5.51547	13.8401	29.1074	7.51242	1.95979	2.34777	2.92677	0	1.09485	0.000652499	10.2329	2.94935
LOC124902704	124902704	4.96154	0.473015	0.271912	1.74815	0.0804386	0.998499	3.69001	3.42705	4.41237	0	2.15611	7.51242	7.83916	3.13035	9.75592	7.69204	1.09454	0.000652499	2.73711	7.18598
LOC105369968	105369968	12.182	-0.494179	0.283455	-1.74811	0.0804452	0.998499	26.7526	18.8488	14.3402	17.0339	5.39026	3.21961	10.7788	3.13035	14.6339	7.69204	1.0945	0.000652499	16.4731	7.89094
ADAMTSL2	9719	175.112	-0.382512	0.234067	-1.74795	0.0804718	0.998499	145.755	189.344	78.3196	706.908	258.733	116.979	23.5175	0	141.461	90.1067	1.09436	0.000652499	275.812	74.4128
LOC124903016	124903016	1.97105	-0.34768	0.211193	-1.74774	0.0805092		5.53502	3.42705	2.20619	0	5.39026	1.0732	0.979894	0	0	1.09886	1.09415		3.3117	0.630392
TEX49	255411	9.00389	-0.473908	0.274533	-1.74772	0.0805128	0.998499	8.30253	5.14057	5.51547	9.58159	35.5757	3.21961	7.83916	1.56518	7.80473	5.49431	1.09414	0.000652499	12.8232	5.1846
[truncated: 31,847 more rows]

## Sheet: U2OS WT vs. WT +IFNg
Dataset EV1B: RNA-seq expression comparing U2OS WT clones +/- IFNγ treatment (data in Fig. EV1C)
Gene_names	Entrez_IDs	baseMean	log2FoldChange	lfcSE	stat	pvalue	padj	WT1	WT3	WT4	WT5	WT6	WT1IF	WT3IF	WT4IF	WT5IF	WT6IF	pval_-log10	padj_-log10	Control_mean	Treatment_mean
IRF1	3659	15609.2	4.86733	0.126283	38.527	0	0	940.102	876.122	940.081	1103.91	985.208	29306.8	27863.8	36160.7	29545.6	28369.9	inf	inf	969.085	30249.4
PSMB10	5699	8900.06	3.74056	0.113701	32.8899	3.06893e-237	3.79105e-233	1183.05	1257.48	1275.82	1097.39	1147.89	16935.1	16175.7	18937.2	14745	16245.9	236.51301289756449	232.4212404561448	1192.33	16607.8
GBP5	115362	23350.9	11.5928	0.286686	31.9989	1.12914e-224	9.29884e-221	2.8808	5.01788	8.10414	0	3.03141	59251.3	40521.9	58427	45007.9	30281.8	223.947252368248	220.03157118588399	3.80685	46698
WARS1	7453	73454.2	4.82009	0.160995	29.9378	6.33762e-197	3.91443e-193	3652.86	5067.06	3739.48	5850.91	4253.07	142154	137063	128397	158330	146034	196.19807348603251	192.4073310402768	4512.68	142396
CD74	972	24934	9.69972	0.320889	29.415	3.52972e-190	1.7441e-186	22.0862	14.0501	15.0506	13.9618	12.1256	82029.7	58880.1	14635	50857.8	42860.1	189.45226021435869	185.75842778161109	15.4548	49852.6
IDO1	3620	22368.8	11.8593	0.294106	27.7106	5.20401e-169	2.14284e-165	2.8808	0	8.10414	0	0	39539.2	40019.6	64404.1	38890.5	40823.6	168.28366199384499	164.66901080714501	2.19699	44735.4
BATF2	116071	7714.4	7.8545	0.29263	26.4647	2.46883e-154	7.85537e-151	29.7683	51.1824	46.3094	9.30785	18.1885	19261.4	13511.2	12848.4	15369.6	15998.7	153.6075086243336	150.1048332609233	30.9513	15397.9
STAT1	6772	88914.1	3.48304	0.131614	26.4636	2.54363e-154	7.85537e-151	13596.4	12547.7	13182	15038.7	15203.5	187038	160249	136633	153430	182222	153.594545711015	150.1048332609233	13913.7	163915
UBE2L6	9246	12778.1	3.68444	0.140313	26.2546	6.33593e-152	1.73928e-148	1495.14	2052.31	1873.22	1825.27	1450.02	22404.1	22977.2	22570.2	27322.3	23811	151.19818939013621	147.75962946249189	1739.19	23817
GBP4	115361	10528.7	8.76594	0.352101	24.0376	1.12432e-127	2.77774e-124	2.8808	6.02146	19.6815	13.031	0	15307.8	15777.7	24812.8	31519	17828.1	126.9491102642392	123.55630782715551	8.32295	21049.1
LAP3	51056	11632.1	2.84484	0.124923	22.771	8.88025e-115	1.9945e-111	2519.74	2554.1	2760.04	2791.42	3117.3	20758.6	18388.1	20196.6	24192.4	19042.7	114.05157497865061	110.7001652267251	2748.52	20515.7
HLA-E	3133	38801.2	3.60572	0.176697	20.4059	1.48156e-92	3.05029e-89	5534.02	5618.02	6362.91	5632.18	3670.03	87739.6	70052.3	66012.4	78385.1	59005.2	91.829280580396187	88.515659389360152	5363.43	72238.9
NLRC5	84166	5225.88	3.55076	0.176268	20.1374	3.46874e-90	6.5922e-87	734.605	648.31	788.417	896.345	681.057	8558.96	7792.72	8291.87	11277.3	12589.2	89.459828470270267	86.180969385493441	749.747	9702.02
PSME2	5721	13724.4	2.19302	0.111345	19.6951	2.37468e-86	4.19064e-83	4819.59	5056.02	4987.52	4621.35	4678.48	21099.5	24426.4	24381.7	19387.7	23786	85.624394325132286	82.377719923726858	4832.59	22616.2
GBP1	2633	24320.8	6.88114	0.35962	19.5388	5.14191e-85	8.46907e-82	57.6161	98.3505	131.982	259.689	22.2303	48289.6	44437.6	41267.8	65365.6	43277.7	84.288875260391592	81.072164082363614	113.974	48527.7
SPATA1	100505741	553.107	5.61696	0.27996	19.3939	8.6907e-84	1.34195e-80	10.5629	8.02861	8.10414	12.1002	29.3036	1070.14	1330.35	1037.55	1256.07	768.865	83.060945248976367	79.872262794548618	13.6199	1092.6
TAP1	6890	27667.7	4.15229	0.217012	19.1348	1.29565e-81	1.88296e-78	2202.85	2488.87	3378.27	2914.29	1383.33	55945.2	47483.8	56675.2	60647.8	43557.4	80.887512700938814	77.725159185233423	2473.52	52861.9
PDCD1LG2	80380	1170.32	3.93415	0.211912	18.5214	1.38736e-76	1.90422e-73	147.881	98.3505	179.449	81.909	108.12	2689.87	2131.26	2240.27	2169.58	1856.55	75.857812165568433	72.720282233588065	123.142	2217.51
PSME1	5720	19935.6	2.13571	0.120324	17.7494	1.74256e-70	2.26588e-67	7183.77	7656.28	8061.31	7004.15	6257.84	32046.1	34743.6	35590.8	28462.2	32349.8	69.758812599733275	66.644763763602427	7232.67	32638.5
IL18BP	10068	4123.15	4.1138	0.231903	17.729	2.50254e-70	3.09139e-67	432.121	295.051	380.895	479.354	251.607	7386.65	6604.39	9080.5	11102.6	5218.3	69.6016190234227	66.509846582003021	367.806	7878.5
GBP2	2634	13948.2	5.93674	0.340323	17.5888	3.00142e-69	3.5311e-66	95.0665	150.536	363.529	285.751	49.513	26078.1	28791.3	26639.8	33806.7	23222.1	68.522673530709284	65.452090388359551	188.879	27707.6
DTX3L	151636	12492.8	2.51411	0.143802	17.4823	1.95317e-68	2.19341e-65	4359.62	3783.48	3238.18	3489.51	3032.42	24351.9	23347.2	19384.7	20703.3	19237.9	67.709259598621173	64.658879842359724	3580.64	21405
APOL3	80833	3925.66	5.89791	0.345532	17.1367	7.90301e-66	8.4892e-63	14.404	43.1538	59.0445	119.14	24.2513	5210.88	8915.35	9320.12	7001.61	8548.61	65.10220773827993	62.071133137213863	51.9988	7799.31
UBA7	7318	3151.83	4.62185	0.271174	17.0275	5.13186e-65	5.28283e-62	182.451	172.615	162.083	281.097	77.8062	5662.6	8800.38	6604.5	4446.52	5128.3	64.289724858472852	61.277133663100791	175.21	6128.46
PARP9	83666	8504.21	2.65144	0.155933	17.0023	7.88938e-65	7.7966e-62	2684.91	2219.91	1947.31	2504.74	1758.22	15798.3	16750.6	12568.5	14026.7	14783	64.102957095506952	61.108094667095322	2223.02	14785.4
LGALS17A	400696	1440	8.1567	0.349113	16.9697	1.37739e-64	1.30883e-61	0	1.00358	1.15773	4.65392	0	1627.26	2097.45	4642.61	3837.52	2188.39	63.860944266259999	60.883115177147147	1.36305	2878.64
APOL6	80830	18368.8	4.87788	0.291295	16.7696	4.07229e-63	3.7263e-60	572.32	889.169	691.168	1451.09	313.246	29120.7	39121.1	29831.5	40794.6	40902.7	62.390161077501233	59.428722404576547	783.399	35954.1
TRIB3	57761	10529.1	3.51027	0.214739	16.3458	4.66328e-60	4.11468e-57	1100.47	1616.76	1698.4	1701.47	1266.12	27094.4	15476.3	13324.5	23128.6	18884.4	59.331308321938607	56.385663916197167	1476.64	19581.6
PARP14	54625	16032	2.91413	0.178624	16.3137	7.88793e-60	6.71997e-57	4515.18	3806.56	2927.91	3498.82	2685.83	30897.4	34595.8	25929.5	23230.1	28233.3	59.103036801478638	56.172632362293918	3486.86	28577.2
IL15RA	3601	960.323	5.59215	0.34376	16.0365	7.10055e-58	5.84754e-55	14.404	3.01073	18.5238	39.093	7.07329	2405.93	1664.62	2275.17	1774.31	1401.09	57.148708174301063	54.233026991937059	16.4209	1904.23
HLA-DMB	3109	875.625	5.54824	0.348728	15.6796	2.08676e-55	1.66308e-52	13.4438	19.0679	28.9434	9.30785	4.04188	2515.63	1836.59	678.518	2405.77	1244.93	54.680526539912513	51.779085796663111	14.961	1736.29
IL12RB1	3594	429.44	6.79468	0.345763	15.3651	2.80565e-53	2.16614e-50	1.92054	1.00358	4.63094	0	2.02094	1447.65	679.182	508.694	947.668	701.63	52.551966902626852	49.664314443863098	1.9152	856.964
GBP1P1	400759	1739.81	4.66892	0.305058	15.2834	9.86836e-53	7.38811e-50	72.0201	80.2861	152.821	80.0475	26.2722	3311.52	2982.41	2648.93	5069.19	2974.61	52.005755055248137	49.131466558042362	82.2894	3397.33
XAF1	54739	988.791	8.05112	0.343864	15.2609	1.39393e-52	1.01289e-49	3.84107	0	1.15773	0	0	1783.21	1502.32	2056.49	3285.12	1255.78	51.855760046375721	48.994436526334312	0.999761	1976.58
HERC6	55008	1676.3	2.22225	0.145913	15.2259	2.38012e-52	1.68009e-49	641.459	461.645	559.186	665.511	530.497	2902.82	2493.55	2686.15	3211.92	2610.24	51.623401434339172	48.774667041605788	571.66	2780.94
CD274	29126	1695.72	3.44775	0.228603	15.0687	2.60056e-51	1.7847e-48	305.365	172.615	276.699	235.488	224.324	2966.28	2078.12	2493.07	4543.14	3662.14	50.584933884808592	47.74843394849222	242.898	3148.55
CIITA	4261	2392.88	4.17788	0.277285	15.0568	3.11287e-51	2.07856e-48	179.57	241.862	149.348	121.002	218.261	6369.21	3156.31	2197.62	5180.45	6115.13	50.506838346262789	47.682237633246118	182.009	4603.75
CEACAM1	634	574.628	4.93017	0.328337	14.8207	1.07729e-49	7.00407e-47	11.5232	23.0823	37.0475	9.30785	16.1675	906.661	1110.07	2084.41	922.292	625.719	48.967668411583723	46.154649571116863	19.4257	1129.83
CASP4	837	5112.84	2.09212	0.14157	14.777	2.06215e-49	1.30634e-46	1915.73	2091.45	2198.54	1736.84	1487.41	9465.62	8033.28	8405.09	8112.27	7682.14	48.685680758852349	45.883942928795179	1886	8339.68
ISG20	3669	2968	3.52615	0.239617	14.7099	5.57108e-49	3.44098e-46	603.048	462.649	393.63	238.281	277.879	7480.22	5119.47	5168.37	4949.15	4987.32	48.254060926799973	45.463318481044269	395.097	5540.9
ITK	3702	1365.79	4.59867	0.312115	14.7058	5.91979e-49	3.56718e-46	35.5299	104.372	99.5652	70.7396	20.2094	2361.84	2645.23	3334.43	2978.66	2007.29	48.227693587420568	45.447675007056652	66.0832	2665.49
ISG15	9636	4576.19	3.17554	0.217144	14.6215	2.04805e-48	1.20474e-45	813.347	1062.79	960.92	717.635	459.764	7419.99	8581.07	7894.84	10747.4	7104.14	47.688658745934553	44.91910559924878	802.891	8349.49
SAMHD1	25939	6901.04	2.68926	0.185501	14.4961	1.2814e-47	7.36237e-45	1532.59	1428.09	2107.08	1665.17	1879.47	8439.58	10411.9	13030.6	13996.4	14519.5	46.892316577815677	44.132982596311599	1722.48	12079.6
CASP1	834	1172.9	4.6224	0.319017	14.4555	2.31384e-47	1.29922e-44	44.1723	82.2933	92.6188	37.2314	13.1361	2760.85	2435.59	2470.58	1939.25	1853.3	46.635666271323707	43.886316510726239	53.8904	2291.91
NMI	9111	4830.68	2.10806	0.146297	14.4084	4.5832e-47	2.51628e-44	1970.47	1352.82	1935.73	1911.83	1636.96	7669.51	6772.5	7976.27	8656.86	8423.9	46.338831511717117	43.599241588408788	1761.56	7899.81
LOC112268267	112268267	202.235	4.43628	0.303154	14.1959	9.71159e-46	5.21597e-43	11.5232	3.01073	17.366	16.7541	8.08376	292.541	326.548	313.281	568.015	465.223	45.012709743077032	42.28266513767494	11.3476	393.122
TAP2	6891	15330	2.61541	0.188031	13.9092	5.56978e-44	2.92781e-41	4130.11	3949.07	4806.92	4622.28	2492.83	27100.9	23546.3	29626.8	30171.2	22853.4	43.25416164159661	40.533457062448662	4000.24	26659.7
GBP3	2635	1662.36	2.7756	0.199857	13.8816	8.18535e-44	4.21307e-41	522.386	284.012	478.144	333.221	319.308	2906.05	2621.08	2788.51	2636.1	3734.8	43.086962990565922	40.375401790857843	387.414	2937.31
TMEM229B	161145	1032.05	3.5223	0.254643	13.8113	2.18001e-43	1.09917e-40	148.842	101.361	170.187	137.756	111.152	2245.68	1507.15	3050.62	1755.77	1092.03	42.661541526738503	39.95893516968335	133.86	1930.25
IFI44L	10964	4142.85	4.24316	0.308224	13.7826	3.24444e-43	1.60314e-40	233.345	332.184	475.829	224.319	83.869	5624.95	7359.9	7627.31	10518	8948.76	42.488860294553611	39.795027861805963	269.909	8015.79
NUB1	51667	1697.75	1.92498	0.140353	13.7128	8.51009e-43	4.12255e-40	756.691	640.282	603.18	730.666	715.413	2910.35	2242.36	2438.01	3102.61	2837.97	42.070066026319779	39.384833765334051	689.246	2706.26
FATE1	89885	122.338	5.11668	0.327331	13.654	1.91218e-42	9.08504e-40	1.92054	4.01431	1.15773	2.79235	6.06282	177.46	187.427	285.365	343.542	213.634	41.718472188109253	39.041673094660382	3.18955	241.486
SMTNL1	219537	115.636	3.80759	0.274411	13.4715	2.30086e-41	1.07255e-38	10.5629	17.0608	11.5773	6.51549	12.1256	140.893	279.208	236.512	229.353	212.549	40.638109937297934	37.969583369815062	11.5684	219.703
APOL2	23780	5887.92	2.51329	0.187782	13.383	7.59849e-41	3.47645e-38	1545.07	2037.26	1806.07	1355.22	1449.01	6651	10835	12009.4	10116.9	11074.3	40.119272794332183	37.458864117071478	1638.53	10137.3
BST2	684	5432.02	4.93085	0.374241	13.3714	8.88252e-41	3.99003e-38	119.073	68.2432	70.6218	353.698	33.3455	10561.6	10173.2	7991	15604.8	9344.58	40.051463688446049	37.39902394085663	128.996	10735
HLA-DRB1	3123	1461.55	5.15104	0.43265	13.3012	2.27747e-40	1.00477e-37	0	2.00715	6.94641	3.72314	2.02094	4419.3	2840.39	747.533	5033.08	1560.5	39.642546625799604	36.997932215722138	2.93953	2920.16
LOC124903696	124903696	106.18	3.86507	0.280743	13.2934	2.52704e-40	1.09532e-37	5.76161	10.0358	10.4196	5.58471	18.1885	179.611	163.274	197.739	258.632	212.549	39.597387229913267	36.960459648502102	9.99803	202.361
LOC100419583	100419583	4752.81	2.68917	0.202654	13.2683	3.53564e-40	1.50606e-37	1361.66	1139.06	1552.52	1017.35	767.957	10117.4	9414.83	8035.98	7446.66	6674.7	39.451532493842407	36.822158050321683	1167.71	8337.91
IFIH1	64135	2191.58	2.85228	0.215488	13.232	5.73451e-40	2.4013e-37	490.697	522.863	663.382	451.43	260.701	3643.85	3391.08	4693.02	3937.07	3861.68	39.241503307434307	36.619552881992803	477.815	3905.34
APOL1	8542	14088.6	4.50632	0.342517	13.2297	5.91493e-40	2.43557e-37	863.281	590.103	865.986	730.666	90.9423	23429.1	26786.6	28580.7	31679	27269.2	39.228050575715912	36.613399389015889	628.196	27548.9
SESN2	83667	11006.3	2.61726	0.199299	13.132	2.15931e-39	8.74554e-37	2968.19	2852.16	2098.97	2767.22	3512.39	24468	16244.3	13861.1	23859.6	17431.2	38.665685955618549	36.058213353545653	2839.79	19172.9
RBCK1	10616	6419.44	1.43427	0.116233	12.3394	5.55916e-35	2.21523e-32	3296.6	3663.05	3705.91	3029.7	3434.59	8712.76	8969.45	9303.06	9231.71	10847.6	34.254991197450273	31.654580449864859	3425.97	9412.92
RAB39B	116442	2000.15	2.37555	0.193821	12.2534	1.61004e-34	6.31391e-32	456.127	793.829	509.403	638.518	618.407	3523.39	3546.62	2562.08	4336.24	3016.9	33.793163407779993	31.199701520149912	603.257	3397.05
SLFN5	162394	7084.72	2.49614	0.20693	12.0623	1.67022e-33	6.44757e-31	1384.71	2083.42	2724.15	2005.84	1602.61	8721.37	12286.1	14344.3	11455	14239.7	32.777226188369717	30.190603725269941	1960.15	12209.3
IFIT5	24138	2972.16	1.65146	0.137084	12.0463	2.02943e-33	7.71369e-31	1455.77	1415.04	1187.84	1350.57	1620.79	4350.47	4119.53	4199.83	5459.58	4562.22	32.692626928937003	30.112737848496192	1406	4538.33
RTP4	64108	619.214	3.97101	0.32894	12.0425	2.12302e-33	7.94717e-31	52.8147	52.186	78.726	33.5082	11.1152	1279.87	1476.23	1649.38	780.777	777.54	32.673045830947089	30.099787329405292	45.67	1192.76
DNPEP	23549	8041.35	1.47027	0.122163	12.0351	2.3248e-33	8.5726e-31	4495.01	3958.1	4614.73	3733.38	4230.84	12799.7	11123.9	12604.9	10221.3	12631.5	32.633615308250093	30.066887673867249	4206.41	11876.3
FLT3LG	2323	629.852	2.35876	0.195891	12.0315	2.42819e-33	8.8222e-31	174.769	232.83	254.702	167.541	129.34	940.002	1169.97	1113.54	926.196	1189.63	32.614716575584858	30.054423051207429	191.836	1067.87
PSMB9	5698	13127.7	4.07093	0.340801	11.9971	3.67884e-33	1.31724e-30	642.419	874.115	1457.59	1107.63	149.55	23018.2	24688.2	26041.1	30600.6	22697.2	32.434288590296703	29.880335243950292	846.261	25409.1
IRF9	10379	3854.54	2.18602	0.182706	11.9636	5.51297e-33	1.94576e-30	1360.7	1077.84	1184.36	1308.68	1645.04	7965.28	5891.4	4483.64	6836.68	6791.82	32.258614413291177	29.710910016221771	1315.33	6393.76
BCO1	53630	136.741	3.56894	0.295395	11.8708	1.67894e-32	5.84223e-30	29.7683	8.02861	16.2083	17.6849	5.05235	274.257	236.699	288.467	263.512	227.731	31.774965466588231	29.233421378223639	15.3485	258.133
C3	718	919.301	2.21386	0.186515	11.864	1.82133e-32	6.2497e-30	278.478	363.295	254.702	293.197	348.612	2003.69	1116.83	1681.95	1383.93	1468.33	31.739610653344691	29.2041407126923	307.657	1530.94
DPYD	1806	3124.08	1.99866	0.168729	11.8443	2.30411e-32	7.798e-30	980.434	1255.47	1594.2	1016.42	1158	5285.09	5583.2	4989.24	4044.42	5334.34	31.637496264931031	29.108016687967819	1200.9	5047.26
MTHFD2	10797	29723.2	2.07326	0.176786	11.7275	9.21488e-32	3.07652e-29	8102.74	12445.3	9540.89	12089	12256	53992	45606.6	35956.8	53799.4	53443.2	31.03551045587524	28.51193973852256	10886.8	48559.6
PLAAT4	5920	3736.01	4.35077	0.440659	11.701	1.26025e-31	4.15143e-29	18.2451	20.0715	37.0475	45.6084	0	6106.78	5637.31	8486.51	9131.18	7877.34	30.89954387087597	28.38180269718401	24.1945	7447.82
IFIT3	3437	6096.37	4.23531	0.366614	11.6584	2.08024e-31	6.76242e-29	169.007	335.194	706.218	178.711	63.6596	9117.16	9661.19	15878.1	12877.9	11976.5	30.681886869607531	28.16989802480466	290.558	11902.2
SAMD9L	219285	4669.39	3.49862	0.300877	11.6376	2.65318e-31	8.5129e-29	601.128	385.373	953.974	590.117	222.303	6202.51	5971.58	12023.3	10291.6	9451.94	30.576234004431321	28.069922292520129	550.579	8788.19
DDX60	55601	1917.43	3.04735	0.264333	11.5259	9.76677e-31	3.09356e-28	362.981	379.352	555.713	250.381	156.623	2751.17	3231.67	3363.9	4116.64	4005.91	30.010249118857871	27.509541284464682	341.01	3493.86
CXCL10	3627	4796.8	2.51816	0.45622	11.2691	1.8649e-29	5.83217e-27	0	0	1.15773	3.72314	0	7908.28	2709.96	9709.39	25196.6	2438.9	28.72934504851484	26.234169702721619	0.976175	9592.63
IFITM1	8519	2216.36	4.20185	0.442899	11.2659	1.93269e-29	5.96862e-27	17.2848	11.0393	13.8928	32.5775	1.01047	3742.8	2861.65	1637.75	10942.6	2903.03	28.713838268285681	26.224125818193961	15.161	4417.56
SLC15A3	51296	1648.09	3.71103	0.330134	11.2547	2.19647e-29	6.69949e-27	268.875	75.2682	54.4135	241.073	104.078	4083.74	2944.73	2193.74	3486.17	3028.83	28.658275634532099	26.17395821632709	148.742	3147.44
ADAR	103	25759.7	0.971903	0.0865671	11.2271	3.00039e-29	9.03994e-27	18294.1	16965.5	16747.8	17767.7	16854.6	33692.7	32176.6	34018.9	36336.4	34743.1	28.522822990474971	26.04383440577503	17325.9	34193.6
LGALS9	3965	1031.62	4.24988	0.382423	11.2157	3.41446e-29	1.01636e-26	94.1063	36.1287	26.6279	46.5392	6.06282	3843.9	1841.42	1063.92	1990	1367.47	28.46667772007455	25.992953375366959	41.893	2021.34
SLAMF8	56833	77.6109	4.54611	0.356758	11.2111	3.59505e-29	1.05737e-26	3.84107	1.00358	5.78867	1.86157	1.01047	93.57	113.036	180.68	233.257	142.061	28.444294788829151	25.975771637807359	2.70107	152.521
HLA-DRA	3122	13724.9	2.62079	0.456797	11.1591	6.46373e-29	1.87874e-26	4.80134	5.01788	15.0506	50.2624	0	38845.5	26635.9	8071.65	51105.7	12515.5	28.189516518346949	25.72613300697757	15.0264	27434.9
SLC1A4	6509	6610.37	1.84054	0.16566	11.1099	1.12223e-28	3.22393e-26	1947.42	2898.33	3058.74	3292.18	2732.31	11029.4	10039.9	8779.63	11968.3	10357.4	27.9499184986724	25.4916145128323	2785.8	10434.9
NCOA7	135112	5000.52	1.7664	0.159853	11.0496	2.20108e-28	6.25057e-26	1842.75	1943.93	2252.95	2459.13	2514.05	8582.62	6478.8	6452.51	9069.7	8408.71	27.65736326033695	25.2040800758719	2202.56	7798.47
ACY3	91703	131.241	3.50126	0.314228	10.9627	5.77578e-28	1.62155e-25	25.9272	11.0393	20.8392	4.65392	11.1152	220.481	208.682	264.428	363.061	182.185	27.238389607773911	24.79006984284041	14.715	247.767
CALCOCO2	10241	7748.69	1.7113	0.15667	10.9227	8.98073e-28	2.49301e-25	2655.14	4167.85	3995.34	3357.34	3443.68	10599.2	13026.2	12199.4	13429.4	10613.4	27.046688228384379	24.603275797945631	3523.87	11973.5
BISPR	105221694	185.827	3.73608	0.338168	10.9004	1.14717e-27	3.1491e-25	6.72188	21.0751	12.7351	32.5775	5.05235	265.653	407.702	410.988	462.61	233.154	26.940372833609679	24.501812905965341	15.6324	356.021
SP100	6672	3988.92	1.7733	0.164318	10.7913	3.78379e-27	1.02728e-24	2009.84	1779.34	2049.19	1378.49	1518.74	7139.28	5745.51	6973.61	5037.96	6257.19	26.42207322429131	23.988312179528741	1747.12	6230.71
XIRP1	165904	1177.87	4.19116	0.439202	10.7404	6.57269e-27	1.76505e-24	2.8808	35.1252	2.31547	3.72314	16.1675	1648.77	2215.31	1854.1	2389.18	3611.17	26.182256792908831	23.75324218317072	12.0424	2343.7
DDX60L	91351	2457.52	2.10125	0.196195	10.7086	9.27399e-27	2.46369e-24	941.063	714.546	1175.1	723.22	819.491	3836.37	3162.11	5399.45	3481.29	4322.56	26.032733287275761	23.608413798746032	874.684	4040.35
BTG1	694	6761.72	1.92675	0.180592	10.6687	1.42537e-26	3.74629e-24	2986.43	3189.37	2139.49	2266.46	2877.82	13531.1	10406.1	8304.28	9584.03	12332.2	25.846073494805069	23.426398911321112	2691.91	10831.5
DES	1674	116.192	4.04825	0.367374	10.6182	2.45221e-26	6.3773e-24	0	6.02146	10.4196	7.44628	7.07329	301.145	177.766	86.8503	320.118	245.082	25.61044164907667	23.195362817281861	6.19213	226.192
IFITM3	10410	15174.5	2.19537	0.207498	10.5803	3.67914e-26	9.46843e-24	5776.01	5953.21	4038.18	5739.22	3784.21	26334	22396.6	18374.3	35730.3	23619	25.434253157943491	23.0237219538994	5058.17	25290.8
SHFL	55337	775.211	2.0726	0.196298	10.5535	4.89401e-26	1.24651e-23	367.783	210.751	236.178	291.336	296.068	1052.93	1178.67	1170.93	1219.96	1727.51	25.310334902344682	22.90430419952726	280.423	1270
HSPA1A	3303	1400.36	-2.76118	0.263472	-10.4765	1.10727e-25	2.79145e-23	2867.36	2334.32	2478.71	2436.79	2369.55	191.442	206.75	525.754	197.146	395.819	24.955746208773661	22.5541698473825	2497.35	303.382
CHAC1	79094	2408.48	3.30805	0.318121	10.4092	2.25137e-25	5.61842e-23	79.7022	454.62	224.601	462.6	332.445	4526.85	4904.99	3104.12	5486.91	4508	24.647553298626121	22.250386056140009	310.793	4506.17
ART3	419	120.091	4.4421	0.397637	10.4021	2.4246e-25	5.99021e-23	3.84107	1.00358	1.15773	8.37706	0	133.364	116.9	204.718	472.37	259.18	24.61536054245359	22.222558105369931	2.87589	237.307
BCL2A1	597	436.808	3.79195	0.367191	10.3336	4.96832e-25	1.21532e-22	15.3643	34.1216	67.1486	5.58471	29.3036	1288.47	884.965	794.835	418.691	829.593	24.303790769442159	21.91530970614113	30.3046	843.311
IFI35	3430	678.938	4.00101	0.444113	10.2893	7.87632e-25	1.90777e-22	15.3643	4.01431	8.10414	1.86157	1.01047	365.676	1307.16	850.667	2871.31	1364.22	24.103676837492099	21.719474572170348	6.07096	1351.81
PSMB8	5696	11980.9	2.58027	0.25167	10.2538	1.13739e-24	2.72818e-22	3041.17	3137.18	4068.28	3415.05	1264.1	20269.2	23192.7	25058.6	20633	15729.7	23.944091413656128	21.564126201277642	2985.15	20976.6
CTSS	1520	1379.39	4.09395	0.432224	10.2132	1.73037e-24	4.11063e-22	16.3246	10.0358	47.4671	50.2624	3.03141	3457.79	1915.81	4268.85	2557.04	1467.24	23.761861187367071	21.386092089582188	25.4242	2733.35
HSPA1B	3304	1328.13	-2.33007	0.228222	-10.2065	1.85496e-24	4.36464e-22	2321.93	2218.91	2100.13	2503.81	2139.16	267.804	263.751	623.461	363.061	479.321	23.731665183136219	21.36005204512249	2256.79	399.479
TSLP	85480	340.401	2.11491	0.207037	10.2034	1.91493e-24	4.46324e-22	89.3049	125.447	150.506	130.31	101.047	635.63	494.653	635.093	654.876	387.144	23.717846217363331	21.35034964554443	119.323	561.479
TNFSF13B	10673	709.658	3.72391	0.450618	10.1626	2.91131e-24	6.72214e-22	9.60268	0	6.94641	0	4.04188	2029.5	962.255	2107.67	1486.4	490.165	23.535911311924501	21.172492652526049	4.11819	1415.2
GCH1	2643	1357.25	2.33921	0.230706	10.1365	3.80383e-24	8.70162e-22	356.259	393.402	600.864	400.237	275.858	2313.44	2908.02	2512.45	2398.94	1413.02	23.419778540960468	21.060399859363759	405.324	2309.17
CD180	4064	215.112	-3.03159	0.297915	-10.1235	4.34485e-24	9.84805e-22	360.101	221.79	526.769	507.278	356.696	25.8124	25.1191	68.2395	32.207	27.1109	23.362025504818011	21.006649565674969	394.527	35.6978
JAK2	3717	1353.82	1.81413	0.179829	10.0862	6.3577e-24	1.42794e-21	675.068	503.795	515.192	565.917	615.376	2486.6	1495.55	1826.96	2479.94	2373.83	23.1967001517997	20.845290399874269	575.07	2132.58
MX2	4600	306.594	3.27029	0.323071	10.0846	6.46088e-24	1.43804e-21	34.5696	39.1395	27.7856	73.532	24.2513	483.983	811.54	459.066	863.734	248.336	23.189708436165681	20.842228977868679	39.8556	573.332
KLHDC7B	113730	839.166	4.02226	0.436157	10.0106	1.36896e-23	3.01979e-21	18.2451	6.02146	0	30.7159	15.157	2000.46	1346.77	989.473	2512.15	1472.66	22.863607967251749	20.520023552838261	14.0279	1664.3
DHX58	79132	89.7662	3.31375	0.3249	9.99148	1.66081e-23	3.63116e-21	14.404	15.0536	12.7351	5.58471	8.08376	101.099	140.087	265.203	221.545	113.866	22.779679171529541	20.439955177929299	11.1722	168.36
SLC25A22	79751	3261.46	1.37925	0.139416	9.89262	4.48135e-23	9.71195e-21	1921.5	1529.45	1824.59	1773.14	1856.23	4995.78	3860.61	5670.08	4447.5	4735.73	22.348591045569151	20.012693459821961	1780.98	4741.94
LOC105376208	105376208	125.487	2.90223	0.291776	9.86419	5.95138e-23	1.27856e-20	12.4835	27.0966	33.5743	16.7541	27.2827	114.005	240.564	264.428	289.863	228.816	22.225382231819669	19.893277635089611	23.4382	227.535
ZMYND15	84225	242.097	2.72518	0.276366	9.82927	8.42262e-23	1.79387e-20	23.0464	75.2682	53.2558	67.0165	44.4607	253.822	488.856	512.572	415.764	486.912	22.074552644579871	19.746208196723131	52.6095	431.585
IRF8	3394	3051.24	2.78575	0.28416	9.80565	1.06462e-22	2.24808e-20	679.87	839.993	813.888	559.401	243.523	6259.51	4812.24	5905.04	7198.76	3200.17	21.972805482260991	19.64818890692348	627.335	5475.14
OAS2	4939	1722.94	3.88066	0.438183	9.71787	2.53015e-22	5.29745e-20	78.742	20.0715	23.1547	40.9545	2.02094	3836.37	3402.67	2205.38	5506.43	2113.56	21.596853497916548	19.275933068139011	32.9887	3412.88
CASP8	841	3690.23	0.936544	0.0964021	9.71482	2.60702e-22	5.41252e-20	2717.56	2539.05	2403.46	2526.15	2416.03	5132.37	4455.74	5054.37	4902.3	4755.25	21.58385586902914	19.266600393337999	2520.45	4860.01
B2M	567	78199	1.97529	0.204512	9.65881	4.51066e-22	9.2867e-20	30875.5	29985.9	36143.3	34806.7	17307.3	149424	133506	134372	117385	98184.8	21.345759735732631	19.03213854469659	29823.7	126574
C4orf54	285556	167.881	3.05764	0.317351	9.57053	1.06364e-21	2.17176e-19	23.0464	12.0429	28.9434	37.2314	29.3036	258.124	169.071	425.721	495.793	199.536	20.973206188387781	18.663189121620569	26.1135	309.649
HLA-DQB1	3119	816.627	3.21151	0.335941	9.56582	1.11316e-21	2.25425e-19	104.669	102.365	128.509	156.372	41.4293	2271.49	1464.64	531.958	2304.27	1060.58	20.953441246802811	18.6469986403939	106.669	1526.59
PSMB8-AS1	100507463	404.879	2.84548	0.298052	9.53153	1.54975e-21	3.11285e-19	48.0134	83.2968	115.773	103.317	37.3874	654.99	807.676	1059.26	747.594	391.481	20.80973915991936	18.5068418342751	77.5576	732.201
TRANK1	9881	1815.07	2.19954	0.230836	9.52703	1.61842e-21	3.22457e-19	673.148	538.92	702.745	762.313	279.9	2771.61	3095.45	3004.09	3569.13	2753.38	20.790909084002688	18.491528332081259	591.405	3038.73
CXCL11	6373	5960.94	2.33829	0.455017	9.51016	1.90369e-21	3.7626e-19	2.8808	0	13.8928	46.5392	6.06282	11731.7	7239.13	8137.56	28566.7	3864.93	20.720403955869379	18.424511531793769	13.8751	11908
CXCL16	58191	1961.52	1.25929	0.134139	9.3874	6.14992e-21	1.20587e-18	1009.24	1086.87	1155.42	1268.66	1180.23	2476.92	2473.27	3057.59	3249.01	2657.95	20.211130465248779	17.918698573282679	1140.08	2782.95
PLA1A	51365	96.4775	4.97841	0.400981	9.36887	7.3314e-21	1.42622e-18	0	0	4.63094	0	0	219.405	186.461	134.928	81.0056	338.344	20.134813277198631	17.84581456107092	0.926188	192.029
ADAMTS12	81792	5531.61	-1.51124	0.162697	-9.28844	1.56569e-20	3.02202e-18	7229.86	7873.06	7815.87	10159.5	8246.44	2450.03	2356.37	3056.04	3574	2554.93	19.80529551050569	17.519703043069899	8264.95	2798.27
CXCL9	4283	4463.73	1.52576	0.435046	9.26441	1.96159e-20	3.75682e-18	0	0	0	5.58471	0	5590.54	2059.77	3484.87	28371.5	5125.04	19.707391970017071	17.425179243232652	1.11694	8926.34
PALM2AKAP2	445815	12548.2	1.22013	0.131791	9.258	2.08298e-20	3.95862e-18	6938.9	7419.44	7390.98	7419.28	8035.26	19263.6	13646.4	17150.6	19159.3	19057.9	19.681315552270391	17.402456467493568	7440.77	17655.6
DDX58		1733.06	1.56712	0.170344	9.19887	3.61718e-20	6.82183e-18	832.552	790.818	1038.49	711.119	870.014	2308.06	2497.42	3381.73	2099.31	2801.1	19.441630073575379	17.166098932147481	848.599	2617.52
MMP15	4324	1191.25	-1.59283	0.173172	-9.19656	3.69585e-20	6.9174e-18	1713.12	1498.34	2086.24	2235.74	1508.63	535.607	522.671	718.066	596.318	497.756	19.43228551244292	17.160057006565111	1808.41	574.084
TOB2P1	222699	420.08	1.38827	0.151156	9.18125	4.26107e-20	7.91534e-18	209.338	201.719	257.017	206.634	263.733	709.841	591.265	557.548	653.9	549.809	19.370481376436789	17.101530580320208	227.688	612.473
TYMP	1890	460.403	1.69082	0.184356	9.16699	4.86407e-20	8.96803e-18	142.12	226.808	191.026	250.381	235.439	680.802	798.981	614.931	638.285	825.255	19.313000502944249	17.04730286422539	209.155	711.651
GARS1	2617	35650.3	1.50944	0.165083	9.1435	6.04628e-20	1.10651e-17	14929.3	21839.8	18976.4	18343.9	16098.8	66102.3	56487.1	46258.6	54681.7	42785.3	19.218511684492391	16.956043015903731	18037.7	53263
LINC02100	107986408	117.507	2.68929	0.292501	9.13056	6.81471e-20	1.23797e-17	32.6491	14.0501	40.5207	28.8543	11.1152	207.575	203.851	267.53	222.521	146.399	19.166552887253228	16.907289358539781	25.4379	209.575
SLC3A2	6520	27390.7	1.61607	0.177674	9.09568	9.39948e-20	1.69506e-17	11702.8	14211.6	10328.2	15090.8	13740.4	45639.6	37338.6	30958.2	53473.4	41423.3	19.02689633569149	16.770814465764239	13014.8	41766.6
HLA-F	3134	4129.13	2.70484	0.297881	9.08466	1.04019e-19	1.86225e-17	584.803	858.058	1351.08	1231.43	346.591	6502.58	7529.93	9741.19	8468.5	4677.17	18.982885569969628	16.729962219287199	874.391	7383.87
ITPRIP	85450	4121.95	1.50345	0.165586	9.07929	1.09282e-19	1.94239e-17	1809.14	2412.6	2167.28	2030.97	2039.13	5519.55	5478.86	4931.08	6770.31	8060.61	18.961450441341011	16.711662804511441	2091.82	6152.08
LINC01358	101926925	75.6133	4.10897	0.412949	9.06102	1.29235e-19	2.28063e-17	1.92054	2.00715	5.78867	0	0	134.44	168.105	309.404	78.0777	56.3907	18.888619486610661	16.641945085205229	1.94327	149.283
EPHB3	2049	824.752	-2.02379	0.223584	-9.04868	1.44706e-19	2.53554e-17	1410.63	1397.98	788.417	1626.08	1516.72	351.694	319.785	196.189	281.08	358.948	18.839513583816899	16.59593025938862	1347.97	301.539
TLR3	7098	1118.41	2.72598	0.303883	8.97105	2.93699e-19	5.10994e-17	294.802	207.74	299.853	291.336	57.5968	2012.29	2322.55	2176.68	2019.28	1501.94	18.53209814191456	16.291584049213949	230.266	2006.55
FOSB	2354	4944.99	-3.06905	0.343977	-8.94474	3.72841e-19	6.44154e-17	15785.8	9359.35	7786.92	9001.62	4008.53	562.495	1029.88	1200.39	476.274	238.576	18.428476647350021	16.19101024773142	9188.45	701.525
LOC105378841	105378841	34.2971	3.87862	0.37079	8.93441	4.09361e-19	7.02339e-17	0	1.00358	4.63094	0.930785	3.03141	76.3617	83.0863	55.8323	69.2939	48.7996	18.38789327254165	16.15345332755324	1.91934	66.6748
IFI27	3429	1287.6	3.59333	0.441958	8.92103	4.61985e-19	7.87158e-17	11.5232	34.1216	25.4702	69.8088	16.1675	2323.12	1102.34	641.296	6855.22	1796.91	18.335372470806298	16.103938035957611	31.4183	2543.78
PARP3	10039	2469.44	1.67316	0.187769	8.91007	5.10015e-19	8.63043e-17	1125.43	1391.96	1126.48	933.577	1081.2	3048.01	4714.66	4825.62	2952.31	3495.14	18.29241735571042	16.063967774411189	1131.73	3807.15
APAF1	317	1008.58	-1.16936	0.13181	-8.87073	7.26701e-19	1.22135e-16	1593.08	1239.42	1440.22	1340.33	1407.58	596.912	584.502	729.697	554.351	599.693	18.13864437324213	15.91315927090664	1404.13	613.031
MAFF	23764	3565.11	1.7453	0.197348	8.84333	9.29044e-19	1.55088e-16	1354.94	1584.65	1466.85	1627.94	1769.33	6210.03	4712.73	3603.51	7699.43	5621.71	18.031963527298469	15.809422805609771	1560.74	5569.48
MMP25-AS1	100507419	262.065	2.03492	0.231574	8.77518	1.70633e-18	2.8293e-16	134.438	117.418	69.4641	86.563	63.6596	438.811	452.144	339.647	546.544	371.961	17.767937329029049	15.548321160357659	94.3085	429.821
RHEBL1	121268	456.162	1.33431	0.152283	8.75941	1.96276e-18	3.23279e-16	279.438	246.88	239.651	301.574	202.094	717.37	586.434	668.437	712.459	607.284	17.707133056898051	15.49042187887007	253.927	658.397
IRF1-AS1	441108	225.252	2.46137	0.281053	8.73591	2.41709e-18	3.95474e-16	65.2982	65.2325	59.0445	69.8088	31.3246	193.593	305.294	552.119	440.163	470.645	17.616707832049009	15.402882342258509	58.1417	392.363
USP30-AS1	100131733	30.6548	4.71356	0.404836	8.7111	3.0094e-18	4.88511e-16	0	0	0	0	0	52.7003	57.9672	58.1587	68.318	69.4039	17.52152041242331	15.31112557147576	0	61.3096
LOC124900954	124900954	42.5137	3.52253	0.376435	8.7105	3.02526e-18	4.88511e-16	6.72188	3.01073	4.63094	0	2.02094	80.6638	116.9	74.4431	96.6211	40.1241	17.519236577741829	15.31112557147576	3.2769	81.7505
RUFY4	285180	44.319	3.79512	0.392037	8.7096	3.04954e-18	4.89234e-16	5.76161	1.00358	1.15773	2.79235	0	63.4555	90.8152	156.641	67.342	54.2218	17.515765144525218	15.310483428278021	2.14305	86.495
LOC124902456	124902456	145.389	2.1623	0.247856	8.69808	3.37543e-18	5.38022e-16	41.2915	60.2146	46.3094	26.9928	63.6596	292.541	237.665	199.29	301.575	184.354	17.471670884630331	15.269200145716949	47.6936	243.085
TUBA1A	7846	21411.7	-1.26527	0.145865	-8.67422	4.16401e-18	6.59462e-16	34426.6	34145.7	30822.4	27081.2	25774.1	14283.9	13461.9	12093.1	10216.5	11811.7	17.380487793680931	15.18080995495173	30450	12373.4
FOS	2353	23701.6	-2.61184	0.301833	-8.65895	4.7611e-18	7.49221e-16	35654.8	47473.2	47654.7	54961.9	24693.9	2744.72	6381.22	9573.69	5001.85	2875.92	17.32229274820526	15.12538996353083	42087.7	5315.48
EREG	2069	4130.92	2.51556	0.292949	8.59018	8.68334e-18	1.35779e-15	766.294	620.21	1440.22	1254.7	957.925	6718.75	4573.61	4012.95	8291.85	12672.7	17.06131338478049	14.86716803465125	1007.87	7253.97
BTG2	7832	2075.44	-1.11294	0.129735	-8.57827	9.63129e-18	1.49654e-15	2852.96	2816.04	2401.14	3340.59	2852.56	1263.73	1330.35	1147.66	1304.87	1444.47	17.016315544687991	14.824910231924781	2852.66	1298.22
GLCE	26035	3449.02	-1.01933	0.118923	-8.57124	1.02373e-17	1.58076e-15	4709.15	5193.51	4674.93	4424.95	4188.4	2332.8	2477.13	2408.54	1999.76	2081.03	16.989815838617879	14.801133384190139	4638.19	2259.85
LINC01138	388685	584.079	1.00801	0.117627	8.56844	1.049e-17	1.60972e-15	328.412	411.466	408.68	387.206	389.031	753.937	816.371	754.512	816.888	774.287	16.979226481005451	14.79324991995364	384.959	783.199
LOC105376214	105376214	52.6409	2.38612	0.27492	8.56356	1.09435e-17	1.66894e-15	12.4835	17.0608	10.4196	18.6157	13.1361	58.0779	88.883	101.584	106.381	99.7681	16.96084556902548	14.77755814648444	14.3431	90.9387
IL32	9235	2722.69	2.74226	0.320897	8.55345	1.19464e-17	1.81064e-15	567.518	547.953	446.886	896.345	201.083	6507.95	4844.12	5372.31	5941.71	1901.02	16.92276398457135	14.742168088185419	531.957	4913.42
LINC00623	728855	1503.09	1.20169	0.140494	8.55275	1.20191e-17	1.81064e-15	952.586	822.933	941.238	955.916	816.46	2519.94	1715.83	2041.76	2261.32	2002.95	16.92012667722139	14.742168088185419	897.826	2108.36
CMPK2	129607	489.927	2.65063	0.30975	8.55119	1.21828e-17	1.82416e-15	96.9871	48.1717	131.982	184.295	63.6596	634.555	606.723	1177.91	1231.68	723.319	16.91425466337369	14.73893617050393	105.019	874.836
LINC02984	100507516	729.083	1.97395	0.231345	8.52905	1.47557e-17	2.19611e-15	379.306	251.898	170.187	264.343	297.078	1112.08	1589.27	985.595	843.239	1397.84	16.83103964621009	14.658345297166489	272.562	1185.6
CARS1	833	7443.34	1.4683	0.172548	8.50941	1.74819e-17	2.58628e-15	3377.26	4957.67	3998.82	3341.52	3522.5	13776.3	12079.4	9937.38	8765.19	10677.4	16.75741035166876	14.58732438573268	3839.55	11047.1
LINC00944	387895	215.15	2.35792	0.276504	8.50822	1.7662e-17	2.59737e-15	61.4572	53.1895	83.3569	68.8781	33.3455	331.259	357.464	547.467	417.715	197.367	16.75295988140337	14.585466726045571	60.0454	370.255
GBP6	163351	70.6406	3.85727	0.424127	8.48162	2.22082e-17	3.2466e-15	0	2.00715	4.63094	2.79235	0	110.778	154.579	268.305	140.54	22.7731	16.653486636648871	14.48857090417888	1.88609	139.395
IL12A	3592	81.5586	2.22124	0.261394	8.44361	3.07681e-17	4.47151e-15	29.7683	17.0608	31.2588	32.5775	16.1675	129.062	106.273	186.108	121.996	145.314	16.511899424927918	14.349545909222529	25.3666	137.751
SNHG17	388796	444.488	1.5573	0.186005	8.36891	5.81549e-17	8.4022e-15	248.709	198.708	194.499	206.634	237.46	860.414	517.84	535.835	787.608	657.168	16.235413339025438	14.075607012333929	217.202	671.773
CD47	961	5033.24	1.31449	0.157464	8.34769	6.9611e-17	9.9989e-15	2837.59	3444.27	3012.43	2662.04	2183.63	7599.6	8509.58	7371.42	6293.06	6418.77	16.157321837743911	14.000047847567799	2827.99	7238.49
SLC22A2	6582	41.7981	3.46147	0.387749	8.34549	7.09187e-17	1.01278e-14	1.92054	1.00358	6.94641	2.79235	3.03141	66.682	71.4928	146.56	35.1349	82.4171	16.149239372783882	13.99448303882901	3.13886	80.4573
CALCB	797	33.697	3.11922	0.35396	8.33726	7.60305e-17	1.07955e-14	1.92054	4.01431	6.94641	7.44628	1.01047	67.7576	58.9333	73.6676	75.1497	40.1241	16.119012315777741	13.966759126976671	4.2676	63.1265
SLC7A1	6541	13381.9	1.39499	0.167459	8.33031	8.06299e-17	1.13831e-14	5379.42	8266.46	6985.77	7246.16	8065.57	22554.7	17482.9	15632.3	22724.5	19480.8	16.093503805622511	13.943739417225141	7188.68	19575
CFAP58-DT	100505869	122.283	2.25129	0.270012	8.30443	1.00298e-16	1.40793e-14	37.4505	50.1788	34.732	29.7851	32.335	123.684	324.616	231.859	162.987	195.198	15.99870872661324	13.85141895734373	36.8963	207.669
HELZ2	85441	5987.18	1.39776	0.168569	8.29175	1.11598e-16	1.5577e-14	4323.13	2952.52	3328.49	2575.48	2872.77	9517.25	7767.6	9538.02	7541.33	9455.19	15.952344404390679	13.80751523366883	3210.48	8763.88
ARHGEF2	9181	10913.4	2.05135	0.248266	8.2633	1.417e-16	1.96456e-14	4106.11	3820.61	3253.23	5048.58	2943.5	24127.1	15820.2	10476.3	26171.6	13366.8	15.848631528387029	13.70673469868402	3834.41	17992.4
SNHG15	285958	1184.59	1.33934	0.162078	8.26276	1.42336e-16	1.96456e-14	727.883	685.443	717.796	552.886	597.188	2241.38	1607.62	1592	1703.07	1420.61	15.846684104787791	13.70673469868402	656.239	1712.94
TRIM25	7706	10396.6	1.32232	0.160124	8.25805	1.48067e-16	2.0323e-14	5281.47	6531.27	6687.08	5979.36	4588.54	16537.1	11541.3	16347.2	16195.3	14277.7	15.829541656963279	13.692011724982921	5813.55	14979.7
LOC105377428	105377428	62.2731	2.94406	0.350643	8.23922	1.73342e-16	2.36607e-14	8.64241	10.0358	16.2083	11.1694	1.01047	118.307	110.138	143.458	147.372	56.3907	15.7610958630375	13.625972000823021	9.41327	115.133
MYO10	4651	2465.08	-1.23653	0.151235	-8.1759	2.93673e-16	3.98652e-14	4115.71	3424.2	3514.88	3477.41	2902.07	1651.99	1426.96	1658.68	1289.26	1189.63	15.53213658147032	13.39940553237173	3486.85	1443.3
TRIM14	9830	2182.57	1.06661	0.130818	8.15307	3.54791e-16	4.78987e-14	1184.01	1581.64	1341.81	1294.72	1576.33	2650.07	2999.8	3242.15	2893.75	3061.36	15.45002800325838	13.31967665590515	1395.7	2969.43
BTN3A3	10384	959.134	2.23836	0.276571	8.09158	5.88973e-16	7.90824e-14	330.332	285.016	367.002	356.49	108.12	1706.85	1662.69	2073.55	1698.19	1003.1	15.229904588682791	13.10191997460867	289.392	1628.88
POLR3C	10623	3299.95	1.08322	0.134003	8.08337	6.30016e-16	8.41361e-14	2055.93	2013.17	2171.91	1954.65	2264.46	5406.62	3834.53	4176.57	4962.81	4158.81	15.20064853314296	13.075017824462311	2092.03	4507.87
SLC1A5	6510	34010.8	1.76666	0.218885	8.07135	6.95269e-16	9.23511e-14	9783.21	17152.1	11130.5	19273.8	15261.1	59411.6	50263.3	36667.1	66691	54474.5	15.157847219198571	13.034557726332819	14520.1	53501.5
RIPK2	8767	3772.84	1.31529	0.163096	8.06426	7.36798e-16	9.7344e-14	2443.88	2479.84	2019.09	1571.16	2063.38	6319.74	4655.73	5280.81	5928.05	4966.72	15.1326514888353	13.01169065828813	2115.47	5430.21
TRAFD1	10906	2474.72	1.2469	0.154862	8.05132	8.19078e-16	1.07639e-13	1396.23	1270.53	1428.64	1590.71	1514.69	4114.93	2566.01	3574.04	3925.35	3366.09	15.086674830125119	12.96803024230514	1440.16	3509.29
PLSCR1	5359	3357.35	1.42702	0.177305	8.04806	8.41179e-16	1.09959e-13	2004.08	2031.24	1847.74	1723.81	1229.74	5670.13	5089.52	5092.37	5190.21	3694.67	15.07511149635765	12.95877086344723	1767.32	4947.38
LINC02970	105372712	1007.4	2.19773	0.27329	8.04032	8.96074e-16	1.16518e-13	221.822	385.373	356.582	376.037	227.356	1386.34	1560.28	819.649	2171.53	2569.03	15.047655965152449	12.93360712902162	313.434	1701.37
HLA-C	3107	52334.5	1.77623	0.221	8.03747	9.1709e-16	1.18626e-13	19688.4	18773.9	25154.1	33224.4	14100.1	86708.2	72649.3	87342.7	100251	65453.3	15.03758787412921	12.92581880429328	22188.2	82480.8
TAPBPL	55080	1022.79	2.2185	0.276725	8.01572	1.0949e-15	1.40889e-13	356.259	360.284	416.785	303.436	126.309	1715.45	2219.18	2111.55	1602.54	1016.12	14.96062518473615	12.851123976356041	312.614	1732.97
MYCT1	80177	147.868	3.15596	0.395383	7.97625	1.50851e-15	1.93105e-13	22.0862	19.0679	20.8392	4.65392	6.06282	472.152	258.92	476.126	94.6692	104.106	14.821452519835679	12.714207391759791	14.542	281.194
TRIM21	6737	2599.43	1.59873	0.200577	7.97022	1.58391e-15	2.01712e-13	1185.93	1476.26	1610.41	870.284	1027.65	4064.38	4081.85	4782.19	2883.99	4011.33	14.80026840871783	12.69526770156439	1234.11	3964.75
LOC124903676	124903676	69.6398	2.68559	0.333189	7.96501	1.65213e-15	2.09321e-13	20.1656	8.02861	23.1547	13.031	4.04188	116.156	146.85	126.398	165.915	72.6572	14.781955945364849	12.67918811964371	13.6844	125.595
SPX	80763	606.794	2.72148	0.342872	7.9426	1.97992e-15	2.49571e-13	70.0996	120.429	111.143	196.396	66.691	1109.93	1341.94	1428.38	1360.5	262.433	14.703352820460619	12.602806454733431	112.952	1100.64
HK2	3099	3851.75	1.77074	0.223137	7.93548	2.09689e-15	2.62974e-13	1257.95	1478.27	1508.53	1321.71	2613.07	6671.43	4223.87	5734.44	7202.66	6505.53	14.67842350987141	12.580087298949341	1635.91	6067.59
LOC124909366	124909366	554.969	2.20768	0.453851	7.93401	2.12183e-15	2.64758e-13	0	0	1.15773	0	11.1152	613.045	1069.49	965.434	1468.84	1420.61	14.673288588539521	12.577151341717389	2.45458	1107.48
OR2I1P	442197	303.258	2.47923	0.456368	7.92379	2.30383e-15	2.86022e-13	0	1.00358	4.63094	0	0	543.136	294.666	1667.21	406.98	114.95	14.6375494343699	12.54360007369595	1.1269	605.389
RASAL1	8437	541.747	-1.62969	0.206353	-7.89503	2.90246e-15	3.58541e-13	938.182	872.108	475.829	1025.72	844.753	246.293	256.022	210.922	253.752	293.882	14.53723308951434	12.445460648094651	831.319	252.174
ADGRA3	166647	2924.69	-0.725509	0.0921501	-7.87305	3.4611e-15	4.25422e-13	3806.5	3757.39	3431.53	3613.31	3650.83	2298.38	2154.45	2181.34	2046.61	2306.59	14.460786009310739	12.37117962964756	3651.91	2197.47
MOCOS	55034	2124.2	1.28336	0.163306	7.85826	3.89509e-15	4.76397e-13	1019.8	1191.25	1384.65	1411.07	1046.85	3430.9	2471.33	2769.9	3630.61	2885.68	14.40948241547137	12.322031347834329	1210.72	3037.69
STAT2	6773	10252.2	1.68575	0.214613	7.8549	4.00107e-15	4.86948e-13	5052.93	4547.2	2871.18	5437.64	5079.63	16554.4	15846.3	10022.7	19717.5	17392.2	14.397824036095249	12.312517636924801	4597.72	15906.6
HMCN1	83872	3404.61	1.94692	0.248678	7.82913	4.91273e-15	5.94971e-13	1295.4	1466.22	1655.56	1240.74	719.454	5249.6	6932.87	6683.59	5803.12	2999.55	14.308676758795849	12.22550448913808	1275.48	5533.75
TMEM140	55281	833.623	1.61749	0.20679	7.82025	5.27183e-15	6.35345e-13	407.154	388.384	414.469	405.822	335.476	1237.92	892.694	946.823	1834.82	1472.66	14.27803893345696	12.196990357429049	390.261	1276.99
IFI6	2537	8456.04	2.50301	0.32076	7.8108	5.68272e-15	6.81541e-13	1379.91	1814.47	2007.51	3357.34	1273.19	9010.68	9714.33	8853.3	29736.9	17412.8	14.245443457491991	12.16650824077748	1966.48	14945.6
DDIT3	1649	1741.48	1.95645	0.250677	7.80402	5.99642e-15	7.15689e-13	573.28	535.91	480.46	907.515	738.653	3347.01	2584.37	1411.32	3619.88	3216.44	14.222107924051301	12.14527583242455	647.164	2835.8
ARHGAP25	9938	586.009	1.58113	0.202596	7.80196	6.09542e-15	7.24007e-13	290.961	257.919	284.803	368.591	200.073	889.452	778.692	690.149	897.893	1201.55	14.21499604622386	12.14025694410296	280.469	891.548
KCNG1	3755	1749.87	1.2191	0.156284	7.80012	6.18491e-15	7.31122e-13	832.552	1068.81	1002.6	1009.9	1247.93	2633.94	2421.1	2011.51	2936.7	2333.71	14.208666449267289	12.13601029829468	1032.36	2467.39
CTRL	1506	219.522	1.69558	0.218039	7.76867	7.93161e-15	9.33135e-13	94.1063	109.39	115.773	56.7779	113.173	326.957	286.937	415.641	284.983	391.481	14.100638582040061	12.030055439690321	97.844	341.2
VLDLR	7436	2281.51	1.32827	0.171196	7.7584	8.60086e-15	1.00708e-12	872.884	1306.66	1325.61	1495.77	1336.85	3103.94	3312.82	2734.23	3913.64	3412.72	14.065458160414471	11.996938178628501	1267.55	3295.47
PLEK	5341	54.3775	4.34702	0.418095	7.75608	8.75923e-15	1.02078e-12	0.960268	1.00358	1.15773	0	0	132.289	85.9846	220.227	37.0869	65.0661	14.05753389575113	11.991067319596221	0.624316	108.131
ESRP1	54845	67.8063	3.18174	0.404388	7.73046	1.07162e-14	1.24298e-12	0	2.00715	6.94641	12.1002	8.08376	215.103	58.9333	87.6257	196.17	91.0926	13.969958239899601	11.905535406254669	5.8275	129.785
GPT2	84706	6552.89	1.71938	0.223532	7.69191	1.44952e-14	1.67345e-12	2226.86	2758.83	2262.21	3846.93	3237.55	10332.5	8720.19	6640.17	14422.9	11080.8	13.83877607551036	11.77638741177589	2866.48	10239.3
HLA-DPA1	3113	5256.95	3.0699	0.45086	7.6832	1.55166e-14	1.78304e-12	50.8942	18.0644	157.452	411.407	200.073	13854.8	9225.47	2900.18	18958.2	6792.9	13.80920319836736	11.748839221199299	167.578	10346.3
PCK2	5106	6933.27	2.01594	0.263459	7.65262	1.96927e-14	2.25245e-12	1015.96	2491.88	2501.87	3508.13	2741.4	10350.8	10315.3	8869.58	15781.4	11756.4	13.7056938494575	11.64734516352477	2451.85	11414.7
HLA-A	3105	25735.4	1.98707	0.259833	7.64843	2.0345e-14	2.31058e-12	8085.46	7968.4	10281.8	15420.3	4756.28	44343.6	39910.4	44818.6	52613.6	29155.1	13.69154191863008	11.63627819454935	9302.46	42168.2
ALPK1	80216	1606.12	1.07797	0.140937	7.64816	2.03881e-14	2.31058e-12	1137.92	977.483	1038.49	1168.13	775.03	2325.27	2065.56	2154.2	2302.31	2116.82	13.69062413802842	11.63627819454935	1019.41	2192.83
FAM13C	220965	299.44	-1.76093	0.230379	-7.63748	2.21506e-14	2.49887e-12	532.949	486.735	400.576	424.438	514.329	89.2679	186.461	141.132	141.516	76.9949	13.654614653567741	11.602256331324201	471.805	127.074
WDR74	54663	2124.75	0.888942	0.116537	7.62777	2.38854e-14	2.68233e-12	1409.67	1543.5	1439.06	1416.65	1591.49	3120.07	2530.27	2668.32	3014.77	2513.72	13.62186781507334	11.57148805881188	1480.08	2769.43
PHC2	1912	11379.4	1.12302	0.14733	7.62245	2.48907e-14	2.78258e-12	7409.43	7107.33	7239.32	6956.68	6572.1	20797.3	13694.7	14022.4	16017.6	13977.3	13.60396201985345	11.555551856454899	7056.97	15701.9
LRFN1	57622	808.2	-1.23216	0.161719	-7.61823	2.57183e-14	2.86215e-12	1500.9	1082.86	1003.76	1146.73	982.177	515.173	472.432	488.533	388.436	501.009	13.58975730028161	11.543307837648589	1143.28	473.117
EPB41L4A-AS1	114915	630.228	1.13192	0.1486	7.6161	2.61451e-14	2.8966e-12	384.107	352.255	407.523	406.753	395.094	863.64	693.674	1013.51	998.418	787.3	13.582609475693509	11.538111901658009	389.146	871.309
LOC105371662	105371662	42.25	2.30508	0.298436	7.60775	2.78916e-14	3.07629e-12	10.5629	14.0501	8.10414	17.6849	8.08376	59.1534	77.2895	95.3802	79.0536	53.1373	13.554527313216269	11.511972894466769	11.6972	72.8028
HLA-B	3106	41873.8	1.99753	0.264155	7.56304	3.93771e-14	4.32378e-12	13664.6	13769.1	16960.8	23345.9	7105.62	78519.2	64249.8	71729.8	85647.3	43746.1	13.40475585980389	11.36413594083159	14969.2	68778.4
CETP	1071	28.2446	3.14147	0.386892	7.55379	4.22784e-14	4.62182e-12	0	1.00358	2.31547	5.58471	5.05235	41.9452	41.5431	41.0988	61.4862	82.4171	13.37388130774584	11.33518730980958	2.79122	53.6981
CCL20	6364	163.549	1.88302	0.249451	7.53518	4.87678e-14	5.30774e-12	73.9406	56.2003	56.729	64.2241	66.691	379.657	169.071	196.189	349.398	223.394	13.31186662399195	11.275090044101409	63.557	263.542
SP110	3431	3379.96	2.16192	0.288005	7.50816	5.9965e-14	6.49779e-12	1592.12	1028.67	1478.43	512.862	664.889	7421.07	5269.21	7528.83	4020.02	4283.52	13.22210220292442	11.187234612841211	1055.39	5704.53
TET1	80312	742.392	-1.64026	0.219256	-7.47941	7.46586e-14	8.05466e-12	1212.82	888.165	801.153	1227.7	1589.47	305.447	352.634	290.793	284.007	471.729	13.12691988051083	11.09395292576705	1143.86	340.922
PSPH	5723	6216.89	1.54381	0.206449	7.47783	7.55616e-14	8.11663e-12	2603.29	3762.41	2453.24	3257.75	3090.02	11369.3	9979.05	5898.06	11713.6	8042.17	13.12169909174313	11.09062449067706	3033.34	9400.43
REC8	9985	294.368	1.3762	0.184025	7.47468	7.7391e-14	8.27715e-12	184.371	140.501	138.928	165.68	163.696	408.696	328.481	375.317	495.793	542.218	13.111309726487191	11.082119269295671	158.635	430.101
[truncated: 33,640 more rows]

## Sheet: U2OS ZBTB48 KO vs KO + IFNg
Dataset EV1C: RNA-seq expression comparing U2OS ZBTB48 KO clones +/- IFNγ treatment (data in Fig. EV1D)
[truncated: 33,807 more rows]

[truncated: 2 more sheets: U2OS_WT_vs_ZBTB48_KO, Legend]
