# Supplementary material for: ZBTB48 is a priming factor regulating B-cell-specific CIITA expression
Source: EMBO J. 2024 Nov 19;43(24):2. doi: 10.1038/s44318-024-00306-y (PMC11649694; doi:10.1038/s44318-024-00306-y)
Supplement: Supplementary file 3 — Dataset EV2 [file 44318_2024_306_MOESM3_ESM.xlsx]

## Sheet: U2OS WT vs ZBTB48 KO both +IFNg
Dataset EV2A: Label-free quantitative expression proteomics comparing U2OS WT and ZBTB48 KO clones + IFNγ treatment (data in Fig. 3F)
Protein IDs	Gene names	Protein names	Number of proteins	Peptides	Razor + unique peptides	Unique peptides	Sequence coverage [%]	Unique + razor sequence coverage [%]	Unique sequence coverage [%]	Mol. weight [kDa]	Sequence length	mean_control_log2_LFQ intensity KOC3_IFNg	mean_control_log2_LFQ intensity KOC5_IFNg	mean_control_log2_LFQ intensity KOD2_IFNg	mean_control_log2_LFQ intensity KOE2_IFNg	mean_control_log2_LFQ intensity KOF4_IFNg	mean_treatment_log2_LFQ intensity WT01_IFNg	mean_treatment_log2_LFQ intensity WT03_IFNg	mean_treatment_log2_LFQ intensity WT04_IFNg	mean_treatment_log2_LFQ intensity WT05_IFNg	mean_treatment_log2_LFQ intensity WT06_IFNg	mean_log2_fold_change	std_log2_fold_change	mean_-log10_pval	std_-1og10_pval
A0A0G2JMH6;P01903;Q30118;A0A0G2JH46;A0A140TA34;P01906	HLA-DRA	HLA class II histocompatibility antigen, DR alpha chain	6	8	8	7	32.7	32.7	28	28.621	254	24.9755	24.7487	25.9097	28.243	28.6091	32.4509	32.4429	31.063	30.8979	30.4905	4.97181	0.0606043	3.19838	0.0685886
Q9NR77;F5H4N4;A0A087X249;F5GXM0	PXMP2	Peroxisomal membrane protein 2	4	4	4	4	28.7	28.7	28.7	22.252	195	24.2831	24.3365	24.3212	24.7107	24.2864	28.4266	28.7813	28.6255	29.1085	28.9174	4.38428	0.0511356	8.29055	0.464641
J3KQ99;A0A140T9Y9;A0A140T9U4;A0A140T9R4;A0A140T9H1;A0A140T9F8;A0A140T9D6;A0A140T914;A0A140T9Y8;A0A140T9U1;A0A140T9J4;A0A140T980;A0A140T909;A0A140T900;A0A140T8Z9;P20036;H0Y6F8;A0A140T9G9;A0A140T9G7;A0A140T9A6;A0A140T992;A0A140T977;A0A140T968;A0A140T961;E9PMV2	HLA-DPA1	HLA class II histocompatibility antigen, DP alpha 1 chain	25	3	3	3	22	22	22	24.059	209	24.4529	24.8205	24.706	24.3732	24.2905	30.0578	29.7346	28.4182	27.9158	27.7227	4.24118	0.289235	4.47749	0.206616
Q9GIY3	HLA-DRB1	HLA class II histocompatibility antigen, DRB1-14 beta chain	1	8	7	2	40.2	36.8	7.5	30.139	266	24.5196	24.6942	24.6557	24.6827	27.2056	30.2916	29.5654	28.8201	28.3076	29.6474	4.17489	0.17035	3.81477	0.0402134
P04233-2;H0YBZ2;P04233;E7EQJ3;H0YBZ8;E7ESL3;P04233-3;E7ER71	CD74	HLA class II histocompatibility antigen gamma chain	8	7	7	7	29.7	29.7	29.7	26.398	232	24.2303	24.2717	24.7456	27.6713	28.9071	30.6821	30.3029	29.5152	28.9174	30.2202	3.96235	0.126119	2.31094	0.0565079
X5D2U9;A0A0G2JJQ8;P13762	HLA-DRB4	HLA class II histocompatibility antigen, DR beta 4 chain	3	8	6	5	28.6	22.9	22.9	29.941	266	24.492	24.0244	25.1564	24.4585	26.8555	28.4554	28.6264	26.7023	27.9685	26.04	2.56114	0.0833177	2.12312	0.0414807
Q9NRS6;Q9NRS6-2;E9PMW6;E9PK26;E9PNI5	SNX15	Sorting nexin-15	5	9	9	9	31.9	31.9	31.9	38.291	342	24.9426	24.5473	24.84	24.6236	24.581	26.9507	27.1342	27.219	27.3422	27.3722	2.49677	0.0510316	5.68682	0.773876
O75828	CBR3	Carbonyl reductase [NADPH] 3	1	9	7	7	47.3	36.8	36.8	30.85	277	29.0063	29.0323	29.3793	24.3638	24.7945	29.5046	29.9361	29.0449	29.9167	29.2134	2.20789	0.0714184	1.04925	0.0142262
P02452;CON__Q862S4;I3L3H7	COL1A1	Collagen alpha-1(I) chain	3	45	45	43	40.7	40.7	39.1	138.94	1464	24.6841	24.5605	24.7571	26.9098	26.7737	27.6392	28.0411	26.8246	28.0893	28.0236	2.18653	0.0209195	2.20714	0.0314176
A0A0A0MTI1;Q15392;Q15392-2;H7C4B7;A0A3B3IT58;A0A3B3IRV7;A0A3B3ISR5;A0A3B3ITT9	DHCR24	Delta(24)-sterol reductase	8	13	13	13	28	28	28	61.446	528	24.9055	25.1817	26.9819	25.372	24.486	26.8937	28.3034	26.0349	27.8171	28.1673	2.05789	0.0889957	2.01654	0.0156322
P15924;P15924-3;P15924-2	DSP	Desmoplakin	3	33	33	33	14	14	14	331.77	2871	30.2578	24.0709	24.5185	30.6055	29.0908	30.0895	31.016	26.2459	30.7321	30.7481	2.05764	0.03871	0.593439	0.00644359
Q8WZ64;A0A0C4DGW1	ARAP2	Arf-GAP with Rho-GAP domain, ANK repeat and PH domain-containing protein 2	2	8	8	8	5.4	5.4	5.4	193.45	1704	24.7722	24.2883	24.6898	24.6667	24.58	26.5145	26.8181	26.5632	26.8013	26.524	2.04482	0.111236	6.44187	0.924615
E9PR44;P02511;E9PJL7;A0A024R3B9;E9PNH7;E9PRA8;E9PS12;E9PRS4;H0YCW8	CRYAB	Alpha-crystallin B chain	9	15	15	15	90.8	90.8	90.8	20.03	174	30.7207	34.1165	30.5843	30.972	31.6945	33.4781	34.768	33.2546	33.6084	33.1274	2.0297	0	1.65809	0
Q96S97;C9JZL8;C9J5M0;C9JC07;C9JJV6	MYADM	Myeloid-associated differentiation marker	5	5	5	5	19.3	19.3	19.3	35.273	322	27.4713	24.3146	27.8151	26.995	24.2352	28.5147	29.2327	27.4982	27.7221	27.3489	1.89709	0.0691593	1.22925	0.0140976
K7ESE6;Q9BUM1;K7EQ13;K7ENK1	G6PC3	Glucose-6-phosphatase 3	4	3	3	3	17.7	17.7	17.7	27.607	243	24.502	24.3295	27.7542	26.4899	24.4162	27.1402	27.7748	27.3977	27.2603	26.8585	1.78796	0.289371	1.42752	0.019587
O14907;A0A087X282	TAX1BP3	Tax1-binding protein 3	2	3	3	3	50	50	50	13.735	124	29.4667	29.6977	29.393	25.1504	24.4059	29.1746	29.4175	29.0359	29.6597	29.436	1.72203	0.100362	0.742656	0.00750822
P33947;P33947-2;H7BYF7	KDELR2	ER lumen protein-retaining receptor 2	3	6	6	4	40.6	40.6	26.4	24.422	212	28.343	28.5526	30.6224	29.1535	24.2568	29.9127	30.6289	29.8965	30.0225	29.0187	1.71019	0.128682	0.809578	0.0308896
Q13268;C9JZP6;Q13268-2;H0YJG9;H0YJP4	DHRS2	Dehydrogenase/reductase SDR family member 2, mitochondrial	5	19	19	19	81.8	81.8	81.8	29.926	280	35.3488	34.1959	35.2826	32.3951	30.6962	35.815	36.4163	36.2682	35.4828	32.2928	1.67132	0	0.714609	0
Q8N138-4;Q8N138;J3KTF9;J3QRM9	ORMDL3	ORM1-like protein 3	4	3	2	2	24.8	16.8	16.8	15.689	137	27.7266	28.0727	24.7436	24.54	27.3833	28.2245	28.0872	28.07	28.1581	28.2152	1.65775	0.0841587	1.20611	0.026929
Q92508;E7EUT2;H3BSF6;H7C2J5;H0YB49;H3BRR7	PIEZO1	Piezo-type mechanosensitive ion channel component 1	6	10	10	10	4.8	4.8	4.8	286.79	2521	28.3287	28.4762	26.5027	28.4019	24.9114	28.7935	29.5032	28.5665	29.1601	28.3504	1.55052	0.0702972	1.16623	0.046463
Q9UI42;Q9UI42-2;B7Z5J4;C9J3P4;C9J6N7	CPA4	Carboxypeptidase A4	5	15	15	15	49.2	49.2	49.2	47.351	421	25.8025	27.1905	24.1345	25.5052	25.159	25.853	27.6633	26.913	27.8749	27.0137	1.50525	0	1.41285	0
P06396-2;Q5T0I0	GSN	Gelsolin	2	32	32	2	52.9	52.9	1.4	80.64	731	28.6435	26.1223	27.9478	24.5295	27.8809	28.5215	29.2463	28.2227	27.5204	29.0533	1.48805	0.138309	0.98314	0.0454739
D6RHG0;P78383;D6R9G9;D6RE58;D6RB73;P78383-2;D6RG34;D6R981;D6RDY9	SLC35B1	Solute carrier family 35 member B1	9	4	4	4	14.5	14.5	14.5	27.645	248	24.6207	24.3883	26.3116	24.6618	24.4479	25.6663	27.2645	26.6938	26.5712	25.6061	1.47431	0.0772169	1.78786	0.0307355
Q99805	TM9SF2	Transmembrane 9 superfamily member 2	1	13	13	13	24.4	24.4	24.4	75.775	663	27.2207	27.6688	28.1503	27.6832	24.3289	28.4035	28.9028	28.4671	28.4328	28.0882	1.44849	0.106884	1.15285	0.0997936
Q9C0H2-2;Q9C0H2;Q9C0H2-4;Q9C0H2-3;H7C3T6	TTYH3	Protein tweety homolog 3	5	9	9	9	22.6	22.6	22.6	54.139	491	28.6536	26.4472	28.3399	28.9115	24.352	31.3363	29.4996	28.402	26.9193	27.7507	1.4407	0.0995138	0.605533	0.00993686
J3QLB2;Q8N1S5-2;Q8N1S5;J3KRX2;J3QS49;J3QRN3;J3QLA9;A0A0J9YXZ0;A0A0J9YXE3;J3KTP1;J3QQP1;A0A0J9YXX3;J3KS66	SLC39A11	Zinc transporter ZIP11	13	5	5	5	36.8	36.8	36.8	19.293	185	25.6973	24.5141	26.3422	25.9434	24.2292	26.5249	27.346	27.2992	26.5331	26.1778	1.43098	0.212948	1.71209	0.0941719
P50135;P50135-3;P50135-2	HNMT	Histamine N-methyltransferase	3	8	8	8	42.5	42.5	42.5	33.295	292	27.8894	24.0937	28.2811	27.6264	28.0833	29.3158	29.5601	28.1675	28.6715	27.3641	1.421	0	0.841303	0
O43854-2;O43854	EDIL3	EGF-like repeat and discoidin I-like domain-containing protein 3	2	23	23	23	55.1	55.1	55.1	52.747	470	28.3758	25.7517	30.5424	29.6586	28.9135	30.8678	30.4499	29.6446	29.0859	30.2969	1.42062	0	0.850821	0
A0A087WU53;Q9H0U3;Q9H0U3-2	MAGT1	Magnesium transporter protein 1	3	8	8	8	21.3	21.3	21.3	41.531	367	27.7519	27.5569	28.8048	27.9791	24.7786	29.0645	29.3212	28.4654	28.814	28.3063	1.42002	0.0652795	1.10053	0.0536874
Q92466;Q92466-4;Q92466-5;A0A087X0X5;Q92466-2;A0A087WYT8;A0A087WW71;Q92466-3;A0A087WTQ7;A0A087WV56	DDB2	DNA damage-binding protein 2	10	15	15	15	47.1	47.1	47.1	47.863	427	29.4885	28.1343	29.5408	29.1197	24.7428	29.5036	29.6154	29.8465	29.4615	29.6061	1.40139	0.0165619	0.796624	0.00571867
Q8IWA0;F8WE20;F8WC81	WDR75	WD repeat-containing protein 75	3	17	17	17	28.8	28.8	28.8	94.498	830	28.1391	28.7373	29.3534	28.5657	24.0032	28.7971	29.5624	29.1257	29.1053	29.1414	1.38661	0	0.722499	0
Q6EMK4	VASN	Vasorin	1	6	6	6	12.8	12.8	12.8	71.712	673	24.566	27.1368	27.0512	24.5716	27.2562	28.0554	27.6818	27.5234	27.2008	27.0392	1.38376	0.0877669	1.16324	0.0203571
Q8N766-2;Q8N766;Q8N766-4;Q8N766-3;A0A286YEW0;Q5TG59;H7C4E3;H7C5A2	EMC1	ER membrane protein complex subunit 1	8	35	35	35	46.7	46.7	46.7	111.63	992	29.7524	30.4327	30.658	29.9496	25.8099	30.3073	31.0972	30.4223	31.0353	30.6208	1.37605	0	0.775822	0
O95864;O95864-3;O95864-4;O95864-2;E5RGZ5	FADS2	Fatty acid desaturase 2	5	10	10	10	26.6	26.6	26.6	52.259	444	26.9426	27.5531	28.1589	28.0221	24.1949	28.9242	28.7565	27.6397	28.0047	28.3967	1.37005	0.0811136	0.957543	0.0427539
F2Z2X0;Q4TT34;O00746;H0Y6J0;A0A087WVT9;O00746-2;A2IDC9	NME4	Nucleoside diphosphate kinase;Nucleoside diphosphate kinase, mitochondrial	7	10	10	10	46.8	46.8	46.8	25.46	233	28.098	27.688	30.6216	29.6426	26.9492	31.7319	31.2138	30.0064	28.2423	28.6534	1.36971	0	0.719786	1.35974e-16
P00414	MT-CO3	Cytochrome c oxidase subunit 3	1	3	3	3	13	13	13	29.95	261	27.4866	25.7045	28.3246	27.1798	24.2478	27.928	27.9469	28.2287	28.1792	27.4597	1.35983	0.0802731	0.994129	0.0340996
P16298-3;P16298;P16298-4;Q5F2F8;P16298-2;Q5F2G0	PPP3CB	Serine/threonine-protein phosphatase 2B catalytic subunit beta isoform;Serine/threonine-protein phosphatase	6	15	7	7	33.2	16.5	16.5	58.081	515	24.9803	24.3345	25.5779	25.4632	25.309	26.5866	25.0716	27.5999	26.6189	26.5674	1.35591	0.195958	1.67861	0.0842197
O00534;B4DHS6;O00534-3;O00534-2;O00534-4	VWA5A	von Willebrand factor A domain-containing protein 5A	5	13	13	13	23.4	23.4	23.4	86.488	786	24.3226	24.3762	24.5872	24.9851	24.5468	25.7324	26.0616	25.8568	27.0552	24.802	1.33802	0.0904595	2.01661	0.152115
O95832	CLDN1	Claudin-1	1	4	4	4	22.7	22.7	22.7	22.744	211	24.429	27.7104	24.8798	27.7399	29.9473	27.1027	27.2113	30.0165	29.2845	27.7593	1.33361	0.0825857	0.537257	0.0195455
Q9HC07;V9GY93;Q9HC07-2;V9GYC8;D6RBL0;D6RD79	TMEM165	Transmembrane protein 165	6	5	5	5	22.8	22.8	22.8	34.905	324	26.4697	27.4475	24.942	26.269	24.5836	27.4071	27.383	26.973	27.264	27.3471	1.33248	0.0767168	1.43964	0.0366857
Q6UWS5	PET117	Protein PET117 homolog, mitochondrial	1	1	1	1	19.8	19.8	19.8	9.2227	81	24.3221	26.3932	24.5164	26.4795	24.7484	27.1588	26.9113	26.6337	26.3466	26.0616	1.33047	0.124398	1.4898	0.0351273
Q6VMQ6-5;Q6VMQ6;Q6VMQ6-4;Q6VMQ6-2;F5GYR7;F5H592;A8MV73	ATF7IP	Activating transcription factor 7-interacting protein 1	7	9	9	9	11.1	11.1	11.1	136.32	1269	24.4495	26.3196	26.64	26.2795	27.2475	27.1035	28.9191	26.9133	28.7337	25.9118	1.32906	0.101403	0.954522	0.00795205
P24390;M0R1Y2;P24390-2	KDELR1	ER lumen protein-retaining receptor 1;ER lumen protein-retaining receptor	3	5	4	4	32.5	27.4	27.4	24.542	212	27.0732	26.9197	28.7219	26.7095	24.14	27.9282	28.8508	27.6037	28.3845	27.4251	1.32563	0.0494691	0.893293	0.0166798
Q92930;H0YNE9;H0YMN7;H0YLJ8;H0YL94;M0R257;P20336;Q96E17	RAB8B	Ras-related protein Rab-8B	8	9	5	5	39.1	26.6	26.6	23.584	207	27.4732	26.7127	28.3596	27.8788	24.6333	28.3983	28.5625	28.2728	28.4854	27.896	1.31145	0.0921238	1.08285	0.0685767
Q92556;Q92556-2;Q92556-3	ELMO1	Engulfment and cell motility protein 1	3	5	3	3	8.3	5.9	5.9	83.829	727	24.6302	24.3458	26.2285	24.9581	24.4262	26.8032	26.8657	24.5534	26.1097	26.7912	1.30686	0.214403	1.26349	0.211562
Q13085;Q13085-4;Q13085-3;Q13085-2;Q59FY4;A0A0C4DGT1;A0A087WYK6;A0A087WWN5;A0A087X2F8;A0A087X126;A0A087WYS8	ACACA	Acetyl-CoA carboxylase 1;Biotin carboxylase	11	69	69	58	40.7	40.7	34.7	265.55	2346	29.9801	29.9613	30.4509	29.8147	26.6546	30.547	31.0492	30.6757	30.782	30.332	1.30488	0	1.00643	0
P03886	MT-ND1	NADH-ubiquinone oxidoreductase chain 1	1	5	5	5	12.3	12.3	12.3	35.66	318	26.5462	26.2077	24.6532	26.0769	24.3814	26.8082	26.7868	27.1029	27.11	26.5267	1.29382	0.0452338	1.61919	0.0407102
Q9Y3Q3	TMED3	Transmembrane emp24 domain-containing protein 3	1	2	2	2	13.4	13.4	13.4	24.777	217	25.5756	25.3024	25.8055	24.6027	24.3673	26.2127	26.0942	25.7145	26.9005	27.1804	1.28979	0.12054	1.93907	0.0587642
Q8N5M9;A0A3B3ITE9	JAGN1	Protein jagunal homolog 1	2	3	3	3	16.9	16.9	16.9	21.125	183	26.5955	25.2993	28.3208	28.1169	24.6661	27.5402	27.1164	27.9686	28.3119	28.4949	1.28668	0.155023	0.860777	0.00631348
Q13488;E9PM12;E9PNA6;Q13488-2;E9PMC5;H0YEL3	TCIRG1	V-type proton ATPase 116 kDa subunit a isoform 3	6	17	17	13	26.6	26.6	20.7	92.967	830	27.1474	27.2125	28.5445	28.0512	23.9197	28.5314	28.2585	27.71	28.226	28.5729	1.28466	0.0916086	0.80643	0.0315903
Q15274;C9JCJ5;H3BP73	QPRT	Nicotinate-nucleotide pyrophosphorylase [carboxylating]	3	9	9	9	49.2	49.2	49.2	30.845	297	30.5295	28.9517	29.2104	26.121	30.8028	30.9797	31.3703	29.3657	30.4306	29.8848	1.28315	0	0.709996	0
Q14254;J3QLD9;E7EMK3;K7EKW9	FLOT2	Flotillin-2	4	20	20	20	49.3	49.3	49.3	47.064	428	28.3908	29.2082	30.3349	29.3091	25.304	30.1622	30.0543	29.5553	29.8565	29.3143	1.27912	0	0.742242	1.35974e-16
O75915;F8WF90;C9JQU6;F8WF33	ARL6IP5	PRA1 family protein 3	4	5	5	5	28.2	28.2	28.2	21.614	188	28.5562	28.76	28.6543	28.0363	26.2584	29.0553	29.7487	28.9393	29.7062	29.1679	1.27044	0	1.47645	0
O75027;O75027-2;A0A087WW65;O75027-3;B4DGL8;A0A2R8Y473;A0A2R8Y3N2;E9PNQ5;E9PJR8;A0A2R8YF35	ABCB7	ATP-binding cassette sub-family B member 7, mitochondrial	10	14	14	14	27.9	27.9	27.9	82.64	752	28.2218	28.1652	29.0836	28.5956	24.4218	28.9506	29.3065	28.8725	29.2013	28.4629	1.26117	0.0858685	0.757893	0.0283721
Q9Y6M7-6;Q9Y6M7-13;Q9Y6M7-8;Q9Y6M7-7;A0A0A0MST8;E9PFN4;Q9Y6M7-9;Q9Y6M7-12;C9JRP1;Q9Y6M7-2;Q9Y6M7;Q9Y6M7-11;Q9Y6M7-14;Q9Y6M7-10;Q9Y6M7-4;Q9Y6M7-3;H7C3C4;Q9Y6M7-5	SLC4A7	Sodium bicarbonate cotransporter 3	18	15	15	15	15.1	15.1	15.1	127.36	1131	27.0425	28.4696	28.5212	27.8176	25.2139	28.6216	28.9128	28.4257	29.1071	28.2958	1.25964	0	1.09411	0
Q8TB61-3;Q8TB61-2;Q8TB61;Q8TB61-5;Q8TB61-4	SLC35B2	Adenosine 3-phospho 5-phosphosulfate transporter 1	5	9	9	9	24.8	24.8	24.8	42.127	383	26.8662	26.7345	27.6115	27.2815	24.5283	27.8613	28.0542	27.8059	28.1426	27.442	1.25678	0.120119	1.2915	0.163941
Q9BU23-2;Q9BU23;Q9BU23-3	LMF2	Lipase maturation factor 2	3	10	10	10	20.4	20.4	20.4	76.914	682	27.4678	27.7231	28.6781	27.6759	24.7678	27.6084	29.0534	28.3725	29.136	28.4213	1.25582	0.13353	0.938211	0.067364
F6UB75;A0A140T9U6;A0A140T9T8;A0A140T9R2;A0A140T9R0;A0A140T9I2;A0A140T9C9;A0A140T926;A0A0G2JIJ2;A0A0G2JI43;P28068	HLA-DMB	HLA class II histocompatibility antigen, DM beta chain	11	2	2	2	11.4	11.4	11.4	19.438	175	24.4884	24.2904	24.608	25.0151	24.3869	25.9437	26.1593	25.9615	25.4911	25.5114	1.25563	0.0478447	3.6771	0.920543
P03905	MT-ND4	NADH-ubiquinone oxidoreductase chain 4	1	4	4	4	10.9	10.9	10.9	51.58	459	27.0376	25.7958	27.8817	27.1091	24.1603	27.799	28.5184	27.8728	27.266	26.8046	1.25527	0.0390561	0.933799	0.0137404
Q6P1A2;F5H0M4;Q6P1A2-2;F5GYT3;F5H680;F5H7K7;B7Z3N5	LPCAT3	Lysophospholipid acyltransferase 5	7	7	7	7	19.7	19.7	19.7	56.034	487	27.6668	27.4947	29.2896	28.2801	25.6611	29.0095	29.63	29.1275	28.6017	28.2932	1.25393	0	1.07338	0
O43865;O43865-2;C9K0S0	AHCYL1	Putative adenosylhomocysteinase 2	3	21	21	11	48.9	48.9	29.8	58.951	530	27.7432	26.7019	28.2422	27.8871	23.8515	28.3294	28.4839	28.6931	28.0568	27.121	1.25168	0.0976181	0.751931	0.0238686
O60831;A6NP52	PRAF2	PRA1 family protein 2	2	4	2	2	26.4	12.4	12.4	19.258	178	30.3763	30.4397	31.2672	28.2841	24.6447	28.3632	30.651	30.5867	30.8546	30.8091	1.25052	0.104424	0.44359	0.00845611
Q709C8-3;Q709C8;Q709C8-4;Q709C8-2;A0A3B3IU50;A0A3B3IT88	VPS13C	Vacuolar protein sorting-associated protein 13C	6	95	95	95	35.7	35.7	35.7	417.27	3710	30.0352	30.3639	31.1937	30.4939	27.0454	31.2038	31.457	30.9361	31.0406	30.6818	1.23744	0	0.887964	0
H7C1U8;Q9BUR5-2;Q9BUR5;A0A0J9YWW6;A0A0J9YXS4;G3V1B6	APOO	Apolipoprotein O	6	5	5	5	46.1	46.1	46.1	20.08	178	26.8912	28.9944	24.2499	28.7051	28.7642	29.0547	28.7907	28.8896	28.5473	28.4715	1.22976	0.0268298	0.673458	0.00413223
Q9NTJ5;E9PGZ4;Q9NTJ5-2;C9JV50;F8WDN7;F8WCQ2;C9J3E3	SACM1L	Phosphatidylinositide phosphatase SAC1	7	21	21	21	40.7	40.7	40.7	66.966	587	28.5278	29.11	29.2062	28.793	24.3843	29.3817	29.2545	28.9211	29.5381	29.0576	1.22633	0.055392	0.659924	0.0120986
Q6NSJ5;M0QZ48;M0R2K8;M0R2D8	LRRC8E	Volume-regulated anion channel subunit LRRC8E	4	12	11	11	20.1	18.8	18.8	90.246	796	25.9429	26.8491	26.0294	26.0177	24.0732	26.6628	28.3611	27.3681	26.428	26.219	1.22531	0.0332567	1.11848	0.0165647
Q13423;E9PCX7;D6RAI5;D6RHU2;H0Y8P5;D6RCR6	NNT	NAD(P) transhydrogenase, mitochondrial	6	38	38	38	41.6	41.6	41.6	113.89	1086	31.6635	31.5295	32.6399	31.5452	28.3437	32.3197	32.7414	32.2822	32.5251	31.9419	1.21772	0	0.855602	0
P80217;P80217-2	IFI35	Interferon-induced 35 kDa protein	2	7	7	7	35	35	35	31.546	286	24.737	24.6049	26.3541	26.7115	27.2837	26.3389	27.0255	27.2666	28.3892	26.7556	1.21692	0.0638764	1.01627	0.0131651
K4DIA7;E9PMR4;P48509;E9PRJ3;E9PP93;E9PK37;E9PSA1;E9PJE8;E9PJC8;E9PLZ6;K4DIB7	CD151	CD151 antigen	11	4	4	4	15.7	15.7	15.7	25.588	230	27.8442	28.7489	29.3934	28.49	26.5963	29.1559	29.6934	29.0304	29.5999	29.6731	1.21598	0	1.40327	0
P38435;P38435-2;F8WDU9	GGCX	Vitamin K-dependent gamma-carboxylase	3	14	14	14	17.5	17.5	17.5	87.56	758	27.4183	27.748	28.838	28.2818	24.9513	28.6952	29.0698	28.1537	29.1728	28.196	1.21003	0	0.909941	0
P07711;Q5T8F0	CTSL	Cathepsin L1;Cathepsin L1 heavy chain;Cathepsin L1 light chain	2	5	5	5	21.9	21.9	21.9	37.564	333	24.4446	29.1595	27.9119	28.5847	28.3717	28.5441	28.4032	28.0533	30.1591	29.3614	1.20972	0.0658174	0.648677	0.00721332
R4GNH3;E9PN50	PSMC3		2	29	29	1	78.7	78.7	4.3	47.352	423	28.4383	25.085	24.8283	27.4822	27.484	28.0411	28.0707	28.2773	28.0328	26.9407	1.20897	0.113959	0.824187	0.00957254
Q15269;A0A0B4J2E5;A0A0J9YX21;C9J544	PWP2	Periodic tryptophan protein 2 homolog	4	25	25	20	33.9	33.9	28.3	102.45	919	29.1958	29.0645	29.8817	29.2879	25.0179	29.6408	30.2591	29.5414	29.6933	29.3576	1.20889	0	0.672881	0
P62877	RBX1	E3 ubiquitin-protein ligase RBX1;E3 ubiquitin-protein ligase RBX1, N-terminally processed	1	2	2	2	24.1	24.1	24.1	12.274	108	29.4755	27.1941	26.2516	30.5978	30.6664	29.1857	29.7444	30.461	30.2091	30.6288	1.20874	0	0.631405	0
Q9NZ01;M0R2N5;M0R3C3;Q9NZ01-2	TECR	Very-long-chain enoyl-CoA reductase	4	12	12	11	32.5	32.5	29.9	36.034	308	30.0839	29.4399	30.6945	29.7148	26.7099	30.5075	31.0005	30.3907	30.3449	30.4424	1.20861	0	0.915416	0
Q7L0J3;Q7L0J3-2	SV2A	Synaptic vesicle glycoprotein 2A	2	9	9	9	14.8	14.8	14.8	82.694	742	26.2309	26.9694	27.6008	27.3339	24.5421	27.6516	27.988	27.8224	27.9408	27.2918	1.20351	0.051964	1.18856	0.0538168
Q96DC8;Q96DC8-2;Q5W0J6;Q5W0J8	ECHDC3	Enoyl-CoA hydratase domain-containing protein 3, mitochondrial	4	9	9	9	48.5	48.5	48.5	32.633	303	27.0615	25.0557	25.9035	26.6183	26.7035	27.5417	27.666	27.1608	27.6417	27.3476	1.20308	0	1.9366	0
Q16831;C9J486;C9JIP2;B4DND0;F8WD51;C9K0J2	UPP1	Uridine phosphorylase 1	6	12	12	12	45.8	45.8	45.8	33.934	310	28.3493	28.3268	28.7029	28.3047	26.7691	29.2526	29.4166	30.087	29.1645	28.5414	1.20186	0	1.67826	0
P46063;F8WA66;F8WD97;F5H2L2;F5H4P4;F5H3W0;F5GYB7	RECQL	ATP-dependent DNA helicase Q1	7	30	30	30	61.2	61.2	61.2	73.457	649	30.7555	30.9071	31.5466	30.81	28.3784	31.4287	32.2914	31.7789	31.4577	31.4302	1.19788	0	1.16455	0
F5H6U7;Q9Y3E0;G3V1U5;F5GWD8;F5GXH6	GOLT1B	Vesicle transport protein GOT1B	5	4	4	4	27.3	27.3	27.3	14.307	128	29.4877	29.8662	30.2849	29.8882	27.1753	30.0206	31.2514	30.3316	30.9166	30.1658	1.19672	0	1.08315	0
A0A140T9T7;Q03518;A0A0S2Z4R8	TAP1	Antigen peptide transporter 1	3	19	19	19	38.6	38.6	38.6	87.175	808	30.1907	31.0592	31.9081	31.1396	27.9607	31.6195	31.7879	31.73	31.7286	31.3712	1.19576	0	0.926705	0
O00154-4;O00154-6;O00154-7;O00154;O00154-5;K7EKP8;O00154-2;O00154-3;Q6ZUV0	ACOT7	Cytosolic acyl coenzyme A thioester hydrolase	9	15	15	15	49.1	49.1	49.1	37.419	338	30.2396	29.5954	30.8891	30.2647	27.2443	30.7867	31.0982	30.7841	30.9007	30.6093	1.1892	0	0.999895	1.35974e-16
Q08431-4;Q08431;Q08431-2;X6R3G6;Q08431-3;H0YKS8;A0A087WUV5	MFGE8	Lactadherin;Lactadherin short form;Medin	7	9	9	9	33.2	33.2	33.2	38.343	343	27.2198	25.4832	27.9811	27.9917	27.6446	29.5097	29.2479	28.2568	27.3705	27.8807	1.18904	0	1.0423	0
D6RGG3;Q99715;Q99715-4;A0A087X0A8;Q99715-2;H0Y4P7;H0Y5N9;H0Y991	COL12A1	Collagen alpha-1(XII) chain	8	56	56	56	24.7	24.7	24.7	333.2	3062	26.8341	28.9461	26.7129	25.9004	26.9972	27.4172	28.0205	27.4353	30.0247	28.4369	1.18875	0	0.900677	0
Q00325-2;Q00325;F8VVM2;F8VWQ0;F8VZL5;F8VWR4	SLC25A3	Phosphate carrier protein, mitochondrial	6	15	15	15	42.7	42.7	42.7	39.958	361	30.9009	31.3847	32.322	31.2339	28.177	31.5696	32.6957	31.9271	32.1921	31.5578	1.18476	0	0.844638	0
P11169;Q8TDB8-4;Q8TDB8-2;Q8TDB8;Q8TDB8-5;Q8TDB8-3;F5GYR5	SLC2A3	Solute carrier family 2, facilitated glucose transporter member 3;Solute carrier family 2, facilitated glucose transporter member 14	7	6	6	6	13.9	13.9	13.9	53.924	496	25.4447	26.3767	27.0704	26.3629	24.7051	27.2908	27.7286	27.4113	26.702	26.7486	1.18427	0	1.49251	0
Q9BYK8;Q9BYK8-2;Q9BYK8-4	HELZ2	Helicase with zinc finger domain 2	3	19	19	19	8.9	8.9	8.9	294.65	2649	26.3381	26.2913	28.3226	27.7732	24.4702	28.2271	28.1237	28.2716	27.2321	27.2448	1.18079	0.104563	0.863398	0.0229006
Q9NWW5;A0A0S2Z5D0;H3BUV4;A0A1B0GUD2;H3BUT1;A0A1B0GTU6;Q9NWW5-2;A0A1B0GW73;H3BNF1;A0A1B0GTV3;H3BTY4;A0A1B0GU90;H3BRN7	CLN6	Ceroid-lipofuscinosis neuronal protein 6	13	4	4	4	21.2	21.2	21.2	35.919	311	27.2231	26.551	28.1432	27.2419	24.331	28.3296	28.006	27.6009	27.4342	28.0206	1.18023	0.159552	0.955393	0.0867498
O60427;A0A0A0MR51;H7C2V0;O60427-2;F5H8G5;F5H3P6;H0YB97;F5H3U5	FADS1	Fatty acid desaturase 1	8	7	7	7	20.5	20.5	20.5	51.964	444	26.4636	26.6337	27.3919	26.2774	23.9755	28.0032	27.8737	27.1357	27.3065	26.3126	1.17798	0.0659687	0.969936	0.0341216
Q5BJH7-3;Q5BJH7;Q5BJH7-4;Q5BJH7-5;Q5BJH7-6;K7ERQ0;K7ERY2;Q5BJH7-2;K7EJQ6;K7EPQ7	YIF1B	Protein YIF1B	10	6	6	6	29.6	29.6	29.6	33.964	311	27.6964	27.6996	24.7896	24.56	27.9154	27.2572	27.8204	27.6526	27.7288	28.0571	1.17102	0.0929316	0.771715	0.0105108
A0A087WVS8;Q70IA6;Q70IA6-3;Q70IA6-2	MOB2	MOB kinase activator 2	4	4	4	4	15.8	15.8	15.8	26.575	234	26.4782	26.62	24.714	26.1673	24.5672	26.5401	27.117	26.3981	27.477	26.8604	1.16918	0.0466954	1.37226	0.019607
A0A0C4DFM1;Q92544;F8WCN2;F2Z2L1	TM9SF4	Transmembrane 9 superfamily member 4	4	6	6	6	12.3	12.3	12.3	72.54	625	26.6315	27.8529	27.8836	27.1892	24.5123	27.3698	28.4978	28.0433	28.265	27.7139	1.16405	0.063498	0.952724	0.037126
P12429;D6RFG5;D6RCA8;D6RAZ8	ANXA3	Annexin A3	4	23	23	2	67.5	67.5	7.4	36.375	323	28.9252	29.4786	24.8261	24.5875	28.936	27.7881	27.6082	28.2954	29.6249	29.2428	1.16119	0.0760945	0.461233	0.0175254
Q8IZQ1-2;Q8IZQ1;H0Y9T6	WDFY3	WD repeat and FYVE domain-containing protein 3	3	14	14	14	4.9	4.9	4.9	393.36	3509	24.9501	25.5978	26.1485	24.5043	25.0658	25.8387	26.756	26.1356	27.0444	26.2801	1.15766	0.122196	1.86549	0.14825
Q9UN81	L1RE1	LINE-1 retrotransposable element ORF1 protein	1	10	10	10	32	32	32	40.055	338	26.3387	25.3312	27.3097	27.8257	27.1965	27.724	27.9736	28.217	28.4348	27.4406	1.15762	0	1.40023	0
Q8NFJ5;A0A3B3ITN8;F5GWG3	GPRC5A	Retinoic acid-induced protein 3	3	3	3	3	11.2	11.2	11.2	40.251	357	26.2164	27.8529	26.3457	24.3848	24.4974	27.5679	27.1988	26.8277	27.0091	26.456	1.15248	0.0820574	0.897882	0.00932632
P35606-2;P35606;D6RBT6;D6R997;D6RBZ7;D6RCL6;D6RBG7;H0YAC7;H0Y938	COPB2	Coatomer subunit beta	9	37	37	37	60.3	60.3	60.3	99.045	877	30.8656	31.1353	31.9697	31.035	28.1886	31.7493	32.0221	31.6724	31.8157	31.6411	1.14126	0	0.940034	0
Q7Z3T8;Q7Z3T8-3;H0Y8R0	ZFYVE16	Zinc finger FYVE domain-containing protein 16	3	10	10	10	10.4	10.4	10.4	168.9	1539	24.4168	26.5969	26.2764	25.7731	24.7936	26.4162	26.9848	26.6525	26.7633	26.7407	1.14014	0.0446525	1.51927	0.0644412
Q7L523;Q5VZM0	RRAGA	Ras-related GTP-binding protein A	2	7	7	1	24.3	24.3	5.1	36.566	313	24.8649	25.1205	26.2095	24.8019	24.432	26.6006	26.3422	26.6064	26.0771	25.5013	1.13975	0.0406796	1.8422	0.0320717
Q8WUM9;H7BZK4	SLC20A1	Sodium-dependent phosphate transporter 1	2	6	6	6	9.6	9.6	9.6	73.699	679	24.3423	26.1902	27.749	27.2925	25.8629	27.8466	28.1422	27.7505	26.1482	27.2234	1.13479	0.0266748	0.854079	0.00362785
P11166;A6NL68;A0A0D9SG74;A0A0D9SFK9	SLC2A1	Solute carrier family 2, facilitated glucose transporter member 1	4	7	7	7	12.2	12.2	12.2	54.083	492	29.9735	29.7167	30.0879	29.3405	26.0594	29.9769	30.9431	29.7754	30.1771	29.9739	1.1337	0	0.732407	0
P53985;Q5T8R5;P53985-2;Q5T8R3;Q5T8R4	SLC16A1	Monocarboxylate transporter 1	5	9	9	9	21.4	21.4	21.4	53.944	500	28.558	29.1627	29.1344	28.5627	24.5	29.0134	29.5855	29.1032	29.2796	28.5988	1.13253	0.0429078	0.61707	0.00664952
Q969M3;Q969M3-3;E5RGR9;E5RHH4;Q969M3-2	YIPF5	Protein YIPF5	5	2	2	2	8.2	8.2	8.2	27.989	257	28.3255	28.1412	27.975	27.3725	24.8537	28.9373	28.5336	28.825	28.1402	27.8861	1.13085	0.109338	0.890042	0.0619363
C9JJN9;Q8N3P4-3;Q8N3P4;Q8N3P4-2;H7C058	VPS8	Vacuolar protein sorting-associated protein 8 homolog	5	11	11	11	9.9	9.9	9.9	161.8	1428	24.1031	26.0858	26.0424	25.9358	24.1289	26.2988	26.6009	26.49	26.4057	26.1358	1.12705	0.0445083	1.34425	0.0253788
A0A0G2JQ41;A0A1C7CYZ0;Q12979-4;Q12979-2;Q12979;B7Z683;I3L2P5;A0A0G2JRJ1;I3L3W0;I3L1U8;I3NI05;Q12979-3;A0A0G2JSE0;A0A0D9SGD7;A0A0G2JQT5;A0A0G2JQB5;I3L0R7;H0Y554;I3L4Y1	ABR	Active breakpoint cluster region-related protein	19	7	7	6	12.2	12.2	10.9	88.857	777	26.2166	24.4614	26.8189	24.5672	24.3643	26.4263	26.4639	26.3938	26.5398	26.2384	1.1268	0.224305	1.19225	0.0492212
H7C0X4;Q92685;C9J7S5;Q92685-2;F8WF93;H7BZZ2;F8WE30	ALG3	Dol-P-Man:Man(5)GlcNAc(2)-PP-Dol alpha-1,3-mannosyltransferase	7	5	5	5	14.6	14.6	14.6	36.898	323	25.505	26.0171	27.5433	26.9422	24.5576	27.3235	27.8229	27.3573	27.3315	26.3345	1.1209	0.10322	1.04497	0.0345146
O60671;O60671-2;D6R9A1;O60671-3	RAD1	Cell cycle checkpoint protein RAD1	4	4	4	4	18.1	18.1	18.1	31.827	282	25.8573	26.3048	26.288	24.4679	24.378	26.5839	27.165	26.6051	26.3648	26.1604	1.11666	0.101128	1.35056	0.0346157
Q9NW15;Q9NW15-5;Q9NW15-2;Q9NW15-3;Q9NW15-4;C9IYD3;C9JQC9;C9JPY2;C9JH90;C9J670;C9IZD0;C9JA49;C9JJS5;H7C3N6	ANO10	Anoctamin-10	14	12	12	12	19.8	19.8	19.8	76.328	660	26.4276	27.0675	27.5008	26.1085	24.4543	27.4391	27.4453	27.634	28.1122	26.4784	1.11007	0.0829636	1.0203	0.0459525
Q9NQ92;J3QRX9;J3QRX4;J3QRX6;H9KV77	COPRS	Coordinator of PRMT5 and differentiation stimulator	5	4	4	4	29.3	29.3	29.3	20.066	184	26.2305	25.6812	26.2591	26.1992	24.3544	26.7904	27.1579	27.3787	26.0204	26.9209	1.10878	0.128378	1.49275	0.219757
P56377;F6SFB5;H7BZG6;H0Y673;A6NH01;P56377-2	AP1S2	AP-1 complex subunit sigma-2	6	4	3	3	26.8	21.7	21.7	18.615	157	26.8448	26.8003	24.7678	26.5555	24.3878	27.1648	27.2874	26.6385	26.9507	26.8472	1.10646	0.0891012	1.07258	0.0364995
Q8NFW8;Q8NFW8-2;F5H296;F5GYM0	CMAS	N-acylneuraminate cytidylyltransferase	4	15	15	15	40.8	40.8	40.8	48.379	434	27.4568	27.6267	28.1084	27.1865	26.2299	28.2183	28.7165	28.7229	28.2744	28.2083	1.10643	0	1.97463	0
P24821;J3QSU6;P24821-4;P24821-3;F5H7V9;E9PC84;P24821-2;P24821-5;P24821-6;H0YGZ3;F5H5D6	TNC	Tenascin	11	37	37	37	25	25	25	240.85	2201	28.6192	28.9529	28.0973	28.5314	29.0654	28.9704	29.1597	30.4844	29.7795	30.3971	1.105	0	1.85056	2.71948e-16
P11766;H0YAG8;D6RFE4;D6R9G2;D6RAY0	ADH5	Alcohol dehydrogenase class-3	5	19	19	19	61.2	61.2	61.2	39.724	374	31.0686	31.3837	31.8944	31.1591	29.0317	32.1785	32.4564	32.2145	31.8264	31.3783	1.10336	0	1.16286	0
B0QYD3;Q9UH17;Q9UH17-3;Q9UH17-2;P31941-2;P31941	APOBEC3B	DNA dC->dU-editing enzyme APOBEC-3B	6	11	11	8	31	31	23.5	57.208	490	28.3235	27.9162	29.9323	28.8365	24.9762	29.3309	29.9684	28.6876	28.9314	28.5606	1.09884	0.122449	0.619231	0.00855663
Q969X6;H3BSH7;Q969X6-2;Q969X6-3;A0A0J9YWM9;A0A0J9YXV4;A0A0J9YWK2;H3BPD7;I3L4T9;J3KSI1;H3BRM8;J3KTR0;A0A0J9YX18;J3KSE6	CIRH1A	Cirhin	14	18	18	18	34.8	34.8	34.8	76.889	686	28.5818	28.7497	29.3136	28.3873	24.9454	28.7477	29.2593	28.9819	29.2714	29.1573	1.08794	0	0.692932	0
P04844;P04844-2;Q5JYR7;Q5JYR4;Q5JYR3;F2Z3K5;H0Y5M1	RPN2	Dolichyl-diphosphooligosaccharide--protein glycosyltransferase subunit 2	7	26	26	26	63.7	63.7	63.7	69.283	631	32.4164	32.5338	33.522	32.7894	29.7265	33.4816	33.7303	33.3757	33.3841	32.4535	1.0874	0	0.824475	0
Q96E39;A0A1B0GUK8	RBMXL1	RNA binding motif protein, X-linked-like-1	2	16	4	4	38.7	9	9	42.141	390	28.205	28.2002	28.433	28.5902	24.2703	29.0256	28.2013	28.4909	28.5556	28.8557	1.08609	0.112024	0.642681	0.0229783
P35610;P35610-3;P35610-2;B1APM4	SOAT1	Sterol O-acyltransferase 1	4	9	9	9	19.6	19.6	19.6	64.734	550	28.685	28.7826	29.423	28.9537	26.0627	29.6033	29.5025	29.602	29.7005	28.9255	1.08538	0	0.947778	0
Q9BRQ8;Q9BRQ8-2	AIFM2	Apoptosis-inducing factor 2	2	11	11	11	31.1	31.1	31.1	40.526	373	27.2538	27.7467	28.5698	27.3435	24.9865	28.1764	28.2156	28.4823	28.2649	28.158	1.07941	0.0937591	0.967661	0.0671183
O15460-2;O15460;E7ENX0;E7EPI9;E7ERI1;C9JX45;A8MXE0;C9JCP0;C9JN43;C9JIG4;C9JFJ1	P4HA2	Prolyl 4-hydroxylase subunit alpha-2	11	27	27	27	57	57	57	60.632	533	30.0597	30.1296	30.0142	30.5872	31.0038	31.004	31.5544	31.1787	31.6792	31.7748	1.07932	0	2.6773	5.43896e-16
Q5SQH8-2;H7C5B5;H7C5D3;H7C4U4;Q0P5T2;A0A140T9G8;Q5SQH8-3;Q5SQH8;Q5SQH8-4	C6orf136	Uncharacterized protein C6orf136	9	2	2	2	14.5	14.5	14.5	20.49	172	25.0625	27.8627	26.7447	26.9485	24.1443	26.9586	26.8254	26.8182	28.1525	27.3953	1.07749	0.0820583	0.75749	0.0129399
P46977;P46977-2;H0YET6;A0A0C4DH80;E9PN73;E9PI32	STT3A	Dolichyl-diphosphooligosaccharide--protein glycosyltransferase subunit STT3A	6	18	18	18	26.5	26.5	26.5	80.529	705	30.7565	30.8559	31.8673	30.7983	27.7667	31.6525	32.0345	31.6655	31.5661	30.499	1.07456	0	0.73518	0
Q9H0U6	MRPL18	39S ribosomal protein L18, mitochondrial	1	4	4	4	26.1	26.1	26.1	20.576	180	28.5857	27.9293	28.9563	29.9577	29.1204	29.8586	29.2772	29.9141	30.3201	30.5014	1.06442	0	1.56651	0
Q9UNX4;Q6PDA5	WDR3	WD repeat-containing protein 3	2	34	34	34	47.6	47.6	47.6	106.1	943	29.7706	29.6882	30.3835	29.7785	26.1612	30.3469	30.6103	30.1298	30.2047	29.782	1.05832	0	0.683671	0
Q96CP7;K7ELX5;Q96CP7-2	TLCD1	Calfacilitin	3	3	3	3	15.4	15.4	15.4	28.548	247	24.66	25.4314	26.6513	25.7621	24.4958	26.0421	27.3708	26.9387	26.056	25.8789	1.05717	0.0117334	1.20092	0.000248911
Q96N66;Q96N66-2;Q96N66-3;A9C4B8;M0R1Z5;H7C2M4;C9J4E9;A0A0G2JNX6	MBOAT7	Lysophospholipid acyltransferase 7	8	10	10	10	24.2	24.2	24.2	52.764	472	29.1738	28.0978	30.1826	29.3293	26.4833	29.4907	30.1452	30.3389	29.4868	29.0897	1.05691	0	0.80462	0
Q9BZG1;Q9BZG1-4;C9JY26;Q9BZG1-2;C9JBG0;Q96PJ7;E7ES60;K7EIF2;H7C0Y7;V9GY61;K7EJW7	RAB34	Ras-related protein Rab-34	11	13	13	7	60.2	60.2	31.7	29.044	259	29.028	28.6716	29.8236	29.1263	25.9021	29.7604	29.9473	29.7379	29.3154	29.074	1.05669	0	0.77463	0
A0A0B4J1R2;Q9H6R3;Q9H6R3-2	ACSS3	Acyl-CoA synthetase short-chain family member 3, mitochondrial	3	14	14	14	27.9	27.9	27.9	74.591	685	27.914	24.4321	27.5646	27.6958	27.3829	27.8586	28.23	28.2069	28.6122	27.3482	1.05329	0.0780227	0.796195	0.0349384
P12235;V9GYG0;Q9H0C2	SLC25A4	ADP/ATP translocase 1	3	21	4	4	64.1	12.8	12.8	33.064	298	26.5004	25.7537	26.6012	26.5305	24.7758	26.8094	27.2794	26.431	28.2981	26.6012	1.0515	0	1.20912	0
Q9BQ13-2;Q9BQ13	KCTD14	BTB/POZ domain-containing protein KCTD14	2	8	8	8	30.7	30.7	30.7	26.188	225	27.0191	24.4401	27.827	27.5452	26.9555	28.1153	28.1184	27.4775	28.8976	26.4262	1.04962	0.0395282	0.725484	0.00480012
P43034;I3L3N5;I3L495;P43034-2	PAFAH1B1	Platelet-activating factor acetylhydrolase IB subunit alpha	4	16	16	16	45.4	45.4	45.4	46.637	410	28.5062	28.4482	29.2999	28.5278	24.3645	29.171	29.1932	28.9564	28.6695	28.3781	1.04433	0.0521869	0.558703	0.00469996
Q12770;Q12770-3;D6RA39;C9JQ35;A0A0A0MTG6;Q12770-4;Q12770-2;F8WDP3;C9JFY0;F8W921;F8W9W7	SCAP	Sterol regulatory element-binding protein cleavage-activating protein	11	7	7	7	6	6	6	139.73	1279	25.835	24.3572	26.5724	25.8635	24.9952	26.7159	26.9503	26.6133	26.622	25.9327	1.04218	0.0625321	1.39409	0.0959504
Q8IY47;A0A087WXP9	KBTBD2	Kelch repeat and BTB domain-containing protein 2	2	6	6	6	13.2	13.2	13.2	71.33	623	25.8364	25.7822	26.863	25.8565	24.3912	26.9658	27.3679	26.7154	26.4078	26.4645	1.03844	0.0628977	1.37035	0.0876688
G3XAN4;Q15629-2;Q15629	TRAM1	Translocating chain-associated membrane protein 1	3	5	5	5	18.1	18.1	18.1	33.435	288	27.6405	29.0007	28.122	27.8335	25.4902	28.1233	28.838	28.1685	29.4741	28.653	1.03398	0	0.854049	0
Q9P035;H3BS72;H3BPZ1;Q9P035-2;H3BRL8;H3BMZ1	PTPLAD1	Very-long-chain (3R)-3-hydroxyacyl-CoA dehydratase 3	6	11	11	11	33.7	33.7	33.7	43.159	362	30.8491	30.9712	31.9043	31.1014	28.0167	31.8837	32.1415	31.3923	31.4304	31.1066	1.02236	0	0.753363	0
O75151;E7ET14;A0A087WW48	PHF2	Lysine-specific demethylase PHF2	3	12	12	11	14.1	14.1	12.8	120.77	1096	27.919	27.682	25.0283	24.6557	27.343	27.6028	27.2935	27.6067	27.5015	27.7343	1.02218	0.00809464	0.734445	0.00732804
Q99873-3;E9PKG1;Q99873-2;Q99873;Q99873-5;E9PIX6;E9PQ98;H0YDE4;E9PNR9;E9PMW9;Q9NR22-2;Q9NR22;E9PMZ2	PRMT1	Protein arginine N-methyltransferase 1	13	27	27	27	83	83	83	40.548	353	31.5832	31.7753	32.5834	31.7045	28.582	32.299	32.6801	32.0504	32.2413	32.0547	1.0194	0	0.738765	0
A0A286YF37;Q9UK22;R4GNH2	FBXO2	F-box only protein 2	3	6	6	6	29.9	29.9	29.9	30.299	268	25.1266	24.4305	24.1973	24.5411	25.2249	24.9044	24.1236	25.0231	25.9616	28.5769	1.01384	0	0.620752	0
Q8TCT8;H0YNA7;H0YNA2	SPPL2A	Signal peptide peptidase-like 2A	3	4	4	4	7.9	7.9	7.9	58.143	520	25.9235	26.2942	27.063	26.7052	24.4089	27.3047	27.2682	27.4251	26.9632	26.4709	1.00748	0.0356675	1.13166	0.0361816
Q7L273;K7ENB5;K7EQN1	KCTD9	BTB/POZ domain-containing protein KCTD9	3	6	6	6	24.4	24.4	24.4	42.566	389	25.2833	25.806	24.8892	25.5988	24.0021	25.8838	26.4789	25.9456	26.5502	25.7514	1.00612	0.0735745	1.64545	0.163481
Q12974;Q12974-3;Q12974-4;E9PMY3;E9PML8;E9PJC0;E9PRR9;Q12974-2;E9PL34	PTP4A2	Protein tyrosine phosphatase type IVA 2	9	9	9	7	55.7	55.7	41.9	19.127	167	28.2092	28.1054	29.576	29.8143	27.8946	29.714	29.6053	29.8252	29.6732	29.8101	1.00567	0	1.42008	0
Q9BXP2;Q9BXP2-2;Q9BXP2-3;Q9BXP2-4;C9JBD8;C9JMQ7;C9J0I5	SLC12A9	Solute carrier family 12 member 9	7	9	9	9	12.7	12.7	12.7	96.109	914	25.8288	26.0748	26.4128	24.9727	24.9355	27.0921	26.1689	26.5767	26.867	26.5333	1.0027	0.012163	1.75747	0.0115877
Q9H269;Q9H269-2;Q5JUA9;Q5JUB0	VPS16	Vacuolar protein sorting-associated protein 16 homolog	4	19	19	19	32.2	32.2	32.2	94.693	839	27.3619	27.7318	28.3468	27.9298	26.3788	28.6513	28.8611	28.6915	28.3248	28.2303	1.00198	0	1.65759	0
H7BXI1;A0FGR8-2;A0A087WXU3;A0FGR8;A0FGR8-6;A0FGR8-4;A0FGR8-5	ESYT2	Extended synaptotagmin-2	7	21	21	21	32.4	32.4	32.4	98.008	884	27.6522	27.9152	28.5089	28.1386	25.7813	28.4289	28.5431	28.874	28.8164	28.3363	1.00049	0	1.12979	0
A0A087WZ62;Q9H6U8;Q9H6U8-3;H0YCW6;Q9H6U8-2;Q9H6U8-4;A0A087WV58;A0A087WZY8;A0A087WVC0;A0A087WTZ3	ALG9	Alpha-1,2-mannosyltransferase ALG9	10	10	10	10	15	15	15	95.921	844	26.4374	27.2681	27.3329	26.6373	24.5036	27.4757	27.5668	27.5381	27.366	27.2052	0.994503	0.0378729	1.04276	0.03826
J3QS48;I3L295;J3KT75;J3QW43;J3QRD5;O75352-2;O75352;J3KSI4;I3L1D2;I3L4E0;J3KTK8;J3QQZ4;I3L405;I3L261	MPDU1	Mannose-P-dolichol utilization defect 1 protein	14	4	4	4	33.7	33.7	33.7	10.978	101	29.1107	28.5235	29.5539	29.0804	26.4232	29.4943	29.9811	29.6023	29.8279	28.7368	0.990158	0	0.87276	0
P12931;P12931-2;H2E272;H7C3Z8;H7C074;P42685-2;P42685;Q04912-7;Q04912-2;Q04912	SRC	Proto-oncogene tyrosine-protein kinase Src	10	12	6	6	26.3	15.3	15.3	59.834	536	27.5357	27.4954	27.646	26.7691	24.4241	28.1071	28.1049	27.3155	27.7558	27.5373	0.990055	0.0930211	0.818239	0.0437506
Q96JC1-2;Q96JC1	VPS39	Vam6/Vps39-like protein	2	10	10	10	15.2	15.2	15.2	100.77	875	25.4458	25.16	25.506	25.539	24.5674	27.0614	27.2405	26.1059	25.6331	25.1243	0.989391	0.117403	1.21524	0.0155164
Q8TCJ2	STT3B	Dolichyl-diphosphooligosaccharide--protein glycosyltransferase subunit STT3B	1	15	15	15	21.1	21.1	21.1	93.673	826	29.5661	29.2739	30.2568	29.6511	27.6647	30.3666	30.5119	30.519	30.2765	29.683	0.988907	0	1.19085	0
O75844	ZMPSTE24	CAAX prenyl protease 1 homolog	1	15	15	15	32.4	32.4	32.4	54.812	475	29.8589	30.1714	30.4352	29.9434	27.5549	30.5669	30.9887	30.6775	30.6324	30.0347	0.987308	0	0.975496	1.35974e-16
P45877	PPIC	Peptidyl-prolyl cis-trans isomerase C	1	4	4	4	18.4	18.4	18.4	22.763	212	28.9945	29.2327	29.1177	29.267	29.8526	29.5791	30.0619	30.2423	31.0333	30.4574	0.98187	0	2.09104	0
O15258;Q5T092;A0A0A0MR06;Q5T091;Q5T093	RER1	Protein RER1	5	5	5	5	28.6	28.6	28.6	22.958	196	28.014	27.1242	28.8462	28.4386	26.4478	28.4042	28.8358	29.1077	28.7592	28.655	0.978232	0	1.20357	0
Q9H330;H7C0G1;Q9H330-4;Q9H330-3	TMEM245	Transmembrane protein 245	4	11	11	7	17.3	17.3	13.1	97.356	879	26.1226	26.5574	27.0235	26.2107	24.5755	26.8217	26.6672	26.7642	27.6683	27.4407	0.97449	0.0511575	1.17921	0.0568734
Q9H490-2;Q9H490	PIGU	Phosphatidylinositol glycan anchor biosynthesis class U protein	2	4	4	4	11.6	11.6	11.6	47.61	415	26.6331	27.3466	27.5535	26.7665	24.649	27.1165	27.9809	27.5856	27.7621	27.3619	0.971648	0.0411379	0.968915	0.031599
Q8N357;F8WCT7	SLC35F6	Solute carrier family 35 member F6	2	2	2	2	7	7	7	40.214	371	26.7593	26.6775	27.1373	26.5816	24.4441	27.7779	27.471	27.2775	27.0009	26.9226	0.970025	0.0551384	1.04876	0.057994
O95674	CDS2	Phosphatidate cytidylyltransferase 2	1	5	5	5	18.9	18.9	18.9	51.417	445	27.6002	27.6704	27.7182	27.0923	25.2881	28.0223	28.394	27.7554	28.3109	27.7184	0.966359	0	1.10114	0
P51153;A0A087WWB9	RAB13	Ras-related protein Rab-13	2	8	5	5	46.8	34	34	22.774	203	26.5475	26.5349	27.5725	26.8582	24.3921	27.4912	27.5486	27.3623	27.3851	26.9494	0.966259	0.130067	0.960494	0.102126
Q8N999-3;Q8N999	C12orf29	Uncharacterized protein C12orf29	2	7	7	7	25.5	25.5	25.5	34.723	302	29.4884	28.6171	27.7347	27.524	24.5001	29.4331	29.1253	28.6879	28.267	27.1482	0.959446	0.0392878	0.476326	0.00386772
O95163;F5H2T0;H0YDF3	IKBKAP	Elongator complex protein 1	3	30	30	30	29.6	29.6	29.6	150.25	1332	28.6536	29.4537	29.3478	28.3615	26.0473	29.0884	29.4146	28.7498	29.831	29.5699	0.957979	0	0.755257	1.35974e-16
O14548;E5RJZ1;H0YBD2	COX7A2L	Cytochrome c oxidase subunit 7A-related protein, mitochondrial	3	8	8	8	84.2	84.2	84.2	12.615	114	31.1208	24.5051	31.199	30.9843	31.0632	30.2987	31.0287	31.1733	30.8429	30.3057	0.955383	0.0818169	0.306705	0.00902733
O14976;O14976-2;D6RAW3;D6RE78;A0A087X1U9;D6RF16;D6RAQ7;H0Y8H5	GAK	Cyclin-G-associated kinase	8	15	15	15	17	17	17	143.19	1311	26.794	27.6705	27.4765	27.0151	25.3091	27.3389	27.3482	27.8711	28.366	28.086	0.949031	0	1.12652	0
Q9BQC6	MRPL57	Ribosomal protein 63, mitochondrial	1	2	2	2	20.6	20.6	20.6	12.266	102	29.6001	23.9866	24.5549	28.8414	29.6154	29.3776	27.2056	26.6002	29.0303	29.1246	0.947998	0.135199	0.290049	0.0320374
P43358;C9J9C2;C9JK50;C9JIR1;C9JZJ5	MAGEA4	Melanoma-associated antigen 4	5	16	16	11	52.1	52.1	39.4	34.899	317	32.1282	31.9664	31.6706	31.2109	31.2665	32.2093	32.7378	32.1424	32.789	33.091	0.945411	0	2.20035	0
Q15286;F5H157;Q15286-2;F5H7F8	RAB35	Ras-related protein Rab-35	4	10	10	10	61.2	61.2	61.2	23.025	201	28.1533	27.8891	28.9644	28.0664	26.1489	28.8546	29.0492	28.962	28.6901	28.3782	0.942386	0	1.07688	0
P03915	MT-ND5	NADH-ubiquinone oxidoreductase chain 5	1	5	5	5	10.4	10.4	10.4	67.026	603	27.0719	25.5052	27.616	26.808	24.4613	27.8912	27.9067	27.2557	26.9999	26.0944	0.937141	0.0491885	0.70634	0.00084173
O96005;O96005-4;O96005-3;K7EQQ1;K7EJ16;K7ERL5	CLPTM1	Cleft lip and palate transmembrane protein 1	6	19	19	19	41.1	41.1	41.1	76.096	669	28.596	28.3514	28.9771	28.2666	26.7708	29.2766	29.2051	29.4939	29.3494	28.3212	0.936855	0	1.21592	0
Q15388	TOMM20	Mitochondrial import receptor subunit TOM20 homolog	1	2	2	2	22.8	22.8	22.8	16.298	145	30.9863	31.5312	24.5576	31.8688	31.5782	30.4243	30.5342	31.0253	31.5704	31.6328	0.932972	0.0943224	0.276335	0.0120948
Q6UW63	KDELC1	KDEL motif-containing protein 1	1	12	12	12	28.1	28.1	28.1	58.042	502	25.4148	26.2601	25.8271	25.7761	26.1366	26.5963	27.2363	26.9507	27.0584	26.2302	0.931417	0	2.40252	0
Q02338;E9PCG9;C9K0G7;C9JM78;C9JQ90;A0A0G2JRX6;H7C2W1;C9JEB9	BDH1	D-beta-hydroxybutyrate dehydrogenase, mitochondrial	8	8	8	8	31.2	31.2	31.2	38.157	343	27.4528	26.697	25.7568	26.0379	26.1796	27.9528	26.7714	27.6944	27.1092	27.251	0.930951	0	1.46449	0
A0A087WVQ6;Q00610-2;Q00610;J3KS13;K7EJJ5;J3KSQ2;J3QL20;J3KRF5;F5H5N6;A0A087WV74;A0A087WXH4	CLTC	Clathrin heavy chain 1	11	104	104	83	68.6	68.6	57.7	192.06	1679	34.6212	35.0114	35.6676	34.904	32.4188	35.4885	35.6492	35.5785	35.2881	35.262	0.928675	0	0.868898	0
Q9P2K8-2;Q9P2K8;H0YME5;Q9P2K8-3;H0YNY9	EIF2AK4	Eukaryotic translation initiation factor 2-alpha kinase 4	5	25	25	25	19.2	19.2	19.2	183.71	1621	27.1828	26.6555	28.4023	27.5936	26.0394	28.5042	28.5809	28.1777	28.0022	27.2402	0.926299	0	1.07865	0
Q8TEQ8;Q8TEQ8-2	PIGO	GPI ethanolamine phosphate transferase 3	2	10	10	10	12.8	12.8	12.8	118.7	1089	25.9579	26.402	26.6691	26.1698	24.2908	26.7275	27.2915	27.27	26.5374	26.2808	0.923543	0.10034	1.09425	0.111136
Q5BKT4;Q5I7T1;F8VWA9;F5H5T2;F8VXJ0;F5GZZ6	ALG10	Dol-P-Glc:Glc(2)Man(9)GlcNAc(2)-PP-Dol alpha-1,2-glucosyltransferase;Putative Dol-P-Glc:Glc(2)Man(9)GlcNAc(2)-PP-Dol alpha-1,2-glucosyltransferase	6	5	5	5	9.7	9.7	9.7	55.605	473	25.6264	24.5473	25.7518	25.1157	24.2887	25.8176	26.1939	25.7259	26.0229	26.1666	0.919387	0.157628	1.8068	0.229142
Q8N3C0;Q8N3C0-4	ASCC3	Activating signal cointegrator 1 complex subunit 3	2	36	36	36	21.8	21.8	21.8	251.46	2202	26.429	28.7786	29.2054	28.1723	27.4498	29.0153	28.9766	28.2526	29.2203	29.158	0.91754	0	0.930878	1.35974e-16
Q8TEB1;Q8TEB1-2;H0YL98;Q8TEB1-3;H0YKR8;H0YM86;H0YNS2;H0YN92;H0YM56;H0YLH4;H0YL64;H0YMN6;H0YN21;H0YMZ4	DCAF11	DDB1- and CUL4-associated factor 11	14	8	8	5	21.8	21.8	15.6	61.669	546	24.3626	24.5276	25.6566	24.8093	24.5419	26.2322	25.5088	25.6471	25.5215	25.5512	0.912551	0.0845434	1.9488	0.195842
Q9UJX5;Q9UJX5-3;Q9UJX5-2;D6RAP6;D6RFM7	ANAPC4	Anaphase-promoting complex subunit 4	5	14	14	14	22.8	22.8	22.8	92.115	808	26.9717	27.203	28.0423	27.516	24.467	27.8915	27.8167	27.7238	27.9078	27.4137	0.910696	0.101053	0.738438	0.0397305
Q96EE3;Q96EE3-1;K7ELV2;K7EP88;K7ENI5;K7EPZ5	SEH1L	Nucleoporin SEH1	6	12	12	12	41.9	41.9	41.9	39.648	360	28.6409	28.7008	29.6093	28.6002	25.7791	29.3278	29.3523	29.0988	29.0558	29.0421	0.909312	0	0.69654	1.35974e-16
Q12769;G3V198;E9PR16;Q12769-3;Q12769-2;E9PSI3	NUP160	Nuclear pore complex protein Nup160	6	41	41	41	39.5	39.5	39.5	162.12	1436	30.1938	30.1357	31.1142	30.3791	26.9326	30.8458	30.9815	30.6376	30.6288	30.1943	0.906536	0	0.594669	0
Q86TI2;Q86TI2-2;Q86TI2-4;M0R2A8;M0R2G6;M0R3C4;M0R0I1;A0A2R8YF65;M0QXI5;M0QXG6;M0R1L4;M0R3E8;M0R162	DPP9	Dipeptidyl peptidase 9	13	16	16	16	22.5	22.5	22.5	98.262	863	27.2703	27.7098	27.7542	26.7424	24.8017	27.5295	28.2272	28.1377	27.5687	27.347	0.906325	0.127461	0.822253	0.0566009
O94919	ENDOD1	Endonuclease domain-containing 1 protein	1	12	12	12	32.8	32.8	32.8	55.016	500	26.6883	26.7436	25.9484	26.2488	25.4525	26.6895	27.5216	26.4834	26.9945	27.9116	0.903817	0	1.45315	0
Q6QNY0;K7EN58	BLOC1S3	Biogenesis of lysosome-related organelles complex 1 subunit 3	2	5	5	5	32.7	32.7	32.7	21.255	202	26.9087	26.2265	24.7199	26.4794	24.6901	26.8869	25.8898	27.287	26.463	26.9936	0.899091	0.0714751	0.8963	0.00406698
Q9HD45;Q5TB53	TM9SF3	Transmembrane 9 superfamily member 3	2	10	10	10	19.4	19.4	19.4	67.887	589	28.8587	29.2771	29.7766	29.0723	27.8599	29.5696	30.1939	30.0871	29.8714	29.6082	0.897109	0	1.52653	0
Q16666-3;Q16666-2;Q16666;Q16666-6;A0A0A0MRB1;H3BM18;X6RHM1;H3BR88;H3BVE6;H3BR65;X6RHR0;Q6K0P9-6;Q6K0P9-5;Q6K0P9-4;Q6K0P9-3;Q6K0P9-2;Q6K0P9	IFI16	Gamma-interferon-inducible protein 16	17	34	34	34	55.4	55.4	55.4	75.935	673	30.1657	30.0625	31.1522	30.3536	27.5968	30.917	30.8863	30.8709	30.9382	30.1968	0.895685	0	0.736197	0
B4DR61;P61619;P61619-3;H7C1Q9;A6NK38;F2Z2C7;A6NIF9;C9JJV4	SEC61A1	Protein transport protein Sec61 subunit alpha isoform 1	8	14	14	8	35.5	35.5	21.6	52.949	482	29.3893	29.2946	30.1736	29.5885	26.473	29.8288	30.3319	30.0289	29.7369	29.468	0.895131	0	0.670972	0
Q14728;D6RIZ4;D6RE79;D6RA47	MFSD10	Major facilitator superfamily domain-containing protein 10	4	5	5	5	11.4	11.4	11.4	48.339	455	27.2124	27.1398	27.5816	27.251	25.0221	27.7998	27.8246	27.8247	27.7674	27.4634	0.894648	0.0854589	1.0513	0.100071
Q9Y4K4;G3V4T8;G3V3V7;G3V4Q4;G3V5C6	MAP4K5	Mitogen-activated protein kinase kinase kinase kinase 5	5	12	12	12	17.7	17.7	17.7	95.023	846	26.4577	26.5334	26.9107	26.2013	24.5988	26.6835	27.2829	27.2164	26.6186	27.373	0.894531	0.0153879	1.14175	0.0206015
P53621;P53621-2;A0A3B3IT15;A0A3B3IS84;A0A3B3ISC6;A0A3B3IU89;A0A3B3ITV3;A0A3B3ITI7;A0A3B3ISK1;A0A3B3IU78;A0A3B3ITX2;A0A3B3IS23;A0A3B3IU84	COPA	Coatomer subunit alpha;Xenin;Proxenin	13	63	63	63	61.5	61.5	61.5	138.34	1224	32.1601	32.4937	33.1307	32.4366	30.0453	32.8678	33.2622	32.7656	33.0855	32.7541	0.893772	0	0.873536	0
Q9NRX2;E9PKV2	MRPL17	39S ribosomal protein L17, mitochondrial	2	9	9	9	42.3	42.3	42.3	20.05	175	30.32	29.2154	29.6577	30.5237	30.297	30.6952	31.1713	31.0908	30.9996	30.4953	0.887705	0	1.91033	0
Q5TA45-2;Q5TA45-3;Q5TA45;C9J979;C9IYS7;A0A087WYI0;Q5TA45-4;Q5TA45-5;J3QRY6;Q96HV7;E9PMA2;H0YE15;E9PJG0;E9PKA4;E9PNS4;A0A087WXT8	CPSF3L	Integrator complex subunit 11	16	5	5	5	10.4	10.4	10.4	56.012	499	26.2316	25.5091	26.5482	26.2501	24.2222	26.4119	27.4761	26.897	26.5566	25.8543	0.886912	0	0.948611	1.35974e-16
A0A0A0MTB8;Q8NI36	WDR36	WD repeat-containing protein 36	2	28	28	28	35.8	35.8	35.8	99.365	895	29.7025	29.7678	30.3665	29.7743	26.3753	30.1069	30.5156	29.9765	30.1511	29.6684	0.886435	0	0.587574	0
Q92485;F8VWW8;Q92485-2;Q5T0Y8;F8VXS3	SMPDL3B	Acid sphingomyelinase-like phosphodiesterase 3b	5	8	8	8	25.3	25.3	25.3	50.813	455	26.026	26.5378	26.7704	26.6794	27.3476	27.3174	26.7782	27.8303	28.7763	27.083	0.884797	0	1.20309	0
Q9Y680-3;Q9Y680;F8WE12;Q9Y680-1;H7BZJ4;F8WCU2;F8WBF2	FKBP7	Peptidyl-prolyl cis-trans isomerase FKBP7	7	11	11	11	43.9	43.9	43.9	25.723	221	27.4029	27.3628	28.3993	28.0417	28.0012	28.1114	28.299	28.4723	29.8614	28.8833	0.883921	0	1.35768	0
Q6UWP7-3;Q6UWP7;C9K0C3;Q6UWP7-2;C9J5S5;C9JA02;C9JMW2;C9JUV9;C9JXY8;C9J6F4	LCLAT1	Lysocardiolipin acyltransferase 1	10	9	9	9	27.1	27.1	27.1	44.561	376	27.2586	27.176	27.5118	27.3709	24.6835	27.691	27.9408	27.3789	27.6538	27.7455	0.881808	0.0658351	0.854387	0.0452378
Q8TBA6;Q8TBA6-2;H0YK03	GOLGA5	Golgin subfamily A member 5	3	13	13	13	22.6	22.6	22.6	83.023	731	25.609	26.6193	26.2205	26.2936	24.4926	26.8566	26.4678	26.3669	27.4313	26.5183	0.881201	0.0385207	1.15052	0.0411405
Q15334;A0A087WW77	LLGL1	Lethal(2) giant larvae protein homolog 1	2	20	20	20	26.7	26.7	26.7	115.42	1064	27.8837	28.2006	28.9605	28.2946	26.0367	28.936	28.7464	28.6203	28.7939	28.6821	0.88054	0	0.946713	0
Q9UP95-5;Q9UP95-2;Q9UP95-6;Q9UP95;I3L4N6;Q9UP95-7;Q9UP95-3;Q9UP95-4;B3KXX3;Q9UHW9-6;Q9UHW9-5;Q9UHW9-2;Q9UHW9-3;Q9UHW9-4;Q9UHW9;H0YMQ9;H0YKQ8;J3QSF2;A0A1B0GVB1	SLC12A4	Solute carrier family 12 member 4	19	17	16	14	19.2	18.5	16.7	117.04	1054	27.3262	27.6198	28.1903	27.6615	25.5531	28.0058	28.3219	27.8169	28.4883	28.1191	0.880229	0	1.01858	0
Q9UHD2;A0A075B7C7	TBK1	Serine/threonine-protein kinase TBK1	2	15	15	14	27.6	27.6	26.3	83.641	729	26.2884	26.966	27.21	26.3733	24.6348	27.2812	27.4696	26.7001	27.1536	27.2578	0.877974	0	1.01095	0
P54802;K7ENX5	NAGLU	Alpha-N-acetylglucosaminidase;Alpha-N-acetylglucosaminidase 82 kDa form;Alpha-N-acetylglucosaminidase 77 kDa form	2	19	19	19	36.5	36.5	36.5	82.265	743	28.068	27.5044	27.5235	28.2283	28.3384	28.8985	28.9709	28.7953	28.8666	28.4911	0.871931	0	2.68315	0
P00395	MT-CO1	Cytochrome c oxidase subunit 1	1	3	3	3	7.6	7.6	7.6	57.041	513	27.6231	26.3066	28.543	26.9312	25.4051	27.7686	28.7793	28.2654	27.2255	27.1278	0.871512	0	0.701349	0
O76024;H0Y9G5	WFS1	Wolframin	2	18	18	18	25.2	25.2	25.2	100.29	890	27.8605	28.522	29.2468	28.4755	25.9839	29.0848	28.8097	28.5105	29.4468	28.5912	0.870864	0	0.76577	0
O14910;H0YIA8;H0YI92;J3KN23	LIN7A	Protein lin-7 homolog A	4	10	5	4	45.1	22.3	18.9	25.996	233	27.194	26.1424	24.6915	27.4378	27.8624	27.3169	28.3917	27.7531	27.4633	26.7553	0.87044	0.0544521	0.689804	0.00491976
A0A3B3IUB5;Q8TCT9-5;Q8TCT9;Q8TCT9-2;A0A0S2Z6F0;Q8TCT9-4;A0A075B6F6;A0A3B3IT72;A0A0C4DGU3	HM13	Minor histocompatibility antigen H13	9	10	10	10	24.8	24.8	24.8	46.313	420	29.4962	29.7561	30.5216	29.8529	27.467	30.0911	30.5235	30.1456	30.4994	30.17	0.867144	0	0.863185	0
A0A087WU02;Q96RQ1;H0YI50;F8VPA6;H0YI58;F8W0R1;F8VR88;F8VUZ2;H0YHJ8	ERGIC2	Endoplasmic reticulum-Golgi intermediate compartment protein 2	9	7	7	7	24.6	24.6	24.6	43.432	386	26.5719	26.7777	26.6525	26.9584	26.4221	27.4957	27.8591	27.3079	27.4914	27.5562	0.865545	0	3.85068	5.43896e-16
Q8IXU6;E9PJD1;Q8IXU6-3;Q8IXU6-2;E9PKZ2;E9PRY2	SLC35F2	Solute carrier family 35 member F2	6	5	5	5	22.2	22.2	22.2	41.211	374	27.7184	27.5974	27.8469	27.1599	24.4475	27.6836	27.839	28.0241	27.7305	27.8129	0.864049	0.0871155	0.672164	0.0277251
Q6ZXV5-2;Q6ZXV5;F8VRY4;F8W044;F8VR71	TMTC3	Transmembrane and TPR repeat-containing protein 3	5	19	19	18	26.6	26.6	25.4	103.88	914	28.9637	29.0416	29.3247	29.0204	27.3104	29.5924	29.7176	29.5816	29.5804	29.5084	0.863891	0	1.35342	0
Q96RL7-4;Q96RL7-2;Q96RL7-3;Q96RL7;H0Y7P8	VPS13A	Vacuolar protein sorting-associated protein 13A	5	20	20	20	8.7	8.7	8.7	347.67	3069	25.78	27.1194	26.768	26.4395	24.5122	27.0933	27.279	26.7521	27.2467	26.5515	0.860687	0.131669	0.957845	0.0859077
I3L4X2;P33527;P33527-9;P33527-4;P33527-2;A0A0A0MS99;P33527-6;P33527-3;P33527-7;P33527-5;P33527-8	ABCC1	Multidrug resistance-associated protein 1	11	15	15	15	15.1	15.1	15.1	160.44	1440	25.8839	26.3787	26.8702	26.4021	24.3507	27.0495	28.4692	26.8092	25.6281	26.2108	0.856236	0.0848639	0.650448	0.0121794
P05155-2;P05155;P05155-3;H9KV48;E9PGN7	SERPING1	Plasma protease C1 inhibitor	5	8	8	7	20.5	20.5	19	49.757	448	25.0538	24.9063	26.2667	25.2808	25.0665	25.5938	26.2484	26.6057	26.8912	25.5151	0.856026	0.0764737	1.29922	0.078295
A0A2R8Y484;Q08722-2;Q08722-3;Q08722-4;Q08722	CD47	Leukocyte surface antigen CD47	5	3	3	3	15.3	15.3	15.3	20.313	183	28.5284	29.4121	29.485	29.7716	24.6458	29.4029	29.5499	29.2454	29.2244	28.6911	0.854182	0.146027	0.394527	0.0133891
O15143;C9JEY1;C9K057;C9J4Z7;F8VXW2;C9JQM8;C9JFG9;C9J6C8;C9JBJ7;C9JTT6;C9JM51;F8WEB3	ARPC1B	Actin-related protein 2/3 complex subunit 1B	12	17	3	3	50	9.9	9.9	40.949	372	28.8871	28.8651	29.5035	28.5957	27.1668	29.2988	29.4904	29.4314	29.4653	29.5938	0.852299	0	1.21289	0
A8K878;P55145;H7C2D6	MANF	Mesencephalic astrocyte-derived neurotrophic factor	3	14	14	14	50.3	50.3	50.3	21.143	185	31.6645	31.6424	31.6893	32.0143	32.2091	32.7751	32.9924	32.7078	32.7296	32.2655	0.850171	0	3.07159	0
M0QYZ2;M0R0N4;P53680;M0QZ21;X6R390;P53680-2;M0R1S0	AP2S1	AP-2 complex subunit sigma	7	8	8	8	44.9	44.9	44.9	18.929	158	29.1336	29.0999	30.417	29.3715	27.7189	30.2882	30.1168	30.0132	29.918	29.6239	0.843835	0	1.0262	0
B5MDE0;Q96AA3;C9JP01;U3KQE9	RFT1	Protein RFT1 homolog	4	6	6	6	12.7	12.7	12.7	55.835	502	26.6579	26.718	26.6594	26.2574	24.6283	26.355	27.5455	26.6701	27.7884	26.7794	0.843501	0.0359678	0.92691	0.0201319
E7ENV7;Q86YQ8;Q9HCH3;A0A0J9YWA1;Q86YQ8-2;A0A0J9YWU8	CPNE8	Copine-8	6	11	10	7	26.8	25.2	18.3	62.233	552	24.644	26.1262	25.7143	24.492	24.817	26.2049	25.8288	26.3604	26.1665	25.4498	0.843365	0.149698	1.26198	0.037624
O14578;O14578-4;H7BYJ3;O14578-3;O14578-2;H0YGG8;F5H4K4	CIT	Citron Rho-interacting kinase	7	38	38	38	21.1	21.1	21.1	231.43	2027	27.9063	27.9301	28.2993	27.4508	26.0623	28.2397	28.5017	28.2916	28.5294	28.2996	0.842633	0	1.18301	0
Q9NQE9	HINT3	Histidine triad nucleotide-binding protein 3	1	5	5	5	37.9	37.9	37.9	20.361	182	26.6883	26.8112	24.33	26.3488	24.2303	26.9627	26.2698	26.6909	26.2152	26.482	0.842382	0.0302925	0.709333	0.00929209
Q96AC1;Q96AC1-3;H0YJ34;Q96AC1-2;A0A0U1RRM8;G3V281;G3V5R2;H0YJB6;G3V3J0;G3V379	FERMT2	Fermitin family homolog 2	10	36	36	35	59	59	57.5	77.86	680	30.0214	31.4422	31.5627	30.5804	27.6266	30.6624	31.6016	30.6513	31.9109	30.618	0.842175	0	0.518123	0
P28799;K7EKL3;P28799-2;P28799-3;K7EMR1;K7EQ05;K7EQI0;K7EPL0	GRN	Granulins;Acrogranin;Paragranulin;Granulin-1;Granulin-2;Granulin-3;Granulin-4;Granulin-5;Granulin-6;Granulin-7	8	7	7	7	13.8	13.8	13.8	63.544	593	26.1419	25.5945	26.4601	26.9002	27.0214	27.35	27.3389	27.3404	26.8977	27.3974	0.841245	0	1.79953	2.71948e-16
Q96RS6;Q96RS6-2;Q96RS6-3;E5RGX7	NUDCD1	NudC domain-containing protein 1	4	24	24	24	55.2	55.2	55.2	66.755	583	29.2946	29.946	30.0317	29.317	26.2773	29.7965	30.0632	29.5735	29.8954	29.7299	0.838389	0	0.580336	0
O15498;O15498-2;H7C3K7	YKT6	Synaptobrevin homolog YKT6	3	12	12	12	69.7	69.7	69.7	22.417	198	29.6758	30.0033	31.0859	30.182	28.6181	31.0054	31.1436	30.6661	30.5752	30.3549	0.83602	0	1.07373	0
Q6PI78	TMEM65	Transmembrane protein 65	1	6	6	6	24.2	24.2	24.2	25.498	240	28.92	28.7728	29.134	29.7424	29.4989	30.4351	29.5425	29.5596	30.6182	30.0866	0.834795	0	1.72436	0
Q9BTX1-6;Q9BTX1-5;Q9BTX1-2;Q9BTX1;Q9BTX1-3;Q9BTX1-4	NDC1	Nucleoporin NDC1	6	12	12	12	31.5	31.5	31.5	63.157	559	26.8218	26.9825	27.5362	26.4799	24.9315	27.2915	27.64	27.282	27.5291	27.1813	0.834423	0.0772318	1.00961	0.079122
Q6Y1H2;C9JWG1;H7C4K8	PTPLB	Very-long-chain (3R)-3-hydroxyacyl-CoA dehydratase 2	3	6	6	6	29.5	29.5	29.5	28.368	254	26.4075	25.818	27.4605	26.5715	24.5515	27.0953	28.2098	26.9069	27.4105	25.3574	0.834196	0	0.605118	0
Q8NCC3;H3BMU8;Q8NCC3-2;H3BM47;B4DPU0;B4DJW4;H3BPT3	PLA2G15	Group XV phospholipase A2	7	8	8	8	24	24	24	46.657	412	26.8342	25.0652	25.9103	25.6218	25.0043	27.1371	26.5583	26.6255	26.4568	25.8262	0.833584	0	1.17282	0
Q9NNW5;A0A087X295;E9PDU5;E9PBK6;C9K020;Q6PKC6;F8WE36;V9GZ65;C9JFP6;V9GYU1	WDR6	WD repeat-containing protein 6	10	21	21	19	25.6	25.6	22.9	121.72	1121	27.406	27.8229	28.1725	27.9974	24.0414	27.6634	28.7382	27.3114	28.2651	27.6235	0.832266	0.0288071	0.473265	0.000844174
B0QYW5;F6RTR7;O43808;F8WE74	SLC25A17	Peroxisomal membrane protein PMP34	4	7	7	7	36.4	36.4	36.4	25.721	225	26.3908	27.599	27.8075	26.8086	24.428	27.3577	27.8998	26.8655	27.9119	27.1559	0.831394	0.050402	0.641822	0.00578026
P67812;H0YNG3;P67812-4;P67812-3;P67812-2;H0YNX5;H0YKT4;H0YNA5	SEC11A	Signal peptidase complex catalytic subunit SEC11A	8	8	8	8	51.4	51.4	51.4	20.625	179	31.1156	31.2436	29.9373	32.4359	33.1603	32.0102	32.8029	31.6417	33.6899	31.8923	0.828859	0	0.596376	0
D6REQ6;D6RHI9;O00584;A0A087WZM2;H0YAE9;A0A087WWI1;O00584-2	RNASET2	Ribonuclease T2	7	7	7	7	33.5	33.5	33.5	25.308	218	27.0403	27.2913	26.6232	24.6835	25.4992	26.818	26.4383	26.8341	27.9536	27.2355	0.828401	0.0298244	0.757102	0.000756451
Q9Y251-3;Q9Y251-2;Q9Y251;Q9Y251-4;D6RAQ1;D6RHG4	HPSE	Heparanase;Heparanase 8 kDa subunit;Heparanase 50 kDa subunit	6	5	5	5	12.8	12.8	12.8	53.16	469	26.0607	25.9283	25.7768	25.6889	24.2905	26.6192	26.3246	26.5255	26.0406	26.3699	0.826948	0.0576663	1.42051	0.154933
Q4J6C6-4;Q4J6C6;Q4J6C6-2;Q4J6C6-3;H7BZP6;H7C0M0	PREPL	Prolyl endopeptidase-like	6	15	15	15	29.9	29.9	29.9	73.351	638	27.4739	27.2636	28.474	27.5667	26.1879	28.0897	28.6621	28.4303	27.8422	28.0707	0.825761	0	1.16078	0
Q8WWI5-3;Q8WWI5-2;Q8WWI5	SLC44A1	Choline transporter-like protein 1	3	11	11	11	22.1	22.1	22.1	73.011	652	27.709	27.3013	28.6515	27.9814	26.0664	28.3919	28.6515	28.1357	28.2524	28.3843	0.821234	0	1.01046	0
P27105;F8VSL7;P27105-2	STOM	Erythrocyte band 7 integral membrane protein	3	12	12	12	56.9	56.9	56.9	31.73	288	27.3649	28.9312	28.0082	27.9866	28.9837	29.0239	29.0036	28.9862	29.2751	29.0896	0.820784	0	1.51063	0
Q96HR9-2;Q96HR9;A8MXN1;A8MWX0	REEP6	Receptor expression-enhancing protein 6	4	5	5	5	27.2	27.2	27.2	20.733	184	29.2158	28.0003	28.619	29.2745	29.3556	29.4058	30.1389	29.9887	29.8416	29.1833	0.818649	0	1.49926	0
Q9NWV4	C1orf123	UPF0587 protein C1orf123	1	7	7	7	70	70	70	18.048	160	28.5362	28.007	29.5576	27.8833	24.0626	28.9302	28.8573	28.2505	28.2137	27.8777	0.816518	0.129715	0.377337	0.0143941
Q16342-3;Q16342;F5H4V9;F5GWT2;J3QK82;A0A087WYJ3;Q16342-5;Q16342-2;Q16342-4;H0YFZ5;H0YFM2;H0YFS8	PDCD2	Programmed cell death protein 2	12	5	5	5	21.2	21.2	21.2	35.29	311	26.6231	26.336	24.4205	26.4204	24.5883	26.0662	26.7192	25.9933	26.8589	26.812	0.812264	0.194605	0.80281	0.0234226
Q9P291	ARMCX1	Armadillo repeat-containing X-linked protein 1	1	11	11	11	31.8	31.8	31.8	49.18	453	27.0165	27.1104	26.4622	26.5291	25.0678	27.451	27.155	27.4744	27.3921	26.7723	0.811767	0	1.1538	0
Q9NWM8;H7C1Z9;F8WBZ0	FKBP14	Peptidyl-prolyl cis-trans isomerase FKBP14;Peptidyl-prolyl cis-trans isomerase	3	9	9	9	47.9	47.9	47.9	24.171	211	26.4923	26.545	25.9812	26.9028	27.004	27.6893	27.4612	27.1852	27.579	27.0689	0.811634	0	2.26298	0
P50748;E7ES84;P50748-2;H0YFL5;J3KQF2;F5H5V0	KNTC1	Kinetochore-associated protein 1	6	41	41	41	22	22	22	250.75	2209	28.5879	29.0066	29.3703	28.7744	26.7651	29.5059	29.7843	29.1357	29.4088	28.7055	0.807195	0	0.862741	0
Q9NZU5;Q9NZU5-2;B4DEY6;H7C3D2;C9IYS1;F8WB09	LMCD1	LIM and cysteine-rich domains protein 1	6	25	25	25	72.3	72.3	72.3	40.832	365	31.8406	31.4013	31.2963	30.9116	27.1184	31.5286	31.5537	30.299	31.1282	32.092	0.806642	0	0.395725	0
Q9Y4E6-2;Q9Y4E6;A2RRE0	WDR7	WD repeat-containing protein 7	3	8	8	8	7.4	7.4	7.4	160.51	1457	25.9412	25.6888	26.5214	24.8077	24.6954	26.1395	26.5075	27.3526	26.4115	25.2723	0.805802	0.00630277	0.877212	0.00229782
O76070	SNCG	Gamma-synuclein	1	7	7	7	54.3	54.3	54.3	13.331	127	27.934	26.7462	24.7465	26.8656	28.5429	28.3617	29.0782	26.6303	27.7731	27.0132	0.804242	0.0538229	0.473025	0.0109666
Q9Y3D2;H0YE51	MSRB2	Methionine-R-sulfoxide reductase B2, mitochondrial	2	7	7	7	40.1	40.1	40.1	19.536	182	27.1021	27.0257	24.5348	27.1593	27.6816	27.8123	27.5555	27.1493	27.7687	27.2377	0.804004	0.0673557	0.709435	0.0265672
Q9NX00	TMEM160	Transmembrane protein 160	1	3	3	3	18.1	18.1	18.1	19.657	188	24.924	24.8521	25.8562	24.9803	24.4151	25.8365	25.6406	25.704	26.0576	25.8081	0.803812	0.0579366	1.93794	0.148785
Q16531;F5GY55;Q16531-2;F5H2L3;F5GZY8;F5GWI0;F5GYG8;F5H198	DDB1	DNA damage-binding protein 1	8	64	64	64	53.4	53.4	53.4	126.97	1140	32.5958	32.5466	33.546	32.7971	30.4794	33.0779	33.5096	33.2114	33.1609	33.0238	0.803715	0	0.797958	1.35974e-16
Q92604	LPGAT1	Acyl-CoA:lysophosphatidylglycerol acyltransferase 1	1	6	6	6	15.9	15.9	15.9	43.089	370	25.4464	25.6076	25.7588	24.7232	24.588	25.7909	26.2589	25.9938	26.3949	25.7041	0.803682	0.125694	1.47934	0.0707836
Q8N1F8;H7C2J7	STK11IP	Serine/threonine-protein kinase 11-interacting protein	2	13	13	13	14.1	14.1	14.1	120.26	1088	26.6157	26.0775	27.1533	27.2362	25.9114	27.6352	27.6179	27.4926	27.0686	27.1978	0.80361	0	1.59433	0
P21359-2;P21359-6;P21359;H0Y465;J3KSB5;P21359-4;P21359-3;P21359-5;J3QSG6;J3KRT8;J3QQN8;A0A1W2PPA7;J3QLS2;J3KSX8;A0A1W2PS74	NF1	Neurofibromin;Neurofibromin truncated	15	56	56	56	24.6	24.6	24.6	317.03	2818	28.7557	29.2586	29.7663	29.1593	27.3579	29.371	30.075	29.8153	29.7235	29.3212	0.801632	0	0.996871	0
O15230;O15230-2	LAMA5	Laminin subunit alpha-5	2	21	21	21	8.4	8.4	8.4	399.73	3695	23.6527	25.3746	24.5072	26.5685	25.0262	25.9356	25.6179	25.5119	26.8974	25.1728	0.801273	0.0397909	0.710822	0.0287501
P16615;P16615-5;P16615-2;P16615-3;P16615-4;H7C5W9;O14983-2;O14983;O14983-3;H3BVB2;A0A0C4DH86;J3QSY6;H3BTW4	ATP2A2	Sarcoplasmic/endoplasmic reticulum calcium ATPase 2	13	43	43	34	47.9	47.9	40.3	114.76	1042	30.9254	31.0022	31.6993	31.0174	29.1318	31.8379	31.6619	31.4823	31.5147	31.2798	0.800067	0	0.974502	0
A0A0A0MTU3;Q4ZIN3-2;Q4ZIN3;U3KPY4;U3KQQ5	TMEM259	Membralin	5	6	6	6	18.7	18.7	18.7	46.22	406	24.6949	24.5553	24.3986	25.1905	24.8248	25.3098	26.5204	25.1707	25.6476	25.0059	0.798076	0.12211	1.46614	0.229995
P38919;I3L3H2;C9JUF0	EIF4A3	Eukaryotic initiation factor 4A-III;Eukaryotic initiation factor 4A-III, N-terminally processed	3	27	23	23	70.6	64.7	64.7	46.871	411	31.7052	31.8919	32.4164	31.7204	29.9205	32.4738	32.4739	32.4777	32.2311	31.9812	0.796658	0	0.983828	0
U3KQK5;P10176	COX8A	Cytochrome c oxidase subunit 8A, mitochondrial	2	1	1	1	5.5	5.5	5.5	17.012	164	26.4573	24.8014	26.4294	26.5836	24.3429	26.5212	25.0177	26.8823	26.981	27.1943	0.796368	0.0902427	0.62917	0.024696
O14617;O14617-5;O14617-4;O14617-2;O14617-3;A0A2R8Y611;A0A2R8Y4J3;A0A087WYN6;K7ELX8;K7ERW8	AP3D1	AP-3 complex subunit delta-1	10	34	34	34	39.4	39.4	39.4	130.16	1153	29.8573	29.8893	30.3754	29.8304	28.5761	30.1815	30.895	30.6789	30.3397	30.4136	0.796026	0	1.39547	0
P49441;C9J173;B8ZZF6;E7ET59;E7EUX4;E7ENF2;C9J128;C9J2Z6	INPP1	Inositol polyphosphate 1-phosphatase	8	7	7	7	22.8	22.8	22.8	43.998	399	26.666	27.0221	24.597	26.3136	26.2943	26.5752	26.8533	26.4898	27.8153	27.1314	0.794393	0.0102508	0.863052	0.00500695
Q9Y287;A0A3B3IUC0;Q9Y287-2;A0A3B3IU60;A0A3B3ITP9	ITM2B	Integral membrane protein 2B;BRI2, membrane form;BRI2 intracellular domain;BRI2C, soluble form;Bri23 peptide	5	6	6	6	32.7	32.7	32.7	30.338	266	26.1409	26.1652	26.8559	27.1308	27.2736	28.0791	27.3899	26.6036	27.2928	28.1657	0.792938	0	1.18129	0
Q7L311;A0A1B0GXK8;A0A0B4J1X4;Q5H9E0;Q5H9E1	ARMCX2	Armadillo repeat-containing X-linked protein 2	5	8	8	8	17.6	17.6	17.6	65.683	632	26.2099	26.1656	26.4437	25.8725	24.4338	26.7882	26.7031	26.8348	26.2411	26.5213	0.792581	0.0997775	1.19193	0.166449
O60244;H7C3E5;H7C017	MED14	Mediator of RNA polymerase II transcription subunit 14	3	16	16	16	13.8	13.8	13.8	160.6	1454	27.4368	26.9131	27.8395	27.1247	24.8984	27.4564	28.3033	27.3777	27.7097	27.3202	0.790976	0.0390809	0.739988	0.0142442
P42773	CDKN2C	Cyclin-dependent kinase 4 inhibitor C	1	4	4	4	23.8	23.8	23.8	18.127	168	28.0186	28.1732	24.6893	28.1732	28.3751	28.5751	28.4079	26.7738	29.1653	28.4615	0.790829	0.0834741	0.447614	0.00993784
Q9H497;Q9H497-2;Q5W0C6;Q9H497-3;Q5W0C9	TOR3A	Torsin-3A	5	8	8	8	22.4	22.4	22.4	46.198	397	27.507	24.6723	25.4633	24.484	26.0027	27.5777	26.7024	26.9869	25.7254	25.0896	0.790525	0.0276756	0.529972	0.0101462
P14868;P14868-2;H7BZ35;C9J7S3;C9JLC1;H7C278;C9JQM9	DARS	Aspartate--tRNA ligase, cytoplasmic	7	36	36	36	74.1	74.1	74.1	57.136	501	32.9051	32.8608	33.1772	32.5373	30.2404	33.1299	33.3803	33.0962	33.0943	32.9597	0.787925	0	0.738308	0
P17858;P17858-2	PFKL	ATP-dependent 6-phosphofructokinase, liver type	2	29	26	25	51.5	46.8	45.6	85.018	780	31.1302	30.5061	31.0482	30.2241	28.7228	31.6746	31.233	31.3592	30.7653	30.5299	0.786123	0	0.850699	1.35974e-16
Q9P0V3;Q9P0V3-2;C9JED2;C9JF25	SH3BP4	SH3 domain-binding protein 4	4	20	20	20	26.6	26.6	26.6	107.49	963	27.3676	26.5032	28.1014	28.1716	26.7117	28.6704	28.3298	28.0405	27.9483	27.7869	0.784057	0	1.14603	0
Q9UHD1;Q9UHD1-2;E9PHZ2;E9PPQ5;E9PIZ4;E9PSD5;E9PL00;E9PIF7	CHORDC1	Cysteine and histidine-rich domain-containing protein 1	8	19	19	19	72.9	72.9	72.9	37.489	332	30.331	31.0639	30.8958	30.4058	29.1443	31.1753	31.1621	31.1953	31.0547	31.1616	0.781651	0	1.30889	0
Q9P253;H0YMC9;H0YLM6	VPS18	Vacuolar protein sorting-associated protein 18 homolog	3	15	15	15	24.8	24.8	24.8	110.18	973	27.1238	27.7428	28.3206	27.7683	25.5489	28.0664	28.2654	28.3459	27.8151	27.9179	0.781272	0	0.830321	0
P62072	TIMM10	Mitochondrial import inner membrane translocase subunit Tim10	1	4	4	4	32.2	32.2	32.2	10.333	90	28.915	28.753	30.0178	24.4467	28.6388	29.1041	28.6998	29.1338	28.7714	28.9652	0.780593	0.0277336	0.355509	0.00332821
Q9H8H0;J3QR28;J3QLQ6;Q9H8H0-2;J3QKV1	NOL11	Nucleolar protein 11	5	19	19	19	30.2	30.2	30.2	81.123	719	28.816	29.0514	29.2285	28.7517	27.1909	29.3441	29.6562	29.2597	29.5113	29.1578	0.778112	0	1.14476	0
J3KNB8;F5H538;Q9Y6R4-2;Q9Y6R4;F5H4R1;F5H1X6	MAP3K4	Mitogen-activated protein kinase kinase kinase 4	6	22	22	22	15.4	15.4	15.4	176.57	1554	27.7133	27.4182	27.6398	26.9545	25.1679	27.937	27.867	27.3295	27.766	27.8801	0.777146	0	0.831881	1.35974e-16
A0A3B3ITT1;Q6IQ22	RAB12	Ras-related protein Rab-12	2	7	7	7	23.5	23.5	23.5	36.315	340	24.5328	26.3893	25.0161	26.3752	24.7967	26.6988	26.2328	25.6709	26.3283	26.0549	0.775138	0.0254909	0.950904	0.00278366
O14967;D6RAZ4;O14967-2	CLGN	Calmegin	3	9	9	9	23.9	23.9	23.9	70.038	610	25.9799	26.0876	25.9613	26.6983	24.4952	26.5423	26.2865	27.2314	27.7491	25.2674	0.770895	0.0366362	0.687829	0.00633006
J3KPK1;C9JFZ1;A0A0D9SGJ6;J3KQV8;O43426-4;O43426-2;O43426;C9JW66;O43426-5;C9J1Z6	SYNJ1	Synaptojanin-1	10	5	5	5	4.8	4.8	4.8	139.91	1264	24.4623	25.4981	25.6734	24.6561	24.5497	25.9384	25.8262	25.7356	25.7423	25.4482	0.770231	0.136619	1.61844	0.0797679
Q15382;C9J931;C9J469;F8WBL3	RHEB	GTP-binding protein Rheb	4	6	6	6	32.1	32.1	32.1	20.497	184	26.6472	27.7463	28.033	26.5034	25.5552	27.4982	26.9232	27.993	28.4223	27.4922	0.768788	0	0.758573	0
Q9ULV4;Q9ULV4-2;Q9ULV4-3;B4E3S0;H0YHL7;F8W1H8;F8VUX3;F8VSA4;F8VRE9;F8VTT6;F8VVB7;F8VV53;Q6QEF8-4;Q6QEF8-3;Q6QEF8-2	CORO1C	Coronin-1C;Coronin	15	25	25	23	51.7	51.7	47.9	53.248	474	30.7716	31.8962	31.1438	31.0987	30.3706	31.48	31.9576	31.8173	32.0934	31.7696	0.767371	0	1.64986	2.71948e-16
P53794	SLC5A3	Sodium/myo-inositol cotransporter	1	6	6	6	9.6	9.6	9.6	79.693	718	26.6043	26.2657	27.7988	26.3996	24.5447	28.0864	27.4086	26.3925	26.9404	26.6216	0.767285	0.110476	0.617436	0.0125545
K7ENL9;Q96DM3;A0A087WZD4;K7EIS6	C18orf8	Uncharacterized protein C18orf8	4	7	7	7	13.1	13.1	13.1	69.389	609	28.2409	28.0697	28.5407	28.5016	24.6249	27.9665	29.261	28.379	28.2859	27.9161	0.766126	0.0787557	0.445482	0.00447532
Q9BUN8;B4E1G1;Q9BUN8-2;E5RGY0	DERL1	Derlin-1	4	7	7	7	28.7	28.7	28.7	28.8	251	30.1713	30.1648	30.8582	30.3102	28.5925	31.0634	31.4372	30.7607	30.5637	30.0948	0.764577	0	0.915422	0
A0A0A0MRX1;Q12926-2;Q12926;B1AM48;B1APY9;B1APY8;A0A0R4J2E6;P26378-4;P26378-2;P26378-5;P26378;P26378-3;C9JB16;Q14576-2;Q14576	ELAVL2	ELAV-like protein 2;ELAV-like protein 4	15	10	9	9	29	26.7	26.7	42.632	389	26.2379	26.7456	24.6494	25.9533	25.9378	26.7483	26.8808	25.9496	26.7987	26.9631	0.763315	0.0345335	1.0599	0.0327693
Q8IWB7;C9JJ54	WDFY1	WD repeat and FYVE domain-containing protein 1	2	10	10	10	30	30	30	46.323	410	27.0506	27.3832	27.6508	27.0692	27.1406	28.1634	28.0095	27.837	27.9037	28.1903	0.761896	0	3.33575	0
Q5VZK9-2;Q5VZK9;A0A0U1RQQ1;Q5VZK9-3;Q5VZK9-4;A0A0U1RR91	LRRC16A	Leucine-rich repeat-containing protein 16A	6	13	13	13	14.5	14.5	14.5	147.09	1326	25.6915	24.3133	26.0247	25.6713	24.4533	25.0017	26.5182	26.4126	26.2002	25.8283	0.761381	0.0909893	0.868724	0.0366857
P15170-2;P15170-3;P15170;H3BR35;H3BSV8	GSPT1	Eukaryotic peptide chain release factor GTP-binding subunit ERF3A	5	25	25	10	45.3	45.3	19.8	68.6	636	29.2777	29.1982	29.3967	28.7976	27.1516	29.5029	30.1192	29.7979	29.4388	28.7629	0.759957	0	0.833839	1.35974e-16
Q8WTS6;D6RJA0;V9GYG1;B5MCZ8	SETD7	Histone-lysine N-methyltransferase SETD7	4	6	6	6	22.7	22.7	22.7	40.72	366	25.729	25.3846	25.9456	24.1517	25.0596	25.3619	25.5356	26.3585	26.3118	26.5011	0.759689	0.0402602	1.04896	0.0456233
P00156	MT-CYB	Cytochrome b	1	2	2	2	5	5	5	42.717	380	26.6655	26.176	27.7786	27.2565	24.5589	27.1427	27.7167	27.2546	26.6388	27.4532	0.754094	0.0494561	0.636994	0.00390754
Q9HCD6;Q9HCD6-2;J3KRP9;Q9HCD6-3;Q9HCD6-4;J3QQY7;J3KTM5	TANC2	Protein TANC2	7	11	11	11	6.3	6.3	6.3	219.65	1990	25.53	25.3648	25.5553	25.2222	24.6287	25.5372	26.2879	25.9111	25.8828	26.4504	0.753699	0.0870163	1.89134	0.240167
Q9HBR0;Q9HBR0-3;I3L0Q8;H0YF92;Q9HBR0-2;F5H3T4	SLC38A10	Putative sodium-coupled neutral amino acid transporter 10	6	12	12	12	15.4	15.4	15.4	119.76	1119	24.4294	25.297	25.9853	25.6782	25.6457	26.0486	26.4553	26.331	26.0609	25.9059	0.75324	0.0961681	1.55455	0.292741
P61956-2;P61956	SUMO2	Small ubiquitin-related modifier 2	2	3	3	1	33.8	33.8	14.1	8.1111	71	29.7594	28.6725	29.6781	30.9656	29.6365	29.3693	30.9604	31.2292	30.3197	30.5955	0.752419	0	0.795802	0
U3KQA5;A0A0U1RQT7;Q8IXA3;A0A0U1RQY7;U3KQB3;Q9HCP0-2;Q9HCP0;A0A0U1RR14;A0A0U1RQK2;A0A0U1RQG9;A0A0U1RQK6;K7EP38;A0A0U1RQH9;A0A0U1RR31;A0A0U1RQU4;A0A0U1RQN5;A0A0U1RRH5;K7EJC0	hCG_2004507	Casein kinase I isoform gamma-1	18	9	4	4	22.7	10.9	10.9	48.586	422	24.1555	25.9011	24.9237	24.9995	25.3881	25.9241	26.1178	25.9045	25.7953	25.3829	0.751347	0.132139	1.2794	0.270382
Q9UBK9;Q9UBK9-2;S4R2Z4	UXT	Protein UXT	3	6	6	6	37.6	37.6	37.6	18.246	157	29.3182	29.3547	29.503	28.7935	27.6871	29.6257	29.6989	30.1665	29.8803	29.0314	0.749244	0	1.06701	0
Q9UNW1;Q9UNW1-4;Q9UNW1-3;Q9UNW1-2	MINPP1	Multiple inositol polyphosphate phosphatase 1	4	13	13	13	35.9	35.9	35.9	55.051	487	28.3413	28.4708	27.4627	27.6643	27.8663	28.3455	28.9401	28.5935	29.0301	28.6336	0.747475	0	1.93214	2.71948e-16
Q5T8U5;O15260;O15260-2;B7Z1G8;O15260-3	SURF4	Surfeit locus protein 4	5	7	7	7	44.1	44.1	44.1	21.127	186	30.1611	30.4203	31.2561	30.833	27.6307	31.1274	31.4161	30.2929	30.8636	30.3353	0.746803	0	0.524679	0
Q96HC4;Q96HC4-7;Q96HC4-4;Q96HC4-6;Q96HC4-3;Q96HC4-2;H0Y8Y3;H0YBI4;A0A0A0MSP3;A0A0D9SFR4;H0Y929;D6RAA1;A0A0D9SFW3;D6RGG6;Q96HC4-5	PDLIM5	PDZ and LIM domain protein 5	15	15	15	15	30.5	30.5	30.5	63.944	596	28.7098	29.3173	28.6002	28.4317	28.4589	29.4479	29.5202	29.672	29.3815	29.2298	0.746652	0	2.53024	0
Q5QP56;Q9H1R6;Q5TE64;Q07817-2;Q07817-3;Q07817;Q5QP59	BCL2L1	Bcl-2-like protein 1	7	3	3	3	15.5	15.5	15.5	20.244	181	24.1341	27.3545	27.1754	27.2628	26.9066	27.5846	26.9041	27.3773	27.251	27.4345	0.743644	0.0970279	0.574646	0.0152325
A0A1B0GW05;Q2PZI1;H7C3M5;H7C1I8;Q2PZI1-2	DPY19L1	Probable C-mannosyltransferase DPY19L1	5	14	14	13	25.3	25.3	24.2	84.533	748	28.6884	28.3373	29.5328	29.081	26.6814	29.3142	29.7432	29.3627	29.1543	28.4558	0.741826	0	0.697678	0
P18085;C9JPM4;C9JAK5;U3KQF2;F8WDB3;C9J6P1	ARF4	ADP-ribosylation factor 4	6	13	8	8	86.7	56.7	56.7	20.511	180	32.4583	32.9254	31.6945	31.9473	32.9796	32.8698	33.2004	32.0669	33.7125	33.863	0.741511	0	0.959887	1.35974e-16
P50443	SLC26A2	Sulfate transporter	1	7	7	7	14.3	14.3	14.3	81.661	739	25.8028	24.2396	26.5353	26.0162	24.7475	26.5037	26.5922	26.2429	26.0328	25.6754	0.741132	0.157952	0.828852	0.0556399
P40616-2;P40616;F8VYN9;B4DZG7;F8VP99;F8W1Z8;F8VP63	ARL1	ADP-ribosylation factor-like protein 1	7	8	8	8	54.9	54.9	54.9	18.565	164	28.2096	28.8223	29.1531	28.6009	27.5045	29.3517	29.3207	29.1472	29.2542	28.9208	0.740841	0	1.44597	0
Q9Y5S2;H0YLY0;A0A0U1RRC3;M0R333;Q09013-12;Q09013-10;Q09013-2;Q09013-8;Q09013-5;Q09013-7;Q09013-11;Q09013-15;Q09013;Q09013-16;Q09013-6;Q09013-1	CDC42BPB	Serine/threonine-protein kinase MRCK beta	16	33	33	30	23.4	23.4	21.6	194.31	1711	27.3572	28.7093	28.4668	27.8753	27.4367	28.6626	28.7207	28.4269	29.0892	28.6387	0.738574	0	1.4582	2.71948e-16
Q96JI7;C4B7M2;Q96JI7-3;Q96JI7-2;H0YLK7;H0YN34;H0YKY8;H0YLK0;A0A075B718	SPG11	Spatacsin	9	13	13	13	6.6	6.6	6.6	278.86	2443	26.24	26.0023	26.9562	26.1174	24.3952	27.1617	27.0677	26.9331	26.3768	25.8607	0.737823	0.0639719	0.77232	0.0171831
O75643;O75643-2;B4E0P5	SNRNP200	U5 small nuclear ribonucleoprotein 200 kDa helicase	3	111	111	111	63.2	63.2	63.2	244.5	2136	33.0249	32.9242	33.8225	33.166	30.8386	33.6184	33.7617	33.5536	33.3429	33.1852	0.737135	0	0.721872	0
Q9UBM7;E9PM00;E9PJ54;H0YE57;E9PRL8;E9PQ71;E9PIP9;H0YCS7;H0YEJ5	DHCR7	7-dehydrocholesterol reductase	9	7	7	7	16.8	16.8	16.8	54.489	475	28.6622	29.0355	29.7749	28.9753	26.0366	29.5667	29.4654	29.0564	29.4942	28.5856	0.736746	0	0.520087	0
O43760;O43760-2;K7ELD9;K7ENG9;K7ELS8;K7EJ35	SYNGR2	Synaptogyrin-2	6	5	5	5	20.5	20.5	20.5	24.81	224	28.8741	28.7343	28.1761	28.3494	28.8416	29.4518	29.1266	29.8343	28.9456	29.2952	0.735593	0	2.1315	0
Q9H0U4;E9PLD0;Q92928	RAB1B	Ras-related protein Rab-1B	3	12	5	5	69.7	31.3	31.3	22.171	201	29.5254	29.952	30.275	29.5998	28.8376	30.259	30.7497	30.1938	30.6299	30.0347	0.735467	0	1.54192	0
Q9Y450-4;Q9Y450;B7Z524;H0YDX7;J3QT46;H0YES5;E9PHZ9;E9PS53;E9PJ90;E9PN23;G5E991;E9PMN1;E9PLR4	HBS1L	HBS1-like protein	13	23	23	20	46.4	46.4	40.7	70.624	642	28.4345	29.0581	29.2635	28.7174	26.7466	29.2343	29.1945	29.0766	29.1351	29.2474	0.73354	0	0.851828	0
Q5SWX8-4;Q5SWX8;Q5SWX8-2;Q5SWX8-3	ODR4	Protein odr-4 homolog	4	8	8	8	19.4	19.4	19.4	47.592	422	26.3488	26.0806	26.3229	25.9518	24.2865	25.9006	27.0625	26.7664	26.8491	26.0726	0.732108	0.0386536	0.851567	0.0210683
Q86TS9-3;Q86TS9;G3V3U6;G5E9P5;Q86TS9-2	MRPL52	39S ribosomal protein L52, mitochondrial	5	2	2	2	36.9	36.9	36.9	13.592	122	26.5518	25.9865	24.3081	26.4125	26.5606	26.4855	27.0155	26.895	26.6513	26.4165	0.728909	0.0591441	0.863801	0.0490564
Q96IV0-2;Q96IV0;A0A0C4DFP4;Q96IV0-3;Q96IV0-5;H0Y2P2;Q96IV0-4	NGLY1	Peptide-N(4)-(N-acetyl-beta-glucosaminyl)asparagine amidase	7	8	8	8	17.1	17.1	17.1	72.284	636	27.1595	27.1311	27.4274	26.4517	24.5903	27.5284	27.1472	26.8577	27.6473	27.216	0.727309	0.0544148	0.675983	0.0154284
Q86X55-1;Q86X55;Q86X55-2;K7EQA8;K7EPK1;K7EK20;K7EIQ8;K7EQB9	CARM1	Histone-arginine methyltransferase CARM1	8	14	14	14	33.3	33.3	33.3	63.459	585	28.8696	30.0272	29.6463	28.6119	26.0621	29.4045	29.7633	29.1095	29.5531	29.0223	0.727126	0	0.475981	6.7987e-17
Q08380;K7EP36;K7ESM3;K7EKQ5;K7ERZ6;K7EJD3;K7ES75;K7EN99;K7EJY8;K7EQT9	LGALS3BP	Galectin-3-binding protein	10	16	16	16	37.8	37.8	37.8	65.33	585	30.2304	29.9295	31.5917	31.4388	31.2576	32.0876	31.9611	31.4305	31.3104	31.2929	0.726893	0	1.04186	0
Q9NS00;Q9NS00-2;C9K0C8;C9JDX1	C1GALT1	Glycoprotein-N-acetylgalactosamine 3-beta-galactosyltransferase 1	4	8	8	8	30.6	30.6	30.6	42.202	363	26.4954	26.5483	26.1732	25.6821	24.3736	26.4114	26.741	27.0706	25.9186	26.7579	0.725342	0.143355	0.843956	0.0660586
Q86VN1;Q86VN1-2;A0A3B3ISW7	VPS36	Vacuolar protein-sorting-associated protein 36	3	10	10	10	27.7	27.7	27.7	43.816	386	26.4451	26.5681	27.4264	26.7169	24.4195	26.8157	27.3525	27.1089	26.9864	26.8972	0.716946	0.0981233	0.70358	0.0346046
P60059	SEC61G	Protein transport protein Sec61 subunit gamma	1	3	3	3	66.2	66.2	66.2	7.7412	68	30.6647	27.341	30.3239	30.6371	30.4056	30.6865	29.8001	30.8298	31.2101	30.4304	0.716918	0	0.492696	0
Q53FV1;F8VXD5;F8VWV8	ORMDL2	ORM1-like protein 2	3	5	3	3	47.1	30.1	30.1	17.363	153	27.5273	28.0137	24.4453	28.3736	28.4901	28.2483	27.614	28.1568	28.4092	28.0057	0.716776	0.0710341	0.426051	0.00540008
Q8IYD1	GSPT2	Eukaryotic peptide chain release factor GTP-binding subunit ERF3B	1	22	7	7	41.4	15.6	15.6	68.882	628	27.1935	27.1152	27.8822	27.6028	25.2393	27.6704	28.0192	28.0356	27.6557	27.2355	0.716715	0	0.748438	0
A0A0D9SEM4;Q08170;A0A0D9SGD2	SRSF4	Serine/arginine-rich splicing factor 4	3	9	5	5	23	12.4	12.4	43.647	378	26.4921	26.7768	27.151	27.3399	25.6378	27.0973	28.1007	27.0097	27.2165	27.5561	0.716516	0	1.0904	0
Q8N5L8	RPP25L	Ribonuclease P protein subunit p25-like protein	1	6	6	6	38	38	38	17.631	163	27.8113	27.8069	27.8044	28.3538	28.3311	29.6196	28.1739	27.7412	28.9718	29.1833	0.716442	0	1.06397	0
Q9P299;J3KRJ9	COPZ2	Coatomer subunit zeta-2	2	3	3	3	23.3	23.3	23.3	23.548	210	25.8512	23.8784	24.806	25.5998	24.716	25.4646	25.7284	25.7069	25.3853	26.1431	0.715404	0.120474	0.999863	0.110455
Q9BUT1;Q9BUT1-2;D6R9U8;D6RIR6;Q9BUT1-3;D6RFG2;D6R9P2;D6RBF6	BDH2	3-hydroxybutyrate dehydrogenase type 2	8	9	9	9	50.2	50.2	50.2	26.724	245	29.1756	29.2639	29.1325	28.9724	29.3512	30.1714	29.0864	29.7886	30.1593	30.2602	0.714057	0	1.86768	0
Q12788;J3KNP2;A0A087WYP7;H3BN88	TBL3	Transducin beta-like protein 3	4	28	28	28	48.6	48.6	48.6	89.034	808	29.5268	29.5199	30.3771	29.9063	27.4618	30.0407	30.3571	30.1128	30.055	29.792	0.713185	0	0.70422	0
Q96DA6;Q96DA6-2;G5E9V2;F2Z3A7;A0A2R8Y839;A0A2R8Y817	DNAJC19	Mitochondrial import inner membrane translocase subunit TIM14	6	8	8	8	57.8	57.8	57.8	12.498	116	30.9614	31.5961	30.4457	31.2682	30.8892	31.7211	32.0938	32.0748	31.3267	31.508	0.712718	0	1.70343	0
B7ZAQ6-2;B7ZAQ6-3;P0CG08;B7ZAQ6;U3KPV2;E9PKY3;A0A087WW82;A0A087WW78	GPR89A	Golgi pH regulator A;Golgi pH regulator B	8	7	7	7	30.4	30.4	30.4	38.484	335	25.303	26.9545	26.6199	25.6682	24.4976	26.2191	27.0206	26.4248	26.8276	26.1008	0.709969	0.0581851	0.750744	0.0017513
Q8NFG4;Q8NFG4-2;C9J4C4;Q8NFG4-3;J3QQZ7;J3QW42	FLCN	Folliculin	6	12	12	12	27.5	27.5	27.5	64.473	579	25.6669	25.6267	25.777	24.8221	25.9941	27.1143	26.1329	26.1914	25.92	26.0726	0.708882	0.0429366	1.38584	0.0540824
F8WE88;Q9Y4I1-2;Q9Y4I1;A0A087WY00;G3V394;F8W6H6;Q9Y4I1-3;E7ERV5;Q9UES5;O95317;H0YMK3;Q9NQX4-2;H0YM96;G3V3C9;H0YM93	MYO5A	Unconventional myosin-Va	15	33	33	28	21.7	21.7	17.8	215.36	1855	28.1862	28.4378	29.3477	28.8805	27.0241	29.3111	29.0308	29.2956	28.9526	28.8265	0.708073	0	0.931751	0
C9J0A7;Q9UQN3-2;Q9UQN3;A0A087WW88	CHMP2B	Charged multivesicular body protein 2b	4	2	2	2	10.9	10.9	10.9	20.772	183	27.4363	26.9695	24.721	27.4136	27.3362	27.8491	25.8959	28.1252	27.8966	27.6459	0.707211	0.0772392	0.500778	0.0116634
A0A1W2PS43;Q14108;A0A1W2PPX5;A0A1W2PQR6;A0A1W2PQB7;A0A1W2PRS1;A0A1W2PPU6;A0A1W2PRF6;Q14108-2;A0A1W2PSE4;D6RDG0;A0A1W2PS70;A0A1W2PNX7;A0A1W2PQL5	SCARB2	Lysosome membrane protein 2	14	18	18	18	43.8	43.8	43.8	53.891	475	30.568	30.826	30.6694	30.423	30.9256	31.8814	31.2501	31.0394	31.279	31.4701	0.701596	0	2.51285	0
P62820;E7END7;P62820-2;P62820-3;A0A2R8YDI9;P59190-2	RAB1A	Ras-related protein Rab-1A	6	14	14	7	75.6	75.6	38	22.677	205	29.4774	29.2837	29.9905	29.5218	29.5576	30.2481	30.7565	30.1826	30.1873	29.9525	0.699216	0	2.38184	0
Q9Y6A9;C9JBL1;X6R2S6	SPCS1	Signal peptidase complex subunit 1	3	3	3	3	31.4	31.4	31.4	11.805	102	27.5818	26.7106	27.5762	27.3004	26.3632	27.6287	28.1005	28.1018	27.8563	27.3379	0.698607	0	1.40137	0
P17301;D6RG08	ITGA2	Integrin alpha-2	2	35	35	6	40.1	40.1	8.7	129.29	1181	28.7695	25.3008	28.8551	29.1499	27.0173	29.1471	28.962	29.9975	26.712	27.7648	0.698134	0	0.323396	0
P29034;R4GN49	S100A2	Protein S100-A2	2	7	7	6	52	52	41.8	11.117	98	31.8706	31.0907	30.5637	31.7299	30.1921	30.6251	32.1488	32.637	31.3549	32.1534	0.694436	0	0.728697	0
O15455;O15455-2;D6RA51	TLR3	Toll-like receptor 3	3	10	10	10	15	15	15	103.83	904	24.5652	24.7117	27.0166	27.4702	27.1157	26.6469	27.2876	27.0559	27.194	26.1623	0.693468	0.0976178	0.481651	0.0336081
O43292;O43292-2;E9PPZ9;E9PLV6;E9PQ31;E9PLG8;E9PM11;E9PM94	GPAA1	Glycosylphosphatidylinositol anchor attachment 1 protein	8	12	12	12	19.8	19.8	19.8	67.622	621	29.7055	29.5273	30.0108	29.8546	29.7062	30.6526	30.7834	30.4599	30.1415	30.2188	0.690384	0	2.80825	0
Q15149-8	PLEC	Plectin	1	351	2	2	73.2	0.3	0.3	513.7	4525	27.6489	26.9588	26.356	26.9557	24.714	28.2415	27.5722	27.8003	26.1037	26.3484	0.686556	0.086763	0.489101	0.0231573
Q8NEC7;D6R9W2;Q8NEC7-3;D6RCC4;D6RCC9	GSTCD	Glutathione S-transferase C-terminal domain-containing protein	5	8	8	8	15.2	15.2	15.2	71.078	633	25.3339	26.1341	26.2819	25.4177	24.6082	26.3189	26.1024	25.9938	26.7392	26.051	0.68587	0.0961396	1.12869	0.0759478
P25445-6;P25445	FAS	Tumor necrosis factor receptor superfamily member 6	2	5	5	5	18.5	18.5	18.5	35.386	314	27.0649	24.7539	26.6274	24.6149	26.4146	26.4104	26.8249	26.4618	26.3514	26.8507	0.684725	0.174945	0.631069	0.0532675
Q9BSC4-4;Q9BSC4;Q9BSC4-2;H7C1Z3;Q9BSC4-3	NOL10	Nucleolar protein 10	5	19	19	19	36.3	36.3	36.3	77.147	662	28.9397	28.881	29.1047	28.7088	27.0335	29.2589	29.561	29.2514	29.1937	28.8201	0.683484	0	0.904962	0
K7EIJ0;K7ENL2;A6NG10;K7EMC9;Q969T9;Q969T9-2;K7EIN1;K7ESN4;K7EIK1	WBP2	WW domain-binding protein 2	9	5	5	5	28.7	28.7	28.7	18.224	167	28.2624	28.15	28.1188	27.7561	27.7341	28.5889	28.8997	29.0279	28.4705	28.4475	0.682607	0	2.56527	0
Q9BWS9;Q9BWS9-2;Q9BWS9-3;E9PPA0;E9PI70;E9PIP0;E9PRL3;E9PPH0;E9PKF1;H0YC89;H0YDL6;H0YEA3;H0YCC4	CHID1	Chitinase domain-containing protein 1	13	13	13	13	46.6	46.6	46.6	44.94	393	28.4264	28.5279	28.4626	28.6743	28.3921	29.08	29.1315	28.7633	29.5104	29.4109	0.682572	0	2.88908	0
Q04656-5;Q04656;Q04656-2;Q04656-3;Q04656-4;F5H562;E7ET55;F5H748;B7ZLR4;P35670-2;P35670-3;P35670-4;P35670	ATP7A	Copper-transporting ATPase 1	13	8	8	8	7.3	7.3	7.3	154.35	1422	24.9231	25.9082	26.4816	26.1642	24.723	26.751	26.479	26.5626	25.8263	25.9929	0.68234	0.0526833	0.912507	0.024648
Q3SXM5;Q3SXM5-2;H3BQI7;H3BT52;H3BNH5	HSDL1	Inactive hydroxysteroid dehydrogenase-like protein 1	5	10	10	10	32.4	32.4	32.4	37.001	330	27.1882	26.7405	28.3163	26.9039	25.2549	27.8968	27.7468	27.4084	26.9665	27.7904	0.681009	0	0.645546	0
P27708;F8VPD4;H7C3Z5;H7C2E4	CAD	CAD protein;Glutamine-dependent carbamoyl-phosphate synthase;Aspartate carbamoyltransferase;Dihydroorotase	4	94	94	85	59.8	59.8	55.1	242.98	2225	33.0966	33.0774	33.5968	32.9515	30.8015	33.3368	33.5195	33.4742	33.4777	33.1197	0.68084	0	0.687456	0
P04062-4;P04062-2;P04062;A0A0G2JNZ5;A0A0G2JLB3;P04062-5;A0A0G2JNZ0;P04062-3	GBA	Glucosylceramidase	8	24	24	24	66.6	66.6	66.6	50.316	449	30.8497	30.8978	30.7672	30.9254	30.9704	31.722	31.7403	31.6379	31.5362	31.1334	0.671852	0	3.37674	5.43896e-16
Q14240;Q14240-2;E7EQG2;J3KSN7	EIF4A2	Eukaryotic initiation factor 4A-II	4	23	10	10	53.1	24.3	24.3	46.402	407	28.9135	29.8178	29.8545	29.4407	29.8562	30.481	30.6501	30.5565	29.5142	30.0372	0.671247	0	1.3641	0
Q6PJI9;Q6PJI9-3;H3BMH3;Q6PJI9-4;Q6PJI9-2;H3BNY4;B7Z7V6;H3BV71;H3BR95	WDR59	WD repeat-containing protein 59	9	10	10	10	13	13	13	109.79	974	27.2513	27.0344	27.3736	24.6128	26.0851	27.3546	27.4221	27.0741	26.905	26.9514	0.669975	0.0824172	0.619942	0.0110417
Q9BZH6;S4R3Z0;S4R451	WDR11	WD repeat-containing protein 11	3	20	20	20	22.2	22.2	22.2	136.68	1224	28.2072	28.5159	28.8168	28.2382	26.447	28.2857	29.2236	28.7152	28.8669	28.476	0.668447	0	0.76612	0
P10620;F5H7F6;F5H6X2;P10620-2;F5GX73;F5H613;F5H760	MGST1	Microsomal glutathione S-transferase 1	7	6	6	6	54.2	54.2	54.2	17.598	155	29.7305	29.9438	28.3734	28.6922	29.9495	29.7185	30.2832	30.8749	29.554	29.5948	0.667201	0	0.821212	0
A0A1W2PR85;O15056-2;O15056;O15056-3;E7ER60	SYNJ2	Synaptojanin-2	5	11	11	11	11	11	11	139.28	1259	25.115	25.2784	26.5399	25.959	24.2854	25.9618	26.5074	25.8643	26.5015	25.6676	0.664973	0.126634	0.796912	0.104133
H9KV50;Q9NZV5-2;Q9NZV5	SEPN1	Selenoprotein N	3	6	6	6	13.1	13.1	13.1	62.066	556	27.1535	26.7747	24.7029	26.4252	24.6201	26.4623	26.6633	26.3808	26.9447	26.5436	0.663699	0.113207	0.589087	0.0336257
Q14693;Q14693-2;Q14693-4;Q14693-3;Q14693-5;Q14693-7;A0A0A0MS66;H7C3T1;Q14693-6	LPIN1	Phosphatidate phosphatase LPIN1	9	16	16	14	28.7	28.7	26.9	98.663	890	28.1034	27.7767	27.2525	27.8808	26.233	27.6387	28.1481	27.2852	28.7598	28.7305	0.663171	0	0.759422	0
A0A3B3ITT5;P47914	RPL29	60S ribosomal protein L29	2	3	3	3	18.6	18.6	18.6	18.512	167	31.8958	30.6957	31.3705	31.4394	31.536	31.5194	31.9461	32.5984	32.0522	32.1366	0.663083	0	1.45981	0
Q9UFC0;H7C5S6;F8WDB4;H7C5N7	LRWD1	Leucine-rich repeat and WD repeat-containing protein 1	4	13	13	13	28.1	28.1	28.1	70.86	647	27.8288	28.1882	28.7344	27.5372	26.2029	28.1958	28.4782	28.474	28.5505	28.1082	0.66305	0	0.784986	0
Q8WTS1;C9J1D1;A0A2U3TZT9;A0A2R8YEZ7;A0A2R8YG22;H7BZY9;F8W7B5;A0A2R8YG27;A0A2R8YER6;A0A2R8Y7S6;C9JBM3	ABHD5	1-acylglycerol-3-phosphate O-acyltransferase ABHD5	11	6	6	6	24.1	24.1	24.1	39.095	349	27.3162	27.0525	26.8452	26.746	24.3156	26.7153	27.3078	27.8573	26.7948	26.9133	0.662602	0.0673109	0.539074	0.00274632
Q2TAY7;Q2TAY7-2	SMU1	WD40 repeat-containing protein SMU1;WD40 repeat-containing protein SMU1, N-terminally processed	2	19	19	19	49.1	49.1	49.1	57.543	513	29.3661	29.3887	30.472	29.6369	27.5762	30.0797	30.4251	29.888	29.7215	29.6231	0.659505	0	0.660786	0
P04066	FUCA1	Tissue alpha-L-fucosidase	1	7	7	7	18.5	18.5	18.5	53.688	466	27.9092	26.448	26.6115	26.378	26.4622	27.2083	26.9558	27.7173	27.5201	27.7027	0.659089	0	1.11271	0
Q8TB36;Q8TB36-2;E5RGI2	GDAP1	Ganglioside-induced differentiation-associated protein 1	3	10	10	10	30.7	30.7	30.7	41.345	358	27.5323	27.6779	27.7936	28.2036	27.0035	28.2669	27.8964	28.1626	28.5889	28.5845	0.657657	0	1.63171	0
Q96HD1;Q96HD1-2;F8WBY3;H7C2L3	CRELD1	Cysteine-rich with EGF-like domain protein 1	4	8	8	8	22.9	22.9	22.9	45.439	420	26.7669	27.0647	26.6425	26.9142	26.9251	27.9968	27.7674	27.604	26.9381	27.2951	0.657591	0	1.97013	0
Q9Y5B9;G3V5A4;G3V401;G3V2X0	SUPT16H	FACT complex subunit SPT16	4	55	55	55	56.9	56.9	56.9	119.91	1047	32.6842	32.4678	33.1033	32.6963	30.4529	32.9884	33.1593	32.9293	32.9522	32.6566	0.656267	0	0.688797	0
E7EQ72;Q15363;F5GX39	TMED2	Transmembrane emp24 domain-containing protein 2	3	4	4	4	30.1	30.1	30.1	18.488	166	28.5555	28.5574	28.7681	28.7533	28.2406	29.1973	29.4147	29.0906	29.4386	29.0136	0.655971	0	3.04951	5.43896e-16
Q12792;Q12792-3;Q12792-4;F8VS81;F8W1Q9;F8W645;F8VRG3	TWF1	Twinfilin-1	7	19	16	16	60.9	54.9	54.9	40.282	350	30.2651	30.691	30.7653	30.4509	29.3213	30.9642	30.905	30.6542	31.1449	31.1037	0.655696	0	1.35952	0
E7ET49;Q8NCG7;Q8NCG7-2;Q8NCG7-4;Q8NCG7-3	DAGLB	Sn1-specific diacylglycerol lipase beta	5	16	16	16	35.5	35.5	35.5	68.951	631	28.7016	28.863	29.0354	28.9019	27.025	29.5158	29.6058	29.8141	28.7339	28.1299	0.654508	0	0.661641	0
Q15393;Q15393-3;Q15393-2;I3L4G7;J3QL37;H3BMB0;J3QRB2;J3QKV4	SF3B3	Splicing factor 3B subunit 3	8	50	50	50	53.7	53.7	53.7	135.58	1217	32.5358	32.4528	33.3937	32.6059	30.6858	33.0366	33.3407	33.048	32.8583	32.6539	0.652728	0	0.713458	0
Q08426;Q08426-2;C9JJE0	EHHADH	Peroxisomal bifunctional enzyme;Enoyl-CoA hydratase/3,2-trans-enoyl-CoA isomerase;3-hydroxyacyl-CoA dehydrogenase	3	20	20	20	34.6	34.6	34.6	79.494	723	26.9652	27.6944	27.6614	27.6127	28.2497	28.2148	27.9381	28.4932	28.4878	28.3118	0.652461	0	1.67399	2.71948e-16
Q9Y2X0-2;Q9Y2X0-3;Q9Y2X0;B9TWZ6;U3KQ43;Q9Y2X0-5;Q9Y2X0-4;U3KQB4;K7EKS6;A0A0J9YYC6;A0A0J9YXE6;A0A0J9YXA0;A0A0J9YY02;A0A0J9YXK9;A0A0J9YXL6;A0A0J9YW49;B9TX11	MED16	Mediator of RNA polymerase II transcription subunit 16	17	10	10	10	13.8	13.8	13.8	93.028	841	26.1303	26.2544	27.1605	26.3305	24.5353	26.7598	27.2428	26.2839	26.8949	26.4871	0.651512	0.0509092	0.714648	0.0137909
A0A3B3IRK8;Q9BYX4;Q9BYX4-2	IFIH1	Interferon-induced helicase C domain-containing protein 1	3	8	8	8	11.7	11.7	11.7	112.28	986	26.0549	26.131	26.7307	26.8843	26.0127	27.349	26.6129	27.0054	26.8909	27.2096	0.650839	0	1.70366	0
Q9NV35	NUDT15	Probable 8-oxo-dGTP diphosphatase NUDT15	1	6	6	6	58.5	58.5	58.5	18.609	164	26.3004	26.4273	27.1316	26.5787	27.1682	27.1141	26.9318	27.2553	27.7549	27.7977	0.649507	0	1.49613	0
Q8IY21	DDX60	Probable ATP-dependent RNA helicase DDX60	1	7	7	7	4.4	4.4	4.4	197.85	1712	24.9645	24.81	26.1596	25.5542	24.507	24.9395	26.4301	25.7055	26.4975	25.6633	0.648107	0.112898	0.791539	0.0452664
O75083;O75083-3;D6RD66	WDR1	WD repeat-containing protein 1	3	30	30	30	67.7	67.7	67.7	66.193	606	31.6413	32.032	31.9853	31.4128	30.4434	32.344	32.3048	31.8025	32.2116	32.038	0.637238	0	1.15427	0
O60271-4;O60271;A0A087X2D8;O60271-2;O60271-9;O60271-5;O60271-3;H0YBE9;D6RHI8;H0YBS5;Q9UPT6-2;H0Y981	SPAG9	C-Jun-amino-terminal kinase-interacting protein 4	12	41	41	37	38.3	38.3	35.7	144.68	1307	29.265	29.3867	29.7887	29.2244	27.8592	29.5408	30.0638	30.31	29.5488	29.2461	0.637102	0	0.878846	0
A8MXB7;Q9Y343-2;Q9Y343	SNX24	Sorting nexin-24	3	6	6	6	24.3	24.3	24.3	23.728	202	26.4585	27.2467	24.5875	27.1685	25.9657	26.2502	26.3042	27.0508	27.8608	27.1341	0.634639	0.118474	0.519676	0.0234812
Q8IVL6;Q8IVL6-2;U3KQI6	LEPREL2	Prolyl 3-hydroxylase 3	3	24	24	24	38	38	38	81.836	736	29.1526	28.3873	29.3101	29.353	30.364	30.0194	30.5253	30.5125	29.6434	29.0312	0.632983	0	0.762103	0
H0YAN8;O15013-7;O15013-4;O15013-5;O15013-6;O15013;E9PB39;Q5VXI4;Q9HCE6-5;Q9HCE6-3;Q9HCE6-2;Q9HCE6	ARHGEF10	Rho guanine nucleotide exchange factor 10	12	8	8	8	8.5	8.5	8.5	109.65	988	26.2826	27.3137	27.2311	26.6935	24.5718	25.919	27.5541	27.2943	27.6741	26.8158	0.63291	0.0281717	0.499978	0.00460555
Q5T3F8;H3BLW6;Q5T3F8-3;H0YCP6;Q5T3F8-2;E9PNG1	TMEM63B	CSC1-like protein 2	6	7	7	7	9.1	9.1	9.1	94.957	832	26.6862	27.2271	29.1634	27.7298	28.1278	28.2907	27.783	28.7649	29.1013	28.155	0.632134	0	0.648502	0
P14618;P14618-3;B4DNK4;H3BQ34;H3BUW1;H3BTJ2;H3BT25;H3BU13;H3BN34;H3BQZ3	PKM	Pyruvate kinase PKM;Pyruvate kinase	10	57	57	5	86.1	86.1	9.4	57.936	531	33.8854	33.5709	35.0345	34.4739	32.6235	35.0189	34.8254	34.2512	34.3839	34.2673	0.631699	0	0.726626	0
Q9BSF4;K7ENF5	C19orf52	Uncharacterized protein C19orf52	2	7	7	7	43.1	43.1	43.1	29.233	260	27.1293	27.6097	27.4846	27.636	24.1675	27.2672	27.3233	27.5477	27.5869	27.4584	0.631292	0.0412061	0.42858	0.00236184
O95302;O95302-3;O95302-2;C9J4P8;Q75LS8	FKBP9	Peptidyl-prolyl cis-trans isomerase FKBP9	5	23	22	22	52.6	52.6	52.6	63.083	570	29.7605	29.6443	29.8769	29.7746	29.9017	30.9295	30.6488	30.6892	30.0012	29.8446	0.631042	0	1.71555	2.71948e-16
Q9C0D5-2;Q9C0D5	TANC1	Protein TANC1	2	23	23	23	16.5	16.5	16.5	191.43	1755	27.8189	27.7878	27.116	27.5841	27.1032	28.0337	27.759	27.9426	28.3456	28.4826	0.630705	0	1.81148	0
P61221;D6R9I9;D6RGF4	ABCE1	ATP-binding cassette sub-family E member 1	3	31	31	25	59.6	59.6	48.1	67.314	599	30.4756	30.6976	31.0371	30.1422	28.384	30.9244	30.9788	30.8502	30.5319	30.6037	0.630514	0	0.659564	0
Q92791;K7ERA3;H0YED7;K7EJ03	LEPREL4	Synaptonemal complex protein SC65	4	14	13	13	47.1	43.7	43.7	50.381	437	27.8422	27.0972	28.175	28.4122	29.169	28.9526	29.1191	29.2371	28.4562	28.0797	0.629824	0	0.80325	0
Q96PE2;A0A2R8Y4D7;H0YFZ8	ARHGEF17	Rho guanine nucleotide exchange factor 17	3	15	15	15	10.2	10.2	10.2	221.67	2063	25.5531	26.7657	26.8012	24.7505	24.9765	26.4189	26.553	26.3459	27.7498	24.9144	0.627004	0.129719	0.476923	0.197325
Q9UNE7;Q9UNE7-2;H3BS86;H3BTA3;H3BUD0	STUB1	E3 ubiquitin-protein ligase CHIP	5	17	17	17	62.4	62.4	62.4	34.856	303	29.6466	29.3477	29.8094	29.5844	29.9617	30.5242	30.6307	30.6968	29.6044	30.0267	0.626574	0	1.55512	0
Q8WVX9;E9PNW8;E9PPB8	FAR1	Fatty acyl-CoA reductase 1	3	7	7	7	15.3	15.3	15.3	59.356	515	25.5861	26.2748	26.5637	25.7119	24.2951	26.5327	26.3909	26.3101	26.057	26.2703	0.625873	0.0543671	0.809623	0.0330169
Q96K37;H7C1I0;Q96K37-2	SLC35E1	Solute carrier family 35 member E1	3	4	4	4	17.1	17.1	17.1	44.772	410	24.6755	25.5446	26.1595	25.5547	24.4387	25.7122	26.0216	25.6964	26.1373	25.9333	0.625578	0.118008	1.01616	0.0256499
P20338;A0A087WYT5	RAB4A	Ras-related protein Rab-4A	2	9	7	7	46.8	36.2	36.2	24.389	218	26.45	26.6971	26.3791	24.6048	24.903	26.2005	26.4119	25.8146	26.8754	26.8561	0.624868	0.0511686	0.622233	0.00651845
P35613-3;R4GMX5;R4GN83	BSG	Basigin	3	8	1	1	55.1	6.8	6.8	19.438	176	27.082	26.99	24.5574	26.9536	27.0059	26.8658	27.082	26.9875	27.6847	27.0922	0.624662	0.0537843	0.592396	0.0112497
O15439-2;O15439;A0A2R8YDC1;A0A2R8Y6V8;O15439-4;O15439-3	ABCC4	Multidrug resistance-associated protein 4	6	9	9	9	9.4	9.4	9.4	144.2	1278	26.7766	27.2501	27.6514	26.8447	24.8143	27.2868	27.3783	27.167	27.5129	27.1147	0.62454	0.134261	0.618762	0.0327077
A0A1W2PP11;Q9H300;Q9H300-2;H7C0U0;F8WCQ4;A0A1W2PS40;A0A1W2PP66;C9JNP8;H7C122	PARL	Presenilins-associated rhomboid-like protein, mitochondrial;P-beta	9	4	4	4	14.5	14.5	14.5	45.007	408	25.8734	26.5307	26.7759	26.2129	24.6595	26.4176	27.4245	26.7971	26.7484	25.7871	0.624477	0.0964991	0.67493	0.0050132
Q32P28;Q32P28-4;Q32P28-3;Q32P28-2;E2QRI1;H7C2W6	LEPRE1	Prolyl 3-hydroxylase 1	6	24	24	23	45.8	45.8	44.7	83.393	736	30.5997	30.9744	31.4009	31.2662	31.0476	31.6524	31.6845	31.5953	32.1328	31.3443	0.6241	0	1.98183	0
Q9C0B5-2;Q9C0B5;H0YEF4	ZDHHC5	Palmitoyltransferase ZDHHC5;Palmitoyltransferase	3	8	8	8	16.2	16.2	16.2	71.951	662	25.962	26.0121	26.3605	25.8682	24.4383	26.56	26.0149	26.0315	26.8255	26.3142	0.620996	0.0678422	0.890551	0.0554868
Q6ZT12;Q6ZT12-4;H0Y3K2;H7C481;H7BZD8;Q6ZT12-3;Q6ZT12-2	UBR3	E3 ubiquitin-protein ligase UBR3	7	5	5	5	3.1	3.1	3.1	212.43	1888	25.375	25.8098	25.5013	25.4366	24.9506	26.0481	26.4207	25.9364	26.3427	25.4269	0.620315	0	1.61339	0
Q8NBN3;Q8NBN3-3;Q8NBN3-2;H3BMU0;H3BTS6	TMEM87A	Transmembrane protein 87A	5	8	8	8	18.2	18.2	18.2	63.429	555	25.3241	25.8234	26.5415	26.3679	24.7227	26.7231	26.4252	26.5269	26.0872	26.1135	0.619273	0.0360412	0.916382	0.0171389
Q7Z422-2;Q7Z422-4;Q7Z422-3;Q7Z422-5;Q7Z422	SZRD1	SUZ domain-containing protein 1	5	4	4	4	45.5	45.5	45.5	14.604	132	24.8044	26.7488	27.3893	27.4665	26.8484	27.4732	26.8055	26.9718	27.4097	27.6902	0.618587	0.0767197	0.584688	0.00871772
P40123;E9PDI2;A0A087X0J3;A0A087WZ15;P40123-2;B7Z385;P40123-3;F8WDB9;F8WEW0	CAP2	Adenylyl cyclase-associated protein 2;Adenylyl cyclase-associated protein	9	21	20	20	61.6	60	60	52.823	477	28.1682	27.8574	28.869	28.2999	26.4446	28.4663	28.3923	28.4957	28.8891	28.4825	0.617376	0	0.757018	1.35974e-16
Q5BJF2;J3KT68;Q86XC5;J3KTD1	TMEM97	Transmembrane protein 97	4	4	4	4	18.8	18.8	18.8	20.848	176	28.588	29.2931	30.8954	29.7077	30.8089	30.1426	30.8184	30.7873	30.2317	30.3992	0.617217	0	0.655447	0
A0A087WY71;E9PFW3;Q96CW1-2;Q96CW1;C9JJ47;C9JTK4;C9JGT8;C9JJD3;C9JPV8;H7C4C3	AP2M1	AP-2 complex subunit mu	10	19	19	19	56.7	56.7	56.7	49.526	434	29.6993	30.0593	30.2454	29.7689	28.9188	30.2645	30.672	30.1348	30.6218	30.084	0.617092	0	1.35636	0
P20020-6;P20020;P20020-4;P20020-1;P20020-5;P20020-2;A0A0U1RQU3;A0A2R8Y4R4;H0Y7S3;Q01814-6;Q01814-8;Q01814-5;Q01814;H0YHH6;F8W1V5	ATP2B1	Plasma membrane calcium-transporting ATPase 1	15	32	32	5	37.2	37.2	7.3	130.62	1184	26.9229	27.1013	27.3381	26.6481	25.4216	27.5501	27.2477	27.3821	27.0764	27.2602	0.616904	0	0.953274	0
Q96A35;X6RJ73;X6RHI2;X6RIR5	MRPL24	39S ribosomal protein L24, mitochondrial	4	11	11	11	62	62	62	24.915	216	29.2828	28.4517	28.4177	29.3458	29.2744	29.5637	29.4316	29.859	29.3659	29.618	0.613184	0	1.55078	2.71948e-16
Q96K17;E9PL10;Q96K17-2	BTF3L4	Transcription factor BTF3 homolog 4	3	11	11	10	74.1	74.1	68.4	17.27	158	30.6784	31.0319	30.8677	31.6226	31.9561	31.7381	31.9683	31.8547	31.8908	31.7625	0.611547	0	1.43608	0
Q13683-3;J3KNV4;Q13683-9;Q13683-7;Q13683;Q13683-13;Q13683-10;G3V2I4;G3V2C6;H0YJ26	ITGA7	Integrin alpha-7;Integrin alpha-7 heavy chain;Integrin alpha-7 light chain;Integrin alpha-7 70 kDa form	10	23	23	23	25.8	25.8	25.8	124.69	1141	26.8113	26.7423	26.1306	27.049	26.7723	27.4873	27.2602	26.2252	27.7653	27.8216	0.610839	0	1.00374	0
A0A087X279;P09913	IFIT2	Interferon-induced protein with tetratricopeptide repeats 2	2	10	10	10	23.8	23.8	23.8	55.984	483	25.5233	24.8169	26.4379	25.3156	26.9423	26.5836	26.4177	26.5486	26.3946	26.1359	0.608887	0.11237	0.774534	0.0206155
Q5J8M3;H0YK61;H0YNK8;Q5J8M3-2;S4R329;H0YNK0;H0YLP8;Q5J8M3-3;H0YMH5;H0YN63	EMC4	ER membrane protein complex subunit 4	10	7	7	7	45.9	45.9	45.9	20.086	183	28.5479	28.5995	28.4113	28.7982	27.7392	29.2579	29.1563	28.9629	28.7681	28.9942	0.608639	0	1.79948	2.71948e-16
Q8NCM8;Q8NCM8-2;A0A3B3ISP9;A0A3B3IT36;Q8NCM8-3;H0YDE0	DYNC2H1	Cytoplasmic dynein 2 heavy chain 1	6	24	24	24	6.9	6.9	6.9	492.62	4307	27.1161	27.2012	26.5264	26.7553	24.8069	26.9828	27.1927	26.973	27.2451	27.0483	0.607209	0.00998562	0.689445	0.00447283
A6NNI4;A0A2R8Y478;G8JLH6;P21926;A0A087WU13	CD9	CD9 antigen	5	4	4	4	26.4	26.4	26.4	17.764	159	30.5589	30.8821	30.1996	29.8059	29.2827	30.8748	30.4405	30.8015	31.0711	30.5768	0.607084	0	1.10129	0
Q14573;A0A3B3ITM1;A0A3B3ITQ4	ITPR3	Inositol 1,4,5-trisphosphate receptor type 3	3	39	39	34	17.9	17.9	16.4	304.1	2671	28.5406	26.211	28.363	28.7042	27.94	28.8019	29.0113	29.4046	27.53	28.0402	0.605857	0	0.500203	0
P05023-4;P05023;P05023-3;P05023-2;M0R116;A0A2R8YEY8;A0A0A0MT26;P13637;P13637-2;P13637-3;Q5TC01;Q5TC02;Q5TC05	ATP1A1	Sodium/potassium-transporting ATPase subunit alpha-1	13	47	47	31	46.5	46.5	29.2	113	1023	32.225	32.2749	32.6592	32.3713	31.0885	32.864	32.8991	32.9661	32.6958	32.2218	0.605595	0	1.10119	0
P61006;P61006-2	RAB8A	Ras-related protein Rab-8A	2	9	7	5	39.6	30.9	23.7	23.668	207	27.2874	27.8264	28.8306	28.1665	26.821	27.5344	28.3061	28.5724	28.8927	28.6505	0.604836	0	0.728582	0
O43617;A0A087WWM0;O43617-2;A0A087WYS5;A6NKE1	TRAPPC3	Trafficking protein particle complex subunit 3	5	10	10	10	47.2	47.2	47.2	20.274	180	31.5435	31.1588	31.2198	32.0212	31.923	32.134	32.2087	32.2682	32.0516	32.2249	0.604234	0	1.9981	0
Q15646;Q15646-3;Q15646-2;H0YGP3	OASL	2-5-oligoadenylate synthase-like protein	4	11	11	11	32.9	32.9	32.9	59.225	514	27.523	25.331	27.074	27.7219	25.4933	26.5662	27.0943	26.5902	26.8563	29.0574	0.604215	0	0.390908	0
Q14258;A0A3B3IUA7	TRIM25	E3 ubiquitin/ISG15 ligase TRIM25	2	25	25	25	42.5	42.5	42.5	70.973	630	31.0587	31.2856	31.3032	30.941	29.5153	31.2786	31.7085	31.3424	31.6018	31.1901	0.603523	0	0.917525	0
B7WPE2;Q32P44;G3V195;G3V1D0;H0Y3M3;Q32P44-2;H7C355;C9J6V3;E9PJV5;E9PSB4;Q32P44-3	EML3	Echinoderm microtubule-associated protein-like 3	11	10	10	10	15.2	15.2	15.2	95.283	897	25.8895	25.3608	26.2547	25.5684	24.5206	25.9991	26.3521	25.6781	26.5033	26.076	0.602882	0.0597276	0.995687	0.0507365
E9PKA7;E9PI08;Q9Y256	RCE1	CAAX prenyl protease 2	3	2	2	2	13.1	13.1	13.1	22.712	206	26.0196	25.4882	26.5089	25.9156	24.761	26.2829	26.7997	26.4441	26.6113	25.568	0.602587	0.029845	0.870786	0.00669944
Q01968;Q01968-2;A0A2R8YG38;A0A2R8YCN4	OCRL	Inositol polyphosphate 5-phosphatase OCRL-1	4	8	8	8	10	10	10	104.2	901	25.6336	25.7476	25.7522	25.6015	24.3866	25.9121	26.5168	25.8532	25.99	25.8604	0.602208	0.0638211	1.16053	0.12889
B5MCD7;O43759-2;O43759;A2A283;F8WCE4;O43759-3	SYNGR1	Synaptogyrin-1	6	2	2	2	14.2	14.2	14.2	18.465	169	27.6308	27.4269	28.2668	28.4514	28.4489	28.7768	28.1933	28.3307	28.8984	29.0362	0.602155	0	1.24422	0
P39023;G5E9G0;H7C422;B5MCW2;H7C3M2;F8WCR1;Q92901	RPL3	60S ribosomal protein L3	7	25	25	25	56.6	56.6	56.6	46.108	403	33.177	33.2041	33.8013	33.3456	31.4555	33.7773	33.8079	33.5596	33.3996	33.4432	0.600795	0	0.742488	0
A0A087X0S5;P12109	COL6A1	Collagen alpha-1(VI) chain	2	23	23	23	31.5	31.5	31.5	108.34	1026	30.3597	28.5851	29.0758	28.8267	29.3286	30.9514	29.9963	30.3529	29.0993	28.7786	0.600521	0	0.572112	0
Q16656-2;Q16656;Q16656-4;C9JP85;Q16656-3	NRF1	Nuclear respiratory factor 1	5	7	7	7	24.5	24.5	24.5	46.156	437	27.5007	27.3909	27.4823	26.15	24.8464	28.046	27.4293	27.0025	27.1688	26.7236	0.599975	0.0741544	0.489463	0.0128259
Q03001;F8W9J4;Q03001-9	DST	Dystonin	3	229	224	39	37.6	36.7	7.6	860.65	7570	28.1495	28.8036	28.3399	28.616	28.5519	28.7037	29.1192	28.5989	29.7438	29.284	0.597718	0	1.45538	0
Q70UQ0;Q70UQ0-2	IKBIP	Inhibitor of nuclear factor kappa-B kinase-interacting protein	2	17	13	13	47.4	36.6	36.6	39.309	350	28.74	28.8586	28.6431	28.7342	27.7255	29.1518	29.1266	28.7389	29.514	29.1544	0.596876	0	1.42183	0
Q92947;Q92947-2;K7EQ99;K7ESA6;K7ES74;K7EKH1;K7EKT3;K7ERX1	GCDH	Glutaryl-CoA dehydrogenase, mitochondrial	8	8	8	8	29.9	29.9	29.9	48.127	438	26.5275	26.8731	26.1774	24.7855	26.6458	26.4669	27.2125	26.455	27.2558	26.5996	0.596076	0.027346	0.728746	0.00996448
Q9NQ29-2;Q9NQ29;Q9NQ29-3;A8MYV2;B8ZZ10;B8ZZ09;B8ZZ12;F8WBC1;F2Z322;B8ZZ08	LUC7L	Putative RNA-binding protein Luc7-like 1	10	14	7	7	43.7	24.6	24.6	38.405	325	28.3485	28.3086	28.5771	28.922	27.9445	28.9058	29.0825	29.1681	29.1909	28.7208	0.593452	0	1.91471	0
O00214-2;F6V2D4;O00214;E9PN19;H7BXD8;Q5T3P9;B1ANM0;E9PJ77;E9PRN3	LGALS8	Galectin-8;Galectin	9	6	6	6	16.7	16.7	16.7	40.397	359	24.4397	27.3955	28.2893	27.2784	27.7119	27.9802	27.8297	27.9642	27.6235	26.6814	0.592787	0.0800497	0.366173	0.0157263
Q8IXI2-4;Q8IXI2;Q8IXI2-5;Q8IXI2-2;Q8IXI2-7;Q8IXI2-3;H7BXZ6;Q8IXI2-6;K7EIQ7;J3KSR5;J3QLG2;K7EP86	RHOT1	Mitochondrial Rho GTPase 1;Mitochondrial Rho GTPase	12	11	10	10	24	22.1	22.1	66.54	580	26.7292	27.1143	27.503	26.8241	26.8767	27.4622	28.2871	27.2566	27.7609	27.2419	0.592288	0	1.41353	0
Q99523;Q99523-2;A0A0J9YVX1;A0A0J9YX61	SORT1	Sortilin	4	9	9	9	13.1	13.1	13.1	92.067	831	24.9975	27.1161	26.3084	26.4979	26.8317	27.4113	26.5921	26.6987	27.1999	26.8049	0.591037	0.0690872	0.756617	0.0287331
Q7L099-4;Q7L099-3;Q7L099;Q7L099-2;D6RCQ1;D6REM9	RUFY3	Protein RUFY3	6	12	11	11	26.3	24.9	24.9	64.72	567	27.1017	26.9379	26.2955	26.2006	26.871	27.0163	27.2435	27.3799	27.4149	27.3028	0.590119	0	1.7888	2.71948e-16
Q10570;A0A087X101;E9PIM1;A0A087WTV4	CPSF1	Cleavage and polyadenylation specificity factor subunit 1	4	39	39	39	34.5	34.5	34.5	160.88	1443	29.8563	30.1055	30.9203	30.1681	27.8604	30.6723	30.5869	30.2989	30.1609	30.1409	0.589857	0	0.533492	0
P20933;H0Y9C7;H0Y8L9	AGA	N(4)-(beta-N-acetylglucosaminyl)-L-asparaginase;Glycosylasparaginase alpha chain;Glycosylasparaginase beta chain	3	7	7	7	28	28	28	37.208	346	28.0417	25.8555	28.6691	27.8346	27.9857	28.0595	27.5192	28.7461	28.3143	28.6758	0.585659	0	0.524633	0
O15305;H3BV55;H3BPH4;H3BRM0;O15305-2;H3BR08;H3BM92;H3BV34;H3BT06;H3BNY9	PMM2	Phosphomannomutase 2;Phosphomannomutase	10	13	13	13	59.8	59.8	59.8	28.082	246	29.9567	29.7345	29.8759	29.94	29.7042	30.5625	30.6202	30.2525	30.1062	30.5924	0.58447	0	2.99005	0
P22413;E9PE72	ENPP1	Ectonucleotide pyrophosphatase/phosphodiesterase family member 1;Alkaline phosphodiesterase I;Nucleotide pyrophosphatase	2	14	14	14	24.1	24.1	24.1	104.92	925	26.9709	26.0236	26.5665	26.8215	25.7702	26.5336	26.6058	27.1858	27.0812	27.6674	0.584233	0	1.01631	0
Q9H270;B7Z879;A0A087WXL6;A0A0G2JS92;A0A087X2J4	VPS11	Vacuolar protein sorting-associated protein 11 homolog	5	17	17	17	21.9	21.9	21.9	107.84	941	26.956	26.5581	26.8496	24.5995	26.4998	27.1386	26.6839	27.6145	26.2453	26.6976	0.583391	0.0849329	0.569585	0.00232709
Q9NZM1-6;Q9NZM1;Q9NZM1-3;Q9NZM1-5;H0YD14;Q9NZM1-7;Q9NZM1-8;Q9NZM1-4	MYOF	Myoferlin	8	70	70	6	44.2	44.2	3.5	233.47	2048	27.9934	25.5345	26.5459	26.9721	24.5687	26.0455	26.4724	27.2741	26.4889	28.24	0.581252	0.0148843	0.362035	0.00553899
Q9NRG9;F8VZ44;Q9NRG9-2;H3BU82;F8VUB6	AAAS	Aladin	5	15	15	15	41.8	41.8	41.8	59.573	546	28.3485	28.0687	29.0331	27.8424	27.3932	29.0412	29.2686	28.4512	28.7963	28.0311	0.580516	0	0.867368	1.35974e-16
Q96AY3;H0Y827;Q96AY3-2;K7ESG6;K7ELI6;C9JPC3;K7EM43	FKBP10	Peptidyl-prolyl cis-trans isomerase FKBP10	7	27	27	26	56.5	56.5	55.3	64.244	582	31.5894	30.903	31.7279	31.7046	32.3016	32.1618	32.5223	32.2501	32.3295	31.8648	0.580416	0	1.32504	0
Q14739;C9JXK0;C9JES9	LBR	Lamin-B receptor	3	15	15	15	25.5	25.5	25.5	70.702	615	30.2308	30.0798	31.0594	30.259	28.8954	30.7932	31.0074	30.6974	30.8284	30.0866	0.57772	0	0.774061	0
Q96Q45-2;Q96Q45;Q96Q45-5;Q96Q45-3;A0A087WWU1;F2Z329;Q96Q45-4	TMEM237	Transmembrane protein 237	7	6	6	6	20	20	20	44.598	400	25.358	25.6147	25.2462	24.418	24.2695	25.174	25.596	25.69	25.4089	25.9193	0.576351	0.0436443	1.02225	0.0556559
U3KQC1;A0A0A0MQU0;Q9BV38;K7EIR0;K7EML4;A0A087X237;K7EKX5	WDR18	WD repeat-containing protein 18	7	11	11	11	34.8	34.8	34.8	43.237	394	28.9233	28.5889	29.3521	29.2025	27.8383	29.6007	29.682	29.1002	29.3026	29.0922	0.574513	0	1.05396	0
Q9Y6I8;B4DWH1;Q9Y6I8-2	PXMP4	Peroxisomal membrane protein 4	3	3	3	3	13.7	13.7	13.7	24.264	212	24.6366	24.9033	24.8282	24.5299	24.3772	24.7495	24.844	24.7671	25.0842	26.6959	0.573133	0.150113	0.737196	0.210832
Q6ZTW0;Q6ZTW0-2	TPGS1	Tubulin polyglutamylase complex subunit 1	2	5	5	5	22.4	22.4	22.4	31.274	290	25.1821	24.6911	25.3098	24.2994	24.9891	25.1691	25.9556	25.8971	25.4926	24.8217	0.572936	0.300061	0.938059	0.503804
P31749;P31749-2;A0A087WY56;G3V3X1;G3V2I6;G3V4I6	AKT1	RAC-alpha serine/threonine-protein kinase	6	12	9	8	29.4	21.7	19.6	55.686	480	24.9735	26.2088	26.5915	26.6499	26.117	27.0156	26.2514	26.2269	26.819	27.0864	0.571727	0.125105	0.829296	0.0523289
O75191;A0A3B3IRM4;O75191-2;A0A3B3IS07	XYLB	Xylulose kinase	4	9	9	9	25.4	25.4	25.4	58.382	536	27.382	28.0171	26.5011	26.9622	25.8406	27.4567	27.6368	26.7784	27.7574	27.9284	0.570961	0	0.673191	0
B5MC53;B5MCF8;P39210;G5E9F5;E7EX18;F8WEL3;B5MC10;A8MTD3;C9J473;H0Y6M5	MPV17	Protein Mpv17	10	3	3	3	30.6	30.6	30.6	18.628	170	28.0598	28.8805	24.8775	29.1067	29.5278	28.5198	28.8658	27.7667	29.1084	29.0455	0.570781	0.0472645	0.273924	0.0105087
Q9NRK6	ABCB10	ATP-binding cassette sub-family B member 10, mitochondrial	1	10	9	9	19.1	18	18	79.147	738	26.0388	26.5155	26.5686	26.0468	24.2684	26.1633	26.7275	26.7406	26.4163	26.2434	0.570628	0.0677458	0.643699	0.0203389
Q14938-4;K7EN08;Q14938-6;Q14938-2;Q14938;C9JWJ8;Q14938-5;Q14938-3;K7ESG9;K7EKH0;K7EJB0;K7EMQ5	NFIX	Nuclear factor 1 X-type;Nuclear factor 1	12	12	7	7	33.2	23.1	23.1	54.142	494	25.9079	25.0963	25.4182	26.33	25.7984	26.8776	26.7069	26.0884	25.5726	26.1573	0.570394	0.132695	0.917831	0.0323085
H3BLV0;B1AP13;H7BY55;P08174-4;P08174;P08174-3;P08174-5;P08174-2;P08174-6;P08174-7;B1AP15;A0A2R8YDY3;A0A2R8YEC5	CD55	Complement decay-accelerating factor	13	4	4	4	14.7	14.7	14.7	35.695	326	27.0644	27.0023	24.7262	26.619	24.2234	26.7409	26.7821	26.55	26.5164	25.8951	0.569816	0.100894	0.401451	0.0414172
E7EPV7;P37840-2;P37840;H6UYS7;P37840-3;D6RA31	SNCA	Alpha-synuclein	6	6	6	5	53.9	53.9	46.1	11.777	115	28.6345	29.2026	28.7477	28.79	29.0451	29.5589	29.7427	29.6015	29.4831	28.8822	0.569721	0	1.85596	0
Q9Y263;E5RIM3;H0YBW4;H0YC16;H0YAU9	PLAA	Phospholipase A-2-activating protein	5	38	38	38	58.9	58.9	58.9	87.156	795	30.2908	30.333	31.1184	30.4258	28.2753	30.8009	30.8937	30.7937	30.5009	30.2999	0.569138	0	0.553927	0
Q96Q42;H0Y696;Q96Q42-3;J3KQ43;J3KQ33;Q96Q42-2	ALS2	Alsin	6	11	11	11	9.7	9.7	9.7	183.63	1657	26.0323	26.3937	24.5679	24.2515	25.7239	25.862	25.4023	26.0721	26.1923	26.2829	0.568461	0.0968893	0.601989	0.0465233
F8VUA2;Q9HD42;F8VVT7;F5H875	CHMP1A	Charged multivesicular body protein 1a	4	7	7	7	27.6	27.6	27.6	19.531	181	29.3629	29.2408	28.9096	28.9965	29.3554	29.869	29.6091	29.7907	29.7724	29.659	0.56699	0	3.20292	0
O60493;O60493-2;O60493-4;O60493-3	SNX3	Sorting nexin-3	4	11	9	9	72.2	67.9	67.9	18.762	162	30.6005	30.4514	31.2095	31.484	31.5711	31.1837	31.896	31.1505	31.9862	31.935	0.566973	0	1.03289	0
Q9BU02;G3V5Q5;G3V5B9;Q9BU02-2;H0YJU8	THTPA	Thiamine-triphosphatase	5	8	8	8	48.3	48.3	48.3	25.566	230	26.2431	26.0672	27.8262	27.1699	27.6016	27.0896	27.7003	27.8744	27.7306	27.3422	0.565837	0	0.750579	0
Q8MH48;Q5RJ85;A0A0G2JPQ3;P17693-5;P17693;Q31611;A0A0G2JNX1;P17693-6;P17693-2;P17693-4;P17693-7;P17693-3	HLA-G	HLA class I histocompatibility antigen, alpha chain G	12	4	2	2	14.5	8	8	38.254	338	28.2821	24.7187	28.7428	28.7631	28.5996	28.5226	28.6083	28.4429	28.2148	28.1431	0.565073	0.0287305	0.307577	0.00535535
Q96HA8;Q96HA8-2;E5RIY9;A0A3B3ITI2;A0A3B3ITD7;E5RHC2	WDYHV1	Protein N-terminal glutamine amidohydrolase	6	5	5	5	34.6	34.6	34.6	23.679	205	27.8372	27.0259	27.5111	28.0408	27.6141	28.2818	28.4445	28.2916	27.8154	28.02	0.564849	0	1.60637	0
Q5T4S7-3;Q5T4S7-4;Q5T4S7;Q5T4S7-2;Q5T4S7-5;A0A0A0MSW0;X6R960;X6RE05;Q5T4S7-6;Q5TBN9	UBR4	E3 ubiquitin-protein ligase UBR4	10	147	147	147	37.3	37.3	37.3	571.85	5159	31.9255	32.369	32.1868	31.7119	30.4332	32.158	32.3046	32.0884	32.5564	32.341	0.564382	0	0.833075	0
X6R5C5;X6R8A1;P10619-2;P10619;Q5JZH0;U3KQ41;U3KQU6	CTSA	Carboxypeptidase;Lysosomal protective protein;Lysosomal protective protein 32 kDa chain;Lysosomal protective protein 20 kDa chain	7	9	9	9	27.4	27.4	27.4	54.255	481	29.2698	28.1633	29.4502	29.6244	29.4678	29.4503	29.7812	29.8814	29.7711	29.9129	0.564277	0	1.12185	0
Q96EK9;A0A3B3IU88	KTI12	Protein KTI12 homolog	2	10	10	10	34.7	34.7	34.7	38.615	354	25.0057	26.457	25.2893	26.0627	25.8329	26.2925	26.4167	25.9152	26.3499	26.4834	0.561986	0	1.09966	0
A0A0C4DGE4;A0A286YF28;A0A0J9YW33;Q13277-2;Q13277-3;Q13277	STX3	Syntaxin-3	6	11	11	11	49.5	49.5	49.5	23.243	204	28.6897	27.2503	28.8442	28.5601	28.9693	29.1722	28.7121	29.2835	28.904	29.0496	0.561577	0	0.906793	1.35974e-16
A0A1W2PPC6;Q9H3H5-2;Q9H3H5;Q9H3H5-3;F8W681;A0A1W2PQD1;F8WE55;A0A1W2PRR6;A0A1W2PQH0	DPAGT1	UDP-N-acetylglucosamine--dolichyl-phosphate N-acetylglucosaminephosphotransferase	9	3	3	3	6.9	6.9	6.9	42.587	377	26.7862	26.7836	27.9314	27.0568	24.9214	27.036	27.6008	27.19	27.292	27.1572	0.559339	0.0846676	0.527371	0.00163602
P08183-2;P08183;P21439-3;P21439-2;P21439	ABCB1	Multidrug resistance protein 1	5	7	7	7	6.7	6.7	6.7	134.03	1216	25.8842	25.205	25.6752	25.5151	24.4345	25.4315	25.8397	27.1445	26.6509	24.4428	0.559079	0	0.485395	6.7987e-17
O00422-2;O00422;H7BZW6;U3KQ12;U3KPY7	SAP18	Histone deacetylase complex subunit SAP18	5	13	13	13	66.9	66.9	66.9	19.526	172	30.8838	29.9488	30.1551	30.7956	31.2524	31.312	31.1624	31.1163	31.2132	31.0267	0.558996	0	1.27741	0
Q8IWV7;A0A087WTJ9;Q8IWV7-2;H3BQF8;A0A0C4DGM0;H3BUC4	UBR1	E3 ubiquitin-protein ligase UBR1	6	14	14	14	10.2	10.2	10.2	200.21	1749	26.1445	26.1641	27.6324	26.7898	26.0077	27.408	27.8813	27.2203	27.1481	25.8747	0.558777	0	0.602017	0
P11498;P11498-2;E9PRE7;E9PS68	PC	Pyruvate carboxylase, mitochondrial	4	45	45	45	53.6	53.6	53.6	129.63	1178	30.4184	31.0223	30.5633	30.7101	30.5097	30.5642	31.0062	30.8546	32.0253	31.5668	0.558672	0	1.07763	0
E9PSI1;E9PQI5;E9PQ80;E9PMQ9;O15321-2;O15321;E9PL78;E9PJM1;H0YI89;E9PQY7;E9PS99;G3V1B9;E9PJC4;E9PNW2	CHMP4A		14	16	16	7	18.8	18.8	9.3	92.386	815	27.3486	27.507	28.3059	26.2929	27.0667	28.0092	27.8638	27.9454	27.8603	27.6346	0.55844	0	0.882147	0
B1ALU1;B1ALU3;O95490-2;O95490-5;O95490;O95490-7;O95490-6;O95490-3;O95490-4;H0Y5C0;K7ERC3;K7EK47;H0Y3V3	LPHN2	Latrophilin-2	13	17	17	16	17.1	17.1	16.3	155.55	1384	26.5564	24.438	26.5333	26.7651	26.7698	26.3408	27.6215	26.6446	26.6094	26.6271	0.556173	0.037471	0.527928	0.000155672
J3QKK3;O43502;H7C1R0;J3QR58;Q7KZJ0;H7C2Q5;O43502-2;J3QLB5;E9PI66;J3QLQ2;A0A087WZ35	RAD51C	DNA repair protein RAD51 homolog 3	11	11	11	11	46.8	46.8	46.8	38.839	346	26.5792	26.9235	26.0616	26.2051	26.2127	26.4321	27.6812	26.5995	27.0628	26.9817	0.555031	0	1.14353	0
P17900;H0YBY3;E5RJD0	GM2A	Ganglioside GM2 activator;Ganglioside GM2 activator isoform short	3	5	5	5	29	29	29	20.838	193	28.3948	27.2687	28.2494	28.6268	28.7484	28.4992	29.0068	29.2026	28.1574	29.1954	0.554656	0	0.866857	0
Q9BRS8;Q9BRS8-2;K7EPD2;H0YMC6	LARP6	La-related protein 6	4	9	9	9	25.3	25.3	25.3	54.736	491	27.545	24.5675	27.4696	27.5965	28.1209	27.6802	27.5191	27.0752	28.0463	27.7486	0.553995	0.0856653	0.374344	0.0126829
P31350;P31350-2;A0A286YFD6;C9JXC1;A0A2R8Y837	RRM2	Ribonucleoside-diphosphate reductase subunit M2	5	19	19	17	62	62	55.8	44.877	389	29.6632	31.1301	30.1408	29.525	29.9821	30.5005	30.6383	30.4707	30.8229	30.7767	0.553595	0	1.02714	0
Q4U2R6;M0R176;A0A087WU28;A0A0B4J2C1	MRPL51	39S ribosomal protein L51, mitochondrial	4	3	3	3	22.7	22.7	22.7	15.095	128	27.5887	27.663	24.76	27.7917	28.0105	27.483	28.7117	26.7248	27.9854	27.675	0.553228	0.0560789	0.352273	0.0132408
Q7Z3C6;Q7Z3C6-2;Q7Z3C6-3;H7C1G6;H7C152;C9JX27;C9JD65;C9IYZ9;C9JKV7;C9JDK4;C9JXG2;C9JS65;C9JFV2;F2Z3I6	ATG9A	Autophagy-related protein 9A	14	12	12	12	19.5	19.5	19.5	94.446	839	26.1076	26.4462	26.4765	26.1888	24.2031	26.3767	27.0027	26.4174	26.4411	25.9482	0.552796	0.0882679	0.581597	0.0120351
Q96FN9;F8W1H4;H0YIP1;F8VVE1	DTD2	Probable D-tyrosyl-tRNA(Tyr) deacylase 2	4	6	6	6	44.6	44.6	44.6	18.66	168	26.869	27.8681	26.6874	26.353	26.0532	25.2914	26.3704	27.8504	29.3055	27.7764	0.552673	0.130525	0.327525	0.123676
A0A087X0R6;Q9UMY4-2;Q9UMY4;Q9UMY4-3	SNX12	Sorting nexin-12	4	15	15	13	71.5	71.5	67.4	19.825	172	31.4148	30.8944	31.0914	31.6031	32.0459	32.083	31.7594	31.8226	32.0189	32.1283	0.552505	0	1.48863	0
P61018;P61018-2;M0R0X1	RAB4B	Ras-related protein Rab-4B	3	10	10	5	62	62	36.6	23.586	213	25.9635	26.0444	26.2908	25.2137	24.5355	26.3584	26.1773	25.79	26.2664	26.2053	0.549913	0.0808464	0.844621	0.0408976
Q5H9A7;P01033;H0Y789;Q5H9B5;Q5H9B4	TIMP1	Metalloproteinase inhibitor 1	5	8	8	8	83.2	83.2	83.2	16.057	143	29.596	28.8264	29.8677	30.4753	29.2727	30.4207	30.7611	29.6128	29.5513	30.433	0.548198	0	0.756415	0
P20585	MSH3	DNA mismatch repair protein Msh3	1	12	12	12	14.1	14.1	14.1	127.41	1137	26.9272	27.3928	27.8803	27.35	25.6457	26.906	27.6357	27.6299	27.8761	27.8836	0.547041	0	0.640741	0
Q9NR19;Q9NR19-2;F8WCJ4;C9JXD9;C9J7L5;C9IYL0;B4DEH9;C9JY31;F8WDJ9	ACSS2	Acetyl-coenzyme A synthetase, cytoplasmic	9	9	9	9	20.8	20.8	20.8	78.579	701	26.2527	24.7406	25.979	26.5097	26.5634	25.7978	26.2976	26.5093	26.9465	27.222	0.545556	0.0423603	0.643807	0.00115139
Q9UHI6;E9PJ60;Q9UHI6-2	DDX20	Probable ATP-dependent RNA helicase DDX20	3	21	21	21	35	35	35	92.239	824	28.4232	28.6671	29.2713	28.7642	26.5634	28.4031	29.28	29.025	28.7316	28.9714	0.544399	0	0.527701	0
Q9BY43;Q9BY43-2;H0YIN6	CHMP4A	Charged multivesicular body protein 4a	3	11	2	2	45.9	11.3	11.3	25.098	222	27.5093	27.2754	27.8784	27.514	27.3342	27.994	27.9721	28.2117	28.0367	28.0157	0.5438	0	2.86137	0
Q99808;Q99808-2	SLC29A1	Equilibrative nucleoside transporter 1	2	7	7	7	16.7	16.7	16.7	50.219	456	28.9474	29.2941	29.5596	29.2591	27.4227	29.3636	30.0465	29.1579	29.9299	28.6989	0.542759	0	0.572826	0
Q9Y2H1;Q9Y2H1-2;H0YGN4;F5H277;I3L0D0;F5H7Z3;F5GY51	STK38L	Serine/threonine-protein kinase 38-like	7	6	5	5	14.7	12.3	12.3	54.002	464	27.5622	27.8471	27.3059	24.986	27.6663	27.1485	28.0237	27.599	27.9331	27.3719	0.541734	0.0767587	0.446364	0.00592941
Q99595	TIMM17A	Mitochondrial import inner membrane translocase subunit Tim17-A	1	5	5	5	50.9	50.9	50.9	18.023	171	27.0539	27.9299	27.7383	27.7384	24.6614	26.9866	27.7186	27.7822	27.9226	27.4193	0.541476	0.116673	0.377932	0.0191797
E7EVA0;P27816-4;B5MEG9	MAP4	Microtubule-associated protein	3	106	106	34	54.5	54.5	20.2	245.44	2297	28.0338	29.3974	28.4574	28.8131	27.5876	29.1319	28.4505	27.3009	30.2412	29.8682	0.54066	0	0.396377	0
Q5T2R2-3;Q5T2R2;Q5T2R2-2;H0YEE6	PDSS1	Decaprenyl-diphosphate synthase subunit 1	4	3	3	3	10.9	10.9	10.9	42.089	376	24.1016	23.7827	24.2199	24.207	23.3799	24.0018	24.4836	24.3713	24.8153	24.7187	0.539913	0.10598	1.31125	0.220924
P36871;A0A3B3ITK7;P36871-2;P36871-3	PGM1	Phosphoglucomutase-1	4	32	32	32	77.8	77.8	77.8	61.448	562	32.3012	31.5903	31.469	31.5973	31.4898	32.0538	31.9405	32.0427	32.6697	32.4367	0.539152	0	1.49293	0
P56559;P56559-2;P49703	ARL4C	ADP-ribosylation factor-like protein 4C	3	5	5	5	32.3	32.3	32.3	21.487	192	27.9954	24.2966	28.5115	27.8071	27.1583	29.1581	28.887	27.4576	25.6477	27.303	0.536884	0.15214	0.219747	0.0466752
Q92882	OSTF1	Osteoclast-stimulating factor 1	1	6	6	6	39.7	39.7	39.7	23.787	214	28.5234	28.8698	28.56	28.4124	28.5185	28.9384	29.1106	29.3371	29.0951	29.085	0.536416	0	3.1626	0
Q58EX2-3;Q58EX2;Q58EX2-4;Q58EX2-2;H7C2P2	SDK2	Protein sidekick-2	5	13	13	13	8.9	8.9	8.9	237.17	2153	26.7238	25.0021	24.6027	26.2389	25.2223	26.9769	26.3661	25.4426	25.9237	25.7608	0.536078	0.067105	0.525599	0.0385129
A6PWM2;Q6UXH1-3;Q6UXH1-2;Q6UXH1-4;Q6UXH1;Q6UXH1-6;Q6UXH1-5	CRELD2	Cysteine-rich with EGF-like domain protein 2	7	3	3	3	15.3	15.3	15.3	25.129	229	26.0964	25.6805	27.1663	27.178	27.1563	27.4024	27.321	27.8187	26.243	27.1646	0.534432	0	0.635924	0
A0A3B3ITU3;Q9H246	C1orf21	Uncharacterized protein C1orf21	2	2	2	2	22.5	22.5	22.5	11.546	102	24.9087	26.6777	24.5929	26.7929	27.1863	26.0446	26.5861	26.7922	26.8489	26.5569	0.534004	0.0446387	0.423432	0.0380705
Q9BQE4;A0A182DWI4;E9PN30	VIMP	Selenoprotein S	3	4	4	4	25.9	25.9	25.9	21.163	189	26.3366	28.0943	27.0531	27.6275	27.2347	28.1669	27.9823	27.6766	27.7743	27.4148	0.533736	0	0.870373	0
Q8N6T7-2;Q8N6T7;M0QZ09;M0R1F6;M0R1N9	SIRT6	NAD-dependent protein deacetylase sirtuin-6	5	6	6	6	21	21	21	36.064	328	26.3813	26.2568	25.7071	26.0833	24.2118	26.2479	26.8248	26.601	25.9123	25.721	0.533381	0	0.57513	0
O60825;O60825-2;F6RAZ1;F6XNB3	PFKFB2	6-phosphofructo-2-kinase/fructose-2,6-bisphosphatase 2;6-phosphofructo-2-kinase;Fructose-2,6-bisphosphatase	4	20	20	15	43.2	43.2	32.9	58.476	505	27.872	27.337	27.1282	27.4991	28.1189	28.5212	28.3508	28.2265	27.876	27.6467	0.533208	0	1.24269	0
Q02809;Q02809-2;Q5JXB7;Q5JXB8	PLOD1	Procollagen-lysine,2-oxoglutarate 5-dioxygenase 1	4	37	37	37	60.9	60.9	60.9	83.549	727	32.3289	31.4212	32.377	32.5899	32.2977	33.027	32.9875	32.6653	32.5669	32.4321	0.532803	0	1.28503	0
Q96RY7;Q96RY7-2;I3L0Y8	IFT140	Intraflagellar transport protein 140 homolog	3	7	7	7	5.7	5.7	5.7	165.19	1462	24.7332	24.6107	24.9964	25.1762	24.621	25.3919	26.2488	24.9037	25.325	24.9268	0.531738	0.0799306	1.0436	0.091794
P20645;F5GX30;F5GXE0;F5GXU0;F5H883;H0YF90;H0YGE9;H0YGT2	M6PR	Cation-dependent mannose-6-phosphate receptor	8	8	8	8	38.6	38.6	38.6	30.993	277	29.5977	30.0125	30.1368	29.9478	30.4932	30.5833	30.5932	30.7036	30.1418	30.8209	0.530937	0	1.68126	0
A0A087WVA8;Q8IWB9;Q8IWB9-2;J3KRZ8	TEX2	Testis-expressed sequence 2 protein	4	8	8	8	7.8	7.8	7.8	125.38	1127	25.8286	25.7937	25.7786	26.2004	24.9852	25.946	26.2388	25.969	26.4643	26.6151	0.529309	0	1.23944	0
Q15043-2;Q15043-3;Q15043;E5RIP4;E5RFZ8;E5RGA7;E5RJ40;E5RJG5;E5RFT1	SLC39A14	Zinc transporter ZIP14	9	4	4	4	11.2	11.2	11.2	52.838	481	28.4157	28.3159	28.3965	28.0525	26.7591	28.5096	28.9942	28.9105	28.3959	27.7754	0.529125	0	0.691576	0
Q9NRZ5;H0Y5R3;Q9NRZ5-2	AGPAT4	1-acyl-sn-glycerol-3-phosphate acyltransferase delta	3	5	5	5	13.2	13.2	13.2	44.021	378	25.0258	24.5632	25.6641	24.7748	24.3529	25.3945	25.6004	25.3819	25.6287	25.0195	0.528825	0.102498	1.12685	0.278357
P51580	TPMT	Thiopurine S-methyltransferase	1	15	15	15	61.6	61.6	61.6	28.18	245	27.4438	27.7966	27.3435	28.0064	27.968	28.2735	27.8449	28.4752	28.2486	28.3582	0.528424	0	1.81207	0
P06400;A0A3B3IS71;A0A2R8YFL6;A0A2R8Y743	RB1	Retinoblastoma-associated protein	4	23	23	23	27	27	27	106.16	928	27.8184	27.9912	28.7941	27.9633	27.1821	28.5504	28.6306	28.7235	28.3895	28.0881	0.526563	0	1.01318	0
Q4KMQ2-3;Q4KMQ2;Q4KMQ2-2;Q4KMQ2-4	ANO6	Anoctamin-6	4	10	10	10	12.6	12.6	12.6	103.96	892	27.6711	28.4905	28.5263	27.5541	25.4199	28.3937	28.3947	27.3662	28.5051	27.6318	0.525917	0	0.382298	0
A2RRP1;A2RRP1-2;H0Y5G7;H7C007;H7BZU5;H7C1U4;H7C1Y9;H7BZR3	NBAS	Neuroblastoma-amplified sequence	8	24	24	24	12.9	12.9	12.9	268.57	2371	28.0025	27.8603	28.5465	28.186	27.0249	28.2311	28.6902	28.303	28.9199	28.1036	0.525532	0	0.94727	1.35974e-16
Q92626;H7C1W1;Q92626-2;H7C300;C9J4I9;H7C3W2	PXDN	Peroxidasin homolog	6	45	45	45	43	43	43	165.27	1479	29.8025	30.0267	30.4474	30.368	30.2376	31.4983	30.3425	30.2973	30.7853	30.5826	0.524796	0	1.17575	0
F5H070;Q9Y4C1;F8WE62;C9J7Q7	KDM3A	Lysine-specific demethylase 3A	4	6	5	5	5.7	4.7	4.7	148.12	1327	24.6669	25.4404	24.6496	24.3615	24.7355	25.4384	25.2997	25.2274	25.368	25.143	0.52454	0.145236	1.19715	0.45225
Q92643;A6NEM5;B1AK81;Q92643-2;S4R3M5	PIGK	GPI-anchor transamidase	5	12	12	12	39.5	39.5	39.5	45.251	395	28.8871	29.0272	28.2648	29.4826	29.3376	29.3274	29.236	29.7889	29.4692	29.7978	0.523999	0	1.20612	0
P49427;U3KQP9;U3KQ77;U3KPV8	CDC34	Ubiquitin-conjugating enzyme E2 R1	4	7	6	6	25.4	22	22	26.736	236	27.6551	26.9951	27.4696	27.0175	27.447	27.9138	27.955	28.0905	27.3852	27.8518	0.522382	0	1.72052	2.71948e-16
P56962;E9PIC2;E9PJV6;E9PJW1;E9PQU9	STX17	Syntaxin-17	5	10	10	10	52.6	52.6	52.6	33.403	302	26.6209	27.4055	28.1519	28.1233	27.9957	27.8823	27.6436	28.5549	28.7544	28.0627	0.520146	0	0.732435	0
Q8NCE2;Q8NCE2-2;Q8NCE2-3;C9JSR1;C9JR61;B4DQK9;B4DJ23	MTMR14	Myotubularin-related protein 14	7	11	11	11	25.4	25.4	25.4	72.203	650	27.2112	27.3371	26.9222	27.4828	26.7327	28.3016	27.5435	27.4551	27.3553	27.6276	0.519399	0	1.36565	0
Q9HCU5;B5MC98;H7C0W3;H7C2N7;F8WCS5	PREB	Prolactin regulatory element-binding protein	5	11	11	11	47.7	47.7	47.7	45.468	417	28.2198	28.0407	28.6185	27.8084	27.2195	28.5945	28.6187	28.4412	28.4058	28.443	0.519275	0	1.22852	0
Q9UJY1;H0YG30	HSPB8	Heat shock protein beta-8	2	5	5	5	32.7	32.7	32.7	21.604	196	27.3964	27.7351	24.4123	27.2649	24.8845	26.5902	26.7604	26.9372	27.1129	26.8888	0.519229	0.0451578	0.311722	0.0221191
Q8N2K0;Q8N2K0-2;Q8N2K0-3;Q5T712;I3L294;I3L1V0;I3L440;I3L380	ABHD12	Monoacylglycerol lipase ABHD12	8	16	16	16	48	48	48	45.096	398	29.8589	29.8157	29.41	29.1234	29.65	30.3363	29.9326	29.7687	30.4847	29.928	0.518453	0	1.55704	0
Q8IY18	SMC5	Structural maintenance of chromosomes protein 5	1	13	13	13	12.5	12.5	12.5	128.81	1101	27.859	27.8808	27.5129	27.5973	24.4986	27.2415	27.8945	27.8197	27.8902	27.0895	0.517353	0.00532104	0.335245	0.00108552
P84077;P61204;F5H423;F5H0C7;P61204-2;H0YGG7;F5H1V1	ARF1	ADP-ribosylation factor 1;ADP-ribosylation factor 3	7	14	14	8	80.1	80.1	50.3	20.697	181	32.3613	32.4453	31.7601	32.6407	33.1921	33.2237	33.0866	32.4934	33.1648	33.0166	0.517116	0	1.05985	0
Q9Y2Q9;H7C5V3;H0YAT2;E5RGC7;E5RFH3;E5RFT8;E5RK86;U3KQQ8	MRPS28	28S ribosomal protein S28, mitochondrial	8	9	6	6	59.4	39.6	39.6	20.843	187	30.0421	30.0598	29.6844	30.9564	28.9135	30.4251	30.3108	31.1061	30.5583	29.836	0.516021	0	0.656563	0
Q8NEW0;H0Y362	SLC30A7	Zinc transporter 7	2	6	6	6	27.1	27.1	27.1	41.625	376	27.3488	27.4745	28.3525	27.5246	26.905	28.0404	27.9262	28.0741	28.0946	28.0458	0.515143	0	1.21368	0
P19021-4;P19021-3;P19021-6;P19021;P19021-5;P19021-2;H7BYD9;H0Y9I4;D6RF09;D6RAQ2;D6RCD5;D6RG20;F8W8D9	PAM	Peptidyl-glycine alpha-amidating monooxygenase;Peptidylglycine alpha-hydroxylating monooxygenase;Peptidyl-alpha-hydroxyglycine alpha-amidating lyase	13	19	19	19	27.4	27.4	27.4	98.761	887	28.199	27.9748	28.6303	29.0434	27.7807	28.5839	29.0741	29.0549	28.7318	28.7585	0.514988	0	1.14631	0
Q52LW3;F8VWZ8;Q52LW3-2	ARHGAP29	Rho GTPase-activating protein 29	3	39	39	39	34.4	34.4	34.4	142.06	1261	29.2956	28.6194	28.1146	28.7078	28.4401	28.9347	29.1692	29.1861	29.0443	29.4143	0.514237	0	1.39987	2.71948e-16
Q8TDW0;A6NED7;E9PHY6;M0R3C1	LRRC8C	Volume-regulated anion channel subunit LRRC8C	4	13	12	11	21.2	19.7	18.4	92.448	803	25.7486	25.944	26.1493	25.5606	25.3908	26.0196	26.3208	26.6486	26.1066	26.2648	0.513416	0	1.74907	0
Q53EZ4;Q53EZ4-2;H0Y432	CEP55	Centrosomal protein of 55 kDa	3	14	14	14	32.3	32.3	32.3	54.178	464	26.1664	26.4277	25.927	26.4613	24.2082	25.8638	26.3255	26.2026	26.9132	26.4435	0.511622	0.0898644	0.534511	0.000753033
O00767	SCD	Acyl-CoA desaturase	1	4	4	4	22.6	22.6	22.6	41.522	359	23.7656	23.5898	24.9602	24.6769	24.3844	24.4886	25.1025	24.1774	24.7971	25.3667	0.511061	0.120313	0.754588	0.256711
B4DI03;K7EJQ7;Q9BY50;A0A0A0MR04	SEC11L3	Signal peptidase complex catalytic subunit SEC11C	4	4	4	4	25	25	25	17.404	156	28.1455	27.219	28.0593	28.0877	27.0477	26.4831	27.7279	28.9434	29.3783	28.5792	0.510568	0	0.405977	6.7987e-17
Q96L92-3;Q96L92;Q96L92-2;A0A2R8Y8A7;A0A2R8Y3S6;A0A2R8Y871	SNX27	Sorting nexin-27	6	14	14	14	31.2	31.2	31.2	59.81	528	27.2791	27.3371	27.2908	26.5566	26.5361	27.2542	27.6225	27.5352	27.5864	27.5518	0.510081	0	1.49506	0
P62875	POLR2L	DNA-directed RNA polymerases I, II, and III subunit RPABC5	1	2	2	2	29.9	29.9	29.9	7.645	67	26.3894	29.0683	26.9476	28.9584	28.3414	28.7947	29.3569	28.6337	29.074	26.3905	0.508956	0	0.283658	0
Q08623;E7EVH9;Q08623-3;Q08623-4;Q08623-2	HDHD1	Pseudouridine-5-monophosphatase	5	6	6	6	43.4	43.4	43.4	25.249	228	25.7236	25.7692	25.8336	26.0379	26.1052	26.5658	27.0902	25.1237	27.1728	26.0556	0.507756	0	0.650591	0
Q9BT22;Q9BT22-2;K7EID2;K7EPU3;K7EQK1;A0A087WZJ8;Q6GMV1	ALG1	Chitobiosyldiphosphodolichol beta-mannosyltransferase	7	9	9	9	26.3	26.3	26.3	52.518	464	26.6305	25.9254	26.4603	26.2567	27.0156	27.336	27.5067	26.9326	26.4954	26.5547	0.507409	0	1.00133	0
Q8NBQ5;D6RCD0	HSD17B11	Estradiol 17-beta-dehydrogenase 11	2	13	13	13	50.3	50.3	50.3	32.935	300	30.4019	31.0462	30.7496	30.5625	30.9519	30.969	31.2575	31.6102	31.47	30.941	0.507152	0	1.66238	0
I3L1H5;Q9BZG8;Q9BZG8-3;Q9BZG8-2;I3L3X9;U3KQN3;A0A0A0MTR4	DPH1	Diphthamide biosynthesis protein 1	7	8	8	8	20.2	20.2	20.2	47.313	431	26.2711	25.7258	25.6424	25.9907	24.7155	26.372	26.5372	26.0522	26.1392	25.7777	0.506567	0.080041	0.909645	0.0672286
Q9BXB4	OSBPL11	Oxysterol-binding protein-related protein 11	1	8	7	7	13.9	12.6	12.6	83.642	747	25.8207	26.2904	26.7039	27.0692	25.4085	27.0477	27.2804	26.6816	26.6728	26.1313	0.504225	0	0.711546	0
Q9UKK3	PARP4	Poly [ADP-ribose] polymerase 4	1	32	32	32	23.7	23.7	23.7	192.59	1724	29.2863	28.3968	28.8605	28.6334	28.0533	28.705	29.5027	28.9404	29.2456	29.356	0.503879	0	1.08466	0
Q9NVS2;Q5QPA5;Q9NVS2-2;Q9NVS2-3	MRPS18A	28S ribosomal protein S18a, mitochondrial	4	10	10	10	46.4	46.4	46.4	22.184	196	29.8776	28.9633	29.021	29.5714	29.481	29.8827	29.8289	29.986	29.847	29.8663	0.499315	0	1.67072	0
Q96EH3	MALSU1	Mitochondrial assembly of ribosomal large subunit protein 1	1	7	7	7	46.2	46.2	46.2	26.17	234	27.5606	26.8357	27.1895	26.7491	26.3621	27.3198	27.5854	27.8135	27.1154	27.3559	0.498601	0	1.16863	0
Q86UY8;Q86UY8-2;H7C3S8;H7C193	NT5DC3	5-nucleotidase domain-containing protein 3	4	13	13	13	31.4	31.4	31.4	63.419	548	28.1195	27.7961	27.4783	27.7784	27.2504	28.0729	28.1908	28.4994	28.1183	28.028	0.497358	0	1.7118	0
Q9H5N1;B4DHR0;Q9H5N1-2;H3BT64;H3BNR2;H3BNR8;H3BU67	RABEP2	Rab GTPase-binding effector protein 2	7	18	18	18	32.2	32.2	32.2	63.542	569	26.3966	26.3307	24.2741	26.6154	26.7275	26.5444	26.8098	25.5766	26.5173	27.3819	0.497123	0.0288687	0.414932	0.00677587
Q7L3T8	PARS2	Probable proline--tRNA ligase, mitochondrial	1	9	9	9	29.1	29.1	29.1	53.262	475	26.3666	25.5833	24.6222	25.587	25.3925	26.0034	25.8589	26.1185	25.9166	26.1392	0.49698	0.0546324	0.927723	0.0447009
Q8N6N6	NATD1	Protein NATD1	1	6	6	6	66.4	66.4	66.4	13.032	113	26.1172	24.6048	24.6957	25.8481	26.1275	25.9609	25.9552	25.0402	26.199	26.7226	0.496912	0.160966	0.524945	0.0913527
Q96BP3;F5H7P7;Q96BP3-2;D6R9Q1;D6RB19;D6RHV0;D6RA12;D6RDA4;H0Y8N5;D6RD43	PPWD1	Peptidylprolyl isomerase domain and WD repeat-containing protein 1	10	26	26	26	50.2	50.2	50.2	73.574	646	28.0966	28.2986	29.4356	28.7093	26.174	28.7798	28.787	29.0726	28.7854	27.771	0.496361	0	0.374055	0
Q8N9N2-2;Q8N9N2;H0YCB3;H0YE76;E9PM82;E9PR40;H0YER2;E9PQZ6;E9PKM6;E9PQ44;E9PJM2;E9PL92	ASCC1	Activating signal cointegrator 1 complex subunit 1	12	9	9	9	26.6	26.6	26.6	41.227	357	26.0605	27.6884	27.2796	27.4288	27.5969	27.9722	27.9202	27.5696	27.8255	27.2443	0.495502	0	0.77959	0
H3BP28;Q99807;Q99807-2;I3L1T0;H3BSZ3;H3BS11;H3BTN8	COQ7	Ubiquinone biosynthesis protein COQ7 homolog	7	7	7	7	49	49	49	21.871	194	29.0511	27.127	28.3463	27.741	28.0452	28.665	29.8469	28.5895	27.826	27.856	0.494543	0	0.469307	0
Q99460;Q99460-2;C9J9M4;F8WCE3	PSMD1	26S proteasome non-ATPase regulatory subunit 1	4	53	53	1	74.8	74.8	2.1	105.84	953	27.9524	28.8645	28.1811	28.3113	28.3738	28.2122	28.6536	29.3397	28.7348	29.213	0.494019	0	1.06196	0
Q9Y3C4;Q9Y3C4-3;Q9Y3C4-2	TPRKB	EKC/KEOPS complex subunit TPRKB	3	9	9	9	69.1	69.1	69.1	19.661	175	29.5216	29.5685	29.0747	29.3612	29.9643	29.4738	30.0293	30.0247	30.1565	30.2716	0.493149	0	1.41231	0
Q86TM6-3;Q86TM6;E9PMA1;E9PK19;Q86TM6-2;H0YCR6;E9PN88	SYVN1	E3 ubiquitin-protein ligase synoviolin	7	5	5	5	8.4	8.4	8.4	67.613	616	25.5363	25.3964	26.5545	25.2168	25.0615	25.8975	26.6796	26.0595	26.487	25.1058	0.492771	0.0572456	0.630351	0.0584594
O43660;O43660-2;H0YA24;D6RA26;B7Z982;H0YAA2	PLRG1	Pleiotropic regulator 1	6	22	22	22	62.5	62.5	62.5	57.193	514	29.079	29.0305	29.6886	29.0871	27.5676	29.4089	29.6018	29.4944	29.2621	29.1488	0.49265	0	0.678042	0
Q15678	PTPN14	Tyrosine-protein phosphatase non-receptor type 14	1	9	9	9	10.4	10.4	10.4	135.26	1187	27.1192	27.2339	26.8162	26.6339	24.4605	26.9	27.1012	26.7642	27.1382	26.8224	0.49245	0.136517	0.43223	0.0146485
P07738;C9JH23	BPGM	Bisphosphoglycerate mutase	2	5	5	5	23.9	23.9	23.9	30.005	259	24.5974	25.9612	26.7538	26.7612	27.0009	26.8796	26.0345	26.5068	27.1136	26.9976	0.491521	0.0832793	0.467784	0.0134317
Q8WXG6-3;A0A0A0MRB5;Q8WXG6-8;Q8WXG6-5;Q8WXG6-4;Q8WXG6-2;Q8WXG6-6;Q8WXG6;Q8WXG6-7;C9J6B0;C9JM97;C9JLZ9;C9K0L0;A0A0U1RR25	MADD	MAP kinase-activating death domain protein	14	8	8	8	7.6	7.6	7.6	176.45	1587	24.871	24.8021	25.3199	25.3443	24.8946	25.2027	25.5838	25.3276	26.0039	25.5705	0.491338	0.129403	1.33011	0.407843
Q15125;C9J719;C9JJ78	EBP	3-beta-hydroxysteroid-Delta(8),Delta(7)-isomerase	3	4	4	4	20.4	20.4	20.4	26.352	230	27.3952	27.7634	28.4339	28.0613	26.5777	27.5001	28.905	28.3381	27.2875	28.6546	0.490769	0	0.513642	0
O75718;C9JP16	CRTAP	Cartilage-associated protein	2	20	20	19	56.4	56.4	52.6	46.561	401	30.3704	30.6744	30.7458	30.7561	30.8887	31.31	30.955	30.9339	31.7837	30.9056	0.490578	0	1.49371	0
Q0VGL1;A0A087WT92;A0A087WV46;C9JXA7;A0A087WVU0	LAMTOR4	Ragulator complex protein LAMTOR4;Ragulator complex protein LAMTOR4, N-terminally processed	5	3	3	3	35.4	35.4	35.4	10.741	99	30.2596	30.528	29.8472	30.3479	29.7613	30.9625	30.5557	30.8647	30.5874	30.2262	0.490472	0	1.4296	0
Q7Z7K0;C9JES7	CMC1	COX assembly mitochondrial protein homolog	2	5	5	5	52.8	52.8	52.8	12.49	106	29.676	29.4603	29.4174	29.4866	29.539	30.5963	29.8589	29.7853	29.6888	30.101	0.490209	0	1.70691	0
Q13362-4;H0YJ75;Q13362-3;Q13362;Q13362-5;Q13362-2;Q96B13;H0YN84;H0YJU0;H0YJZ3;H0YJ49;G3V2U3;G3V292;H0YK26	PPP2R5C	Serine/threonine-protein phosphatase 2A 56 kDa regulatory subunit gamma isoform	14	17	8	8	35.4	16.1	16.1	62.754	540	26.6071	27.1561	27.0504	27.5269	27.4526	27.7155	28.3086	27.7154	27.3586	27.1435	0.489695	0	1.03023	0
O95249;K7EJC8;E9PCW1;G5E9T8;B4DQA8;F6RU00	GOSR1	Golgi SNAP receptor complex member 1	6	14	14	5	58.4	58.4	19.6	28.612	250	25.9133	25.6265	26.7683	26.4731	27.6416	27.3908	27.2907	27.2063	26.3829	26.599	0.489393	0	0.580526	0
Q9P2E9;A0A087WVV2;F8W7S5;A0A087WU26;A2A2S5;V9GY78	RRBP1	Ribosome-binding protein 1	6	57	57	9	46	46	5.1	152.45	1410	27.5673	27.8984	27.5433	27.756	28.1113	28.1438	28.4737	27.835	28.6448	28.2211	0.48843	0	1.62493	0
C9JRL4	MDH1		1	8	1	1	72.3	16.8	16.8	12.973	119	31.1349	29.1723	30.1449	31.0507	28.4644	27.2419	31.1144	31.8801	31.3389	30.8331	0.488234	0	0.199706	0
P29373;Q5SYZ4;B5MCB5;P29762	CRABP2	Cellular retinoic acid-binding protein 2	4	12	12	12	68.1	68.1	68.1	15.693	138	30.6548	30.0783	28.9413	29.9283	30.7857	30.1168	29.538	30.4931	31.32	31.3601	0.487939	0	0.46945	0
Q13637	RAB32	Ras-related protein Rab-32	1	13	13	11	69.8	69.8	60.4	24.997	225	27.5604	28.8172	28.0967	27.6843	27.8372	28.2027	28.3134	28.5453	28.871	28.5009	0.487486	0	1.05596	0
Q8TEM1;Q8TEM1-2	NUP210	Nuclear pore membrane glycoprotein 210	2	44	44	44	32	32	32	205.11	1887	29.905	29.5946	30.3977	29.8626	29.2271	30.9119	30.8121	30.8078	30.0145	28.8749	0.486818	0	0.532533	0
Q8IWE2;Q8IWE2-2;D6R9C9	FAM114A1	Protein NOXP20	3	23	23	23	51.9	51.9	51.9	60.741	563	30.3212	30.2901	30.1756	30.0942	30.1285	30.2033	30.5604	30.6032	31.0463	31.0222	0.485141	0	1.7395	2.71948e-16
P31327;P31327-3;P31327-2;Q5R211;C9JTA4;E7EWJ3	CPS1	Carbamoyl-phosphate synthase [ammonia], mitochondrial	6	40	38	38	33.4	32.3	32.3	164.94	1500	29.8608	29.973	29.8288	30.005	28.9559	29.6388	29.9354	29.8703	30.8635	30.7366	0.484206	0	0.788954	0
P04424;P04424-2;P04424-3;F8W943	ASL	Argininosuccinate lyase	4	19	19	14	46.6	46.6	35.6	51.657	464	29.8093	28.6543	28.6766	28.8502	28.6298	29.3896	30.4881	29.5758	28.6734	28.9129	0.483932	0	0.609007	0
Q15124;Q15124-2;Q5JTY7	PGM5	Phosphoglucomutase-like protein 5	3	12	12	12	27	27	27	62.224	567	25.5787	26.5533	24.6801	25.6307	25.7481	25.7081	25.2227	25.736	26.9285	27.0112	0.483118	0	0.481384	6.7987e-17
P32321;P32321-2;D6RBJ9;D6RC36;D6R9S0;D6RBN2;D6RAD7;D6RAR9	DCTD	Deoxycytidylate deaminase	8	7	7	7	42.1	42.1	42.1	20.016	178	28.898	27.6429	28.7997	28.9092	28.9738	29.2628	28.9058	28.8996	29.2374	29.3321	0.482843	0	0.958569	0
O95229;A6NH27;R4GMS7	ZWINT	ZW10 interactor	3	10	10	2	55.6	55.6	9.7	31.293	277	25.7225	24.1316	25.3504	25.766	24.473	25.5388	25.5661	25.7414	25.5615	25.4451	0.481893	0.0883727	0.70611	0.0485054
Q16539;Q16539-3;B4E0K5;Q16539-5;Q16539-4	MAPK14	Mitogen-activated protein kinase 14	5	18	18	2	69.4	69.4	6.7	41.293	360	28.1083	28.3316	27.4514	28.2551	24.5616	27.2772	27.6481	27.1442	28.3923	28.6441	0.479607	0.0833034	0.256621	0.0226339
Q9H1A4;H0Y564;A0A2R8YF63;F8WAS1	ANAPC1	Anaphase-promoting complex subunit 1	4	30	30	30	22	22	22	216.5	1944	28.5687	28.6648	28.9684	28.6233	26.5169	28.8017	29.0012	28.7691	28.558	28.6076	0.479098	0	0.497099	0
Q9H871;Q9H871-2	RMND5A	Protein RMD5 homolog A	2	4	4	4	12.3	12.3	12.3	43.992	391	26.0116	26.0659	26.0491	24.8988	24.5308	26.0369	26.135	25.5126	26.4487	25.8141	0.478232	0.0596649	0.618599	0.0409765
Q9NVJ2;Q9NVJ2-2	ARL8B	ADP-ribosylation factor-like protein 8B	2	11	11	5	70.4	70.4	30.6	21.539	186	28.9883	29.5224	28.8124	28.9731	27.0412	29.5426	29.1338	28.3407	29.559	29.149	0.477561	0	0.459682	0
P51148;P51148-2;K7ERI8;F8VVK3;K7ENY4;F8VWU4;F8VSF8;K7EIP6;F8WCY6;F8WD79;F8VPW9;F8VWZ7	RAB5C	Ras-related protein Rab-5C	12	11	11	4	78.2	78.2	28.7	23.482	216	30.2646	29.7249	30.5555	30.2583	30.4664	30.1844	30.8902	30.9477	30.8892	30.7449	0.477313	0	1.34326	0
P32856-3;P32856-2;P32856;J3KNU7	STX2	Syntaxin-2	4	8	8	8	37.9	37.9	37.9	32.424	277	26.7135	26.0864	24.7315	26.5647	25.7023	26.5317	26.5128	25.9877	26.6204	26.5318	0.4772	0.0497232	0.624595	0.00459981
Q92560;F8W6N3;H0Y8E8;F8WEY5;C9J7L9	BAP1	Ubiquitin carboxyl-terminal hydrolase BAP1	5	7	7	7	13.2	13.2	13.2	80.361	729	25.809	26.0481	25.6159	24.6964	25.7109	25.9069	26.3014	25.5362	26.307	26.2112	0.476496	0.0517744	0.91631	0.0465619
A0A1W2PPG5;A0A1W2PPP5;A0A1W2PPG1;A0A1W2PQM3;A0A1W2PS81;E7EQ34;I3NI02;O14653;O14653-2;A0A1W2PRV0;I3L4Z6;A0A1W2PRC2;O14653-3;A0A1W2PR23;A0A1W2PPJ0;A0A1W2PPW8;A0A1W2PR02;A0A1W2PS12;A0A1X7SBU8;A0A1W2PRL0;A0A1W2PRP7;I3L0K1;A0A1W2PQP2;I3L1K7;A0A1W2PNV3;A0A1W2PQ77;A0A1W2PRE6;A0A1W2PQ06;A0A1W2PQE0;A0A1W2PRD0;A0A1W2PQS3;A0A1W2PQQ4;A0A1W2PQ12;A0A1W2PP28	GOSR2	Golgi SNAP receptor complex member 2	34	8	8	5	60.8	60.8	43.2	23.237	199	27.2461	27.6458	27.507	26.7637	27.5138	27.7031	28.0659	27.83	27.5473	27.9083	0.475655	0	1.52811	2.71948e-16
Q6DHV7;Q6DHV7-2;Q6DHV7-3;H3BUD6	ADAL	Adenosine deaminase-like protein	4	6	6	6	23.7	23.7	23.7	40.263	355	26.2066	26.3467	26.1285	25.9732	24.5293	26.7883	26.2837	26.4395	26.0283	26.022	0.475503	0.0992694	0.648806	0.0301526
P23634-7;P23634-6;P23634-8;P23634;P23634-5;P23634-4;P23634-3;P23634-2;A0A2U3U055;A0A2U3TZI3;Q01814-4;Q01814-7;Q01814-3;Q01814-2;H0YDG5;H7BZS8;H7BY13;A0A2R8Y535	ATP2B4	Plasma membrane calcium-transporting ATPase 4	18	22	11	11	24.1	13.1	13.1	132.59	1193	27.1178	27.163	27.7824	27.2768	25.8505	27.8097	27.7554	27.4519	27.7759	26.757	0.471893	0	0.610107	0
A6NL93;A6NEL0;P05114	HMGN1	Non-histone chromosomal protein HMG-14	3	3	3	3	37.8	37.8	37.8	9.5355	90	25.4553	25.0592	26.559	25.5441	24.7039	25.7516	25.5274	25.9487	26.0755	26.3755	0.471439	0.0476131	0.678538	0.0237992
P29372-5;P29372-4;P29372-2;P29372;A2IDA3	MPG	DNA-3-methyladenine glycosylase	5	11	11	11	46.6	46.6	46.6	30.824	281	28.7713	28.4595	29.0169	28.5872	28.4781	29.7476	29.6176	29.2223	28.5438	28.5323	0.470111	0	0.887992	1.35974e-16
Q96AT1	KIAA1143	Uncharacterized protein KIAA1143	1	5	5	5	33.1	33.1	33.1	17.465	154	26.075	25.1931	26.4741	25.7691	25.7194	26.5281	26.4176	26.5348	26.2683	25.8297	0.469581	0	1.01906	0
A0A2R8Y6W8;P19447;A0A2R8YES7;A0A2R8Y5L2;A0A2R8Y681;A0A2R8Y762;A0A2R8Y5H0;A0A2R8YFS3;H7C309	ERCC3	TFIIH basal transcription factor complex helicase XPB subunit	9	12	12	12	19.7	19.7	19.7	91.957	807	26.638	26.6711	27.0582	26.4677	24.6399	26.7246	26.974	26.8156	26.5664	26.7388	0.468874	0.107469	0.512615	0.00682496
O60488-2;O60488;D6RF95;D6RFW9;D6RDA8;D6RD96;H0Y9A0	ACSL4	Long-chain-fatty-acid--CoA ligase 4	7	14	12	12	27.5	23.1	23.1	74.435	670	26.1328	26.1195	25.9684	26.5859	26.8206	26.6516	26.533	27.2717	26.8234	26.691	0.468703	0	1.28078	0
Q9Y3A6;B1AKT3;Q9Y3A6-2;M0R072	TMED5	Transmembrane emp24 domain-containing protein 5	4	5	5	5	18.3	18.3	18.3	26.005	229	28.9934	29.7942	28.6319	28.7203	28.3803	29.4996	29.0253	28.8954	29.869	29.5729	0.468412	0	0.794659	0
P28288;P28288-2;P28288-3;A0A3B3ITW3	ABCD3	ATP-binding cassette sub-family D member 3	4	22	22	22	40.7	40.7	40.7	75.475	659	29.5567	30.0873	29.7587	29.3242	29.4292	30.0435	30.0332	29.9791	30.4372	30.0033	0.468027	0	1.72158	0
Q8TD43;Q8TD43-2;Q8TD43-3	TRPM4	Transient receptor potential cation channel subfamily M member 4	3	14	14	14	13.3	13.3	13.3	134.3	1214	26.989	27.587	27.3304	27.2474	26.7483	27.3595	27.4152	27.6033	28.1166	27.7366	0.465814	0	1.33425	0
E9PRG8	LOC102288414		1	5	5	4	32.5	32.5	22	14.234	123	26.922	27.3377	27.2533	27.6846	28.2476	26.4907	27.8579	28.4233	28.0442	28.958	0.465807	0	0.456213	0
Q9BYD1;E5RJI7;H0YAX3;E5RFI2	MRPL13	39S ribosomal protein L13, mitochondrial	4	13	13	13	69.1	69.1	69.1	20.692	178	30.6216	29.5563	29.9033	30.3879	30.4525	30.7084	30.591	30.7862	30.4954	30.6664	0.465209	0	1.28808	0
J3KMZ7;Q9H0H0;A0A2R8Y7F8;A0A2R8Y4Z6;J3KRH0	INTS2	Integrator complex subunit 2	5	7	7	7	10.4	10.4	10.4	133.38	1196	25.6243	26.0557	24.7777	24.9281	24.6097	25.9347	25.7674	25.167	25.1013	26.3503	0.46503	0.150188	0.590704	0.157617
H7C0D5;Q9BSR8	YIPF4	Protein YIPF4	2	2	2	2	31	31	31	6.447	58	27.4959	27.8217	27.3231	24.4088	27.5007	27.8192	27.1278	26.4409	27.6995	27.7874	0.464915	0.0278922	0.28726	0.007699
Q96NB2;R4GMR9;R4GN74;R4GNC2;R4GN63;A0A1B0GX61;R4GMW0;A0A0C4DGR6;R4GMS6	SFXN2	Sideroflexin-2	9	6	6	6	24.2	24.2	24.2	36.231	322	26.1725	26.7665	26.4426	26.0335	24.5983	26.5261	26.3384	27.0036	26.2462	26.2203	0.464237	0.0772717	0.552752	0.00270884
O15554;D1MQ08;M0R1J0;M0R2F1;M0QZ70	KCNN4	Intermediate conductance calcium-activated potassium channel protein 4	5	5	5	5	11.2	11.2	11.2	47.695	427	25.7372	25.166	27.1539	26.5317	24.9986	26.6389	27.3213	25.7985	25.5284	26.6183	0.463602	0.0568851	0.396371	0.0382872
K7ERC8;Q06136;Q06136-2;K7EQS7	KDSR	3-ketodihydrosphingosine reductase	4	6	6	6	28.2	28.2	28.2	32.726	298	26.2453	26.3459	27.3835	26.6716	24.4039	26.775	26.8612	26.6479	26.8949	26.1839	0.462576	0.0812652	0.405059	0.0189045
Q7Z4L5;Q7Z4L5-2;H9KV93	TTC21B	Tetratricopeptide repeat protein 21B	3	12	12	12	13.6	13.6	13.6	150.94	1316	27.2749	27.6845	26.9046	27.4503	26.0137	27.4597	27.771	27.805	27.4948	27.1084	0.46218	0	0.734184	0
P51911;P51911-2;B7Z7E1;K7EQ72;K7ER02;K7ESJ2;K7ENC5;K7ERK4;K7ERM8	CNN1	Calponin-1	9	14	13	13	65.7	63.3	63.3	33.17	297	27.8126	30.6555	27.923	29.2613	28.9683	28.8997	28.4806	27.8159	31.1827	30.55	0.461676	0	0.229921	0
P30040;F8VY02;F8W1G0;P30040-2	ERP29	Endoplasmic reticulum resident protein 29	4	16	16	16	59.8	59.8	59.8	28.993	261	33.1333	33.3097	33.2147	33.243	33.4412	33.6823	33.5908	33.8257	33.9537	33.5968	0.461441	0	3.13457	0
Q8N6N3;Q8N6N3-2;Q8N6N3-3	C1orf52	UPF0690 protein C1orf52	3	7	7	7	29.1	29.1	29.1	20.599	182	25.9018	25.5737	25.6355	25.7679	25.3655	25.5605	25.8958	26.141	26.6814	26.2723	0.461333	0	1.24091	0
A0A0A0MSS8;P42330;S4R3Z2;P42330-2;S4R3D5;A6NHU4;P17516;A0A3B3IRI8	AKR1C3	Aldo-keto reductase family 1 member C3	8	16	16	10	58.5	58.5	41.2	36.867	323	29.2364	28.1172	29.0587	29.3372	27.9892	28.7758	28.7932	30.0885	30.1556	28.2305	0.460985	0	0.435657	0
P14209-3;P14209;A0A096LP69;A8MQT7;P14209-2	CD99	CD99 antigen	5	3	3	3	32.5	32.5	32.5	17.128	169	26.9142	26.6845	27.5598	26.9658	26.9968	27.0999	27.1319	27.9886	27.1907	28.0144	0.460885	0	0.960039	0
Q4G148-2;Q4G148	GXYLT1	Glucoside xylosyltransferase 1	2	8	8	8	25.7	25.7	25.7	46.8	409	28.0245	27.8713	28.3272	28.441	28.4824	28.995	28.7732	28.32	28.7814	28.5796	0.460595	0	1.62626	2.71948e-16
Q8WUH2	TGFBRAP1	Transforming growth factor-beta receptor-associated protein 1	1	5	5	5	6.6	6.6	6.6	97.157	860	24.7265	24.9451	25.2759	24.297	24.2261	25.3607	25.3768	25.2666	24.7994	24.9649	0.459562	0.083202	1.05934	0.0362771
Q9BVG4;A6NDF3	PBDC1	Protein PBDC1	2	12	12	12	46.8	46.8	46.8	26.056	233	30.8755	30.1556	29.0963	30.0724	29.8992	30.7916	30.2143	30.5017	30.3943	30.4921	0.458992	0	0.784695	0
O15504;C9JYA1;O15504-2;B4DT96;O15504-3;F8WC66	NUPL2	Nucleoporin-like protein 2	6	11	11	11	35	35	35	44.871	423	27.2808	25.502	26.7951	26.8737	26.852	27.0999	27.495	27.0622	27.0712	26.8669	0.458298	0	0.72352	0
B5MDU6;Q9H6V9;Q9H6V9-2;B5MCU4;A0A0A0MSH6;Q9H6V9-4;Q9H6V9-3;C9JHU6;C9JUM0;B5MCE2;B4DRG3	C2orf43	UPF0554 protein C2orf43	11	5	5	5	12.7	12.7	12.7	42.668	370	26.0372	25.9948	25.4293	24.302	26.1309	25.8817	26.3516	25.9625	25.7429	26.2435	0.457568	0.0631635	0.619644	0.0131432
E9PHG5;Q6UW02;Q6UW02-2;F8WBE2;C9J8K7;Q8WZ13	CYP20A1	Cytochrome P450 20A1	6	10	10	10	23.8	23.8	23.8	53.448	470	26.3468	26.4842	25.6433	24.4066	26.0145	26.8611	26.2489	25.4767	26.1914	26.4021	0.456951	0	0.490014	0
Q4VXZ8;Q9NUI1-3;Q9NUI1;A0A0J9YWI0;H7C078;A0A0J9YY83;Q9NUI1-2	DECR2	Peroxisomal 2,4-dienoyl-CoA reductase	7	5	5	5	22.9	22.9	22.9	29.484	280	24.9004	25.9164	25.4088	25.3767	25.7658	26.0248	25.7477	26.1576	25.688	26.0303	0.456047	0	1.297	0
E9PEJ6;P98196;H0Y547;H0Y8F0;H0Y624;A2A3G9	ATP11A	Probable phospholipid-transporting ATPase IH	6	10	9	9	9.9	9.3	9.3	135.85	1191	25.1874	25.6758	25.77	25.3378	24.0477	25.4338	26.0234	25.4756	25.9163	25.4438	0.454868	0.0349998	0.677601	0.0116094
A6ZKI3;Q17RB0	FAM127A	Protein FAM127A;Protein FAM127C	2	5	5	2	39.8	39.8	10.6	13.171	113	26.4022	26.6319	26.1722	26.0815	24.6896	26.638	26.4629	25.9417	26.8067	26.4017	0.45472	0.0590804	0.59429	0.00708839
Q6ZU80-1;Q6ZU80;H0YJE3;G3V3F4;Q86TS1;Q6ZU80-3;H0YJH2	CEP128	Centrosomal protein of 128 kDa	7	8	8	8	8.3	8.3	8.3	115.78	987	26.2329	26.4078	24.5263	26.1852	25.8335	26.4683	26.1141	26.5885	26.147	26.1407	0.454606	0.0344337	0.627657	0.0107226
P61587;E9PFH1;Q53RZ3	RND3	Rho-related GTP-binding protein RhoE	3	9	9	9	47.1	47.1	47.1	27.368	244	26.5451	28.2655	27.4119	27.4216	27.7123	28.3372	27.0019	28.6678	27.8143	27.808	0.454571	0	0.544656	0
P42575;P42575-2;C9JRR9;A0A087WYM1;P42575-3	CASP2	Caspase-2;Caspase-2 subunit p18;Caspase-2 subunit p13;Caspase-2 subunit p12	5	10	10	10	34.7	34.7	34.7	50.685	452	26.2594	26.2476	26.1603	26.299	23.8897	26.0238	26.2923	25.7653	26.6457	26.3965	0.453515	0.160038	0.404349	0.0337445
Q9UDW1;Q9UDW1-2	UQCR10	Cytochrome b-c1 complex subunit 9	2	4	4	4	50.8	50.8	50.8	7.3084	63	30.6041	29.496	28.4414	30.853	30.8752	30.8093	29.7624	30.4035	30.3379	31.2198	0.452643	0	0.374748	0
O14494;O14494-2	PPAP2A	Lipid phosphate phosphohydrolase 1	2	2	2	2	10.6	10.6	10.6	32.156	284	26.2089	26.1937	26.6938	26.6897	26.9763	27.2004	27.1514	27.2307	27.2429	26.1873	0.450072	0	0.936944	0
Q53H47;Q53H47-3;B9ZVV8;Q53H47-2	SETMAR	Histone-lysine N-methyltransferase SETMAR;Histone-lysine N-methyltransferase;Mariner transposase Hsmar1	4	12	12	12	21.2	21.2	21.2	78.033	684	26.2401	25.6923	25.3662	25.8816	23.7942	26.611	26.0805	24.5083	25.8165	26.1985	0.448096	0.0126545	0.354102	0.0181912
B4E2Q0;P98194-4;P98194;H0Y9V7;P98194-2;P98194-3;P98194-5;P98194-9;P98194-6;P98194-7;P98194-8;H0Y8X9;D6RGE9;D6REJ1;D6RHV9;H0Y9S7	ATP2C1	Calcium-transporting ATPase;Calcium-transporting ATPase type 2C member 1	16	7	7	7	10.1	10.1	10.1	104.71	953	24.7232	24.5279	24.9691	25.073	24.6273	25.451	25.424	25.6186	24.5311	25.1363	0.448072	0.120273	0.969815	0.106907
A0A0G2JMZ8;Q16625-3;Q16625;Q16625-4;Q16625-2;Q16625-5;A0A0G2JPF2	OCLN	Occludin	7	10	10	10	26.2	26.2	26.2	59.129	522	27.7068	29.0168	28.4512	28.8839	28.1745	29.2475	29.1243	28.7905	28.8019	28.5088	0.447944	0	0.858171	0
Q99570;D6RJ98;D6RAC3;D6RBB7	PIK3R4	Phosphoinositide 3-kinase regulatory subunit 4	4	26	26	26	24.8	24.8	24.8	153.1	1358	27.9479	28.0054	27.8216	27.4112	26.506	27.8306	28.1321	27.8427	28.3903	27.7268	0.44609	0	0.744573	1.35974e-16
O94832;J3QRN6;K7EIG7;J3KRL0;J3QRR2	MYO1D	Unconventional myosin-Id	5	41	41	40	48	48	46.6	116.2	1006	30.6217	29.3491	29.3346	29.8177	29.406	29.9889	30.2676	30.7906	30.0482	29.6635	0.445928	0	0.7297	0
J3KR25;Q96RU7;B0QYQ2;A0A087WTX3	TRIB3	Tribbles homolog 3	4	4	4	4	13.2	13.2	13.2	42.757	385	25.1825	25.728	25.5443	25.6028	25.2703	26.0114	25.3867	25.8911	26.7023	25.5611	0.444916	0	0.948741	1.35974e-16
H3BRN4;P80404;H3BNQ7;H3BPW8;H3BRJ1;H3BMJ9;H3BRT1	ABAT	4-aminobutyrate aminotransferase, mitochondrial	7	16	16	16	41.6	41.6	41.6	58.14	515	28.2724	28.3702	28.444	28.7194	28.5276	29.0058	29.5689	27.7739	28.8036	29.4059	0.444898	0	0.682714	1.35974e-16
Q96E22	NUS1	Nogo-B receptor	1	4	4	4	22.5	22.5	22.5	33.224	293	25.805	24.4858	25.2838	25.4078	23.9082	25.2059	25.4251	25.6989	25.4608	25.3241	0.444827	0.067505	0.611135	0.0259533
H3BP20;P06865;H3BS10;H3BU85;H3BTD4;P06865-2;A0A087WUJ7;H3BRP6;A0A087WTY2;H3BVH8;H3BT62;H3BQ04	HEXA	Beta-hexosaminidase;Beta-hexosaminidase subunit alpha	12	17	17	17	38.9	38.9	38.9	61.999	540	30.0299	29.4006	29.6821	29.8357	29.9669	30.1855	30.3865	30.3412	30.2332	29.992	0.444645	0	2.00547	0
O43293;O43293-2;M0R0D0;M0QYW5;M0QYY8	DAPK3	Death-associated protein kinase 3	5	8	8	7	18.9	18.9	17	52.535	454	26.2251	27.0037	26.4634	26.4023	24.0076	25.8341	26.611	26.4867	26.7268	26.6544	0.442208	0.0232827	0.35627	0.00581076
P48426-2;P48426;H7BXS3;S4R320	PIP4K2A	Phosphatidylinositol 5-phosphate 4-kinase type-2 alpha	4	9	6	6	31.1	20.7	20.7	39.802	347	26.7438	27.1435	27.57	27.1842	27.368	27.2999	27.1505	27.3908	28.362	28.0136	0.441459	0	0.852907	1.35974e-16
Q9Y2G5-1;Q9Y2G5;Q9Y2G5-2;S6FW71;H7C2T5;A0A0C4DGX7	POFUT2	GDP-fucose protein O-fucosyltransferase 2	6	11	11	11	33.7	33.7	33.7	48.895	424	27.314	27.4462	27.144	26.4404	28.0899	27.7435	27.4236	27.5701	28.1427	27.7583	0.440742	0	0.772383	1.35974e-16
Q9UJ14;Q9UJ14-5;A2A2G5;Q9UJ14-4;A0A0D9SF08;A0A0D9SFH0	GGT7	Gamma-glutamyltransferase 7;Gamma-glutamyltransferase 7 heavy chain;Gamma-glutamyltransferase 7 light chain	6	10	10	10	20.7	20.7	20.7	70.466	662	25.6718	25.4938	25.7638	25.756	25.8566	25.9296	26.1952	26.2434	26.0819	26.2949	0.440561	0	2.93999	0
P11279;P11279-2	LAMP1	Lysosome-associated membrane glycoprotein 1	2	7	7	7	16.1	16.1	16.1	44.882	417	32.6894	31.9093	32.3454	32.2921	32.5938	33.1022	32.608	32.7891	32.5522	32.9813	0.440536	0	1.4717	0
Q6IA86-2;Q6IA86-3;Q6IA86-5;Q6IA86;Q6IA86-6;Q6IA86-7;Q6IA86-4;K7ER35;F5GYE9	ELP2	Elongator complex protein 2	9	14	14	14	25.3	25.3	25.3	84.887	756	26.5005	27.0275	26.7095	26.874	24.568	26.8905	26.6734	26.9438	27.0941	26.2736	0.439186	0.0654685	0.419013	0.0112614
K7EIY1;Q9Y421;K7ENN5;Q9Y421-2;K7ELZ8;Q9Y421-3	FAM32A	Protein FAM32A	6	5	5	5	52.1	52.1	52.1	10.986	94	27.8115	28.2852	29.0004	28.6603	27.8938	28.6959	28.4775	28.6971	28.8969	29.0789	0.43903	0	0.941869	0
Q5T653;C9IY40;C9JZW2;C9JZG7	MRPL2	39S ribosomal protein L2, mitochondrial	4	9	9	9	37	37	37	33.3	305	28.3956	27.6011	28.1056	28.7742	28.7375	29.0052	28.3373	28.8496	28.7245	28.8876	0.438039	0	0.945981	0
Q9H0J9;G5E9U9	PARP12	Poly [ADP-ribose] polymerase 12	2	13	12	10	22.5	21.4	18.1	79.063	701	30.7882	30.6179	30.3727	30.5854	29.3959	31.1372	30.7037	30.6888	31.1554	30.2649	0.437977	0	0.744754	0
Q9HC35;B5MBZ0;Q9HC35-2	EML4	Echinoderm microtubule-associated protein-like 4	3	35	35	35	42.5	42.5	42.5	108.91	981	30.3542	30.1928	31.4495	30.5686	28.5131	31.0013	30.962	30.7178	30.132	30.4538	0.437722	0	0.385972	0
O60704;B1AHJ7;B1AHJ6;B1AHJ5	TPST2	Protein-tyrosine sulfotransferase 2	4	8	8	8	20.7	20.7	20.7	41.911	377	27.1941	28.2841	29.4489	28.3255	28.771	28.7476	29.217	28.5642	28.7035	28.9733	0.436366	0	0.536742	0
D6REA1;Q9H173;A0RZB6;D6RG16;D6RBP7;D6RAI3;D6RIU8	SIL1	Nucleotide exchange factor SIL1	7	9	9	9	20.5	20.5	20.5	52.748	468	25.8736	26.0293	25.3902	26.4759	26.5247	26.0348	26.9164	27.0719	26.4995	25.9499	0.435757	0	0.711405	0
Q6P6C2;Q6P6C2-1;Q6P6C2-3;K7ER58	ALKBH5	RNA demethylase ALKBH5	4	12	12	12	42.6	42.6	42.6	44.255	394	27.3367	26.9185	27.858	26.7107	27.2842	27.9846	27.171	27.427	27.6529	28.0508	0.435629	0	0.888731	1.35974e-16
Q5K651;C9JKF1	SAMD9	Sterile alpha motif domain-containing protein 9	2	20	20	19	16.7	16.7	16.2	184.28	1589	28.6154	27.549	28.4196	28.3583	27.3301	28.3825	28.2672	28.9572	28.472	28.3703	0.435381	0	0.785185	1.35974e-16
P09496-2;F8WF69;P09496-4;P09496-3;P09496;P09496-5;C9J8P9	CLTA	Clathrin light chain A	7	6	6	6	25.7	25.7	25.7	23.662	218	31.3831	31.1369	31.9335	31.7512	32.1772	31.7658	32.0085	32.4628	31.9093	32.4042	0.433708	0	1.00478	0
Q9NYU1;A0A087WYR2;A6NP03;A0A1W2PQ18;E7EMU6;Q9NYU1-2	UGGT2	UDP-glucose:glycoprotein glucosyltransferase 2	6	23	19	19	17.8	15.8	15.8	174.73	1516	26.4794	26.6424	27.2224	26.9905	26.9558	26.9216	27.4172	27.3168	27.7389	27.0629	0.433399	0	1.24945	0
X5CMH5;A0A087WYD6;Q03519;A0A0G2JLV0;E7ENX8;Q03519-2;A0A140T9S0	TAP2	Antigen peptide transporter 2	7	23	23	22	41	41	39.8	77.694	703	30.7692	30.5565	31.3841	30.861	30.3767	31.1709	31.2734	31.6416	31.2299	30.7905	0.431762	0	1.08047	0
P62993;P62993-2;J3KT38;J3QRL5;J3QLF6	GRB2	Growth factor receptor-bound protein 2	5	15	15	15	73.3	73.3	73.3	25.206	217	31.1901	31.342	31.181	31.0051	31.2123	31.5396	31.7503	31.8681	31.3648	31.5649	0.43146	0	2.5244	0
E9PK67;E9PNI7;Q53GL7;E9PPE7;F8W8G7;E9PJI2;E9PPV8;E9PIA6;E9PIK9;E9PM86;E9PSE7;E9PQQ6;E9PPU2;E9PSG8;E9PLE8	PARP10	Poly [ADP-ribose] polymerase 10	15	39	39	39	58.1	58.1	58.1	109.1	1016	29.4028	28.4551	29.9958	30.6166	30.0966	30.7658	30.6771	30.1311	29.6757	29.4698	0.430544	0	0.434573	6.7987e-17
Q15833-2;Q15833;Q15833-3;M0R0M7;M0R1A1;M0R118;M0QZ54;M0R0D4;R4GMY7;M0R376;A0A087WUN8	STXBP2	Syntaxin-binding protein 2	11	27	27	27	59.7	59.7	59.7	66.137	590	30.1166	29.8447	29.4181	29.6796	29.5981	29.8969	30.3009	30.4738	30.0142	30.1236	0.43051	0	1.60149	0
O00468-6;O00468-3;O00468-7;O00468-5;O00468-4;O00468;A0A087X208;O00468-2;H0Y5U1	AGRN	Agrin;Agrin N-terminal 110 kDa subunit;Agrin C-terminal 110 kDa subunit;Agrin C-terminal 90 kDa fragment;Agrin C-terminal 22 kDa fragment	9	30	30	30	17.8	17.8	17.8	214.84	2045	28.5624	27.9563	28.7356	28.606	28.4007	29.1496	28.6372	29.0232	28.9424	28.6546	0.429197	0	1.45882	0
O43572;E7EMD6;J3QL61	AKAP10	A-kinase anchor protein 10, mitochondrial	3	4	4	4	7.6	7.6	7.6	73.817	662	24.5145	25.7403	24.4258	25.998	25.8587	25.0471	25.5312	25.5188	26.674	25.9114	0.429047	0.0754461	0.438198	0.0597536
Q9HAD4;H0YAA3;Q9HAD4-2;D6RE66;D6RH33;D6R9E7;D6RB94;B4DK73;B4DHS8;D6RBY6;H0YAI6;D6RA22;D6RJA5;H0Y9Z3;D6RIX6;D6R9M1	WDR41	WD repeat-containing protein 41	16	7	7	7	22.7	22.7	22.7	51.727	459	24.4312	24.883	25.697	25.1208	24.2569	24.8921	25.309	25.9533	25.2842	25.0881	0.427579	0.140892	0.636037	0.0705463
Q15067-2;Q15067;Q15067-3;K7ESC7;K7ENF1;K7ELT1;I3L0T4;I3L2U4;I3L4S5	ACOX1	Peroxisomal acyl-coenzyme A oxidase 1	9	27	27	27	56.4	56.4	56.4	74.667	660	29.9368	30.4899	30.4697	30.5425	30.646	30.6224	30.8464	30.8509	30.9119	30.9906	0.427477	0	1.82867	0
Q13454-2;D6RDV0;D6RA37;A0A0A0MTC2;D6RIY7;Q13454	TUSC3	Tumor suppressor candidate 3	6	6	6	6	18.2	18.2	18.2	39.558	347	28.3287	26.0442	27.1754	27.9441	27.7945	28.8397	27.356	28.0508	27.5371	27.6396	0.427278	0	0.399791	6.7987e-17
P42785;P42785-2;E9PIG4;E9PQN3;E9PKN6;E9PQB5;E9PL85;E9PNF7;E9PLY4;E9PNJ1;E9PL49;E9PR42	PRCP	Lysosomal Pro-X carboxypeptidase	12	14	14	14	42.7	42.7	42.7	55.799	496	30.8198	30.1826	30.3781	30.4633	30.9155	31.1652	30.8922	30.7728	31.2633	30.7985	0.426555	0	1.44088	0
Q92504;A2AAT0	SLC39A7	Zinc transporter SLC39A7	2	3	3	3	8.5	8.5	8.5	50.117	469	27.0962	28.2152	27.6478	28.2774	26.8882	28.0845	26.9652	27.991	28.7126	28.5029	0.426287	0	0.47765	6.7987e-17
Q8IWT3;E9PEZ1;Q8IWT3-3;H0Y8H9;H0YA00	CUL9	Cullin-9	5	30	25	25	16.2	13.7	13.7	281.23	2517	27.4042	27.6986	26.1203	27.6831	26.9417	27.213	27.9005	27.1816	27.9933	27.6903	0.426155	0	0.607176	0
Q96AJ9-1;Q96AJ9	VTI1A	Vesicle transport through interaction with t-SNAREs homolog 1A	2	7	7	6	41.4	41.4	37.9	23.435	203	27.8234	27.7845	28.1803	27.7093	28.2112	27.5846	28.5315	28.4616	28.3778	28.8836	0.426071	0	0.95146	0
Q9Y2H6-2;Q9Y2H6;G5E9X3;A0A087X1M6;H7C507	FNDC3A	Fibronectin type-III domain-containing protein 3A	5	19	19	19	24.4	24.4	24.4	125.82	1142	28.3233	28.2107	27.6259	28.3911	28.2539	28.7261	28.4958	28.6494	28.538	28.5234	0.425544	0	1.73788	0
Q9BYC9;I3L2X1;Q9BYC9-2	MRPL20	39S ribosomal protein L20, mitochondrial	3	8	8	8	41.6	41.6	41.6	17.442	149	29.7868	28.5655	29.8244	29.876	29.4686	29.8763	29.8582	29.8032	30.0832	30.0237	0.424661	0	0.889258	0
Q6PCB7;Q6PCB7-2;M0QZC9;B7Z225	SLC27A1	Long-chain fatty acid transport protein 1	4	12	12	11	23.1	23.1	20.9	71.107	646	28.6174	28.2471	28.5992	28.5316	26.6538	29.3427	29.1319	28.1986	27.8981	28.1834	0.421107	0	0.399407	0
O94966-7;O94966-6;O94966-5;O94966-4;O94966-3;O94966;E7EST9;B5MEG5;E7ESU0;O94966-2;A0A0A0MR08;H0YB23	USP19	Ubiquitin carboxyl-terminal hydrolase 19;Ubiquitin carboxyl-terminal hydrolase	12	27	27	27	30.2	30.2	30.2	150.66	1372	28.2931	28.4341	28.7434	28.4491	27.641	28.5745	28.9118	28.504	28.9018	28.7741	0.421081	0	1.15623	0
Q9BTZ2;Q9BTZ2-8;Q9BTZ2-4;Q9BTZ2-5;F5GWZ1;H0YN69;Q9BTZ2-7;Q9BTZ2-2;Q6PKH6;Q6PKH6-2;A0A087WXI8;Q9BTZ2-3;H0YKN3;A0A087WSZ6;F6TD35;E9PFL3;P0CG22;H0YLE1;H0YNP7	DHRS4	Dehydrogenase/reductase SDR family member 4;Dehydrogenase/reductase SDR family member 4-like 2	19	12	12	12	48.6	48.6	48.6	29.537	278	29.5922	29.4972	29.3289	29.5526	28.751	29.7951	29.5533	29.874	29.7451	29.8583	0.420737	0	1.46202	0
Q969H8;M0QYN0;M0QXF7	C19orf10	UPF0556 protein C19orf10	3	7	7	7	43.4	43.4	43.4	18.795	173	32.0884	32.8455	32.3457	31.3081	31.7512	32.0515	32.4513	32.7104	32.74	32.4886	0.420596	0	0.737554	0
Q8N122;Q8N122-3;Q8N122-2;I3L436	RPTOR	Regulatory-associated protein of mTOR	4	14	14	14	13.6	13.6	13.6	149.04	1335	27.5555	28.1052	27.6276	27.2278	26.355	27.8381	27.9605	28.0599	27.5972	27.5184	0.420595	0	0.677283	0
Q8N3F0-2;Q8N3F0;C9JBT1;Q8N3F0-4;Q8N3F0-3	MTURN	Maturin	5	4	4	4	30.6	30.6	30.6	14.21	124	28.0928	25.1092	28.2377	27.5899	24.5502	27.8956	25.6227	26.3848	26.7259	29.0537	0.420592	0.118311	0.164756	0.0393467
D6RB81;Q9UHK6;Q9UHK6-5;V9GZ45;V9GYP4;V9GYU9;Q9UHK6-4;Q9UHK6-2	AMACR	Alpha-methylacyl-CoA racemase	8	7	7	7	20.2	20.2	20.2	40.674	367	25.8347	25.7804	25.3384	25.4316	25.5859	26.0456	25.8153	26.0135	26.1696	26.0298	0.420562	0	2.26005	0
Q9Y2I7;E9PDH4;Q9Y2I7-2;Q9Y2I7-3;Q9Y2I7-4;F8WEZ0;C9JL08	PIKFYVE	1-phosphatidylinositol 3-phosphate 5-kinase	7	13	13	13	7.1	7.1	7.1	237.13	2098	26.4318	26.851	26.1972	26.4908	24.4953	26.4909	26.5471	26.4038	26.6239	26.4997	0.419867	0.0457133	0.467216	0.00156747
P07305;P07305-2	H1F0	Histone H1.0;Histone H1.0, N-terminally processed	2	13	13	13	35.1	35.1	35.1	20.863	194	33.0912	32.8283	33.6965	33.454	34.9268	33.796	33.5273	33.9495	34.0276	34.7931	0.419336	0	0.45823	0
O75376;O75376-2;A0A088AWL3;E7EVK1;E7EVU5;E7EW50;J3KS51;O75376-3;J3QKP0;C9JAP0;J3KRE4;J3KS29	NCOR1	Nuclear receptor corepressor 1	12	15	14	14	7.3	6.9	6.9	270.21	2440	26.0996	24.4722	25.9724	26.4835	26.0358	26.2205	26.2067	26.3253	26.6471	25.7607	0.419317	0.0276871	0.52905	0.000195761
F8W6X9;A0A087WTQ6;Q7Z5N4-3;Q7Z5N4;H7C255	SDK1	Protein sidekick-1	5	8	8	8	5.2	5.2	5.2	240	2193	25.4802	25.1673	25.4534	25.8279	24.7777	25.7999	25.4592	25.502	26.0824	25.9589	0.419168	0	1.06446	0
P15954;D6R9Z7	COX7C	Cytochrome c oxidase subunit 7C, mitochondrial	2	4	4	4	65.1	65.1	65.1	7.2454	63	29.8363	28.6783	27.1808	29.3721	30.0804	29.7179	29.3964	29.6726	29.5317	28.9245	0.419026	0	0.337556	0
H0YEX9;P57087-2;P57087;P57087-3	JAM2	Junctional adhesion molecule B	4	4	4	4	16.5	16.5	16.5	29.02	261	25.2061	25.2445	25.3027	24.1664	24.5045	25.1707	25.7642	25.2635	25.4837	24.8367	0.418919	0.121793	0.735118	0.100073
Q5T5U3;A0A087WW76;E7ESW5;F8W9U9;Q5T5U3-3;A0A1B0GV73;A0A1B0GTZ9;A0A1B0GW11;H0Y5T2;Q5JSD8;H0Y468	ARHGAP21	Rho GTPase-activating protein 21	11	16	16	15	10	10	9.5	217.46	1958	26.8489	26.8078	26.4644	26.3125	24.7147	26.1747	26.0482	26.4348	27.5183	27.0668	0.418874	0.0872547	0.38317	0.0282403
Q9H7X7;Q9H7X7-2;Q9H7X7-3	IFT22	Intraflagellar transport protein 22 homolog	3	4	4	4	26.5	26.5	26.5	20.835	185	25.7652	24.7993	25.175	25.2426	25.2235	25.3901	25.7162	25.9241	25.4619	25.8002	0.417365	0.0389758	1.26315	0.0502139
Q8TCC3;Q8TCC3-2;Q8TCC3-3;B8ZZV5	MRPL30	39S ribosomal protein L30, mitochondrial	4	4	4	4	28.6	28.6	28.6	18.546	161	28.245	26.9803	28.9619	28.5533	29.1264	28.3955	28.1965	29.4689	28.712	29.1709	0.415377	0	0.418571	6.7987e-17
A0A0B4J1S8;Q9UBF8-2;Q9UBF8;Q9UBF8-3;E9PL47;F8W860;A0A0A0MSL0	PI4KB	Phosphatidylinositol 4-kinase beta	7	6	6	6	8.5	8.5	8.5	92.723	828	25.8109	25.6439	24.4257	25.9443	25.4499	25.7736	25.7826	25.6867	25.9466	26.16	0.414947	0.0407205	0.744539	0.0303605
P08572;A0A3B3IS47;A0A3B3IT80;A0A3B3IS04;A0A087WY39;A0A3B3ITQ8	COL4A2	Collagen alpha-2(IV) chain;Canstatin	6	18	18	18	16.4	16.4	16.4	167.55	1712	29.0352	28.6448	28.8544	28.8627	29.4246	29.9268	29.3001	29.7334	28.7671	29.1666	0.414429	0	0.892327	1.35974e-16
Q9NRR4-2;Q9NRR4-4;Q9NRR4;Q9NRR4-3;H7C5U6	DROSHA	Ribonuclease 3	5	12	12	12	11.6	11.6	11.6	151.29	1306	26.2532	26.3469	26.5147	24.8396	25.8599	26.3734	26.3629	26.1825	26.3657	26.597	0.413462	0.109218	0.668224	0.0501098
Q9BZE1;S4R369;A6NHR2;H0Y4J2	MRPL37	39S ribosomal protein L37, mitochondrial	4	23	23	23	64.8	64.8	64.8	48.117	423	30.6533	29.4554	29.9762	30.2338	30.1168	30.7313	30.5088	30.6974	30.236	30.323	0.412226	0	1.02276	0
Q99633;Q5T9P7;Q5T9P8;M0R3G1	PRPF18	Pre-mRNA-splicing factor 18	4	7	7	7	27.2	27.2	27.2	39.859	342	26.3364	25.984	26.5103	26.9693	25.5919	26.6422	26.4543	26.237	26.974	27.1444	0.412028	0	0.724782	0
Q6UWU4;Q6UWU4-2;Q6UWU4-3	C6orf89	Bombesin receptor-activated protein C6orf89	3	6	6	6	15.9	15.9	15.9	39.87	347	26.9395	26.6771	26.2212	26.4042	26.3755	26.5915	26.9212	26.6925	27.4878	26.9801	0.411102	0	1.12389	0
Q13438-4;Q13438;Q13438-5;Q13438-3;Q13438-2;Q13438-7;Q13438-8;Q13438-6;B4E321;F8VZI7;F8W0R2;F8W1N0;F8W1V2	OS9	Protein OS-9	13	10	10	10	19.3	19.3	19.3	73.82	652	26.2193	26.0825	26.0403	26.651	24.5897	26.3995	26.2077	26.2568	26.2538	26.5198	0.410964	0.154117	0.553095	0.0179918
Q15008;Q15008-4;Q15008-3;Q15008-2;C9J0E9;C9J7B7;H7C531	PSMD6	26S proteasome non-ATPase regulatory subunit 6	7	28	28	28	61.7	61.7	61.7	45.531	389	31.8597	32.0571	31.565	31.3352	31.0058	31.7575	32.344	31.6964	31.983	32.0954	0.410697	0	1.00343	0
Q9NUP1	BLOC1S4	Biogenesis of lysosome-related organelles complex 1 subunit 4	1	8	8	8	48.4	48.4	48.4	23.351	217	26.2918	26.3845	26.6752	26.2571	26.7704	26.9131	27.0884	27.2214	26.3799	26.8282	0.410393	0	1.30505	0
P30825;Q5JR49;A0A1W2PR06;P52569;P52569-3	SLC7A1	High affinity cationic amino acid transporter 1	5	5	5	5	9.7	9.7	9.7	67.638	629	27.2709	28.1667	27.8954	27.6337	25.8308	27.5231	28.373	27.8432	27.6915	27.4109	0.408814	0	0.416785	0
O60476;H0Y7H1;H0Y543;Q5T9E3	MAN1A2	Mannosyl-oligosaccharide 1,2-alpha-mannosidase IB	4	9	9	9	22.8	22.8	22.8	73.003	641	25.9162	25.7773	25.8345	26.5307	24.2713	26.0415	26.2001	25.9747	26.5335	25.6216	0.408255	0.0357585	0.467716	0.00687957
Q13363-2;Q13363;D6RAX2;E7ESU7;E7EPF8;E9PGB1;H0Y8W7;H0Y9M9;E7EUB3;H0Y8U5	CTBP1	C-terminal-binding protein 1	10	15	11	11	45.2	37.3	37.3	46.404	429	29.7302	29.2845	29.4727	29.8028	28.4232	29.8621	29.5932	29.3694	29.839	30.0906	0.408188	0	0.747929	0
O00148;O00148-2;O00148-3;K7EQN7;K7EPJ3;K7EN69;K7ENP6;K7EL56;K7EIL8;F6SXL5	DDX39A	ATP-dependent RNA helicase DDX39A	10	23	10	7	64.9	34.2	26.7	49.129	427	28.112	28.457	28.9823	28.4055	27.7402	28.6804	29.0753	29.0065	28.4372	28.5358	0.407651	0	0.888367	0
Q6P3X3;A0A3B3IS02;F8WCH1	TTC27	Tetratricopeptide repeat protein 27	3	15	15	15	23.7	23.7	23.7	96.631	843	26.9256	26.4242	27.2343	26.6608	26.119	26.9839	27.5017	27.1692	27.2633	26.4814	0.407131	0	0.813364	0
Q8IVG5;Q8IVG5-2	SAMD9L	Sterile alpha motif domain-containing protein 9-like	2	19	18	18	14.6	14.2	14.2	184.53	1584	27.8975	27.5788	28.0089	26.8395	26.8541	27.9056	27.4503	28.3717	28.3259	27.1583	0.406571	0	0.562446	0
Q9UHY7;D6RA00;A0A0C4DGY8;Q9UHY7-2	ENOPH1	Enolase-phosphatase E1	4	10	10	10	52.1	52.1	52.1	28.932	261	30.5191	30.6485	30.2658	29.9269	30.5837	30.6801	30.6583	31.0206	30.896	30.7209	0.406373	0	1.57495	0
Q9NZC7;Q9NZC7-2;A0A087WZG5;Q9NZC7-5;F5H3R5;Q9NZC7-3;Q9NZC7-7;Q9NZC7-6	WWOX	WW domain-containing oxidoreductase	8	7	7	7	20.3	20.3	20.3	46.676	414	26.2361	25.7691	26.217	26.4049	25.463	26.5429	26.4214	27.1003	26.5668	25.4878	0.405815	0	0.633319	0
Q58FF6	HSP90AB4P	Putative heat shock protein HSP 90-beta 4	1	10	3	3	15.8	6.3	6.3	58.264	505	30.1934	29.8766	29.2555	30.2235	29.903	30.5235	29.6303	29.8718	30.9906	30.4637	0.405575	0	0.672791	1.35974e-16
Q8IUW5;D6RBN9	RELL1	RELT-like protein 1	2	5	5	5	32.5	32.5	32.5	29.34	271	26.2275	26.8486	26.4623	26.5494	26.7017	26.8846	26.9632	26.7071	27.0227	27.2364	0.404894	0	1.74316	2.71948e-16
P24386	CHM	Rab proteins geranylgeranyltransferase component A 1	1	9	9	6	12.9	12.9	9.6	73.475	653	25.601	25.9674	25.4457	25.5776	24.9791	25.6344	26.0327	25.9334	26.1072	25.8853	0.40442	0	1.272	0
Q14204;A0A2R8Y706;A0A2R8YFZ7;A0A2R8Y5T0;A0A2R8Y6H2;A0A2R8Y542;A0A2R8YGC7;A0A2R8Y6I5;H0YJ21	DYNC1H1	Cytoplasmic dynein 1 heavy chain 1	9	266	266	266	64.8	64.8	64.8	532.4	4646	34.4946	35.737	35.4522	35.3838	34.6933	35.5579	35.5055	35.4471	35.6197	35.6495	0.403763	0	0.880902	0
Q96QE5;J3KTG7;Q96QE5-4	TEFM	Transcription elongation factor, mitochondrial	3	16	16	16	50.6	50.6	50.6	41.676	360	27.9705	27.8352	27.9479	28.528	27.8244	28.1644	28.5622	28.7129	28.2491	28.4343	0.403388	0	1.40382	2.71948e-16
O95573;F5GWH2;F5H062;C9JC11	ACSL3	Long-chain-fatty-acid--CoA ligase 3	4	29	29	27	54.2	54.2	50.1	80.419	720	30.708	30.561	31.1171	30.7652	30.5488	31.3831	31.3321	30.852	31.046	31.1016	0.402956	0	1.66359	0
A0A2R8YDE6;Q9UBN7;Q9UBN7-2;A6NDI8;E7EPS2;A0A2R8Y758;H7C0Z9;A0A2R8Y5Z4;A0A2R8YD35;C9J172;Q9BRX7;A0A2R8Y4G2;A0A2R8YCS4;E7EP63;E7ER52;A0A2R8Y559	HDAC6	Histone deacetylase 6	16	15	15	15	19.8	19.8	19.8	125.37	1160	28.516	28.652	28.2514	27.9781	27.4361	28.6873	28.4212	28.8875	28.6028	28.2466	0.402372	0	0.86749	0
Q9H3K2	GHITM	Growth hormone-inducible transmembrane protein	1	6	6	6	18	18	18	37.205	345	27.9145	28.6684	28.8431	28.0125	25.6267	28.4693	28.4594	27.9641	27.8361	28.3478	0.402324	0	0.288334	0
Q6UWP2;Q6UWP2-3;A0A087WZN3;Q6UWP2-2;A0A087X0R1;A0A087WYV4	DHRS11	Dehydrogenase/reductase SDR family member 11	6	11	11	11	56.5	56.5	56.5	28.308	260	28.8048	28.9807	28.7781	28.874	29.3648	29.437	29.3575	29.8442	28.7955	29.3779	0.401942	0	1.11078	0
A0A0A0MS70;H0Y4G9;Q99836-5;Q99836;Q99836-6;A0A0A0MSI9;Q99836-2;A0A3F2YP85;Q99836-3;A0A3B3ITY3;Q99836-4	MYD88	Myeloid differentiation primary response protein MyD88	11	13	13	13	51.1	51.1	51.1	34.58	309	27.1965	27.3295	26.4293	26.9146	27.0193	27.4998	27.0872	26.7081	27.8704	27.7255	0.400369	0	0.776603	1.35974e-16
Q99470;K7ELI9	SDF2	Stromal cell-derived factor 2	2	8	8	8	43.6	43.6	43.6	23.026	211	26.4205	26.5147	26.8693	28.005	27.3831	28.1455	27.7874	26.7024	27.2354	27.3224	0.400116	0	0.483574	0
Q96D05;Q96D05-2;Q5VVH9	C10orf35	Uncharacterized protein C10orf35	3	3	3	3	32.2	32.2	32.2	13.238	121	26.715	26.0189	27.2122	27.2813	27.2018	27.0067	26.5522	27.8872	27.521	27.4596	0.399477	0	0.579221	0
O60870;O60870-2;S4R357	KIN	DNA/RNA-binding protein KIN17	3	12	12	12	37.9	37.9	37.9	45.373	393	27.8887	26.791	27.9652	27.7077	26.9577	27.2946	27.904	28.1828	27.9615	27.9648	0.399458	0	0.695885	0
H3BV07;A0A2R8Y518;H3BNU1;Q9ULP9-2;Q9ULP9;A0A0D9SFR5;H3BQ06;H3BTP5	TBC1D24	TBC1 domain family member 24	8	13	13	13	34.7	34.7	34.7	51.956	455	26.9389	27.62	27.6525	26.9442	26.063	27.7437	28.1012	27.0667	27.3521	26.9486	0.398731	0	0.521141	0
Q99447;Q99447-3;Q99447-4;I3L1R7;Q99447-2;I3L2Q1;I3L1L9;I3L3V9;I3L1C4;I3L1F9;I3L102	PCYT2	Ethanolamine-phosphate cytidylyltransferase	11	15	15	15	54.8	54.8	54.8	43.835	389	28.0142	28.6467	28.2922	28.3636	27.8332	28.4773	28.3772	28.8737	28.566	28.8477	0.398428	0	1.30054	0
Q9C0C7-4;Q9C0C7-2;Q9C0C7;Q9C0C7-5;A0A075B6T1;Q9C0C7-3;Q9C0C7-6;H0YE34	AMBRA1	Activating molecule in BECN1-regulated autophagy protein 1	8	11	11	11	12.9	12.9	12.9	132.84	1208	26.1722	25.3063	25.1501	26.4608	26.084	26.2919	26.5591	25.6933	26.2757	26.3361	0.396552	0	0.668769	0
P55268;F5H520	LAMB2	Laminin subunit beta-2	2	39	39	39	29.4	29.4	29.4	195.98	1798	27.8719	28.5689	28.5644	28.8846	28.8122	29.5547	29.2637	27.988	29.0542	28.8168	0.395085	0	0.596824	0
Q92572;F5H459	AP3S1	AP-3 complex subunit sigma-1	2	11	11	11	57	57	57	21.732	193	28.2841	28.2904	29.4266	29.1144	29.1347	28.8178	28.8001	29.5992	29.4303	29.5748	0.394395	0	0.655551	0
O15118;K7EQ23;O15118-2;K7EIH7;K7ERM4;K7ERW2	NPC1	Niemann-Pick C1 protein	6	5	5	5	5.7	5.7	5.7	142.17	1278	27.2925	26.2768	28.2611	27.3943	25.8629	27.1492	28.1012	28.2012	27.1472	26.4569	0.39362	0	0.313816	0
Q66K14-2;Q66K14;G3V133;E5RIN2;H0YB08	TBC1D9B	TBC1 domain family member 9B	5	20	20	17	19.5	19.5	17.4	138.67	1233	26.5156	27.2889	27.4114	27.0461	25.6351	26.6634	27.5884	27.2837	27.565	26.7621	0.393087	0	0.481137	0
P10909-4;P10909;P10909-5;P10909-2;P10909-3;H0YC35;H0YAS8;H0YLK8;E7ERK6;E7ETB4;E5RG36;E5RGB0;E5RH61;E5RJZ5	CLU	Clusterin;Clusterin beta chain;Clusterin alpha chain;Clusterin	14	9	9	9	27.4	27.4	27.4	48.803	416	27.5592	28.7602	28.7337	28.788	28.568	28.8445	28.6805	28.5759	29.1329	29.1403	0.393008	0	0.769608	0
O94822;O94822-3;S4R3T2;O94822-2	LTN1	E3 ubiquitin-protein ligase listerin	4	45	45	26	33	33	18	200.55	1766	28.853	29.3329	29.0972	29.0147	28.1051	29.0148	29.3123	29.0072	29.7362	29.2939	0.392284	0	0.819104	0
P55011;P55011-3;G3XAL9;H0YMG9;Q8IUN5;H0YLJ2;A0A2R8Y6V7;Q13621-3;Q13621	SLC12A2	Solute carrier family 12 member 2	9	34	34	34	36	36	36	131.45	1212	29.9007	30.0945	31.1649	30.5552	28.8898	30.6929	30.4999	30.5997	30.5255	30.2474	0.392094	0	0.471744	0
F5GZF0;O14519-2;O14519;E9PKR4;O75956	CDK2AP1	Cyclin-dependent kinase 2-associated protein 1;Cyclin-dependent kinase 2-associated protein 2	5	2	2	2	34.8	34.8	34.8	7.2241	66	28.0529	27.3641	27.4815	27.6761	27.5926	28.2368	27.7468	28.0388	28.0164	28.0881	0.391922	0	1.61161	0
Q9Y5J5	PHLDA3	Pleckstrin homology-like domain family A member 3	1	4	4	4	29.1	29.1	29.1	13.891	127	26.9335	27.0611	24.651	25.9414	26.5611	26.4063	25.3125	26.8164	27.8348	26.7375	0.391895	0.0355596	0.274557	0.0172687
P07237;H7BZ94;H0Y3Z3;I3L398;I3L312;I3NI03;I3L4M2;I3L0S0;I3L3U6;I3L3P5;I3L514;I3L1Y5	P4HB	Protein disulfide-isomerase	12	42	42	42	76.2	76.2	76.2	57.116	508	35.4853	35.4505	35.8539	35.6535	35.6109	36.0123	35.9734	36.0207	35.9442	36.062	0.391672	0	3.1204	0
P12111-2;P12111;E7ENL6;P12111-4;P12111-5;P12111-3;C9JNG9	COL6A3	Collagen alpha-3(VI) chain	7	40	40	40	20	20	20	321.35	2971	27.6269	26.1081	28.6934	28.8437	29.737	29.4881	28.6716	27.4557	28.6646	28.6865	0.39147	0	0.227653	0
Q9UH62;H3BV87	ARMCX3	Armadillo repeat-containing X-linked protein 3	2	12	12	12	39.1	39.1	39.1	42.5	379	27.9271	28.3401	28.0035	28.5058	27.6122	28.6039	28.712	28.3297	28.5722	28.1234	0.390529	0	1.12977	0
O75525-2;O75525;E5RJZ9;H0YAQ3;E5RG12;H0YAQ1;E5RHD3	KHDRBS3	KH domain-containing, RNA-binding, signal transduction-associated protein 3	7	13	11	11	43.2	39.9	39.9	30.249	271	31.0268	29.8721	30.4597	30.34	28.9397	30.9437	31.2418	30.3916	29.8762	30.1296	0.388921	0	0.404767	0
A0A0G2JNW7;Q9Y666;A0A0U1RR18;A0A0G2JQE3;H0YB78;Q9Y666-2	SLC12A7	Solute carrier family 12 member 7	6	22	22	20	27.2	27.2	25.3	119.13	1083	28.6827	28.442	30.2327	29.7997	26.7312	29.8123	29.6616	28.7222	28.8317	28.8027	0.388448	0	0.244568	0
Q04446;E9PGM4	GBE1	1,4-alpha-glucan-branching enzyme	2	28	28	28	53.8	53.8	53.8	80.473	702	29.75	30.0884	29.2781	29.7177	30.0087	29.0024	29.8081	30.4163	30.6277	30.9301	0.388341	0	0.48794	6.7987e-17
O00203-3;O00203;F5GWU4;F5GYB0;H0YBD0	AP3B1	AP-3 complex subunit beta-1	5	44	44	34	46.6	46.6	38.4	116.19	1045	30.8523	30.8989	30.8132	30.8329	30.6099	31.0104	31.2969	31.3795	31.1202	31.1409	0.388143	0	2.8085	5.43896e-16
O15270;H0YJV2	SPTLC2	Serine palmitoyltransferase 2	2	15	15	15	32.4	32.4	32.4	62.924	562	27.6267	27.5159	27.7664	27.616	27.8902	28.3931	28.1431	28.4878	27.7009	27.626	0.387148	0	1.13768	0
O43166-3;O43166-2;O43166;F5GYF8;H0YJY2;G3V4Z3	SIPA1L1	Signal-induced proliferation-associated 1-like protein 1	6	35	35	35	25.1	25.1	25.1	197.41	1782	28.9783	28.7118	29.1447	28.5456	26.517	28.8377	29.1138	29.2221	28.3835	28.2749	0.386886	0	0.325369	0
A0A2R8YD85;Q96BY6-3;Q96BY6;Q96BY6-2;H7C0I3;H0YFC5;F8WE73;A0A2R8Y5U0	DOCK10	Dedicator of cytokinesis protein 10	8	18	18	18	10.9	10.9	10.9	251.31	2199	26.8215	25.4585	25.3221	26.8058	26.5576	26.582	27.5961	27.4773	25.2978	25.9453	0.386646	0	0.298232	0
Q9H1U9;I3L0B8;Q3SY17	SLC25A51	Solute carrier family 25 member 51;Solute carrier family 25 member 52	3	4	4	4	19.5	19.5	19.5	33.672	297	26.8479	26.3908	26.367	26.5026	24.6468	26.7902	26.6471	26.8344	26.0259	26.3898	0.386454	0.0670331	0.420751	0.0147151
Q9Y3C5	RNF11	RING finger protein 11	1	2	2	2	13.6	13.6	13.6	17.444	154	27.0333	26.8356	24.3374	25.5522	26.3562	27.2835	27.0327	24.9951	25.968	26.7596	0.384821	0.0445961	0.2454	0.0206637
Q8IVU3;Q8IVU3-2	HERC6	Probable E3 ubiquitin-protein ligase HERC6	2	4	4	4	5.5	5.5	5.5	115.12	1022	27.0533	24.8188	26.581	28.2381	28.258	27.577	27.9544	26.5616	28.7204	26.058	0.384416	0.09158	0.190862	0.0356084
P61026	RAB10	Ras-related protein Rab-10	1	13	12	11	58	52.5	49	22.541	200	31.3264	31.4666	31.607	31.2196	30.7498	31.6462	31.6786	31.493	31.9386	31.535	0.384383	0	1.30882	0
G3XAH6;P51003;P51003-2;A0A0C4DGK1;G3V2A0;H0YJ00;G3V3I9;Q9NRJ5;G3V457;H0YJL4	PAPOLA	Poly(A) polymerase alpha	10	18	18	14	30.4	30.4	25.3	80.625	724	27.368	28.3073	28.5435	28.0589	27.4089	28.4441	28.5007	27.8627	28.5882	28.2116	0.38412	0	0.71365	0
Q53GQ0;A0A1B0GV93;A0A1B0GVY6;E9PI21;Q53GQ0-2;A0A1B0GW85;A0A1B0GU83	HSD17B12	Estradiol 17-beta-dehydrogenase 12	7	16	16	16	58.3	58.3	58.3	34.324	312	30.888	31.4444	30.3376	30.7324	31.1734	31.3044	31.2369	31.0979	31.6231	31.2339	0.384078	0	0.989258	0
O94855;O94855-2;E9PDM8;E9PC44	SEC24D	Protein transport protein Sec24D	4	22	21	21	22.6	21.2	21.2	113.01	1032	29.3894	29.6268	29.7327	29.8732	29.4904	30.2416	30.1311	29.9364	30.1554	29.5676	0.383923	0	1.49761	0
P41208;Q12798	CETN2	Centrin-2	2	9	9	9	58.1	58.1	58.1	19.738	172	29.8935	30.02	30.3463	30.0531	29.7205	29.821	30.5317	30.3554	30.6019	30.6403	0.383385	0	1.16327	0
O75955;O75955-2;A0A140T9R1;A0A140T9W4;A2AB10;A2AB12;A0A140T9X0;A2AB09;A2AB13;A0A0G2JJQ6;A0A140T974;A0A140T959;A2AB11;A0A140T9C3;A0A140T9B1;A0A140T957;A0A140T910;A0A140T907;A0A140T905;A2ABJ5	FLOT1	Flotillin-1	20	20	20	20	60.7	60.7	60.7	47.355	427	28.7038	29.0715	29.8165	29.2383	28.6871	29.9683	30.1262	29.4777	29.048	28.811	0.382827	0	0.558058	0
P53582;H0Y955;H0Y903;H0YAI3;H0Y9L0;D6RF24	METAP1	Methionine aminopeptidase 1	6	22	22	22	72.5	72.5	72.5	43.215	386	29.9392	30.2365	29.6778	30.1489	29.9537	30.4279	30.5821	30.853	30.0173	29.9887	0.382608	0	1.08796	0
Q8IYM9-2;Q8IYM9;C9JWC5;C9JIU5;C9J060;H7C376;H7C262;H7C2K0;H7BZD3	TRIM22	E3 ubiquitin-protein ligase TRIM22	9	7	7	7	17.8	17.8	17.8	56.428	494	27.6463	27.6919	28.3502	27.9098	27.7668	28.3549	28.4061	28.3376	27.9402	28.2366	0.382087	0	1.43892	0
D6REA0;O75879;D6RDU9;H0Y9W6;H0Y8G7;H0Y9F2;B4E0P2	PET112	Glutamyl-tRNA(Gln) amidotransferase subunit B, mitochondrial	7	9	9	9	24.8	24.8	24.8	57.653	516	26.2886	26.6694	25.4767	26.9343	24.6835	26.1675	25.778	26.5727	26.4489	26.9958	0.382085	0	0.365912	0
F5GYH1;A0A1W2PRM0;A0A1W2PRL5;A0A1W2PR09;Q8NC96;A0A1W2PNT6;A0A1W2PR27;A0A1W2PPF5;F5H2U7;A0A1W2PRQ7;Q8NC96-2;A0A1W2PRW5	NECAP1	Adaptin ear-binding coat-associated protein 1	12	8	8	8	53.3	53.3	53.3	25.948	240	27.0294	28.579	28.7557	28.8755	29.5327	28.5059	29.1537	28.6769	29.3474	28.9927	0.380869	0	0.383573	0
Q8IVF2-3;Q8IVF2;Q8IVF2-2	AHNAK2	Protein AHNAK2	3	150	148	148	56.7	55.9	55.9	605.64	5695	31.8121	32.4764	32.1684	31.8725	32.4865	32.4203	32.4446	33.0142	32.21	32.6309	0.3808	0	1.04952	0
A0A2U3TZH3;Q05639;A0A2R8Y488;A0A2R8Y660;A0A2R8YDN5	EEF1A2	Elongation factor 1-alpha 2	5	30	15	15	63.5	36.3	36.3	54.34	496	32.0987	32.1428	32.9242	32.3299	30.8596	32.8753	32.4706	32.2667	32.2359	32.4094	0.380556	0	0.500445	0
Q9Y3B7;Q9Y3B7-2;Q9Y3B7-3;E9PQB6;H0YCD5	MRPL11	39S ribosomal protein L11, mitochondrial	5	10	10	10	55.2	55.2	55.2	20.683	192	30.5209	29.6723	30.4431	30.5375	30.5363	30.5365	30.877	31.0082	30.611	30.5786	0.380217	0	1.0784	0
Q8NCH0;H0YN65	CHST14	Carbohydrate sulfotransferase 14	2	10	10	10	30.9	30.9	30.9	42.996	376	26.1578	24.3042	26.168	26.681	26.6902	26.9043	26.4311	26.5866	25.9602	26.0196	0.380125	0.0800203	0.347526	0.0266298
Q3B726	TWISTNB	DNA-directed RNA polymerase I subunit RPA43	1	6	6	6	18.6	18.6	18.6	37.432	338	27.0395	27.0086	26.6693	27.5715	24.5719	26.8937	26.7376	26.9125	27.1454	27.0712	0.379929	0.062834	0.30819	0.0182298
Q15773;F5H0Y3;F5H7L5;F5H800	MLF2	Myeloid leukemia factor 2	4	6	6	6	34.7	34.7	34.7	28.147	248	26.646	26.2895	27.0393	26.8503	26.9231	26.9956	27.4922	27.5668	26.85	26.741	0.379487	0	0.942386	1.35974e-16
P62253;I3L0Q0;I3L2Q4;K7EPR7;I3L2H7	UBE2G1	Ubiquitin-conjugating enzyme E2 G1;Ubiquitin-conjugating enzyme E2 G1, N-terminally processed	5	5	5	5	35.3	35.3	35.3	19.509	170	28.036	28.0569	28.0566	28.1254	28.759	28.6516	28.638	28.4243	28.7994	28.416	0.379095	0	1.37404	0
A0A087WYV8;P35556;D6RJI3;P35556-2;E9PHW4;F6U495	FBN2	Fibrillin-2	6	23	23	20	10.1	10.1	9.1	314.67	2911	26.7456	28.386	27.2028	27.6938	27.963	28.8131	27.8039	28.0206	28.2754	26.971	0.378586	0	0.408386	0
O15226;O15226-2	NKRF	NF-kappa-B-repressing factor	2	12	12	12	19.9	19.9	19.9	77.672	690	26.9075	26.6148	24.8809	26.5948	26.4851	26.9	26.2867	26.8386	26.9406	26.402	0.376952	0.0642839	0.445101	0.0119962
Q14126	DSG2	Desmoglein-2	1	12	12	12	16.6	16.6	16.6	122.29	1118	28.4806	24.8409	28.3033	28.7533	28.7888	28.1205	28.0907	28.2795	28.3568	28.2014	0.376394	0.126041	0.19545	0.0431322
P21397;P21397-2	MAOA	Amine oxidase [flavin-containing] A	2	14	14	13	34.2	34.2	32.1	59.681	527	27.8167	28.4823	27.2203	28.3013	26.5714	27.6962	27.8168	27.8935	28.6185	28.2445	0.375544	0	0.438129	0
Q00765;E2QRG8;B7Z332;B7Z510;H0Y8J8;Q00765-2	REEP5	Receptor expression-enhancing protein 5	6	9	9	9	25.9	25.9	25.9	21.493	189	30.7364	30.5475	31.3862	31.0413	30.6701	30.9602	30.6407	31.8796	31.5469	31.2295	0.375078	0	0.712834	0
Q8WUK0;Q8WUK0-2;E9PQM0;Q8WUK0-3	PTPMT1	Phosphatidylglycerophosphatase and protein-tyrosine phosphatase 1	4	8	8	8	46.8	46.8	46.8	22.843	201	28.3289	28.973	27.2208	27.7705	28.0623	28.2406	28.2035	28.1848	29.1242	28.4775	0.375006	0	0.518232	0
Q96II8;Q96II8-4;Q96II8-2;Q96II8-3;E9PD99;H7C1G3;F8WFB5;H7C0J8;H7C0F9	LRCH3	Leucine-rich repeat and calponin homology domain-containing protein 3	9	23	23	22	44.3	44.3	43.2	86.082	777	27.6596	27.3954	27.9468	28.2484	27.8744	28.4774	28.36	27.9702	28.0592	28.1318	0.374784	0	1.21916	0
O75953;O75953-4;O75953-5;H0YFL9;H0YH04;Q5T657;H7C5W0;H0Y4S1	DNAJB5	DnaJ homolog subfamily B member 5	8	13	13	13	44.8	44.8	44.8	39.133	348	26.6479	26.0365	24.9725	26.0633	26.1665	25.5084	26.6895	27.3577	26.0654	26.1363	0.374143	0.081577	0.395892	0.0467086
Q9C0I1-3;Q9C0I1-2;Q9C0I1	MTMR12	Myotubularin-related protein 12	3	11	11	11	25	25	25	73.231	637	27.229	27.3274	27.3727	27.5919	27.5083	27.5069	27.7084	27.7678	27.7632	28.152	0.373792	0	1.79471	0
J3KS22;Q7Z4W1;J3QS36;J3KRZ4;J3QL34;J3QS45;J3KSZ5;J3QRQ2	DCXR	L-xylulose reductase	8	12	12	12	65	65	65	23.803	223	29.9054	29.2425	29.6801	29.8916	30.4048	30.1333	30.0641	30.8883	29.8351	30.0702	0.373341	0	0.722994	0
Q13084;A2IDC6;Q4TT37;A2IDC7	MRPL28	39S ribosomal protein L28, mitochondrial	4	17	17	17	69.5	69.5	69.5	30.156	256	30.1643	29.0969	29.3601	30.0458	30.0647	30.214	30.0753	30.2864	29.9629	30.0598	0.373314	0	0.87234	0
Q9UHD8;Q9UHD8-7;Q9UHD8-2;Q9UHD8-5;Q9UHD8-3;Q9UHD8-4;Q9UHD8-9;Q9UHD8-8;K7ENL0;K7EL40;K7EPY1;K7EK18;K7EJ51;K7EJV0;K7ER52;K7EIE4;K7ER14;K7EQD7;K7ELJ9;K7EJZ2;K7EIR4;K7EKN4;K7EN52;K7ENQ5;K7EJL9;K7ER34;K7ERG1;K7EQ08	SEPT9	Septin-9	28	41	41	41	73.5	73.5	73.5	65.401	586	31.9648	32.0488	31.7019	31.743	32.0076	32.0361	32.0301	32.0066	32.1833	33.0737	0.372745	0	0.909092	0
Q9BTY2;Q9BTY2-2;Q7Z6V2	FUCA2	Plasma alpha-L-fucosidase	3	11	11	11	25.7	25.7	25.7	54.066	467	27.7005	27.067	26.5749	27.3899	27.3445	27.1254	27.4074	27.6661	27.9134	27.8261	0.372343	0	0.807194	0
A0A3B3IUD7;Q14690;S4R3Q4	PDCD11	Protein RRP5 homolog	3	70	70	70	47.6	47.6	47.6	208.83	1872	31.1521	31.0309	31.4915	31.0478	29.3918	31.012	31.5088	31.259	31.1713	31.0243	0.372235	0	0.450983	0
Q9H0R6;X6R772;Q9H0R6-2	QRSL1	Glutamyl-tRNA(Gln) amidotransferase subunit A, mitochondrial	3	9	9	9	25.2	25.2	25.2	57.46	528	26.1402	25.9368	25.7916	25.1011	25.8076	25.9107	26.1861	26.0048	26.4531	26.0778	0.371041	0.0989357	1.0044	0.148386
Q8WVC0;Q8WVC0-2	LEO1	RNA polymerase-associated protein LEO1	2	6	6	6	12.5	12.5	12.5	75.403	666	27.4258	27.4376	28.1826	27.441	27.5344	27.7626	28.1913	28.2636	28.1292	27.5277	0.370574	0	0.976972	0
Q96BN8;H0Y9T0;H0Y8S4	OTULIN	Ubiquitin thioesterase otulin	3	13	13	13	45.2	45.2	45.2	40.262	352	27.0868	27.9646	27.5248	27.6389	27.8706	27.9568	27.8972	27.8105	28.1538	28.119	0.370337	0	1.23734	0
Q7L576;A0A0G2JR96;A0A0G2JQT1;Q7L576-2;Q7L576-3;A0A0G2JQH3;A0A087WVZ5;H0YL50;A0A0G2JRX2;A0A087WU52;A0A0G2JRV9;A0A087WWL1	CYFIP1	Cytoplasmic FMR1-interacting protein 1	12	51	51	31	43.4	43.4	25.6	145.18	1253	30.9356	30.9804	31.2966	31.0988	29.4466	31.0755	31.3484	30.9879	31.2811	30.9156	0.370069	0	0.506634	0
F8VQD9;Q9BSB4;F8VVA0;H3BMZ4	ATG101	Autophagy-related protein 101	4	7	7	7	47.4	47.4	47.4	21.926	190	25.8913	25.4019	24.2554	26.3918	26.2811	25.8333	25.8149	25.6621	26.3351	26.4263	0.370019	0.0966262	0.389899	0.0355201
A0A2R8Y5K2;Q96LT7;A0A2R8Y5U5;Q96LT7-2	C9orf72	Protein C9orf72	4	9	9	9	20.9	20.9	20.9	55.573	492	24.7205	26.0006	25.6347	25.9648	26.0119	25.9549	26.2122	26.111	25.9318	25.9706	0.369564	0	0.741571	0
O43447;C9JQD4;O43447-2;H0YEL5;A6NM32;C9JAN8	PPIH	Peptidyl-prolyl cis-trans isomerase H;Peptidyl-prolyl cis-trans isomerase	6	11	11	11	67.2	67.2	67.2	19.208	177	31.3797	31.3706	31.5002	31.8184	32.1708	32.3407	31.8502	32.0212	32.054	31.8213	0.369541	0	1.13259	0
P01137;M0R2S0	TGFB1	Transforming growth factor beta-1;Latency-associated peptide	2	8	8	8	27.2	27.2	27.2	44.341	390	27.8246	27.1521	26.8073	25.8995	27.1804	27.7508	27.3695	27.3231	27.0936	27.1745	0.369499	0	0.520762	0
O43149;O43149-3;I3L141;O43149-2	ZZEF1	Zinc finger ZZ-type and EF-hand domain-containing protein 1	4	13	13	13	6	6	6	331.07	2961	26.1141	25.966	26.6509	26.0415	24.383	25.8789	26.8877	26.1839	26.2814	25.7691	0.369119	0.0534203	0.380331	0.0205629
Q9HD40-3;Q9HD40;H0Y9D2;D6R969	SEPSECS	O-phosphoseryl-tRNA(Sec) selenium transferase	4	6	6	6	15.8	15.8	15.8	55.41	500	25.2353	24.5148	25.0779	26.0755	24.3855	25.3814	25.5243	24.6775	25.7338	25.8155	0.368706	0.0812528	0.458563	0.0796301
Q86WR0;G3V121;B7Z2L8;Q86WR0-2;Q0VGD4	CCDC25	Coiled-coil domain-containing protein 25	5	9	9	9	45.7	45.7	45.7	24.479	208	28.5973	28.5564	28.4074	28.3373	28.0131	28.8828	28.9011	29.1143	28.3712	28.4844	0.368467	0	1.17677	0
P24844;P24844-2	MYL9	Myosin regulatory light polypeptide 9	2	11	4	4	79.7	41.3	41.3	19.827	172	26.5909	28.309	27.0115	27.0039	27.3336	26.9349	27.363	26.0563	28.9306	28.8048	0.368153	0	0.243101	0
Q12965;H0YLJ4;H0YLE5;H0YNQ8;H0YN00;H0YNB0	MYO1E	Unconventional myosin-Ie	6	19	19	16	21	21	17.7	127.06	1108	27.8619	26.7848	26.4028	26.4817	27.5054	27.0637	27.4757	27.649	27.1529	27.5318	0.367302	0	0.56784	0
P22570;P22570-7;P22570-5;P22570-2;P22570-3;A0A0C4DFN8;A0A0A0MSZ4;P22570-4;A0A0A0MTR6;A0A0C4DGN7;A0A0A0MT64;A0A0A0MTN9;J3QQX3;P22570-6;J3QKZ8;J3QQW7;J3KS64	FDXR	NADPH:adrenodoxin oxidoreductase, mitochondrial	17	34	34	34	72.1	72.1	72.1	53.836	491	32.7584	31.8424	32.3404	32.2497	31.9865	32.3388	32.3118	32.7939	32.3186	33.2479	0.366679	0	0.767	1.35974e-16
F5H1D6;Q07864;F5H7E4	POLE	DNA polymerase;DNA polymerase epsilon catalytic subunit A	3	40	40	40	23.2	23.2	23.2	258.35	2259	28.5686	28.7602	28.9722	28.4417	27.5805	28.7341	29.0743	28.7687	29.1117	28.4667	0.366454	0	0.684868	0
Q86SF2;H0YAH3;E9PBY3;H0YAK0	GALNT7	N-acetylgalactosaminyltransferase 7	4	15	15	15	27.1	27.1	27.1	75.388	657	26.2522	25.994	27.3043	27.286	26.8757	26.896	27.3557	27.0277	27.4751	26.7894	0.366334	0	0.594877	0
C9J0I9;Q86WB0-3;Q86WB0-2;Q86WB0	ZC3HC1	Nuclear-interacting partner of ALK	4	6	6	6	15.5	15.5	15.5	50.562	459	27.194	27.7769	27.4089	27.4867	26.7308	27.7708	27.9487	27.808	27.8969	27.002	0.365797	0	0.7559	0
Q8N2G8-3;Q8N2G8;K7ESN3;Q8N2G8-2;K7EQ41;K7EL54;K7EJT7	GHDC	GH3 domain-containing protein	7	14	14	14	32	32	32	53.518	491	27.966	27.4895	28.0523	27.9577	27.9348	28.104	28.6609	28.3988	28.0248	28.0403	0.365719	0	1.2972	0
P02545-2;Q3BDU5;Q5TCI8	LMNA	Prelamin-A/C;Lamin-A/C	3	49	1	1	73.6	4.5	4.5	65.134	572	27.9967	27.8398	27.6388	27.8852	24.2543	27.4491	27.8126	27.8389	26.9698	27.3715	0.365394	0.0258134	0.198143	0.00836018
P62277;J3KMX5;E9PS50	RPS13	40S ribosomal protein S13	3	12	12	12	64.2	64.2	64.2	17.222	151	35.0374	34.5541	34.8737	35.425	35.3001	35.503	35.5362	34.9037	35.6641	35.4102	0.365391	0	0.959868	0
O00469-2;E7ETU9;O00469;O00469-3;C9JXZ0;F8WEW3	PLOD2	Procollagen-lysine,2-oxoglutarate 5-dioxygenase 2	6	31	31	31	46.4	46.4	46.4	87.097	758	31.5485	31.7896	31.1615	31.5669	31.4138	31.6782	32.0611	31.5462	32.1346	31.8857	0.365095	0	1.36847	2.71948e-16
Q96EM0;D6RC46;E9PKK7	L3HYPDH	Trans-L-3-hydroxyproline dehydratase	3	8	8	8	29.9	29.9	29.9	38.137	354	27.0587	27.9373	27.7643	28.087	24.7681	26.9644	27.9665	27.6003	27.8772	27.0282	0.364249	0.0395572	0.228521	0.0139434
Q9NX20;E9PI14	MRPL16	39S ribosomal protein L16, mitochondrial	2	9	9	9	37.5	37.5	37.5	28.449	251	29.6017	28.5368	29.4702	29.6512	29.1596	29.6447	29.4726	29.5835	29.6731	29.8605	0.362977	0	0.886306	0
Q8N5C6;Q8N5C6-2	SRBD1	S1 RNA-binding domain-containing protein 1	2	27	27	27	33.5	33.5	33.5	111.77	995	28.1863	28.2714	28.3031	28.3045	27.8321	28.5553	28.572	28.7777	28.3047	28.5027	0.362951	0	1.83205	0
Q92609;Q92609-2;C9J3F6;C9K0P2;C9J397;C9JWX0;C9JW04;C9JDR8;C9JNM0;C9JED7;F2Z3C3;C9JMP7;C9JIU4;F2Z3I5	TBC1D5	TBC1 domain family member 5	14	19	19	19	30.3	30.3	30.3	89.003	795	27.9672	28.02	27.1935	27.3109	27.5876	27.7093	27.9278	28.4748	27.7715	28.0067	0.362195	0	0.884545	0
Q9BRJ7;K7EIN2;K7ENA3;W4VSQ8;Q9BRJ7-2	NUDT16L1	Protein syndesmos	5	13	12	12	67.8	62.6	62.6	23.338	211	28.8865	29.3141	29.0833	29.2052	29.338	29.8779	29.4877	29.146	29.5488	29.577	0.362032	0	1.45009	0
Q9BV23;C9JNE7;C9J010	ABHD6	Monoacylglycerol lipase ABHD6	3	8	8	8	21.7	21.7	21.7	38.33	337	26.6259	27.2322	26.7004	26.4516	26.0893	26.3226	26.9961	26.8902	27.3761	27.3186	0.36082	0	0.677226	1.35974e-16
Q07960;H0YE29;E9PNR6	ARHGAP1	Rho GTPase-activating protein 1	3	25	25	25	82.5	82.5	82.5	50.435	439	32.1152	31.7444	31.6169	32.0672	31.8303	32.1859	32.2054	32.3	32.4868	31.9887	0.358548	0	1.68237	0
Q9NP73-2;A0A096LNJ4;A0A087WX43;D6RE84;A0A096LP10;A0A087WTT9;A0A1B0GVW6;Q9NP73;A0A096LNL2;A0A087WT15;Q9NP73-3	ALG13	Putative bifunctional UDP-N-acetylglucosamine transferase and deubiquitinase ALG13	11	5	5	5	38.8	38.8	38.8	18.225	165	27.107	26.8328	26.2852	26.9599	27.0249	27.1097	26.8608	27.268	27.5217	27.2395	0.357981	0	1.07375	0
Q9Y5W9-2;Q9Y5W9;J3QLV8;J3QRB9;J3KTN6;B4DJI7	SNX11	Sorting nexin-11	6	6	6	6	29	29	29	29.423	262	26.0449	25.6248	26.717	26.284	26.9772	26.197	27.0016	27.0631	26.4658	26.7089	0.357717	0	0.598542	0
Q8N0W3;Q8N0W3-2;J3KSP6;I3L3J1;I3L106;I3L171;I3L1X0	FUK	L-fucose kinase	7	6	6	6	7.2	7.2	7.2	117.62	1084	24.7364	25.4533	24.6984	24.7224	24.5009	24.9083	24.7776	25.2125	25.8873	25.1141	0.357666	0.036959	0.704217	0.0535594
Q9BXI6;Q9BXI6-2;B5MD46;F8WDN6	TBC1D10A	TBC1 domain family member 10A	4	15	14	5	30.7	28.5	13	57.117	508	27.1836	27.4277	26.8115	27.119	26.8544	27.567	27.5716	26.9391	27.6624	27.4424	0.35726	0	1.14815	0
Q7Z2K6;E7ER77;A0A0C4DGF0;Q7Z2K6-2	ERMP1	Endoplasmic reticulum metallopeptidase 1	4	16	16	16	23.5	23.5	23.5	100.23	904	26.4598	26.2401	28.3066	26.8464	25.6308	27.2	26.7016	27.0743	27.5889	26.7049	0.357215	0	0.322195	0
Q9HD33-2;Q9HD33;Q9HD33-3	MRPL47	39S ribosomal protein L47, mitochondrial	3	11	11	11	42.2	42.2	42.2	27.085	230	30.5209	29.0918	30.0716	30.3711	30.5195	30.9538	30.3642	30.3712	30.0992	30.572	0.35709	0	0.562881	0
Q6PCE3	PGM2L1	Glucose 1,6-bisphosphate synthase	1	27	27	27	51.4	51.4	51.4	70.441	622	30.198	29.4144	29.851	29.9642	29.8866	30.1831	30.3557	31.0278	30.0513	29.4802	0.356774	0	0.62165	0
Q96PE7;H7BZS7;F5GZ54	MCEE	Methylmalonyl-CoA epimerase, mitochondrial	3	6	6	6	42.6	42.6	42.6	18.749	176	28.0225	28.3263	28.4797	28.5963	27.9641	28.4285	28.7724	28.8991	28.9378	28.1347	0.356702	0	0.963471	0
P05783;F8VZY9;CON__H-INV:HIT000015463;CON__Q92764;C4AM86;CON__Q497I4;Q92764	KRT18	Keratin, type I cytoskeletal 18	7	33	32	21	78.1	76.5	59.1	48.057	430	32.0499	30.6266	30.0044	30.1464	33.9828	32.6959	30.5821	32.3623	29.9265	33.0263	0.356611	0	0.141189	0
E9PH99;Q9Y4E5-2;Q9Y4E5;D6RIA1	ZNF451	Zinc finger protein 451	4	6	6	6	6.8	6.8	6.8	119.33	1041	25.2678	25.6627	25.3464	25.1461	24.5027	25.1634	25.6302	25.7705	25.6189	25.5234	0.356133	0.0356236	0.856604	0.0297269
Q99583;V9GY02	MNT	Max-binding protein MNT	2	3	3	3	7.4	7.4	7.4	62.299	582	24.5661	24.9686	25.6576	25.129	24.5076	25.8583	25.7056	25.4569	24.7627	24.8259	0.356112	0.116893	0.518061	0.113863
Q5VZL5-2;Q5VZL5-4;Q5VZL5;H7C1I7;Q5VZL5-3	ZMYM4	Zinc finger MYM-type protein 4	5	16	15	15	13.8	13.1	13.1	163.19	1459	26.9071	26.6686	27.7457	26.9487	25.5697	27.3482	27.2529	27.1548	27.1565	26.7035	0.355207	0	0.441361	6.7987e-17
P26374	CHML	Rab proteins geranylgeranyltransferase component A 2	1	8	5	5	11.6	8.4	8.4	74.071	656	26.5613	26.747	24.9365	26.1744	25.957	26.8169	25.7973	26.3073	26.8734	26.3565	0.355005	0.140677	0.40754	0.0870385
Q9BXB5;Q9BXB5-2;H7C487;H7C199	OSBPL10	Oxysterol-binding protein-related protein 10;Oxysterol-binding protein	4	20	20	18	34.9	34.9	32.7	83.969	764	28.9238	28.2436	29.1399	29.0109	28.7591	29.4187	29.5718	28.5874	28.9769	29.2973	0.354942	0	0.772435	0
O75843;H0YJ08;G3V532;G3V3Z2;H0YJ47	AP1G2	AP-1 complex subunit gamma-like 2	5	17	17	17	25.6	25.6	25.6	87.116	785	28.0378	27.7132	27.543	27.9574	26.8404	27.9324	28.2002	27.925	27.7725	28.035	0.354643	0	0.814564	0
O75896;G3V0I0;F2Z2A9	TUSC2	Tumor suppressor candidate 2	3	4	4	4	51.8	51.8	51.8	12.074	110	28.4867	28.8573	28.3333	27.5119	28.3985	28.6055	28.9864	28.7151	28.6141	28.438	0.354285	0	0.754615	0
Q6NW34;Q6NW34-2;E9PFF8	C3orf17	Uncharacterized protein C3orf17	3	6	6	6	11.5	11.5	11.5	64.551	567	26.2515	25.6734	26.0203	26.0835	24.4624	26.3242	26.5405	25.8249	25.8169	25.7537	0.353835	0.0668504	0.44626	0.0203019
Q9Y2R0;K7EPV0	COA3	Cytochrome c oxidase assembly factor 3 homolog, mitochondrial	2	7	7	7	47.2	47.2	47.2	11.731	106	31.2711	30.3353	31.0948	31.0412	31.2008	31.2139	31.2615	31.4158	31.3792	31.436	0.352622	0	1.11345	0
A0A0U1RRL8;Q8TB22;Q8TB22-2;Q8TB22-3;Q8TB22-4;H0Y9M1;H0Y9W3	SPATA20	Spermatogenesis-associated protein 20	7	23	23	23	35.2	35.2	35.2	88.051	786	28.7997	27.5067	28.663	28.4808	28.2998	28.9912	29.044	28.7236	28.3009	28.4527	0.352482	0	0.642823	0
O00506;O00506-3;O00506-2;H7C279;C9J6L2;C9JCC0;C9J232;C9JDH9;C9JJV0;E7EM58;C9JN58;C9K0M6;C9JIH8;C9JFA1	STK25	Serine/threonine-protein kinase 25	14	13	7	7	27.7	13.4	13.4	48.111	426	25.2269	24.5963	24.9832	25.7619	25.8084	25.7198	25.7793	25.9023	25.4134	25.3236	0.352336	0.0483638	0.678035	0.0137542
O95340;O95340-2	PAPSS2	Bifunctional 3-phosphoadenosine 5-phosphosulfate synthase 2;Sulfate adenylyltransferase;Adenylyl-sulfate kinase	2	27	27	26	59.3	59.3	57	69.5	614	29.5642	29.6003	29.1027	29.615	30.2841	29.6264	29.5708	29.7076	30.8711	30.1486	0.351648	0	0.542218	0
P0C2W1;C9JLC0	FBXO45	F-box/SPRY domain-containing protein 1	2	5	5	5	19.2	19.2	19.2	30.632	286	26.0537	24.795	24.6987	25.8529	26.9258	25.5971	25.9341	26.2821	26.237	26.0306	0.350961	0.0545434	0.348402	0.0404642
Q16880;D6RFW2	UGT8	2-hydroxyacylsphingosine 1-beta-galactosyltransferase	2	8	8	8	15	15	15	61.437	541	26.4188	25.4429	25.6701	26.13	26.377	26.1986	26.4028	26.3996	26.5665	26.2253	0.350776	0	0.899585	0
Q9H089;H7C2X7;F8WFC6	LSG1	Large subunit GTPase 1 homolog	3	19	19	19	33	33	33	75.225	658	27.6582	28.084	28.5135	28.7446	28.7477	28.9897	28.4	28.5732	28.709	28.825	0.349767	0	0.760838	0
A0A087WXK8;Q9H4H8;Q9H4H8-2	FAM83D	Protein FAM83D	3	4	4	4	7.3	7.3	7.3	67.664	615	24.5063	25.4613	25.0945	24.8757	24.9903	25.0205	25.3545	25.0011	26.112	25.1843	0.348879	0.0364503	0.67076	0.0876923
Q96BH1	RNF25	E3 ubiquitin-protein ligase RNF25	1	7	7	7	21.1	21.1	21.1	51.218	459	27.302	26.4001	27.6127	27.1011	26.3951	27.7859	27.0573	27.4967	26.9566	27.2586	0.348833	0	0.586771	0
Q53T59;F6TR53;B5MC96;H7BZZ1;H7C0Y9;F8WDN8;A0A0D9SFN1;H7BZ19	HS1BP3	HCLS1-binding protein 3	8	17	17	17	56.4	56.4	56.4	42.78	392	29.1995	29.4184	29.2482	29.7481	29.7683	29.7931	29.6706	30.5617	29.5319	29.5692	0.348783	0	0.797939	0
A0A2R8YDQ9;A0A2R8Y6Y7;Q9P2R7-2;Q9P2R7;Q5T9Q5;A0A2R8Y5P6;A0A2R8Y6E6;A0A0U1RQF8;Q5T9Q8;A0A0U1RRI1;A0A0U1RQL1;A0A0U1RQU7;A0A2R8Y5P4	SUCLA2	Succinyl-CoA ligase [ADP-forming] subunit beta, mitochondrial	13	18	18	18	46.9	46.9	46.9	43.841	405	29.2339	29.148	29.4967	29.3474	28.7888	29.4098	29.4303	29.6619	29.6259	29.6303	0.348709	0	1.54672	0
Q9BW62;Q5T558;A2A3H2	KATNAL1	Katanin p60 ATPase-containing subunit A-like 1	3	9	7	7	22.7	18.8	18.8	55.392	490	24.992	26.1252	25.853	26.3229	26.2781	26.0059	26.7023	26.3028	26.2758	26.028	0.348695	0	0.618533	0
Q8NFA0;K7EQL6;K7EKZ1;Q8NFA0-2;K7EII4;P35125-2;P35125;K7ENU6;K7EL53;P35125-3;K7EKK3	USP32	Ubiquitin carboxyl-terminal hydrolase 32;Ubiquitin carboxyl-terminal hydrolase	11	22	22	22	18.4	18.4	18.4	181.65	1604	28.0424	28.6408	28.0847	28.248	27.7994	28.2122	28.836	28.5433	28.667	28.2942	0.347466	0	1.03989	0
Q9H2G4;J3KST2	TSPYL2	Testis-specific Y-encoded-like protein 2	2	3	3	3	4.8	4.8	4.8	79.434	693	25.1455	24.2147	25.044	25.0101	25.0619	24.9585	25.2607	25.0325	25.7147	25.2464	0.347297	0.0786446	0.808065	0.288293
P16278-3;P16278;E7EQ29;P16278-2;C9JF15;C9J539;C9J4G9;F8WF40;C9JWX1	GLB1	Beta-galactosidase	9	16	16	15	31.7	31.7	29.8	72.75	647	29.4542	29.6232	30.1483	30.1145	30.2714	30.0197	30.3766	30.296	30.6181	30.0274	0.345237	0	0.931139	0
H0YD93;Q8WXA3;Q8WXA3-3;Q8WXA3-1;Q8WXA3-4;Q8WXA3-5;S4R3P2	RUFY2	RUN and FYVE domain-containing protein 2	7	9	8	8	15.3	14	14	71.323	620	25.3627	25.8317	24.7031	25.6443	24.7047	25.5374	25.088	25.1375	25.6912	26.5171	0.344947	0.0525035	0.44282	0.0507444
Q9NQG1;A2A2E0	MANBAL	Protein MANBAL	2	3	3	3	49.4	49.4	49.4	9.467	85	29.165	28.8892	27.2289	28.9248	29.7593	28.7369	28.6214	29.3387	29.8222	29.1716	0.344724	0	0.312213	0
P11717;S4R328	IGF2R	Cation-independent mannose-6-phosphate receptor	2	68	68	68	34.6	34.6	34.6	274.37	2491	30.9665	31.7478	31.5619	31.6014	31.1017	31.9686	31.9942	31.7175	31.5116	31.5087	0.344253	0	0.997995	0
Q7LBR1	CHMP1B	Charged multivesicular body protein 1b	1	4	4	4	16.1	16.1	16.1	22.109	199	27.3473	27.9816	29.3387	29.1911	28.384	29.5992	28.7538	28.3009	27.9432	29.3662	0.344127	0	0.301929	0
C9JA69;Q8WY36-2;Q8WY36;C9J8D0;C9JYU6;C9JZA0;Q8WY36-3	BBX	HMG box transcription factor BBX	7	7	7	7	9.3	9.3	9.3	99.328	891	26.7103	24.6628	26.7932	24.3528	26.3322	26.5363	26.5214	25.9833	25.931	25.5975	0.343641	0.0987502	0.253264	0.058073
K7EK07;P84243;K7EMV3;B4DEB1;K7ES00;Q6NXT2;K7EP01	H3F3B	Histone H3;Histone H3.3;Histone H3.3C	7	16	3	3	73.5	31.8	31.8	14.914	132	35.3828	35.3244	33.0862	35.6181	35.9659	35.2084	35.4305	36.1671	35.7882	34.5007	0.343485	0	0.242879	0
Q9BUP3-3;Q9BUP3;E9PI87;Q9BUP3-2	HTATIP2	Oxidoreductase HTATIP2	4	19	19	19	68.5	68.5	68.5	30.13	276	30.5519	29.9051	30.1472	30.496	29.9661	30.632	30.7265	30.9528	30.141	30.3286	0.342922	0	0.924812	1.35974e-16
A0A3B3ISV4;Q8N0U8;Q8N0U8-2	VKORC1L1	Vitamin K epoxide reductase complex subunit 1-like protein 1	3	5	5	5	30	30	30	23.499	223	28.1233	28.6453	28.4078	28.6887	28.3418	28.6853	29.3441	28.5749	28.9414	28.3752	0.342778	0	0.922259	0
Q9NR30;Q9NR30-2	DDX21	Nucleolar RNA helicase 2	2	40	40	38	58.1	58.1	54.7	87.343	783	32.3563	32.8989	32.9313	32.762	31.4931	32.6845	33.0422	32.7265	32.7294	32.9703	0.342245	0	0.594394	0
Q9H7H0-2;Q9H7H0;Q9H7H0-3;G3V4P2;G3V3X6;G3V353;G3V4H5;B4E298	METTL17	Methyltransferase-like protein 17, mitochondrial	8	5	5	5	11.9	11.9	11.9	49.6	447	25.8671	24.5143	24.5206	26.0387	24.5579	25.7823	25.8418	25.9666	24.6287	24.9882	0.34181	0.0777401	0.330331	0.0664148
F8W7Q4;Q96A26;E9PH05	FAM162A	Protein FAM162A	3	5	5	5	29.2	29.2	29.2	16.515	144	30.6163	29.3308	29.5979	30.2564	30.109	30.0303	30.5768	30.3402	30.1235	30.5487	0.341801	0	0.661741	0
Q9P015;E5RIZ4;E5RHF4	MRPL15	39S ribosomal protein L15, mitochondrial	3	22	22	22	68.9	68.9	68.9	33.419	296	30.7749	29.8113	30.1264	30.5054	30.3014	30.6788	30.6339	30.7274	30.7036	30.4839	0.341637	0	1.10527	0
Q9NRG7;G3V451;G3V4N6;G3V5T1;G3V4Z0;Q86TZ5;H0YJ71;F6RWC2;Q9NRG7-3	SDR39U1	Epimerase family protein SDR39U1	9	5	5	5	29	29	29	31.076	293	27.7091	27.4075	27.9179	28.033	26.7511	28.0323	28.1783	27.5174	28.0713	27.7205	0.340192	0	0.643126	0
P23284	PPIB	Peptidyl-prolyl cis-trans isomerase B	1	20	20	20	66.7	66.7	66.7	23.742	216	35.0486	35.0144	35.4769	35.1815	35.1588	35.6997	35.4375	35.2135	35.7296	35.4974	0.339512	0	1.58388	0
Q9NVA1;F6UTR7;B1AKV3;Q9NVA1-4;Q9NVA1-2;B1AKV6;Q9NVA1-5;B1AKV4;B1AKV2;Q9NVA1-3;F8WCR2;H7BZM2	UQCC1	Ubiquinol-cytochrome-c reductase complex assembly factor 1	12	7	7	7	27.1	27.1	27.1	34.6	299	28.4521	28.2632	28.5734	28.2305	28.6024	28.7382	28.5215	28.7195	28.6999	29.1353	0.338579	0	1.54713	0
Q96DV4;Q96DV4-2	MRPL38	39S ribosomal protein L38, mitochondrial	2	18	18	18	50.3	50.3	50.3	44.596	380	29.951	28.9092	29.5856	29.7367	29.4272	29.8327	29.9077	29.9442	29.9124	29.7035	0.338167	0	1.00502	0
P13747	HLA-E	HLA class I histocompatibility antigen, alpha chain E	1	12	9	8	39.1	29.1	26.8	40.057	358	27.729	28.2918	27.8034	27.8131	28.92	28.2818	28.287	28.5314	28.5478	28.5997	0.338089	0	0.72313	0
E9PGC0;P20936-2;P20936-4;P20936;P20936-3	RASA1	Ras GTPase-activating protein 1	5	27	27	27	38.6	38.6	38.6	101.79	881	28.8299	29.7789	29.3665	29.2741	28.1357	28.9745	29.4423	29.3129	29.7104	29.6343	0.337883	0	0.515347	0
P11117;E9PHY0;E9PQY3;E9PP23;B7Z7D2;E9PKW9;E9PQW9;B7Z6U3;P11117-2	ACP2	Lysosomal acid phosphatase	9	10	10	10	25.5	25.5	25.5	48.344	423	28.4025	28.0766	28.9269	28.5619	28.9144	29.3498	28.6688	28.7368	28.8139	28.999	0.337205	0	0.874238	0
P55795	HNRNPH2	Heterogeneous nuclear ribonucleoprotein H2;Heterogeneous nuclear ribonucleoprotein H2, N-terminally processed	1	19	12	12	53.9	37.9	37.9	49.263	449	30.1526	30.0677	30.3139	30.2996	29.3935	30.3951	30.3246	30.4128	30.5399	30.2389	0.336806	0	1.03214	0
P22307-7;P22307-8;P22307;P22307-4;P22307-2;P22307-6;H0YF61;E9PLD1;P22307-3;H0YCB0;H0YD06;P22307-5	SCP2	Non-specific lipid-transfer protein	12	17	17	17	27.4	27.4	27.4	54.415	503	32.0764	32.3141	32.3674	31.9855	32.3759	32.3489	32.2508	32.5847	32.8401	32.7787	0.336791	0	1.35731	2.71948e-16
Q01167;Q01167-2;E9PPI7;Q01167-3;I3L4U8;E9PM37	FOXK2	Forkhead box protein K2	6	14	13	13	27.4	26.4	26.4	69.061	660	27.5818	27.3782	27.3586	27.5959	27.182	27.8938	27.887	27.7634	27.403	27.8263	0.335419	0	1.64106	0
P13984	GTF2F2	General transcription factor IIF subunit 2	1	18	18	18	71.5	71.5	71.5	28.38	249	29.9251	30.1763	30.0487	30.1776	29.9885	30.1402	30.4954	30.5535	30.3292	30.474	0.335253	0	2.23861	0
P17050	NAGA	Alpha-N-acetylgalactosaminidase	1	11	11	11	33.8	33.8	33.8	46.564	411	28.6494	29.1661	29.1461	28.7952	28.802	29.1721	29.391	29.05	29.5148	29.1058	0.334981	0	1.40536	0
Q92598-2;Q92598;Q92598-3;Q5TBM3;R4GN69	HSPH1	Heat shock protein 105 kDa	5	52	49	3	72.2	68.4	5.3	92.115	814	30.2907	30.2845	28.5291	28.7655	30.1829	30.1872	30.0308	30.2188	29.0206	30.2679	0.334518	0	0.311914	0
P14923;C9JTX4;C9J826;C9JK18;C9JKY1;C9JPI2;K7ERP3	JUP	Junction plakoglobin	7	28	23	23	53.6	46.2	46.2	81.744	745	29.1707	27.104	27.7108	27.8578	28.1253	28.5136	28.5499	27.3496	28.8761	28.3502	0.33416	0	0.341322	0
Q9NP72;Q9NP72-2;A0A087X163;Q5W0J0;Q9NP72-3	RAB18	Ras-related protein Rab-18	5	15	15	5	76.7	76.7	22.8	22.977	206	30.137	30.6492	29.3567	29.6483	29.8647	30.0018	29.7751	29.9732	30.8579	30.7161	0.333677	0	0.504292	0
Q8TEY7-3;Q8TEY7-2;Q8TEY7;H0YCV3;H0YD08	USP33	Ubiquitin carboxyl-terminal hydrolase 33	5	6	6	6	11.6	11.6	11.6	93.956	828	25.6452	25.599	25.7641	26.1555	24.7068	25.6156	25.8432	25.978	26.0425	26.0539	0.332515	0	0.65204	0
O95182;M0R0N0;M0R1K9	NDUFA7	NADH dehydrogenase [ubiquinone] 1 alpha subcomplex subunit 7	3	11	11	11	70.8	70.8	70.8	12.551	113	31.0057	28.8003	31.4823	31.1682	31.3073	30.7273	30.8318	31.3915	31.0158	31.4555	0.331628	0	0.269149	0
Q5F1R6;Q5F1R6-3;Q5F1R6-2;A0A2R8Y534;A0A2R8Y4Q0;A0A2R8Y4N5	DNAJC21	DnaJ homolog subfamily C member 21	6	7	7	7	16.9	16.9	16.9	62.027	531	26.2433	26.4702	25.5316	26.3254	26.378	26.4109	26.2292	26.3982	26.8429	26.7247	0.33145	0	0.849099	0
P29466-2;P29466;G3V169;P29466-3;P29466-4;B4DVD8;H0YEC7;P29466-5;A0A1W2PRX7;Q5FBZ0	CASP1	Caspase-1;Caspase-1 subunit p20;Caspase-1 subunit p10;Caspase	10	14	14	13	46.7	46.7	44.4	42.888	383	27.0712	26.262	28.2381	28.3069	28.332	28.5834	28.202	28.2553	27.5841	27.2426	0.331432	0	0.289725	0
Q6YHK3;Q6YHK3-4;Q6YHK3-2;Q6YHK3-3	CD109	CD109 antigen	4	39	39	39	34.2	34.2	34.2	161.69	1445	28.9767	24.4421	27.2916	27.5999	24.7072	26.857	27.1323	28.3336	25.8001	26.5515	0.331407	0	0.130003	0
O43819	SCO2	Protein SCO2 homolog, mitochondrial	1	5	5	5	22.6	22.6	22.6	29.81	266	27.3189	26.9708	26.8883	27.6354	27.0652	26.9557	27.4608	27.2322	27.8739	28.0119	0.331184	0	0.693023	0
P61960;H0Y614;P61960-2	UFM1	Ubiquitin-fold modifier 1	3	4	4	4	68.2	68.2	68.2	9.1175	85	31.449	31.7478	29.6578	31.5263	31.3218	31.4865	30.9725	31.5365	31.939	31.4235	0.331077	0	0.356691	0
O75131;A0A087WYQ3;E5RHZ0;H0YB26;A0A087WXR6;A0A087WUS8;E5RFT7;Q9HCH3-2;Q96A23;O95741;Q9UBL6-2;Q96A23-2;O95741-2;Q9UBL6	CPNE3	Copine-3	14	22	22	21	48	48	46.4	60.13	537	31.4377	31.6828	31.1296	31.0866	30.3926	31.5044	31.5292	31.2111	31.8661	31.2728	0.330863	0	0.666011	0
Q15120;Q15120-2	PDK3	[Pyruvate dehydrogenase (acetyl-transferring)] kinase isozyme 3, mitochondrial	2	5	5	5	16.3	16.3	16.3	46.938	406	26.0853	25.4046	25.2846	24.7945	25.571	26.1612	25.7993	25.2195	25.7508	25.8632	0.33078	0.0210424	0.623598	0.010036
Q9H0X9;Q9H0X9-3;Q9H0X9-2;H0YCD7;E9PNH0;E9PLN3;E9PQB4;E9PIJ6;E9PRA9;E9PJE6;E9PPQ2	OSBPL5	Oxysterol-binding protein-related protein 5;Oxysterol-binding protein	11	18	15	15	27.2	23.3	23.3	98.615	879	26.4105	27.479	27.4081	27.7672	26.9905	27.4755	27.6821	27.1361	27.4821	27.9285	0.329782	0	0.592321	0
Q99961;Q99961-3;Q99961-2;M0R0I3;M0QYE0;Q99962;M0R2K6	SH3GL1	Endophilin-A2	7	15	15	15	48.1	48.1	48.1	41.489	368	30.0139	30.4287	29.804	29.9084	30.1317	30.0464	30.6684	30.5323	30.3027	30.3855	0.329698	0	1.21937	0
Q9Y6X5;Q6UWV6	ENPP4	Bis(5-adenosyl)-triphosphatase ENPP4	2	9	9	9	22.5	22.5	22.5	51.641	453	28.3251	27.8194	28.1598	28.5754	28.2635	28.7828	28.719	28.4899	28.5879	28.2109	0.329451	0	1.14282	0
G3V3D1;J3KMY5;G3V3E8;E7EMS2;P61916;H0YIZ1;G3V2V8;P61916-2	NPC2	Epididymal secretory protein E1	8	9	9	9	45.7	45.7	45.7	23.699	221	32.9318	33.347	33.6641	33.5617	33.1201	33.2916	33.7845	33.3476	33.9737	33.8732	0.329167	0	0.886372	0
O43708;G3V5T0;A0A0C4DFM0;O43708-3;A0A0A0MR33;G3V267;G3V4T6;O43708-2;G3V3B9;H0YJN8	GSTZ1	Maleylacetoacetate isomerase	10	12	12	12	42.1	42.1	42.1	24.212	216	32.1621	30.8176	31.8152	31.9304	31.6487	32.3247	32.2153	32.567	31.556	31.3546	0.328694	0	0.462296	0
A2RTX5;B7ZLP8;A2RTX5-2;H0YKB9	TARSL2	Probable threonine--tRNA ligase 2, cytoplasmic	4	16	12	12	25.1	19.1	19.1	92.644	802	26.7548	26.7626	26.5611	26.1115	26.0003	26.9023	26.8113	26.2874	26.9943	26.8385	0.328686	0	0.840204	0
Q92793;Q92793-2;I3L466;I3L0Q1;I3L3I5	CREBBP	CREB-binding protein	5	28	12	12	13	5.9	5.9	265.35	2442	26.5743	26.4265	27.2273	27.0021	26.0891	27.6834	27.0933	26.4599	26.7874	26.9366	0.328262	0	0.544898	0
A0A2R8Y5P7;P49590;A0A2R8Y3N3;P49590-2;A0A2R8Y6I1;D6RB22;D6RJE6;B4DQ67;A0A2R8Y5E8;A0A2R8Y4X6	HARS2	Probable histidine--tRNA ligase, mitochondrial	10	21	14	14	48.4	36.5	36.5	57.531	512	28.1751	26.7057	28.5508	28.4573	28.9167	28.4135	28.9915	28.7717	28.2762	27.9926	0.327965	0	0.33796	6.7987e-17
Q9C0B7	TANGO6	Transport and Golgi organization protein 6 homolog	1	15	15	15	18.7	18.7	18.7	120.75	1094	26.199	26.494	25.7671	25.5804	25.4685	26.4018	25.8394	26.3092	26.267	26.3313	0.327945	0	0.768388	0
P46779;H0YKD8;P46779-2;P46779-3;H0YMF4;P46779-4;P46779-5;H0YLP6	RPL28	60S ribosomal protein L28	8	13	13	13	58.4	58.4	58.4	15.747	137	32.6741	32.4568	33.1003	33.6755	33.597	32.9435	33.0031	33.2301	33.6256	34.3389	0.327488	0	0.418987	0
Q15036;Q15036-2;F8WAZ0;F8WFA0;F8WEG6	SNX17	Sorting nexin-17	5	14	14	14	34	34	34	52.901	470	26.6064	27.1096	26.0723	26.827	26.7784	27.5191	26.8348	26.484	27.0696	27.1228	0.327307	0	0.670493	0
Q6P1M0;Q6P1M0-2	SLC27A4	Long-chain fatty acid transport protein 4	2	10	9	9	18.2	16	16	72.063	643	26.8901	27.1695	26.215	27.1584	24.1512	27.275	25.95	26.6857	27.6836	25.6256	0.327152	0	0.189042	0
Q96LD4;Q96LD4-2;K7EJ63	TRIM47	Tripartite motif-containing protein 47	3	16	16	12	33.1	33.1	27	69.531	638	27.5356	26.0156	24.5786	24.1777	26.1793	26.7718	26.1953	27.5925	25.0721	24.4906	0.32711	0.0697434	0.153298	0.0321838
Q96HW7;Q96HW7-2;Q96HW7-3;Q96HW7-4;F8WAA7;E9PIM3	INTS4	Integrator complex subunit 4	6	23	23	23	34.1	34.1	34.1	108.17	963	28.0856	27.9312	27.9676	27.9591	26.7768	27.9493	28.3171	27.9485	28.1801	27.9543	0.325769	0	0.625144	0
P25098;E9PRV7	ADRBK1	Beta-adrenergic receptor kinase 1	2	17	17	10	31.3	31.3	18.6	79.573	689	25.1423	26.0988	25.5357	26.5069	26.0808	25.9684	26.2789	25.8368	26.4956	26.4129	0.325633	0	0.578774	0
P51151;A0A1B0GUI0	RAB9A	Ras-related protein Rab-9A	2	5	5	4	33.8	33.8	28.4	22.837	201	26.8201	27.1198	27.2832	27.0199	27.0415	27.9302	27.5552	27.3682	27.0765	26.9813	0.325386	0	0.922316	0
Q76FK4-4;Q76FK4;F8WE42;F5H101;Q76FK4-2;F5GWN9;A0A0A0MSJ1;F5H8B8;F5GXV1;F5H532;F5H797;F5H0I5;F5H692;F5H7D5	NOL8	Nucleolar protein 8	14	16	16	16	16.7	16.7	16.7	127.34	1129	26.9842	27.1183	26.7679	26.8827	25.9724	27.1655	26.697	27.1613	26.9947	27.333	0.325192	0	0.715454	0
K7ESP4;Q8WVC6;Q8WVC6-2	DCAKD	Dephospho-CoA kinase domain-containing protein	3	11	11	11	64.6	64.6	64.6	24.177	209	28.4391	28.7246	28.1558	28.1055	28.6662	28.2557	28.6648	28.7017	29.0057	29.084	0.3241	0	0.874818	0
E5RHW4;O94905;E5RJ09;O94905-2;O94905-3	ERLIN2	Erlin-2	5	19	19	16	78.1	78.1	72.5	37.725	338	30.2468	29.2561	29.5509	29.8344	29.7204	30.4752	30.4378	30.4594	29.4729	29.3836	0.324076	0	0.504728	0
Q92636;Q92636-2	NSMAF	Protein FAN	2	5	5	5	8.2	8.2	8.2	104.37	917	26.21	26.3898	24.6961	26.3415	26.2476	26.0358	26.2812	26.2644	26.328	26.5955	0.323972	0.0806108	0.440653	0.0107777
Q9HC52;C9J6K3;C9JM54	CBX8	Chromobox protein homolog 8	3	10	10	9	35.5	35.5	33.2	43.395	389	27.0161	27.0599	26.5881	26.6435	26.9113	27.3362	27.4532	26.8485	26.9729	27.2264	0.323694	0	1.21782	0
Q9NXH9-2;Q9NXH9;K7EQQ8;K7EQU7;K7EQY6;K7ENI9;K7EMZ2;K7ERR5;K7EJX9	TRMT1	tRNA (guanine(26)-N(2))-dimethyltransferase	9	13	13	13	28.4	28.4	28.4	69.305	630	28.3441	28.2075	27.8779	27.9083	27.5961	28.3731	28.3673	28.3769	28.2164	28.2175	0.32345	0	1.33681	0
Q9UHN6;Q9UHN6-2;F5H6B2;B4E1B9;H3BLX9;H3BLY0	TMEM2	Transmembrane protein 2	6	36	36	35	31.5	31.5	30.9	154.37	1383	28.7691	28.7903	30.1676	29.6758	29.1113	30.0388	29.7589	28.9693	29.5577	29.8054	0.323189	0	0.455033	0
Q99608	NDN	Necdin	1	14	14	14	44.2	44.2	44.2	36.085	321	25.7983	26.0943	26.8025	25.8439	25.9018	26.2275	26.5915	25.7991	26.8083	26.6281	0.322758	0	0.607659	0
Q13442;F8WBW6	PDAP1	28 kDa heat- and acid-stable phosphoprotein	2	8	8	8	38.1	38.1	38.1	20.63	181	30.2041	30.1213	29.6701	28.7571	29.8549	29.8577	29.7582	30.1917	29.8573	30.5546	0.322415	0	0.507345	0
Q16540;A6NJD9;A8MVT4;A8MYK1;H7C2P7	MRPL23	39S ribosomal protein L23, mitochondrial	5	9	9	9	54.2	54.2	54.2	17.781	153	31.4741	30.2372	31.5315	31.5639	31.2182	31.7036	31.522	31.7194	31.5198	31.1711	0.322204	0	0.578195	0
Q01995;H0YCU9;E9PJ32	TAGLN	Transgelin	3	18	18	17	80.6	80.6	77.1	22.611	201	30.1707	33.442	29.2418	29.6959	32.6249	30.541	31.0932	30.0364	33.1045	32.0074	0.321457	0	0.121307	1.69967e-17
Q06265;Q06265-2;D6RIY6;Q06265-3;Q06265-4;D6R905;D6RA17;D6RAP4;H0Y9L5	EXOSC9	Exosome complex component RRP45	9	9	9	9	31.2	31.2	31.2	48.948	439	28.0702	28.0931	28.2523	27.9352	27.3626	28.423	28.7742	28.5344	28.0908	27.4901	0.319836	0	0.568144	0
O95433;O95433-2;G3V438;H0YJG7;H0YJU2;G3V3W9;H0YJ63	AHSA1	Activator of 90 kDa heat shock protein ATPase homolog 1	7	19	19	19	71.9	71.9	71.9	38.274	338	32.571	32.4407	32.1955	32.5666	32.0285	33.0724	32.593	32.6009	32.6182	32.5156	0.319554	0	1.21633	0
P55265;P55265-4;P55265-5;A0A3B3ISX1;A0A3B3ITG9;A0A3B3ISU1	ADAR	Double-stranded RNA-specific adenosine deaminase	6	47	47	3	47	47	3.3	136.06	1226	29.0262	29.3754	28.5102	28.0091	27.7967	28.6614	28.6755	28.7455	29.3189	28.9124	0.319223	0	0.455853	6.7987e-17
P46734-2;P46734;P46734-3;E9PRZ0;J3QR49;J3KRV4	MAP2K3	Dual specificity mitogen-activated protein kinase kinase 3	6	11	11	9	41.8	41.8	36.8	36.172	318	27.3135	28.4377	28.5455	28.0343	27.2197	27.6294	28.5773	28.5027	28.238	28.1984	0.31902	0	0.453153	0
Q96E11;Q96E11-8;Q96E11-3;Q96E11-2;X6RDS5;Q96E11-5;Q96E11-6;Q96E11-4;Q96E11-7	MRRF	Ribosome-recycling factor, mitochondrial	9	10	10	10	46.6	46.6	46.6	29.277	262	28.9609	28.2727	28.5488	28.5102	28.8709	28.9801	29.2364	28.9307	28.8732	28.7378	0.31893	0	1.17867	0
P55809;E9PDW2;P55809-2;Q9BYC2	OXCT1	Succinyl-CoA:3-ketoacid coenzyme A transferase 1, mitochondrial	4	24	24	24	61.7	61.7	61.7	56.157	520	30.1815	30.9802	30.6026	30.6469	30.7974	30.7347	30.8092	30.701	31.3295	31.2286	0.318854	0	0.896042	0
Q7Z2W9;Q7Z2W9-2;F5H7V8;H3BUY0	MRPL21	39S ribosomal protein L21, mitochondrial	4	9	9	9	54.1	54.1	54.1	22.814	205	28.9109	27.5849	28.9967	28.6615	28.2153	28.8251	28.8283	28.8218	28.9644	28.5232	0.318702	0	0.564882	0
P82912-2;P82912;H0YL99;P82912-3	MRPS11	28S ribosomal protein S11, mitochondrial	4	6	6	6	37.3	37.3	37.3	20.459	193	27.7865	28.6628	29.3986	29.1992	29.591	29.6371	29.2371	29.1118	28.9687	29.2765	0.318604	0	0.419645	0
O75419;O75419-3;O75419-2;H7BZ91;C9J911	CDC45	Cell division control protein 45 homolog	5	9	9	9	18.6	18.6	18.6	65.568	566	26.1352	26.8092	27.2381	26.5345	24.7055	26.5472	27.5322	26.2216	26.6	26.1141	0.318505	0.0150217	0.265511	0.00742977
P25686;C9JRD2;P25686-2;C9JXB9;C9JX00;C9J1G2;E7ETU0	DNAJB2	DnaJ homolog subfamily B member 2	7	13	13	12	57.7	57.7	54.6	35.58	324	27.951	28.0099	27.2141	27.1652	27.6644	27.7096	27.8675	28.0409	27.6805	28.2975	0.318304	0	0.767527	0
A0A0A0MTR7;A0A0A0MTC1;Q63HN8;Q63HN8-4;Q63HN8-5;Q63HN8-6;I3L3H9	RNF213	E3 ubiquitin-protein ligase RNF213	7	202	202	201	47.4	47.4	47.2	591.4	5207	32.0879	32.6058	32.9443	32.9013	32.6278	32.8637	33.1622	33.5616	32.8507	32.3171	0.317622	0	0.604304	0
Q13371-2;Q13371	PDCL	Phosducin-like protein	2	4	4	4	18.8	18.8	18.8	24.902	218	25.5031	26.9243	26.0068	26.2712	26.0477	26.4852	26.532	26.2842	26.5376	26.5008	0.317355	0	0.668639	1.35974e-16
Q7Z4H8;Q7Z4H8-2;Q7Z4H8-3;H0YEM3	KDELC2	KDEL motif-containing protein 2	4	19	19	19	44.8	44.8	44.8	58.572	507	29.3644	29.4377	29.4779	29.367	29.4551	29.9254	29.5155	29.6874	30.0901	29.47	0.317223	0	1.51189	0
Q8TB03;Q8TB03-3;Q8TB03-2	CXorf38	Uncharacterized protein CXorf38	3	12	12	12	48.9	48.9	48.9	36.67	319	29.1314	29.087	29.1165	28.9988	28.684	29.2295	29.1678	28.9456	29.7208	29.5391	0.317041	0	1.07353	0
Q9NVZ3;Q9NVZ3-2;F6SKB8;Q9NVZ3-3;Q9NVZ3-4;D6RAN6;D6RB24;H0Y970	NECAP2	Adaptin ear-binding coat-associated protein 2	8	7	7	7	46.8	46.8	46.8	28.338	263	27.7181	28.9672	28.4929	28.2407	28.3376	28.2759	28.3708	28.2977	29.2502	29.1458	0.316758	0	0.499362	0
Q96S19;A0A087WYU2;Q96S19-3;Q96S19-5;Q96S19-4;H3BS73;H3BNB2;Q96S19-2;Q96S19-6;H3BRT2;H3BNT3;H3BMF3;H3BQ55	C16orf13	UPF0585 protein C16orf13	13	8	8	8	45.6	45.6	45.6	22.578	204	28.5331	27.6803	28.1362	28.2862	27.8581	29.4315	29.0045	28.6096	27.3113	27.7191	0.316435	0	0.322504	0
Q9ULH7-4;Q9ULH7;Q9ULH7-5;I3L2S3;Q9ULH7-2;Q9ULH7-3;I3L2A0	MKL2	MKL/myocardin-like protein 2;Phosphatase and actin regulator	7	22	22	21	30.8	30.8	29.6	114.12	1049	27.3089	28.7792	28.3253	28.5484	29.1535	28.9776	28.7795	28.869	28.371	28.6941	0.315176	0	0.439497	6.7987e-17
P47755;F8W9N7;C9JUG7;A0A0D9SET8;P47755-2;F8WED3	CAPZA2	F-actin-capping protein subunit alpha-2	6	14	12	12	70.3	60.8	60.8	32.949	286	30.8578	31.6742	30.7745	30.7545	30.7803	30.9167	30.9992	30.8413	31.9031	31.7541	0.314637	0	0.516296	0
A0A087WVR3;A0A087WTW0;Q96T88;Q96T88-2;A0A087WWG9	UHRF1	E3 ubiquitin-protein ligase UHRF1	5	19	19	18	28.5	28.5	27.3	91.099	806	28.3829	29.2125	28.295	28.1011	28.3567	28.7191	29.7186	28.5687	28.7175	28.1954	0.314227	0	0.454694	6.7987e-17
P04179;P04179-4;P04179-2;F5H4R2;F5GYZ5;F5H3C5;P04179-3;G8JLJ2;G5E9P6;F5GXZ9	SOD2	Superoxide dismutase [Mn], mitochondrial	10	11	11	11	72.1	72.1	72.1	24.75	222	31.9625	31.9878	31.5093	31.6032	31.2741	31.9513	31.7357	31.8327	32.2333	32.1528	0.313781	0	1.02207	0
O75208;H3BSJ5;H3BNT2;H3BRC0;H3BPY0;H3BPC6;H3BPW3;H3BVA5;O75208-2	COQ9	Ubiquinone biosynthesis protein COQ9, mitochondrial	9	7	7	7	29.9	29.9	29.9	35.509	318	28.5386	28.3108	28.8285	28.6173	28.5887	28.8137	29.2306	28.9683	28.8055	28.6331	0.313444	0	1.37122	2.71948e-16
P34059;H3BP66	GALNS	N-acetylgalactosamine-6-sulfatase	2	15	15	14	40.4	40.4	39.1	58.025	522	29.5486	30.0825	29.7656	29.668	30.016	30.3075	30.0504	29.5545	30.6669	30.0666	0.31304	0	0.766066	0
Q9UBS4;H7C2Y5	DNAJB11	DnaJ homolog subfamily B member 11	2	18	18	18	49.7	49.7	49.7	40.513	358	30.3032	30.4922	30.8396	31.0918	30.9794	31.1809	31.189	30.8493	30.9948	31.0552	0.312583	0	1.04926	0
P49755;G3V2K7	TMED10	Transmembrane emp24 domain-containing protein 10	2	8	8	8	38.8	38.8	38.8	24.976	219	31.7167	32.2198	31.7932	32.1181	31.9651	32.2601	32.1962	31.8612	32.6201	32.4339	0.31171	0	1.07289	0
Q9NZ43;G8JLK1;M0QYT5;Q9NZ43-2;M0QZE0;Q9NZ43-3;M0QZZ6	USE1	Vesicle transport protein USE1	7	8	8	8	35.5	35.5	35.5	29.371	259	26.6652	27.6223	27.4671	26.3982	27.7748	26.8174	27.346	27.6574	28.2859	27.378	0.311412	0	0.37928	0
Q13162;H7C3T4;A6NJJ0;A6NG45	PRDX4	Peroxiredoxin-4	4	17	13	13	64.9	57.9	57.9	30.54	271	31.7776	32.0104	31.8807	31.9431	31.6656	32.0078	31.7591	32.1653	32.6344	32.2654	0.310945	0	1.07929	0
Q8NBJ4-2;Q8NBJ4;F8WAT9;C9JYM4;C9J941	GOLM1	Golgi membrane protein 1	5	10	10	10	28.1	28.1	28.1	44.272	391	26.196	27.1196	26.6228	26.3838	27.1007	26.1926	26.5226	27.0923	27.5812	27.5887	0.31091	0	0.416962	6.7987e-17
Q9Y303;Q9Y303-2;Q9Y303-3;A0A3B3IU33;H3BQ15;H3BTZ6;H3BSV9;H3BSD5;H3BTE3;H3BT49	AMDHD2	Putative N-acetylglucosamine-6-phosphate deacetylase	10	12	12	12	46.5	46.5	46.5	43.747	409	28.608	28.2607	28.5272	28.6496	28.2826	29.3952	29.1319	29.1144	27.6278	28.613	0.310858	0	0.436736	0
Q9NVU7;E7EW05;Q9NVU7-2;F8W8T7;D6RC74;D6RIR5	SDAD1	Protein SDA1 homolog	6	21	21	21	33.5	33.5	33.5	79.87	687	28.8453	28.6002	27.972	28.1772	28.7447	28.7005	28.9926	28.9087	28.5795	28.7098	0.310347	0	0.883049	1.35974e-16
Q9HCE3	ZNF532	Zinc finger protein 532	1	9	9	9	10.4	10.4	10.4	141.69	1301	26.4974	24.6665	26.4201	26.5515	24.804	26.489	26.4059	25.9946	25.8695	25.7319	0.310273	0.0758683	0.284698	0.0530425
Q96S52;Q96S52-2;K7EN97	PIGS	GPI transamidase component PIG-S	3	18	18	18	49.4	49.4	49.4	61.655	555	30.5118	30.1274	30.2644	30.5877	30.2977	30.7013	30.5802	30.8471	30.5973	30.6116	0.309692	0	1.87843	0
P56589;Q7Z6V3	PEX3	Peroxisomal biogenesis factor 3	2	7	7	7	24.1	24.1	24.1	42.139	373	26.7704	26.5649	25.9597	26.3454	25.4075	26.6098	26.3187	26.3302	26.6182	26.7152	0.308814	0	0.585172	0
O00311;B1AMW7	CDC7	Cell division cycle 7-related protein kinase	2	4	4	4	8.9	8.9	8.9	63.887	574	24.3067	24.5242	24.6027	24.0183	24.8952	24.4887	24.7934	24.6203	25.3197	24.6652	0.308056	0.0707382	0.755889	0.324905
Q9HBI0;Q9HBI0-2;Q9HBI0-3;B0QYM9;B0QYN0;U3KQ67;Q9HBI0-5;Q9HBI0-4	PARVG	Gamma-parvin	8	15	15	15	61	61	61	37.485	331	30.6349	28.2187	31.1343	31.4302	30.8475	30.4737	31.1091	30.3469	31.2201	30.6554	0.307937	0	0.206493	3.39935e-17
P78540	ARG2	Arginase-2, mitochondrial	1	13	13	13	60.5	60.5	60.5	38.577	354	28.8382	29.1785	29.1619	28.8791	28.6369	28.3924	28.4527	29.481	30.7638	29.1444	0.307933	0	0.294626	0
Q8TAE8	GADD45GIP1	Growth arrest and DNA damage-inducible proteins-interacting protein 1	1	9	9	9	55.4	55.4	55.4	25.384	222	28.6204	27.9742	28.5831	28.5427	28.6764	28.681	28.7277	28.96	28.8017	28.7645	0.307621	0	1.26267	0
P05230;C9JDC5;B5MCF4;P05230-2;C9JUP6	FGF1	Fibroblast growth factor 1	5	5	5	5	39.4	39.4	39.4	17.459	155	28.9442	29.0978	30.4781	30.4408	29.3147	29.4162	30.1294	30.6577	29.3793	30.2283	0.307063	0	0.318173	0
Q8N6M3	FITM2	Fat storage-inducing transmembrane protein 2	1	4	4	4	15.3	15.3	15.3	29.855	262	26.0859	26.6909	26.6421	26.6411	26.4817	26.9601	26.7568	25.7838	27.3968	27.1746	0.306104	0	0.471212	0
O43504;R4GMU8;E9PLX3;A0A0C4DGV4	LAMTOR5	Ragulator complex protein LAMTOR5	4	5	5	5	96.7	96.7	96.7	9.6138	91	28.676	28.8815	28.191	28.6719	28.9717	28.7224	29.1514	28.9737	28.7696	29.3053	0.306066	0	0.928313	1.35974e-16
O95336;M0R261;M0R0U3;M0R1L2	PGLS	6-phosphogluconolactonase	4	14	14	14	90.7	90.7	90.7	27.547	258	31.5536	31.6695	31.5173	31.5678	31.5981	31.574	31.9971	32.1944	31.9702	31.7001	0.305892	0	1.55744	0
P49418-2;P49418;H0Y7T8	AMPH	Amphiphysin	3	17	15	15	39.8	38.4	38.4	71.928	653	28.2582	29.1275	28.6295	28.5288	29.4047	28.6834	29.4394	28.8399	29.4031	29.1122	0.305888	0	0.57287	0
O14879	IFIT3	Interferon-induced protein with tetratricopeptide repeats 3	1	21	21	21	65.5	65.5	65.5	55.984	490	28.7919	29.9224	30.3641	30.025	30.4767	30.0576	30.1092	31.0074	30.7594	29.1755	0.305816	0	0.297116	0
Q5JZH3;Q969T3	SNX21	Sorting nexin-21	2	5	5	5	20.6	20.6	20.6	40.397	364	26.0093	25.7688	25.476	25.8474	25.0096	25.8274	26.1021	25.7256	25.7024	26.2805	0.305379	0	0.738783	1.35974e-16
E7EPM6;P33121;P33121-2;P33121-3;B7Z3Z9;D6RER0;H0Y9U7;H0Y9Z9;D6RG07	ACSL1	Long-chain-fatty-acid--CoA ligase 1	9	18	18	17	33	33	31.3	74.281	664	28.1682	27.6278	27.7698	27.708	27.8982	27.9248	28.207	27.5844	28.467	28.5109	0.304455	0	0.789788	0
Q9UL26	RAB22A	Ras-related protein Rab-22A	1	14	14	11	76.3	76.3	61.3	21.855	194	28.801	28.8357	28.5166	28.9734	28.6053	29.4211	29.0447	28.7729	29.0613	28.9494	0.303507	0	1.27146	0
E9PC47;P53667-4;P53667-2;P53667;P53667-3	LIMK1	LIM domain kinase 1	5	9	9	8	15.5	15.5	14.5	75.526	677	25.749	25.5537	26.361	26.176	26.0015	26.4956	26.0164	26.5311	26.1329	26.1778	0.302538	0	0.898118	1.35974e-16
Q99536;Q99536-3;Q99536-2;K7ESA3;K7ERT7;K7ENX2;K7EM19;K7EJM4;K7ER81	VAT1	Synaptic vesicle membrane protein VAT-1 homolog	9	21	21	21	67.9	67.9	67.9	41.92	393	32.5409	32.7076	32.3597	32.7322	32.0872	32.849	32.7495	33.3572	32.4901	32.493	0.302248	0	0.77612	1.35974e-16
Q9H444;P59074	CHMP4B	Charged multivesicular body protein 4b	2	14	14	13	78.6	78.6	75.4	24.95	224	30.4589	30.2054	30.2854	30.146	30.2028	30.6865	30.4943	30.4627	30.1706	30.9939	0.301889	0	1.1351	0
Q9UL15;Q9UL15-2;G3V274	BAG5	BAG family molecular chaperone regulator 5	3	16	16	16	49.7	49.7	49.7	51.199	447	27.3155	28.1081	27.7178	27.7723	27.8993	28.1063	28.1636	27.9591	28.1405	27.949	0.301101	0	1.21517	0
P82664	MRPS10	28S ribosomal protein S10, mitochondrial	1	7	7	7	51.2	51.2	51.2	22.999	201	29.4382	29.2979	29.3853	30.0581	29.7347	30.0177	28.9933	30.031	30.2189	30.1582	0.300994	0	0.537851	0
Q9NZ52;J3KSS7;Q9NZ52-4;Q9NZ52-2;Q9NZ52-3;J3QS87;J3QRS8;J3KSG3;B7Z1E9;J3QRP3;J3KTR5;A0A087WYN2;J3KS27;J3QRK7	GGA3	ADP-ribosylation factor-binding protein GGA3	14	21	21	20	46.9	46.9	45.9	78.314	723	27.8576	27.4843	27.5336	27.3917	28.0857	27.9984	28.1345	28.451	27.4727	27.8009	0.300906	0	0.726092	1.35974e-16
Q4G0N4;Q4G0N4-3;B7Z8V7;Q4G0N4-2;A0A0C4DGV3;D6RHI4;H0Y9H7	NADK2	NAD kinase 2, mitochondrial	7	14	14	14	41.6	41.6	41.6	49.432	442	28.0551	28.2762	29.0223	28.676	27.6366	28.6641	28.4584	28.3326	28.9291	28.7862	0.300821	0	0.542113	0
Q9H1D9	POLR3F	DNA-directed RNA polymerase III subunit RPC6	1	10	10	10	34.5	34.5	34.5	35.684	316	27.8955	26.9171	26.9619	27.219	26.877	27.419	27.6397	27.8276	27.4852	27.0017	0.300555	0	0.627133	0
Q7LG56;H0YAV1;Q7LG56-6;A0A0C4DGZ6;Q7LG56-2;Q7LG56-3;Q7LG56-5	RRM2B	Ribonucleoside-diphosphate reductase subunit M2 B	7	14	12	12	50.4	43.6	43.6	40.736	351	29.0255	28.9651	28.8103	28.7006	28.5408	28.5564	29.0465	28.5333	29.5122	29.8955	0.300328	0	0.500322	0
B4E0R2;B3KUH8;Q96QP1;D6RDN6;D6RB29;REV__Q9NQA5-2;REV__A0A0J9YXI7;REV__H7C2J6;REV__Q9NQA5;REV__A0A0A6YY98	ALPK1	Alpha-protein kinase 1	10	3	3	3	24.4	24.4	24.4	18.578	168	26.0852	26.751	26.7496	26.7039	26.2147	26.8921	26.7052	26.7577	26.7838	26.8661	0.300141	0	1.10347	0
V9GZ56;Q9Y4Z0;M0QXB0;U3KQK1	LSM4	U6 snRNA-associated Sm-like protein LSm4	4	6	6	6	18.1	18.1	18.1	25.733	238	30.4364	29.8944	30.0877	30.4084	29.9777	30.861	30.2019	30.4329	30.485	30.3236	0.299946	0	1.03209	0
A0A1B0GWA0;Q8IZM8	ZNF654		2	6	6	6	7.7	7.7	7.7	127.87	1128	25.6872	25.8191	25.2524	25.7292	24.1385	25.1718	25.3463	25.8579	25.8775	25.8722	0.299844	0.0345146	0.3826	0.0150793
Q9UNX3;E5RIT6;E5RHH1;J3KS10	RPL26L1	60S ribosomal protein L26-like 1	4	11	2	2	46.9	11.7	11.7	17.256	145	28.5103	28.7331	29.0433	29.1147	29.1986	28.5389	29.1127	29.3844	29.5735	29.4872	0.299367	0	0.649548	0
Q9NXR1;Q9NXR1-1;I3L2R9;I3L522;I3L2R3;I3L533;I3L3G9;I3L2S8;I3L2T8;A6NIZ0;Q9GZM8-3;Q9GZM8;Q9GZM8-2;I3L464;J3KRK9;J3QL85;J3QSD2;J3QRZ1	NDE1	Nuclear distribution protein nudE homolog 1	18	12	12	12	48.4	48.4	48.4	37.72	335	26.9299	27.1655	27.4614	26.7722	26.2295	27.5728	27.4713	26.918	26.922	27.1687	0.298852	0	0.583221	0
P84085;C9J1Z8	ARF5	ADP-ribosylation factor 5	2	12	6	6	65.6	35.6	35.6	20.529	180	30.7535	30.7769	30.8118	30.5313	30.499	31.0319	30.8996	30.8448	30.8223	31.2677	0.298756	0	1.6597	2.71948e-16
D6RFG8;P27707;D6RCP9;D6RG38	DCK	Deoxycytidine kinase	4	17	17	17	43.5	43.5	43.5	36.764	317	30.4955	30.6424	30.3405	29.9204	30.8572	30.9617	30.9104	30.8088	30.515	30.5535	0.298682	0	0.853567	1.35974e-16
Q15628;Q15628-2	TRADD	Tumor necrosis factor receptor type 1-associated DEATH domain protein	2	9	9	9	36.9	36.9	36.9	34.247	312	28.8592	28.6662	28.814	28.487	28.1394	28.9219	28.7747	29.036	29.0535	28.6723	0.298507	0	1.08468	0
O75884;O75884-2	RBBP9	Putative hydrolase RBBP9	2	7	7	7	60.8	60.8	60.8	21	186	26.91	27.4511	27.2267	27.3677	24.4737	26.5687	26.8328	27.2578	27.324	26.9379	0.298369	0.0700033	0.206025	0.0274941
Q5VWJ9;H0Y496	SNX30	Sorting nexin-30	2	6	6	6	16.2	16.2	16.2	49.676	437	25.3786	25.407	24.881	24.7644	25.4053	25.6708	25.4654	25.1056	25.7332	25.3497	0.297692	0.162223	0.720205	0.198184
P49327;A0A0U1RQF0;A0A0U1RRG3;A0A1B0GTR5;J3KTF0	FASN	Fatty acid synthase;[Acyl-carrier-protein] S-acetyltransferase;[Acyl-carrier-protein] S-malonyltransferase;3-oxoacyl-[acyl-carrier-protein] synthase;3-oxoacyl-[acyl-carrier-protein] reductase;3-hydroxyacyl-[acyl-carrier-protein] dehydratase;Enoyl-[acyl-carrier-protein] reductase;Oleoyl-[acyl-carrier-protein] hydrolase	5	135	135	135	69.3	69.3	69.3	273.42	2511	36.3016	36.3882	35.9699	36.2848	36.0635	36.3001	36.1571	36.3617	36.8543	36.8181	0.296685	0	0.977774	0
P16930;P16930-2;H0YLC7;H3BNP8	FAH	Fumarylacetoacetase	4	19	19	19	61.8	61.8	61.8	46.374	419	30.4577	30.5981	30.2325	30.6235	30.3042	30.9111	30.9494	30.4641	30.8727	30.5016	0.296592	0	1.27058	0
Q03393;E9PNN3;E9PKY8;E9PJM0	PTS	6-pyruvoyl tetrahydrobiopterin synthase	4	6	6	6	43.4	43.4	43.4	16.386	145	28.7693	29.2841	29.343	28.9953	29.2391	29.534	29.0958	28.9735	29.3886	30.1209	0.29642	0	0.639001	0
Q14554;Q14554-2;H7C4F9;C9JY10	PDIA5	Protein disulfide-isomerase A5	4	21	21	21	48.9	48.9	48.9	59.594	519	29.4491	28.6918	28.8333	29.0916	28.947	29.6025	29.6179	29.2287	29.3573	28.6879	0.29632	0	0.693554	1.35974e-16
Q9UHB6;Q9UHB6-4;F8VQE1;Q9UHB6-2;Q9UHB6-5;F8VS07;Q9UHB6-3;F8VRN8;F8VTU2;F8VVQ7	LIMA1	LIM domain and actin-binding protein 1	10	39	39	38	56.7	56.7	55.7	85.225	759	30.4006	31.96	30.3149	30.3947	31.5354	30.611	30.7405	31.3007	31.7309	31.7033	0.296154	0	0.303186	0
P40855;Q5QNY5;P40855-5;H0YJ60	PEX19	Peroxisomal biogenesis factor 19	4	15	15	3	66.9	66.9	13.7	32.806	299	26.1764	24.3659	25.7084	25.8411	26.2363	25.4676	25.7199	26.1541	26.0813	26.3828	0.295527	0.0634127	0.337833	0.0305631
Q9Y570;Q9Y570-4;Q9Y570-2;Q9Y570-3	PPME1	Protein phosphatase methylesterase 1	4	19	19	19	54.4	54.4	54.4	42.315	386	29.9269	30.266	29.8403	29.7584	30.1893	30.1629	30.462	30.3001	30.3715	30.1617	0.295461	0	1.47883	0
Q9H9F9	ACTR5	Actin-related protein 5	1	11	11	11	28.3	28.3	28.3	68.297	607	27.1023	27.4341	27.3746	27.3436	27.2402	27.2893	27.4297	27.8699	27.6656	27.7151	0.294972	0	1.41622	0
Q8IY37;F5H3Y4	DHX37	Probable ATP-dependent RNA helicase DHX37	2	23	23	23	25	25	25	129.54	1157	28.4067	28.7601	28.2661	28.3115	27.7718	28.2964	28.7178	28.6702	28.8309	28.4749	0.294822	0	0.825785	1.35974e-16
Q9BT09;A0A0C4DFY8	CNPY3	Protein canopy homolog 3	2	12	12	12	39.9	39.9	39.9	30.748	278	30.4465	30.7421	30.7309	30.2941	30.2587	30.98	30.6397	30.4098	31.0276	30.8887	0.294707	0	1.02235	0
D6RAN8;Q9P0M9;H7C5U8;D6RE11;B3KN43	MRPL27	39S ribosomal protein L27, mitochondrial	5	5	5	5	64.5	64.5	64.5	10.474	93	30.629	29.512	30.6165	31.1078	30.4229	30.6523	30.3493	30.771	30.7614	31.2261	0.294402	0	0.454266	0
P07602;C9JIZ6;P07602-2;P07602-3;Q5BJH1;A0A0J9YXB8	PSAP	Prosaposin;Saposin-A;Saposin-B-Val;Saposin-B;Saposin-C;Saposin-D	6	23	23	23	46.6	46.6	46.6	58.112	524	32.8927	33.0057	33.6281	34.095	33.9845	34.3077	33.8725	33.8547	33.12	33.9212	0.294038	0	0.426131	0
Q07065	CKAP4	Cytoskeleton-associated protein 4	1	37	37	36	60.8	60.8	59.6	66.022	602	33.8326	33.5827	33.6752	33.7337	33.744	34.2956	33.8964	33.806	34.0637	33.9767	0.29401	0	1.867	0
Q9NSY1;H0Y9P1;Q9NSY1-2;Q9NSY1-3	BMP2K	BMP-2-inducible protein kinase	4	7	6	6	8.7	7.7	7.7	129.17	1161	25.612	26.888	25.2422	25.5422	25.7943	26.145	25.6176	25.9877	26.6192	26.1784	0.293815	0	0.405648	0
Q27J81-2;Q27J81;A0A0A0MQU1;Q27J81-3	INF2	Inverted formin-2	4	43	43	43	47.7	47.7	47.7	134.62	1240	29.9492	30.5453	30.3298	30.2201	30.4523	30.8879	30.3386	30.6103	30.4664	30.6624	0.293789	0	1.17062	0
P16219;E9PE82	ACADS	Short-chain specific acyl-CoA dehydrogenase, mitochondrial	2	13	13	13	36.2	36.2	36.2	44.297	412	27.7192	27.1135	27.6393	27.8907	27.4862	28.3844	28.0452	27.4332	27.8695	27.5802	0.292727	0	0.681215	0
Q58WW2;Q58WW2-2;Q58WW2-4;Q58WW2-3;F2Z305	DCAF6	DDB1- and CUL4-associated factor 6	5	8	8	8	11.3	11.3	11.3	96.291	860	25.9228	26.1881	24.9614	26.3836	26.004	25.6746	26.4764	26.3271	26.5423	25.901	0.292297	0.0857157	0.436456	0.0432836
P13667;C9JMN9	PDIA4	Protein disulfide-isomerase A4	2	40	40	40	58.4	58.4	58.4	72.932	645	32.8191	32.5363	33.1152	33.1439	33.1349	33.4315	33.1833	33.2851	33.2305	33.0789	0.291993	0	1.22295	0
Q16740;M0R208;A0A2R8YEF5	CLPP	ATP-dependent Clp protease proteolytic subunit, mitochondrial;ATP-dependent Clp protease proteolytic subunit	3	11	11	11	46.2	46.2	46.2	30.18	277	28.3732	28.8922	28.1825	28.5539	28.5847	28.6964	29.2073	29.1248	28.5382	28.4793	0.291903	0	0.780752	0
F5H619;Q86XA9;Q86XA9-2;H7C5W6;H0YIW3;Q86XA9-3;F8VQQ6;H0YHE0;H0YHS5	HEATR5A	HEAT repeat-containing protein 5A	9	33	33	33	21.9	21.9	21.9	222.7	2046	28.1827	29.1511	27.9945	28.0868	26.8386	28.4253	28.0955	27.9725	29.2689	27.9507	0.291839	0	0.277192	0
P42574;C9JXR7;A8MVM1	CASP3	Caspase-3;Caspase-3 subunit p17;Caspase-3 subunit p12	3	10	10	10	43	43	43	31.608	277	29.144	28.1915	29.2428	28.9286	29.0624	29.2853	29.1564	28.9885	29.4306	29.1663	0.291543	0	0.729897	0
P57081-2;P57081;P57081-3	WDR4	tRNA (guanine-N(7)-)-methyltransferase non-catalytic subunit WDR4	3	7	7	7	27.5	27.5	27.5	45.361	411	26.2045	25.98	27.1619	26.4623	24.6367	26.6693	26.6082	26.7322	26.0139	25.8731	0.290248	0.0981182	0.261419	0.0595719
P08579	SNRPB2	U2 small nuclear ribonucleoprotein B	1	11	9	9	51.6	44.9	44.9	25.486	225	29.9742	30.5336	30.3936	30.9881	30.3199	30.8128	30.6834	30.5806	30.6444	30.9382	0.290009	0	0.855567	1.35974e-16
Q15545;A0A096LPC3	TAF7	Transcription initiation factor TFIID subunit 7	2	9	9	9	28.1	28.1	28.1	40.259	349	26.3144	25.5377	26.989	26.6615	26.2862	26.5816	26.6196	26.8048	26.3219	26.9038	0.288589	0	0.519189	0
E9PAK5;O75064	DENND4B	DENN domain-containing protein 4B	2	8	8	8	9.6	9.6	9.6	133.41	1218	25.7229	26.0213	25.6043	25.8075	25.3975	26.0614	26.4082	26.1821	25.8327	25.5114	0.288485	0	0.801728	0
Q9NRF8	CTPS2	CTP synthase 2	1	12	9	9	22.7	16.7	16.7	65.677	586	27.1194	27.1963	26.2936	24.9172	27.2583	27.0672	26.5853	26.6911	27.2645	26.6188	0.288442	0.122268	0.246431	0.0693427
Q9BVK6	TMED9	Transmembrane emp24 domain-containing protein 9	1	10	10	9	38.7	38.7	31.5	27.277	235	30.4659	30.7827	30.6597	30.5713	30.4485	30.7931	30.9039	30.4766	31.1781	31.015	0.287727	0	1.2011	0
Q9Y2Q3;Q9Y2Q3-3;Q9Y2Q3-2;E9PFN5;C9JNT3;Q9Y2Q3-4	GSTK1	Glutathione S-transferase kappa 1	6	12	12	12	63.7	63.7	63.7	25.497	226	30.7212	30.604	30.6549	30.5686	30.8924	30.6515	30.7495	31.291	31.1865	31.0007	0.287623	0	1.17916	0
P63218	GNG5	Guanine nucleotide-binding protein G(I)/G(S)/G(O) subunit gamma-5	1	3	3	3	67.6	67.6	67.6	7.3184	68	28.5841	28.3373	29.2583	28.7821	29.3594	28.8319	28.3064	29.5218	29.512	29.586	0.287377	0	0.404496	0
Q9Y6N5;H3BNX3;H3BMS6;H3BNP9;A0A1B0GXB4;H3BV36	SQRDL	Sulfide:quinone oxidoreductase, mitochondrial	6	18	18	18	46.9	46.9	46.9	49.96	450	29.4583	26.6711	28.2606	28.8752	29.4065	28.8326	29.2664	29.8405	28.0553	28.1128	0.287178	0	0.184565	0
Q9NZW5;B8ZZG1;C9J4Q3;C9JGI8;F8WCD2	MPP6	MAGUK p55 subfamily member 6	5	27	27	24	53.5	53.5	49.6	61.116	540	30.0969	30.4565	30.0508	30.2768	28.8689	30.7568	30.4713	30.008	30.0614	29.8865	0.286829	0	0.39648	6.7987e-17
Q96GK7;C9JGM0;C9J5B6	FAHD2A	Fumarylacetoacetate hydrolase domain-containing protein 2A	3	13	13	4	55.7	55.7	13.7	34.596	314	29.8532	29.6984	29.4566	29.3586	28.6346	29.895	29.4204	29.1055	29.7555	30.2584	0.286671	0	0.455833	6.7987e-17
B1AHR1;A0A2R8Y4H2;Q9UH03-2;Q9UH03;B1AHR2	SEPT3	Neuronal-specific septin-3	5	7	7	7	29.6	29.6	29.6	33.601	294	27.0228	27.0446	27.0735	26.9931	27.0943	26.8976	27.5524	27.5206	27.6022	27.0866	0.286199	0	1.08934	0
P60842;J3KT12;P60842-2;J3KTB5;J3QS69;J3QL43;J3QR64;J3KSZ0;J3QLN6;J3QKZ9;J3KS25;J3KS93;J3KT04;J3QQP0;E7EMV8;J3QL52;E9PBH4;F8WE11	EIF4A1	Eukaryotic initiation factor 4A-I	18	28	28	9	70.2	70.2	30	46.153	406	32.2805	32.5836	32.4903	32.4521	31.936	32.8244	32.5617	32.5715	32.4709	32.7412	0.285455	0	1.21243	0
G3V5N8;Q9HBF4-3;Q9HBF4;Q9HBF4-2	ZFYVE1	Zinc finger FYVE domain-containing protein 1	4	14	14	14	20.5	20.5	20.5	88.422	789	26.8491	27.0388	26.9715	27.2531	26.8008	26.807	27.253	27.7982	27.1027	27.3782	0.285129	0	0.808739	0
P48637;A0A2R8Y430;A0A2R8Y5T7;P48637-2;A0A2R8Y6Q7;A0A2R8Y7I7;A0A2R8YF34;A0A2R8Y2X9;A0A2R8Y6Y6;A0A2R8Y4V9;A0A2R8Y790;A0A2R8Y446;A0A0S2Z4J7;A0A2R8Y2F2	GSS	Glutathione synthetase	14	26	26	26	62.2	62.2	62.2	52.384	474	31.3514	31.7819	31.1642	31.1535	31.2447	31.5025	31.5537	31.3896	31.5349	32.14	0.28499	0	0.841909	1.35974e-16
Q13432;Q13432-2;C9JSK0;K7EN86;K7EJU3;J3QQT8;REV__G3V4V5;REV__Q9ULT8;REV__A0A087X2H1	UNC119	Protein unc-119 homolog A	9	8	7	7	44.6	40.8	40.8	26.962	240	25.1942	26.0718	26.5612	26.2918	25.7395	26.9409	26.6523	26.0031	25.7331	25.9509	0.2843	0	0.383289	0
Q9P0R6;G3V4I5;G3V368	GSKIP	GSK3-beta interaction protein	3	5	5	5	63.3	63.3	63.3	15.648	139	28.0246	29.2346	27.8991	28.6886	28.7785	28.7456	28.8245	28.4822	29.0691	28.9251	0.284193	0	0.49661	0
P61009	SPCS3	Signal peptidase complex subunit 3	1	5	5	5	28.9	28.9	28.9	20.313	180	29.8773	29.5142	30.076	29.8277	30.2393	30.2439	29.9259	30.1047	30.4622	30.2177	0.283978	0	1.01516	0
Q676U5;E7EVC7;Q676U5-3;Q676U5-2;Q676U5-5;Q676U5-4;C9JAY7;C9J1B2;C9JK97;C9J8C6	ATG16L1	Autophagy-related protein 16-1	10	12	12	12	30.1	30.1	30.1	68.264	607	26.071	25.7771	26.1327	25.9997	26.7077	26.4104	26.2497	26.5294	26.516	26.4025	0.283949	0	0.924596	1.35974e-16
Q9H936;E9PJH7;A0A0D9SFE1;A0A0D9SEI9;K4DIB8;K4DIA8;E9PS95;K4DIB6;K4DIB3;A0A0D9SFA8;K4DIB0;K4DIA2;A0A0D9SG84;E9PI74;E9PQ36;Q9H1K4;E9PJY0;A0A0A6YYN8;K4DIB4	SLC25A22	Mitochondrial glutamate carrier 1	19	16	16	16	59.8	59.8	59.8	34.47	323	30.7858	30.3607	30.2325	30.6849	30.5282	30.7789	30.5268	30.8215	30.8485	31.0358	0.283897	0	1.21514	0
P09497-2;P09497;D6RJD1;H0Y9Q6	CLTB	Clathrin light chain B	4	9	9	9	30.8	30.8	30.8	23.181	211	29.4931	29.2303	29.547	29.3651	29.7586	29.264	30.0811	30.2229	29.6776	29.5677	0.283827	0	0.73344	1.35974e-16
I3L1Y9;Q96CP2;I3L4I0;I3L0R3;I3L231	FLYWCH2	FLYWCH family member 2	5	6	6	5	44.4	44.4	34.7	15.604	144	27.3875	27.059	27.0709	27.5076	27.5436	27.8683	27.875	27.3966	27.0634	27.7841	0.283756	0	0.754733	1.35974e-16
Q9NX74;E7EUN9;J3QLD5;I3L4Y9;H3BQX4;H3BM64;I3L4H0;I3L0K0;H3BMK6;I3L1K5;H3BRI6;H3BSF3;H3BTR3	DUS2	tRNA-dihydrouridine(20) synthase [NAD(P)+]-like	13	16	16	16	38.1	38.1	38.1	55.05	493	27.8794	27.5904	27.203	28.0518	27.3293	27.7087	27.431	28.08	27.8693	28.3773	0.282498	0	0.604769	0
Q9Y6I9;A0A087WTU3;C9JXQ7;C9JHH5;C9JL43;C9JUC3;C9J7N0	TEX264	Testis-expressed sequence 264 protein	7	8	8	8	27.5	27.5	27.5	34.188	313	27.0202	27.5171	26.9702	26.5876	26.8433	26.3573	27.3957	27.437	27.661	27.4989	0.282317	0	0.469305	0
Q8IWB1;X6RK76;REV__I3NI21;REV__I3L288;REV__Q96B96;REV__I3NI23;REV__Q96B96-2	ITPRIP	Inositol 1,4,5-trisphosphate receptor-interacting protein	7	10	10	10	19.4	19.4	19.4	62.059	547	27.6338	27.1113	26.9935	27.5672	26.3363	26.9578	27.2823	28.0266	27.584	27.2019	0.282137	0	0.431208	0
O94842-3;O94842-2;O94842;O15405-2;O15405;Q96NM4-3;Q96NM4;Q96NM4-4;Q96NM4-2;O94900	TOX4	TOX high mobility group box family member 4	10	11	11	11	24.2	24.2	24.2	63.594	595	27.2202	27.4048	27.6312	27.4694	27.5433	27.5717	27.9527	27.7984	27.6973	27.6545	0.281147	0	1.72941	0
Q9Y394;A0A087X0Z7;H0YJ66;Q9Y394-2;H0YJR8	DHRS7	Dehydrogenase/reductase SDR family member 7	5	16	16	9	58.1	58.1	37.8	38.298	339	30.0166	29.723	29.7045	29.9212	29.3843	29.7465	29.978	30.7051	30.1634	29.5611	0.280872	0	0.606594	0
E9PJM3;Q9UK99-2;Q9UK99;Q9UK99-3;G3V1E0;E9PL46;Q49AF1;B4E3U2	FBXO3	F-box only protein 3	8	9	9	9	26.7	26.7	26.7	49.153	430	27.3618	26.7037	27.2581	27.3118	27.7414	27.2245	27.5494	27.4511	27.5923	27.9621	0.280521	0	0.681266	0
P48723	HSPA13	Heat shock 70 kDa protein 13	1	14	14	14	37.2	37.2	37.2	51.927	471	28.8446	29.3846	29.0858	29.1593	29.4704	29.3275	29.5518	29.0797	29.7271	29.6596	0.280176	0	0.909291	1.35974e-16
O15145;C9JZD1;F8VR50	ARPC3	Actin-related protein 2/3 complex subunit 3	3	8	8	8	53.4	53.4	53.4	20.546	178	31.7042	31.7201	31.6332	31.6809	30.92	31.7538	31.7233	31.5439	32.04	31.9966	0.27985	0	0.804951	1.35974e-16
P00403	MT-CO2	Cytochrome c oxidase subunit 2	1	9	9	9	48	48	48	25.565	227	33.0867	31.602	33.0705	33.2536	32.9057	32.9538	33.0018	33.0906	33.2831	32.9882	0.279813	0	0.411497	0
Q9NZ08;Q9NZ08-2;H0Y9X5;D6RAL9	ERAP1	Endoplasmic reticulum aminopeptidase 1	4	31	31	31	37.2	37.2	37.2	107.23	941	30.797	30.9105	31.9952	31.4562	29.6631	29.9959	31.6767	31.4931	31.815	31.2367	0.279079	0	0.22347	0
O95425-4;O95425-3;O95425;O95425-2;A0A0J9YWY6	SVIL	Supervillin	5	58	58	58	35.2	35.2	35.2	244.52	2182	29.1296	28.6056	29.9937	29.4245	27.9825	29.7084	29.6521	28.9996	29.208	28.9612	0.27867	0	0.315697	0
Q15751;H0YNB1;H0YKW7;H0YLG2;H0YL74;H0YK45	HERC1	Probable E3 ubiquitin-protein ligase HERC1	6	27	27	27	7.5	7.5	7.5	532.22	4861	27.5085	28.1984	28.2057	27.9947	27.4682	27.8772	28.5009	27.5625	28.5233	28.3036	0.278403	0	0.530411	0
B1AH87;P30536	TSPO	Translocator protein	2	3	3	3	36.4	36.4	36.4	11.896	107	29.2844	31.9353	31.2125	31.5685	30.1273	31.0562	30.5004	31.0897	31.9719	30.8992	0.277868	0	0.20452	0
Q96G46;Q96G46-2;Q96G46-3;K7EJX8;K7EM42;K7EPA4;K7ER20;K7EQU9	DUS3L	tRNA-dihydrouridine(47) synthase [NAD(P)(+)]-like	8	16	16	16	34.8	34.8	34.8	72.593	650	27.4383	28.0767	27.6414	27.5544	27.6845	27.3387	28.0913	28.3129	28.3777	27.6626	0.277573	0	0.593863	0
Q9NU23;E5RJK7;E5RG38;G3V136	LYRM2	LYR motif-containing protein 2	4	4	4	4	30.7	30.7	30.7	10.449	88	27.6665	27.6281	26.6968	27.7104	27.0402	27.8098	27.9406	27.2782	27.5926	27.5057	0.276939	0	0.56634	0
P05204;A0A087WZE9;Q15651-2;Q15651	HMGN2	Non-histone chromosomal protein HMG-17;High mobility group nucleosome-binding domain-containing protein 3	4	3	3	3	16.7	16.7	16.7	9.3926	90	28.1638	29.64	32.9538	31.4932	29.8839	30.4017	30.1988	32.2865	32.1519	28.4803	0.276895	0	0.0944075	1.69967e-17
P30533;A0A3B3IRQ7;D6REW6	LRPAP1	Alpha-2-macroglobulin receptor-associated protein	3	21	21	21	47.1	47.1	47.1	41.465	357	28.9949	28.952	29.7869	29.763	29.8264	29.8816	29.4357	30.0441	29.7966	29.5485	0.27667	0	0.581375	0
Q71DI3	HIST2H3A	Histone H3.2	1	18	18	2	75	75	24.3	15.388	136	37.1642	36.8334	33.2344	36.9547	37.395	35.518	37.0539	36.7292	36.7526	36.9053	0.275475	0	0.126904	0
A0A024R216;Q9Y3E1;H3BPQ6;H3BPM9	HDGFRP3	Hepatoma-derived growth factor-related protein 3	4	6	4	4	32	19.7	19.7	22.619	203	28.3571	28.23	28.4223	28.5074	28.7667	29.4171	28.6507	28.3278	28.6418	28.6206	0.274888	0	0.673805	1.35974e-16
B7Z2R7;Q5T8D3-2;Q5T8D3-3;Q5T8D3;Q5T8D3-4;X6RDD7;Q5T8E0;A0A087X0B8;K7EM05;Q8NC06;Q8NC06-2	ACBD5	Acyl-CoA-binding domain-containing protein 5	11	12	12	11	25.2	25.2	23.5	58.792	523	26.2692	26.4823	26.1803	25.0859	26.6188	26.3868	25.913	26.3749	26.7985	26.5371	0.274755	0	0.40056	0
Q8IUE1;Q8IUE0	TGIF2LX	Homeobox protein TGIF2LX;Homeobox protein TGIF2LY	2	11	11	11	53.1	53.1	53.1	26.675	241	29.1356	28.9013	29.2584	29.0376	28.1975	28.8753	29.2909	29.3407	29.3885	29.0082	0.274628	0	0.635274	0
Q4G0X4;E9PRT1;E9PJJ5;E9PMS5;E9PK99	KCTD21	BTB/POZ domain-containing protein KCTD21	5	6	6	6	28.8	28.8	28.8	29.643	260	26.1944	25.9625	24.775	26.0204	26.2106	25.9105	26.0794	26.0607	26.2728	26.2125	0.274601	0.146024	0.435087	0.0466522
Q15904;A0A0C4DGX8;A6QRJ1;A6NLC6;H7C2Y8;H7C0T7;F2Z3L8	ATP6AP1	V-type proton ATPase subunit S1	7	12	12	12	27.4	27.4	27.4	52.025	470	28.8788	28.9604	28.8675	29.2596	28.9817	29.4908	29.0698	28.9245	29.4314	29.4031	0.274337	0	1.13821	0
Q8IUX4;Q9HC16-3;Q8IUX4-2;Q8IUX4-3;Q9HC16	APOBEC3F	DNA dC->dU-editing enzyme APOBEC-3F	5	5	4	4	14.7	11.5	11.5	45.02	373	26.2269	25.7337	27.3858	26.9456	26.243	27.2739	27.5434	26.799	26.399	25.888	0.273669	0	0.275616	0
Q9H7E9-2;A0A3B3IT54;Q9H7E9;A0A3B3IRR6;A0A3B3ITA3	C8orf33	UPF0488 protein C8orf33	5	6	6	6	36	36	36	26.448	242	28.4124	28.0519	27.3775	27.3763	27.8975	28.4448	27.515	28.484	27.7824	28.2565	0.273439	0	0.452405	0
Q9UEU0;Q9UEU0-2;H0YJL5;H0YJJ5;J3KMW2;G3V5I2	VTI1B	Vesicle transport through interaction with t-SNAREs homolog 1B	6	9	9	8	50	50	43.1	26.688	232	29.8364	29.5088	30.1315	29.6436	29.745	30.2772	30.1235	30.3915	30.0965	29.3429	0.273264	0	0.633326	0
Q08257;Q08257-3;A6NP24;C9JH92;Q08257-2	CRYZ	Quinone oxidoreductase	5	20	20	20	81.8	81.8	81.8	35.206	329	31.783	32.2973	31.7728	32.2383	31.9571	31.9318	32.1309	32.4509	32.5692	32.332	0.273255	0	0.908132	0
J3KS15;Q14197;J3QRF8	ICT1	Peptidyl-tRNA hydrolase ICT1, mitochondrial	3	9	9	9	45.8	45.8	45.8	21.905	192	29.622	28.2771	29.0081	29.1414	29.4931	29.2846	28.9625	29.5453	29.3437	29.7703	0.272932	0	0.462362	0
Q9NXN4-2;Q9NXN4	GDAP2	Ganglioside-induced differentiation-associated protein 2	2	10	10	10	25	25	25	56.048	496	25.8527	26.3729	25.802	25.8698	25.4299	26.5192	24.851	26.3122	26.3861	26.6234	0.272901	0.0251032	0.331933	0.058818
A0A0C4DGS0;A0A2Y9D025;P56556;R4GN43	NDUFA6	NADH dehydrogenase [ubiquinone] 1 alpha subcomplex subunit 6	4	10	10	10	53.9	53.9	53.9	15.136	128	31.8538	30.9685	31.3748	31.5634	31.4258	31.6967	32.0074	31.7418	31.4115	31.6929	0.272796	0	0.81939	0
P09601;B1AHA8	HMOX1	Heme oxygenase 1	2	10	10	10	50.3	50.3	50.3	32.818	288	28.248	28.2414	28.3697	28.6759	28.6223	29.1541	29.0892	28.5345	28.5184	28.2245	0.272682	0	0.670742	1.35974e-16
Q8WWN8;G5E9Y3;Q8WWN8-2;Q05CH1	ARAP3	Arf-GAP with Rho-GAP domain, ANK repeat and PH domain-containing protein 3	4	21	21	21	18.6	18.6	18.6	169.84	1544	27.2025	27.296	28.1064	27.6337	26.6155	27.4112	28.3289	27.8709	27.7055	26.8967	0.271812	0	0.345984	0
F5H4Q5;A5D8V6	VPS37C	Vacuolar protein sorting-associated protein 37C	2	5	5	5	63.5	63.5	63.5	17.143	148	25.9234	26.4326	25.5803	25.9912	26.1548	26.1389	26.4467	26.7739	26.0715	26.0104	0.271811	0	0.675654	1.35974e-16
Q9NTX5-6;Q9NTX5-2;Q9NTX5;Q9NTX5-3;H0Y5L2;J3KP84;E9PPG7;E9PRU6;F2Z2D6;E9PJS8;E9PLY6;Q9NTX5-5;H0YCS9;E9PIU8;H0Y525;Q9NTX5-4	ECHDC1	Ethylmalonyl-CoA decarboxylase	16	15	15	15	69	69	69	31.089	284	30.3838	30.7168	30.0332	30.1587	29.9923	30.2391	30.2784	30.6651	30.688	30.7711	0.271409	0	0.802053	1.35974e-16
Q86YM7;Q86YM7-2;Q86YM6;Q86YM7-3	HOMER1	Homer protein homolog 1	4	10	9	8	32.2	29.9	26.8	40.276	354	25.7205	26.7951	26.0447	25.9126	25.6791	25.9299	26.7752	25.3007	26.8611	26.6396	0.270887	0	0.323495	0
Q8WXE0-2;Q8WXE0;J3QRN1	CASKIN2	Caskin-2	3	11	11	11	14.7	14.7	14.7	118.16	1120	26.8656	27.0542	26.2241	25.8787	26.8317	26.7065	26.9399	26.955	26.2696	27.3378	0.270879	0	0.435869	0
Q9BZ67;Q9BZ67-2;Q9BZ67-3;E9PS62;Q9BZ68;E9PRP1;E9PRA3	FRMD8	FERM domain-containing protein 8	7	13	13	13	36	36	36	51.217	464	28.168	27.0503	27.4983	27.9138	27.5847	28.1554	28.1442	28.1533	27.4305	27.6853	0.270741	0	0.526919	0
O75368	SH3BGRL	SH3 domain-binding glutamic acid-rich-like protein	1	12	12	12	85.1	85.1	85.1	12.774	114	32.331	32.6637	32.8702	32.4933	31.6397	32.7213	32.7219	32.6496	32.919	32.3374	0.270251	0	0.561792	0
Q8TED0;Q8TED0-3;H0Y8P4;Q8TED0-2;D6RF65	UTP15	U3 small nucleolar RNA-associated protein 15 homolog	5	20	20	20	47.5	47.5	47.5	58.414	518	28.7633	29.0283	29.062	28.8881	28.4945	29.0616	29.4905	29.0722	29.0427	28.9201	0.27018	0	1.03258	0
A0A0A0MT60;Q5T1M5;Q5T1M5-2;X6RKW4;Q5T1M5-3	FKBP15	FK506-binding protein 15	5	15	15	15	16.4	16.4	16.4	136.27	1244	27.0985	26.9348	27.3157	27.1319	26.6619	27.3553	27.3884	27.1977	27.1429	27.4056	0.269395	0	1.23296	0
Q8N612;Q8N612-2;Q8N612-3	FAM160A2	FTS and Hook-interacting protein	3	14	14	4	23.6	23.6	6.1	105.57	972	25.2221	24.4107	24.9385	24.0541	25.1425	25.1137	25.1191	24.6792	24.9643	25.2351	0.268739	0.213635	0.419885	0.338801
P55347-2;P55347;E7EPN6;Q96KN3-2;Q96KN3	PKNOX1	Homeobox protein PKNOX1	5	3	3	3	8.9	8.9	8.9	44.628	405	24.86	24.9978	25.2994	25.1423	24.9967	25.5273	25.7423	25.096	25.1266	25.1478	0.268707	0.119124	0.77188	0.323606
Q8IZ52;Q8IZ52-4;Q8IZ52-2;F8W6H2	CHPF	Chondroitin sulfate synthase 2	4	11	11	11	17.5	17.5	17.5	85.466	775	25.4167	26.2643	25.8538	25.9518	25.7275	26.0043	26.1039	25.9285	26.714	25.8007	0.267423	0	0.619175	0
P41212;H0YG25	ETV6	Transcription factor ETV6	2	11	11	11	27.4	27.4	27.4	52.999	452	27.4959	27.6062	28.3629	27.7792	27.8069	28.5202	28.3677	28.07	27.7773	27.6521	0.267238	0	0.575364	0
B1ALK7;Q14155-1;A0A2R8YG42;Q14155-5;Q14155-6;Q14155-2;Q14155-3;Q14155;E7EUY6;E9PDQ5;E7EU80;C9JDI6;B1ANY6;F6SJA5;C9JAD7;E7ENL8	ARHGEF7	Rho guanine nucleotide exchange factor 7	16	21	21	17	33.3	33.3	29.9	79.831	705	27.0985	27.6036	27.7542	27.4473	27.7176	27.904	27.7367	27.8503	27.8336	27.6271	0.266115	0	1.13893	0
O75534-2;O75534;O75534-3;O75534-4;E9PLT0;E9PLD4;E9PNG3;E9PJK7;E9PKN4	CSDE1	Cold shock domain-containing protein E1	9	42	42	42	54	54	54	85.746	767	31.7232	31.5005	31.5964	31.447	30.8428	31.8454	31.5406	31.7637	31.557	31.7332	0.265992	0	0.846267	0
O60547;O60547-2	GMDS	GDP-mannose 4,6 dehydratase	2	13	13	13	46.2	46.2	46.2	41.949	372	28.1811	27.7204	27.2474	27.4458	27.8498	27.9749	28.0539	28.1638	27.4782	28.1032	0.265919	0	0.643786	0
Q96P48-3;Q96P48;E7EU13;Q96P48-2;Q96P48-4;Q96P48-1;Q96P48-7;A0A0A0MSJ2;Q96P48-5;F8WBT0;F5GWN4;F5GWQ2;H0YGD1	ARAP1	Arf-GAP with Rho-GAP domain, ANK repeat and PH domain-containing protein 1	13	31	31	31	26.5	26.5	26.5	160.99	1439	29.0213	29.2963	29.7389	29.6905	29.145	29.8298	29.8757	29.6578	29.8306	29.0274	0.265825	0	0.601724	0
S4R360;J3KPP0;S4R2Z7;Q9Y6G3	MRPL42	39S ribosomal protein L42, mitochondrial	4	5	5	5	58.6	58.6	58.6	14.882	128	29.0843	27.9619	28.7776	29.0317	29.2552	28.9838	29.0289	29.285	29.0352	29.1061	0.265673	0	0.537927	0
O75489;E9PS48;O75489-2;G3V194;E9PKL8;E9PJE7	NDUFS3	NADH dehydrogenase [ubiquinone] iron-sulfur protein 3, mitochondrial	6	17	17	17	63.3	63.3	63.3	30.241	264	31.7586	30.9313	31.8073	31.8122	31.834	31.9174	31.9876	32.1188	31.7593	31.6874	0.26544	0	0.693319	0
P16989;P16989-3;A0A0D9SEI8	YBX3	Y-box-binding protein 3	3	19	14	4	71	58.9	8.6	40.089	372	26.0675	26.9166	27.3798	26.8622	27.8651	26.3816	27.1424	28.0233	27.1139	27.7567	0.265304	0	0.268344	0
Q86WV7;Q96MW1;Q96MW1-2;K7ER24	CCDC43	Coiled-coil domain-containing protein 43	4	8	8	8	36.1	36.1	36.1	25.563	227	27.9672	28.0837	27.8029	27.9864	28.4705	28.2583	28.5829	28.2734	28.1613	28.3559	0.264214	0	1.0912	0
O15217;O15217-2;Q5JW88	GSTA4	Glutathione S-transferase A4	3	4	4	4	20.3	20.3	20.3	25.704	222	24.8773	24.417	24.9814	24.8899	25.6561	24.8262	25.0265	25.8739	24.8324	25.5779	0.263044	0.091475	0.399948	0.160085
Q9P0U3-2;Q9P0U3	SENP1	Sentrin-specific protease 1	2	5	5	5	8.9	8.9	8.9	73.351	643	25.19	25.1766	25.0328	25.2906	24.4246	25.7105	25.0274	25.4205	25.0333	25.2372	0.262849	0	0.641078	0
Q8WYP5;Q8WYP5-3;Q8WYP5-2;H7C4S1	AHCTF1	Protein ELYS	4	52	52	52	30.8	30.8	30.8	252.5	2266	29.476	29.7657	30.0096	29.4102	28.8176	29.8909	30.0034	29.6628	29.8887	29.3474	0.262836	0	0.537332	0
Q8N668;Q8N668-2;E9PE85;H7C377;H0Y7J4;H7C169	COMMD1	COMM domain-containing protein 1	6	10	10	10	77.9	77.9	77.9	21.178	190	29.5243	29.8393	29.463	29.8745	29.6226	29.6318	30.1702	30.0049	30.1177	29.7133	0.262819	0	1.04675	0
P05121;P05121-2	SERPINE1	Plasminogen activator inhibitor 1	2	9	9	9	28.4	28.4	28.4	45.059	402	27.0385	27.0734	26.0129	26.1906	25.7631	25.879	26.6899	27.2186	26.1191	27.4852	0.262676	0	0.268269	0
Q9HAV7	GRPEL1	GrpE protein homolog 1, mitochondrial	1	11	11	11	54.8	54.8	54.8	24.279	217	31.2415	31.0784	30.9148	31.1424	30.9894	31.246	31.4635	31.124	31.4638	31.3823	0.26265	0	1.76955	0
Q9H0Q0;C9JPE5;C9IYV6	FAM49A	Protein FAM49A	3	10	8	8	43	36.2	36.2	37.312	323	26.8825	26.9924	26.7048	27.1513	26.7011	27.4978	26.9197	27.1954	27.0015	27.1307	0.26259	0	1.08935	0
A0A1B0GUA8;Q9H1H9-3;Q9H1H9-4;Q9H1H9-2;Q9H1H9;H0Y9Z7;H0Y307;H0Y925	KIF13A	Kinesin-like protein KIF13A	8	12	8	8	7.6	5.4	5.4	207.22	1845	25.2372	25.6608	25.6248	25.2477	25.6847	25.5388	25.736	25.8801	25.6987	25.9136	0.262387	0	1.1926	0
P54274-2;P54274;E7EWM7;E5RFJ5	TERF1	Telomeric repeat-binding factor 1	4	6	6	6	15.8	15.8	15.8	48.239	419	25.6113	25.5646	26.0761	25.8466	25.6286	25.8017	26.5177	26.2009	25.8596	25.6565	0.261886	0	0.721119	0
Q96C01;E7EQY1;C9JF51;C9J2Y4	FAM136A	Protein FAM136A	4	8	8	8	45.7	45.7	45.7	15.641	138	30.0032	29.7609	29.5833	29.6829	29.3748	30.0477	29.641	29.8411	29.7388	30.4395	0.260623	0	0.756326	0
A0A087X1H5;Q15057;A0A0U1RQT1;H7C3K3;H7C3Q8;C9J8L1	ACAP2	Arf-GAP with coiled-coil, ANK repeat and PH domain-containing protein 2	6	12	12	12	21.5	21.5	21.5	88.02	777	26.374	26.0347	26.7165	26.5077	27.1366	26.8959	27.1855	27.1276	26.4529	26.4085	0.260166	0	0.493915	6.7987e-17
C9JQB1;C9J9V6;A0A0C4DG91;O75414;A0A2R8Y547;A0A2R8Y7V2;O75414-2;C9J1J2	NME6	Nucleoside diphosphate kinase;Nucleoside diphosphate kinase 6	8	6	6	6	46.1	46.1	46.1	16.188	141	25.8393	26.1473	26.3145	26.4389	26.2404	26.2818	25.9989	26.5196	26.6767	26.8043	0.260165	0	0.751792	1.35974e-16
A0A087WUW9;Q9NXU5;A0A0B4J222;R4GN67	ARL15	ADP-ribosylation factor-like protein 15	4	10	10	10	65.7	65.7	65.7	22.876	204	28.0916	28.8793	28.6987	28.6376	28.691	28.3265	29.2066	28.9647	29.3672	28.4277	0.258884	0	0.488919	6.7987e-17
Q9GZU8;H3BUL4;H3BMX9;H3BP64;H3BU93;H3BTP8;H3BSY6;H3BNK9;H3BQQ6;H3BTI2;Q6P4H7;H3BSF0;H3BN22;H3BPH9;H3BPF9	FAM192A	Protein FAM192A	15	13	13	13	48	48	48	28.912	254	29.3325	28.9332	28.9478	29.22	29.6259	29.9591	29.3448	29.4187	29.4285	29.2014	0.25861	0	0.712582	1.35974e-16
Q9H9Y6;Q9H9Y6-3;Q9H9Y6-2;Q9H9Y6-5;Q9H9Y6-4;H7C0D9;C9JS83;C9JJG2;F8WDS4;F8WAK7;F8WBB9;F8WCS3	POLR1B	DNA-directed RNA polymerase I subunit RPA2	12	29	29	29	29.9	29.9	29.9	128.23	1135	29.0302	28.6924	29.1108	29.0965	27.6008	28.9432	29.0131	29.1559	28.8292	28.8784	0.2578	0	0.394217	0
Q9BQS8;Q9BQS8-4;Q9BQS8-3;Q9BQS8-2;C9J2W6;H7BZ74	FYCO1	FYVE and coiled-coil domain-containing protein 1	6	27	27	27	24	24	24	166.98	1478	27.7315	28.0508	27.4055	27.6665	28.3628	28.325	28.4499	28.1882	27.4316	28.1076	0.257024	0	0.494674	0
Q01650;A0A0C4DGL4;H0YJ95;G3V4Z6;Q9UM01	SLC7A5	Large neutral amino acids transporter small subunit 1	5	9	9	8	19.1	19.1	17.8	55.01	507	29.942	31.2044	30.4666	30.4508	29.4314	30.4397	30.7462	30.1192	30.905	30.5692	0.256789	0	0.34452	0
Q9BYD2;Q5SZR1;A0A1W2PQB6;A0A1W2PS92;A0A1W2PPE5;A0A1W2PPK1;A0A1W2PRK9	MRPL9	39S ribosomal protein L9, mitochondrial	7	9	9	9	34.8	34.8	34.8	30.243	267	29.9781	29.0794	29.5922	29.6893	29.8943	30.0125	29.7637	29.8636	29.868	30.0078	0.256484	0	0.800935	1.35974e-16
P53007;B4DP62	SLC25A1	Tricarboxylate transport protein, mitochondrial	2	11	11	11	48.2	48.2	48.2	34.012	311	31.7832	32.0118	32.712	32.8146	32.789	32.947	32.8411	32.9608	32.4502	32.189	0.255508	0	0.437046	6.7987e-17
Q9NZD8;Q9NZD8-2;H0YMB7;H0YKB0;H0YLT5;H0YKM6;H3BRR0;H0YLW1;H0YML6;H0YLD7	SPG21	Maspardin	10	14	14	14	63	63	63	34.96	308	29.0399	29.2754	28.9662	29.3361	28.7405	29.7486	29.4766	29.215	29.029	29.1664	0.255479	0	0.781207	1.35974e-16
Q9H9J2	MRPL44	39S ribosomal protein L44, mitochondrial	1	14	14	14	43.1	43.1	43.1	37.535	332	30.8349	29.755	30.4019	30.6214	30.5803	30.7281	30.6951	30.7058	30.6966	30.6447	0.255363	0	0.689561	0
Q99618;J3KMY0;F5GX58;F8WDL1	CDCA3	Cell division cycle-associated protein 3	4	6	6	6	34	34	34	28.998	268	27.1643	26.9966	24.6606	26.7735	26.9518	26.4518	26.7455	26.7161	26.9904	26.9193	0.25525	0.0891252	0.213078	0.0393884
Q15035	TRAM2	Translocating chain-associated membrane protein 2	1	5	5	5	14.9	14.9	14.9	43.327	370	25.6973	25.781	26.4441	25.5914	25.755	26.1293	26.1962	26.291	26.349	25.5796	0.255239	0	0.607054	0
Q13217;X6R9L0	DNAJC3	DnaJ homolog subfamily C member 3	2	20	20	20	55.4	55.4	55.4	57.579	504	29.1886	29.1378	29.1132	29.4483	29.4101	29.811	29.5714	29.6424	29.3314	29.2177	0.255193	0	1.08785	0
Q86TU7;Q6NXR6;Q86TU7-3;Q86TU7-2;C9K0W5	SETD3	Histone-lysine N-methyltransferase setd3	5	14	14	14	28.6	28.6	28.6	67.256	594	26.2616	27.5765	26.8118	27.4217	27.4493	26.8788	27.3503	27.2407	27.6975	27.6274	0.25474	0	0.393947	0
Q03111	MLLT1	Protein ENL	1	8	8	8	15.7	15.7	15.7	62.055	559	26.4667	26.5182	24.6931	26.7701	26.4232	26.684	27.5773	26.0404	25.7305	26.1083	0.253814	0.0749223	0.202006	0.04153
Q96HY6;A0A0A0MRX2;Q96HY6-2	DDRGK1	DDRGK domain-containing protein 1	3	8	8	8	46.2	46.2	46.2	35.61	314	30.0146	29.1723	29.455	29.1311	29.6683	29.6119	29.7785	29.643	29.9537	29.7227	0.253676	0	0.733318	0
O43639;E7EPF5;E7ERP6;E9PEE2	NCK2	Cytoplasmic protein NCK2	4	15	15	14	48.9	48.9	46.1	42.915	380	27.1207	27.743	28.369	27.9669	27.1382	28.5369	28.1443	28.0942	27.4891	27.3417	0.253667	0	0.336151	6.7987e-17
P53396;P53396-2;P53396-3;K7EIE7;K7ESG8	ACLY	ATP-citrate synthase	5	60	60	60	62.6	62.6	62.6	120.84	1101	33.6149	34.1319	33.0206	33.3961	33.1898	33.3706	33.7424	33.9002	33.7677	33.8404	0.253612	0	0.568324	0
Q9HBI6;V9GYP6;F8W978;A0A0A0MQR0;P78329;V9GYA1;A0A0A0MR49;P78329-2;Q08477-2;Q08477;Q9HCS2	CYP4F11	Cytochrome P450 4F11	11	7	7	6	14.5	14.5	13	60.145	524	25.7862	24.1528	24.3615	25.5753	24.2253	25.3066	26.1223	25.421	24.071	24.4463	0.253174	0.102616	0.204383	0.107132
Q9BZF1-3;Q9BZF1-2;Q9BZF1;F8VQX7;F8VUA7;F8VVD3;F8VVE7;F8VZ43	OSBPL8	Oxysterol-binding protein-related protein 8;Oxysterol-binding protein	8	19	19	16	31.6	31.6	27.6	96.955	847	28.9111	28.1546	28.7445	28.9516	28.6009	28.7273	28.8406	28.9115	29.2628	28.8856	0.253019	0	0.759121	0
Q9BUE0	MED18	Mediator of RNA polymerase II transcription subunit 18	1	5	5	5	24	24	24	23.662	208	27.55	27.885	27.7794	27.7251	26.8751	27.5651	27.718	27.8696	28.0071	27.9199	0.252999	0	0.630659	0
A0A087WYN9;Q7Z478;H0Y8L1	DHX29	ATP-dependent RNA helicase DHX29	3	39	39	38	37.6	37.6	36.8	155.29	1370	29.7077	29.66	30.0865	29.861	28.7349	29.5512	30.0522	30.0148	29.8635	29.8313	0.25258	0	0.471979	6.7987e-17
P68543-2;P68543	UBXN2A	UBX domain-containing protein 2A	2	3	3	3	23.8	23.8	23.8	23.373	206	26.1806	26.6054	26.5102	26.5557	26.194	26.8629	26.5958	26.7451	26.5348	26.5678	0.252092	0	1.28044	0
P52565;J3KTF8;J3QQX2;P52565-2;J3KRE2;J3KRY1;J3KS60	ARHGDIA	Rho GDP-dissociation inhibitor 1	7	14	14	14	78.4	78.4	78.4	23.207	204	33.537	33.7232	33.7336	33.9839	34.018	33.8153	33.7981	34.3466	34.0087	34.2874	0.252051	0	0.912923	0
A0A0D9SFK2;Q92614-4;Q92614;Q92614-3;Q92614-2;Q92614-5;H0YEV9;A0A1B0GWJ6	MYO18A	Unconventional myosin-XVIIIa	8	66	66	66	39.4	39.4	39.4	231.1	2038	30.6412	30.1745	30.3674	30.5621	29.6391	30.8822	30.5841	30.3953	30.2379	30.5445	0.251928	0	0.58231	0
Q6AI08;K7EIX2;A0A087WXZ7;K7ELR8;K7ESP5;K7EKW7;K7EK31;K7ELA5;K7EKF5	HEATR6	HEAT repeat-containing protein 6	9	31	31	31	39.5	39.5	39.5	128.78	1181	29.8064	29.9901	28.2514	29.0325	29.7101	29.7813	29.9817	28.9744	29.7142	29.5983	0.251859	0	0.294475	0
P68036;P68036-3;P68036-2;A0A1B0GUS4	UBE2L3	Ubiquitin-conjugating enzyme E2 L3	4	13	13	13	73.4	73.4	73.4	17.861	154	34.0993	34.2971	34.3782	34.757	34.8252	34.4034	34.9143	34.402	35.0986	34.7977	0.251841	0	0.627061	0
P29375-2;P29375;E7EV89;F5H322;F5GZR8	KDM5A	Lysine-specific demethylase 5A	5	11	10	10	8.3	7.5	7.5	186.29	1636	26.3793	26.5882	26.6946	25.406	26.0971	26.4695	26.5936	26.705	26.3298	26.3263	0.251809	0	0.483057	6.7987e-17
Q9Y4P1-6;Q9Y4P1;Q9Y4P1-2;C9JIK8;Q9Y4P1-4;Q9Y4P1-3;H7C2A6;C9JQ72;C9J3C0;F2Z2K8;C9JVD5;C9J1C1;H0Y2Y0	ATG4B	Cysteine protease ATG4B	13	12	12	12	41.1	41.1	41.1	42.621	380	27.5081	28.0756	26.5262	27.4359	27.8313	27.3247	27.4999	27.7027	28.1381	27.967	0.251052	0	0.365753	0
Q86UE8-2;Q86UE8;Q86UE8-3;J3KRK0;J3QLK5;J3QS44;J3QR10;J3QS73;J3KST4	TLK2	Serine/threonine-protein kinase tousled-like 2	9	15	15	9	22.9	22.9	15.3	85.443	750	26.7889	26.4801	25.6225	27.1004	26.6225	26.8959	26.5289	26.4247	26.7027	27.3161	0.250778	0	0.379146	0
Q13425;Q13425-2;A0A140TA73;H0YCS0;A0A0G2JM75;J3KT21;H7BY41	SNTB2	Beta-2-syntrophin	7	18	18	18	40.9	40.9	40.9	57.949	540	28.6623	28.9336	28.0686	28.2428	28.0132	28.6922	27.9985	28.5598	29.1593	28.7641	0.250681	0	0.441895	6.7987e-17
Q08211;Q08211-2;REV__H0YA90;REV__Q7Z6J0-3	DHX9	ATP-dependent RNA helicase A	4	58	58	58	55.3	55.3	55.3	140.96	1270	34.6461	34.6919	35.0222	34.8147	33.6077	34.9327	35.0121	34.7948	34.8015	34.4923	0.250138	0	0.435674	6.7987e-17
Q12981;Q12981-1;Q12981-2;Q12981-3	BNIP1	Vesicle transport protein SEC20	4	13	13	13	56.1	56.1	56.1	26.132	228	28.304	29.1347	28.1192	28.3248	28.5696	28.5817	28.6598	28.8018	28.7604	28.899	0.25008	0	0.672071	0
A0A384DVU0;Q8IY17-2;Q8IY17-3;Q8IY17;Q8IY17-5;M0R2C2;M0QYT1;A0A2R8Y7E1;M0R2K2;M0QYF5;M0QZK5;M0R2H4;M0QXH7;Q6ZV29-2	PNPLA6	Neuropathy target esterase	14	33	33	31	33.7	33.7	32.5	149.92	1365	29.5429	30.6271	29.2165	29.2539	28.7799	29.269	29.3467	29.6921	30.2184	30.1425	0.249611	0	0.287285	0
P62070;P62070-4;P62070-3;P62070-2;E9PK85;E9PQ87;E9PQK5;E9PQC5	RRAS2	Ras-related protein R-Ras2	8	11	9	9	54.9	41.7	41.7	23.399	204	28.2113	29.6712	27.9657	28.2488	28.5452	28.6404	28.786	28.4273	29.0634	28.9711	0.249208	0	0.337217	6.7987e-17
Q13492-2;Q13492-5;Q13492;Q13492-3;Q13492-4;E9PKP6;E9PLJ8;H0YCY1;E9PI56;E9PK13;E9PJT1;E5RFU0;E5RHK9;E5RFC6;E5RK51;E5RIJ5;E5RGY9;E9PDG8;O60641-3;O60641-4;O60641	PICALM	Phosphatidylinositol-binding clathrin assembly protein	21	21	21	14	50.5	50.5	32.9	68.763	632	30.2976	30.9539	30.7793	30.8821	30.702	30.9378	31.0751	30.6676	31.063	31.1152	0.248784	0	0.938508	0
Q9NUQ3;Q9NUQ3-2;Q9BZA5	TXLNG	Gamma-taxilin	3	12	11	11	30.3	28.8	28.8	60.585	528	26.9664	26.7401	24.8647	27.0114	26.4815	26.6914	26.5357	26.7347	26.4739	26.8714	0.248595	0.0377102	0.253779	0.01948
Q9H6S0;D6RA70;D6RF50;D6R9T8	YTHDC2	Probable ATP-dependent RNA helicase YTHDC2	4	28	28	28	23.4	23.4	23.4	160.25	1430	28.635	28.564	27.5476	28.0987	27.3166	28.121	28.4151	28.7896	27.8373	28.2416	0.248541	0	0.353469	0
E7ERI8;E7EW49;O75122-3;A0A0U1RQI6;O75122-2;D6RBU8;C9J668;H7C4X8;H7C5M8;H7C4I5;H7C4M5	CLASP2	CLIP-associating protein 2	11	49	43	8	39.8	36.5	5.9	165.63	1513	26.892	26.6963	26.6618	26.2181	25.6123	26.6148	26.8631	26.467	26.4568	26.9209	0.248428	0	0.458733	6.7987e-17
Q8IWA4;Q8IWA4-3;H7C5H5;Q8IWA4-2;C9JXQ1	MFN1	Mitofusin-1	5	14	14	14	23.6	23.6	23.6	84.159	741	25.6143	26.3958	27.32	27.3128	26.7216	26.7439	27.1638	26.6274	26.9815	27.0898	0.248427	0	0.319837	0
P42694;J3QS41;P42694-2;A0A075B6R3;J3QRR8;J3KT20	HELZ	Probable helicase with zinc finger domain	6	29	29	29	20.3	20.3	20.3	218.97	1942	27.8424	27.805	27.3491	27.8094	27.5084	27.594	27.8606	28.0059	27.8987	28.1969	0.248373	0	0.946005	0
Q5QPM7;Q92530;Q5QPM9;H0Y555;F5H4Z3	PSMF1	Proteasome inhibitor PI31 subunit	5	10	10	10	45.6	45.6	45.6	28.956	263	29.2555	30.635	30.0402	30.3711	30.7974	30.6345	30.0803	30.4737	30.4906	30.6599	0.247972	0	0.376151	0
Q9H3S7;C9JD91;R4GMM7	PTPN23	Tyrosine-protein phosphatase non-receptor type 23	3	58	58	58	43.9	43.9	43.9	178.97	1636	31.0176	31.1677	30.8285	30.9853	30.8807	31.1156	31.3352	31.1151	31.3306	31.2201	0.247374	0	1.92374	0
P60953;P60953-1;Q5JYX0;A0A3B3IRV0;F8WET9;B1AH79;G3V4H1;G3V476	CDC42	Cell division control protein 42 homolog	8	12	11	11	63.9	58.1	58.1	21.258	191	33.0192	33.1148	33.2791	33.4455	33.1836	33.528	33.4626	33.4016	33.4207	33.4612	0.246374	0	1.92334	2.71948e-16
Q9NXA8-2;Q9NXA8;Q9NXA8-3;Q9NXA8-4	SIRT5	NAD-dependent protein deacylase sirtuin-5, mitochondrial	4	7	7	7	34.4	34.4	34.4	32.673	299	26.2938	26.8436	24.7511	25.8919	26.049	26.2371	26.4555	25.8558	25.7986	26.7137	0.246266	0.084536	0.259055	0.0610687
G8JLQ3;P78537-2;P78537;F8W099;F8W606;A0A087WSV2;F8W036;F8VP73	BLOC1S1	Biogenesis of lysosome-related organelles complex 1 subunit 1	8	4	4	4	52	52	52	8.5676	75	28.7693	28.1809	27.4122	27.2599	28.3251	28.7701	28.1039	27.9924	28.0712	28.241	0.246239	0	0.337351	0
Q9NX62;H0YBS3;H0YB38	IMPAD1	Inositol monophosphatase 3	3	14	14	14	52.4	52.4	52.4	38.681	359	28.7933	29.4293	28.9031	29.3341	29.1891	29.2234	29.4308	29.1819	29.6977	29.3456	0.246086	0	0.834622	0
Q92871;F8WFD5	PMM1	Phosphomannomutase 1	2	9	9	9	40.1	40.1	40.1	29.746	262	28.8796	29.0852	29.2466	29.1571	28.4176	28.5899	29.4794	29.6353	29.6732	28.6383	0.246036	0	0.385101	0
O43676;C9JKQ2	NDUFB3	NADH dehydrogenase [ubiquinone] 1 beta subcomplex subunit 3	2	3	3	3	28.6	28.6	28.6	11.402	98	30.7719	29.3338	30.9411	30.8477	30.693	30.863	30.7668	30.8732	30.5213	30.7905	0.245468	0	0.351763	0
P35914;P35914-3;P35914-2;H0Y2L7;G5E9S9;B7Z4D4;B7Z212;Q8TB92-5;Q8TB92-2;Q8TB92	HMGCL	Hydroxymethylglutaryl-CoA lyase, mitochondrial	10	11	11	11	42.8	42.8	42.8	34.36	325	29.7872	29.9631	29.7343	29.7031	29.7744	29.7951	29.8918	30.3833	30.335	29.7841	0.245419	0	0.92758	0
P51452;P51452-2;K7ES89;K7ELG5	DUSP3	Dual specificity protein phosphatase 3	4	9	9	9	61.6	61.6	61.6	20.478	185	31.0785	31.6117	31.3506	31.4589	31.1059	31.5407	31.8056	31.9854	31.4544	31.046	0.245304	0	0.630788	0
Q9Y3E7;Q9Y3E7-3;Q9Y3E7-2;Q9Y3E7-4;A0A140T963	CHMP3	Charged multivesicular body protein 3	5	7	7	7	28.4	28.4	28.4	25.073	222	30.0827	29.706	29.3883	30.0609	29.1367	30.1592	30.0769	29.7363	29.6505	29.9765	0.24497	0	0.558523	0
Q9HB40;Q9HB40-2;I3L4Z3;I3L506;I3L4Z9;I3L2N6	SCPEP1	Retinoid-inducible serine carboxypeptidase	6	12	12	12	31.4	31.4	31.4	50.83	452	30.0852	29.6997	29.9982	30.0987	29.855	30.5473	30.4542	30.5556	29.6746	29.7267	0.244334	0	0.539122	0
Q96RT7-3;Q96RT7;Q96RT7-2;E7EQL8;H7C2H5;H7C358	TUBGCP6	Gamma-tubulin complex component 6	6	14	14	14	13.3	13.3	13.3	198.76	1802	27.321	27.3246	25.3598	26.9113	27.1423	27.1606	27.3048	26.7789	26.664	27.3718	0.244215	0	0.255258	0
Q13129	RLF	Zinc finger protein Rlf	1	10	10	10	6.9	6.9	6.9	217.95	1914	26.3864	25.6697	24.9585	25.3537	25.0434	26.3617	25.4548	25.6861	25.8854	25.2421	0.243631	0	0.326894	0
A0A2Q3DP09;Q7Z3E5-2;Q7Z3E5;C9JW07;H7C3U7;H7BZY2;C9J535;H7BZA2;H7C2P6	ARMC9	LisH domain-containing protein ARMC9	9	10	10	10	18.6	18.6	18.6	75.578	665	26.9347	26.0732	26.6573	26.6707	26.796	26.9494	26.8313	26.7876	26.9136	26.8677	0.243534	0	0.845164	0
O00488;A9J4F5	ZNF593	Zinc finger protein 593	2	5	5	5	46.3	46.3	46.3	15.199	134	27.3338	27.1677	27.7872	28.0535	27.554	27.3258	27.6524	27.6875	28.4321	28.0144	0.243181	0	0.455914	0
Q8WUH6	TMEM263	Transmembrane protein 263	1	5	5	5	62.9	62.9	62.9	11.748	116	29.5575	29.952	29.4687	29.7562	29.2135	29.9956	29.1369	29.3297	30.3182	30.3828	0.243099	0	0.379253	6.7987e-17
Q9NZD2;F5H0U5;H0YFS9;F5GZ49	GLTP	Glycolipid transfer protein	4	9	9	9	48.3	48.3	48.3	23.85	209	26.9475	27.0657	26.8003	27.0597	27.3414	27.348	27.2072	27.2581	27.3165	27.2975	0.242544	0	1.52225	0
Q8TF42	UBASH3B	Ubiquitin-associated and SH3 domain-containing protein B	1	8	8	8	16.3	16.3	16.3	72.695	649	26.8064	26.0112	25.1224	25.8806	24.4113	25.9317	26.2547	26.1306	25.5572	25.5697	0.242405	0.131942	0.21576	0.0791273
Q96FZ2;E7EMP6;D6R9T3;D6RAZ3;D6RGK7;D6RAI0	HMCES	Embryonic stem cell-specific 5-hydroxymethylcytosine-binding protein	6	12	12	12	42.7	42.7	42.7	40.574	354	26.854	26.9696	26.4984	26.8862	26.5054	27.5116	27.0553	26.9957	26.6598	26.7021	0.242178	0	0.653782	0
O75179-2;O75179;H0YM23;O75179-7;O75179-6;O75179-4;O75179-3;A0A1W2PQ15;H0YLQ3;O75179-5	ANKRD17	Ankyrin repeat domain-containing protein 17	10	50	50	33	27.7	27.7	19.7	274.18	2602	29.193	29.9245	28.9359	29.0421	29.5704	29.6132	29.3848	29.3786	29.6762	29.8235	0.2421	0	0.576597	0
P10109	FDX1	Adrenodoxin, mitochondrial	1	5	5	5	28.8	28.8	28.8	19.393	184	29.3959	30.037	28.7186	29.6975	29.3768	29.4576	29.5626	29.8137	29.7733	29.8274	0.241744	0	0.488924	0
O00512	BCL9	B-cell CLL/lymphoma 9 protein	1	10	10	10	10	10	10	149.29	1426	26.6075	25.5936	25.8707	26.2132	26.432	26.5273	26.0096	26.1157	26.5078	26.7648	0.241622	0	0.484915	0
Q53H96;A0A0A0MQS1;Q53H96-2;B5MD87;F8WEI0	PYCRL	Pyrroline-5-carboxylate reductase 3	5	12	12	12	51.5	51.5	51.5	28.663	274	30.224	29.7442	30.3349	30.5102	30.2244	30.5218	30.5488	30.5765	30.0181	30.58	0.241492	0	0.730399	0
P61244-2;P61244;Q6V3B1;G3V563;G3V5L1;G3V2R5;P61244-3;P61244-4;G3V570;P61244-6;P61244-5	MAX	Protein max	11	4	4	4	27.8	27.8	27.8	17.202	151	26.3501	25.4286	25.7468	26.1027	25.9017	26.2942	25.5566	26.8837	26.1307	25.8714	0.241332	0	0.397272	6.7987e-17
Q96S66;Q96S66-2;Q96S66-3;Q96S66-4;Q5T1P5	CLCC1	Chloride channel CLIC-like protein 1	5	14	14	14	35.4	35.4	35.4	62.022	551	26.876	27.4414	26.901	27.0616	27.395	27.4995	26.8599	27.5328	27.5603	27.4283	0.241184	0	0.674131	1.35974e-16
J3KS81;Q8N511;J3KRW7	TMEM199	Transmembrane protein 199	3	6	6	6	55.2	55.2	55.2	14.209	125	26.3759	26.2571	25.8747	26.2771	26.4562	27.0298	25.2059	26.6034	26.5092	27.0985	0.241182	0	0.287079	0
H7BXD5;P28676;H7C2Z6;C9JIZ3;C9JWQ8;C9JV47	GCA	Grancalcin	6	9	9	9	49.5	49.5	49.5	22.109	198	29.6223	30.0112	29.7089	29.3816	29.7711	30.0942	29.6607	30.088	30.2292	29.6283	0.241075	0	0.767008	0
P48200;P48200-2;H0YNL8;H0YMA8;H0YL48;H0YN46;H0YLE0	IREB2	Iron-responsive element-binding protein 2	7	19	19	19	28.7	28.7	28.7	105.06	963	27.1745	27.0749	27.606	27.1504	27.8959	28.1231	27.6501	27.174	27.8605	27.2987	0.240938	0	0.47074	0
Q04941;Q04941-2	PLP2	Proteolipid protein 2	2	2	2	2	18.4	18.4	18.4	16.691	152	31.7615	31.693	31.5599	30.7523	30.0902	31.0337	31.3985	31.8133	31.3203	31.4956	0.240885	0	0.292818	0
P17275	JUNB	Transcription factor jun-B	1	3	3	3	11.5	11.5	11.5	35.879	347	27.2357	25.0938	25.9315	25.0434	26.0928	27.2706	26.7414	25.8352	24.8673	25.8869	0.240813	0.0885862	0.169826	0.0790301
O95298;E9PM14;A0A087WUM3;E9PQ53;O95298-3;O95298-2;E9PRJ5	NDUFC2	NADH dehydrogenase [ubiquinone] 1 subunit C2;NADH dehydrogenase [ubiquinone] 1 subunit C2, isoform 2	7	8	8	8	33.6	33.6	33.6	14.187	119	31.7888	30.2726	31.9907	30.7871	30.9845	31.8966	31.2274	31.5106	31.0433	31.3486	0.240534	0	0.2905	0
Q8NAT1	POMGNT2	Protein O-linked-mannose beta-1,4-N-acetylglucosaminyltransferase 2	1	13	13	13	32.9	32.9	32.9	66.615	580	27.9114	27.079	27.2454	27.6128	27.699	27.8301	27.6446	27.8332	27.8065	27.635	0.240378	0	0.773482	1.35974e-16
A0A087X2H1;Q9ULT8;H0YJP0;G3V4V5;H0YJD4;A0A087WVU6	HECTD1	E3 ubiquitin-protein ligase HECTD1	6	55	55	55	26.5	26.5	26.5	289.63	2614	29.3265	30.1067	29.2948	29.4621	28.4796	29.3837	29.7822	28.9404	29.9654	29.7949	0.239378	0	0.324441	0
Q96AQ6-2;Q96AQ6;Q96AQ6-3;Q5T173;F2Z2Z8	PBXIP1	Pre-B-cell leukemia transcription factor-interacting protein 1	5	16	16	16	28.6	28.6	28.6	77.683	702	27.4135	26.3697	27.6302	27.9661	28.6264	28.668	27.9239	27.7149	27.2293	27.6662	0.239262	0	0.221613	3.39935e-17
Q96LW7-2;Q96LW7	C9orf89	Bcl10-interacting CARD protein	2	8	8	8	41.5	41.5	41.5	20.625	183	28.3732	28.3468	27.8687	28.0358	27.8928	29.1176	28.2766	27.7933	28.2265	28.2987	0.239083	0	0.456512	0
A0A087WWF1;Q8WWX9	SELM	Selenoprotein M	2	4	4	4	36.1	36.1	36.1	16.081	144	28.294	29.4675	27.5638	28.4134	29.0918	28.3553	28.7113	27.9512	29.9882	29.0197	0.239007	0	0.200112	0
Q6P996-4;Q6P996-5;Q6P996;H3BND4;Q6P996-3;Q86XE2;Q6P996-2;Q6P474;J3KNK7;H3BNL6;Q6XYB5;H3BPV5;H3BM88;A0A0J9YXH6;H3BU11;H3BQ54	PDXDC1	Pyridoxal-dependent decarboxylase domain-containing protein 1	16	27	27	27	50.5	50.5	50.5	83.571	760	30.6808	30.6486	30.3725	30.5401	30.7417	30.2041	31.4108	30.7339	30.826	31.002	0.238627	0	0.551336	0
Q02252-2;Q02252;G3V4Z4	ALDH6A1	Methylmalonate-semialdehyde dehydrogenase [acylating], mitochondrial	3	23	23	23	51.7	51.7	51.7	56.227	522	30.8325	30.2272	30.8385	30.5493	30.3887	30.6394	30.9531	31.0612	30.6759	30.6982	0.238308	0	0.839477	0
P51572;P51572-2;A0A2R8Y5M6;C9JSP1;C9JQ75;C9J0M4;C9JMD7;C9JM14	BCAP31	B-cell receptor-associated protein 31	8	17	17	17	44.7	44.7	44.7	27.991	246	31.922	31.9717	32.3822	32.1336	32.469	32.2687	31.99	32.5664	32.487	32.755	0.237743	0	0.696853	0
P48444;B0YIW6;P48444-2;Q6P1Q5;E9PK34	ARCN1	Coatomer subunit delta	5	31	31	31	57.1	57.1	57.1	57.21	511	31.5237	31.5913	31.5624	31.7969	31.5414	31.7407	31.8389	31.5813	32.0547	31.9885	0.237717	0	1.37229	0
P12236	SLC25A6	ADP/ATP translocase 3;ADP/ATP translocase 3, N-terminally processed	1	24	9	5	65.8	30.9	13.1	32.866	298	30.3951	30.463	31.0863	30.5348	29.6779	30.8347	30.9993	30.507	30.6175	30.3867	0.237585	0	0.431054	6.7987e-17
O60568;H7C2S8;H7C2V1;H7C0B8;C9JU11;C9JIX5;H7C2A8	PLOD3	Procollagen-lysine,2-oxoglutarate 5-dioxygenase 3	7	35	35	35	64.2	64.2	64.2	84.784	738	30.9328	30.7917	30.8445	30.4269	30.9747	31.1381	30.7412	31.0896	31.1756	31.0134	0.237445	0	1.03315	0
Q9HD26-2;Q9HD26;F5H1Y4;Q9HD26-3	GOPC	Golgi-associated PDZ and coiled-coil motif-containing protein	4	15	15	11	45.2	45.2	31.9	49.721	454	26.8126	27.459	26.3631	26.4349	26.4339	26.9163	26.1926	26.4838	27.3109	27.7869	0.237356	0	0.285605	0
Q8TCY9-3;Q8TCY9-4;Q8TCY9-2;Q8TCY9;C9J0W2;C9JKA8;F8WCC3	URGCP	Up-regulator of cell proliferation	7	8	8	8	10.5	10.5	10.5	96.665	856	24.6641	25.3335	25.2228	25.8839	24.5753	24.878	25.179	25.2265	25.7805	25.7989	0.236684	0	0.344651	0
Q9HC78-2;Q9HC78;Q96K62;C9JCX0;M0QZ57	ZBTB20	Zinc finger and BTB domain-containing protein 20	5	8	8	8	19.2	19.2	19.2	73.4	668	26.428	26.4397	26.1216	26.11	25.4457	26.312	26.9522	26.1123	26.3872	25.964	0.236556	0	0.435812	0
Q96CV9;Q96CV9-3;Q96CV9-2;A0A087WY28;H7C1H4;A0A087X2G2;X6RKL2	OPTN	Optineurin	7	24	24	24	48	48	48	65.921	577	28.3838	28.1686	28.4342	28.2381	28.4865	28.6049	27.9959	28.2166	28.9551	29.1207	0.236417	0	0.499778	0
Q96T60;M0QYH2;A0A0D9SFL2;Q96T60-2;M0QYI1;A0A0D9SFD6;A0A0D9SEV0;M0R000;A0A1B0GU66;M0QX49;A0A1B0GW61;A0A1B0GW17;M0R097;A0A0D9SFU1	PNKP	Bifunctional polynucleotide phosphatase/kinase;Polynucleotide 3-phosphatase;Polynucleotide 5-hydroxyl-kinase	14	23	23	4	53.2	53.2	10.4	57.076	521	26.6169	25.0172	27.2543	26.4101	26.459	27.4229	26.3699	26.8307	25.8715	26.444	0.236317	0.0737062	0.208893	0.0496418
Q6YN16;Q6YN16-2	HSDL2	Hydroxysteroid dehydrogenase-like protein 2	2	21	21	21	58.6	58.6	58.6	45.394	418	29.7961	29.8866	29.5004	29.6789	29.3031	30.0007	29.4859	29.7379	30.1839	29.9366	0.235997	0	0.75554	0
Q9NXS2;Q9NXS2-3;K7EQG1	QPCTL	Glutaminyl-peptide cyclotransferase-like protein	3	14	14	14	55.2	55.2	55.2	42.924	382	28.4381	28.2597	27.7977	28.0746	28.054	27.8956	28.2737	28.0826	29.1635	28.3875	0.23575	0	0.44409	0
Q6IAA8;F5GX19;F5H3Y3;H0YFI1;F5H479	LAMTOR1	Ragulator complex protein LAMTOR1	5	10	10	10	81.4	81.4	81.4	17.745	161	31.7531	32.1164	32.0013	31.9802	31.7382	32.2854	32.2819	32.3871	32.0799	31.7323	0.235506	0	0.898484	0
Q8WVT3;A0A0J9YXQ9;Q53QD4;A0A0G2JQW1;H7C0T3;H7C1E5;H7C0K3;H7C2F7;H0Y550;H7C373	TRAPPC12	Trafficking protein particle complex subunit 12	10	9	9	9	13.5	13.5	13.5	79.374	735	25.4446	24.7915	25.798	25.7145	25.8014	25.836	25.6927	25.7097	26.0604	25.4278	0.235305	0.0699095	0.497382	0.0266816
O95983-2;O95983;K7EIE8;A0A0A0MTS6;A0A087X1H1;A0A087WT34	MBD3	Methyl-CpG-binding domain protein 3	6	10	10	10	51.7	51.7	51.7	29.014	259	30.0597	29.4573	29.7373	29.8229	30.1449	30.5178	30.2583	30.0596	29.7061	29.8567	0.235268	0	0.606078	0
Q8N3D4;E9PIH6;A0A0U1RQH4;H0YDZ9;C9JEP1	EHBP1L1	EH domain-binding protein 1-like protein 1	5	40	40	37	37	37	35.3	161.85	1523	29.0366	28.7488	28.769	28.6153	28.442	28.916	28.7202	29.1158	29.0343	29.0018	0.235261	0	1.07998	0
Q8TDH9;H3BN57;A0A0D9SEU2;A0A0A0MTN6;G5E931;Q8TDH9-2;Q8TDH9-3	BLOC1S5	Biogenesis of lysosome-related organelles complex 1 subunit 5	7	4	4	4	25.7	25.7	25.7	21.609	187	25.1312	25.0003	25.721	24.4525	25.8663	25.5772	25.2744	25.8364	25.0127	25.6447	0.2348	0.054608	0.342492	0.0435029
Q92990;Q92990-2;M0QXG8	GLMN	Glomulin	3	16	16	10	34.2	34.2	22.2	68.207	594	27.9772	28.1968	27.5786	28.0195	27.5112	27.9654	28.1081	28.1117	27.9897	28.2819	0.234718	0	0.846104	0
Q53FT3;A0A087WYW7;E9PPG8;E9PJB2	C11orf73	Protein Hikeshi	4	6	6	6	27.9	27.9	27.9	21.627	197	29.2294	28.7569	28.4912	28.6807	28.8955	29.0806	29.0795	29.1743	28.6869	29.2046	0.234422	0	0.775644	1.35974e-16
Q8TEA8;A0A2R8Y6X2;A0A2R8YCT7	DTD1	D-tyrosyl-tRNA(Tyr) deacylase 1	3	10	10	3	63.2	63.2	14.8	23.423	209	27.6546	27.5851	28.5176	28.0605	28.3734	27.7725	28.1863	28.4851	28.4335	28.4837	0.233997	0	0.467307	0
C9J4X5;Q9H160-2;Q9H160	ING2	Inhibitor of growth protein 2	3	3	2	2	23.9	18.8	18.8	16.069	138	25.8746	25.4615	25.9835	26.0592	25.6565	26.0901	26.125	26.1789	26.118	25.6928	0.233886	0	0.868053	1.35974e-16
Q13601;Q13601-2	KRR1	KRR1 small subunit processome component homolog	2	14	14	14	37.5	37.5	37.5	43.664	381	30.3748	30.2043	29.3246	29.7883	29.4335	30.0981	30.2725	29.9596	30.0036	29.9603	0.233719	0	0.511704	0
Q9Y4B6-2;Q9Y4B6;Q9Y4B6-3	VPRBP	Protein VPRBP	3	43	43	43	38.1	38.1	38.1	168.93	1506	30.9125	30.7846	30.4819	30.408	29.8808	30.5683	31.1703	30.5064	30.7212	30.6664	0.232931	0	0.510882	0
A0A0B4J2A0;Q9UHJ6	SHPK	Sedoheptulokinase	2	11	11	11	32.6	32.6	32.6	51.504	478	26.4206	26.3188	26.2559	26.4287	27.2111	26.9908	26.7257	26.6242	26.794	26.6638	0.23267	0	0.610075	0
P07858;E9PKQ7;E9PNL5;E9PHZ5;E9PLY3;E9PSG5;E9PQM1;E9PR54;E9PJ67;E9PCB3;E9PS78;E9PIS1;E9PL32;E9PKX0;R4GMQ5	CTSB	Cathepsin B;Cathepsin B light chain;Cathepsin B heavy chain	15	16	16	16	53.1	53.1	53.1	37.821	339	32.7786	32.1432	32.5858	32.4992	32.352	33.0747	32.9282	33.1468	31.786	32.5857	0.232509	0	0.380737	0
P30085;P30085-3;Q5T0D2;P30085-2	CMPK1	UMP-CMP kinase	4	14	14	14	62.2	62.2	62.2	22.222	196	31.3249	31.2356	31.1248	31.2769	31.4085	31.4211	31.2791	31.3479	31.7129	31.7706	0.232186	0	1.17208	0
Q9NRV9;A0A3B3IRV5;F5GWX2;H0YG71	HEBP1	Heme-binding protein 1	4	11	11	11	76.2	76.2	76.2	21.097	189	30.2359	30.4085	30.1452	30.4409	31.0425	30.5566	30.878	30.8541	30.6286	30.5165	0.232156	0	0.659946	0
P34896-2;P34896;P34896-3;P34896-4;J3KRZ5;J3KRK5;A0A087WTD8	SHMT1	Serine hydroxymethyltransferase, cytosolic	7	19	18	18	50.5	47.3	47.3	49.027	444	28.3847	28.3822	27.9505	27.9473	28.0826	28.29	28.0244	28.71	28.1963	28.6872	0.232094	0	0.688208	0
Q9UPN4-2;Q9UPN4;I3L2J8;Q9UPN4-3;I3L2X7;I3L4M5;I3L316	CEP131	Centrosomal protein of 131 kDa	7	46	46	46	47.1	47.1	47.1	121.85	1080	29.2677	29.291	28.8407	28.9988	29.6771	29.3839	29.2832	29.6908	29.1814	29.6965	0.232093	0	0.64216	0
Q9HDC9;H0Y512;Q9HDC9-2	APMAP	Adipocyte plasma membrane-associated protein	3	23	23	23	66.1	66.1	66.1	46.48	416	32.5524	32.9853	32.6408	32.6335	32.656	32.7362	32.8173	32.882	33.2699	32.9223	0.231949	0	1.06538	0
Q96AX1;A0A2R8YF87;H3BMM5;F5H6Y0;F5H2X5;A0A2R8Y5U3;F5H7N5	VPS33A	Vacuolar protein sorting-associated protein 33A	7	24	24	24	46.6	46.6	46.6	67.61	596	28.5872	28.678	28.3937	28.71	28.64	29.0196	28.7874	28.9121	28.7202	28.7289	0.231886	0	1.69125	2.71948e-16
H9KVB4;O15417;O15417-2;H7C0N9;H7C177;O15417-3	TNRC18	Trinucleotide repeat-containing gene 18 protein	6	12	12	12	5.5	5.5	5.5	314.46	2968	26.3002	25.0092	26.1723	26.2299	24.6792	26.0915	26.0044	25.9064	25.7547	25.7926	0.231766	0.0262502	0.275064	0.0274327
Q96BM9;A0A087X2J2	ARL8A	ADP-ribosylation factor-like protein 8A	2	11	5	5	64.5	24.7	24.7	21.416	186	27.8884	28.0885	27.4584	27.6777	27.4143	28.4349	27.9115	27.7079	27.8679	27.7621	0.231361	0	0.620529	0
Q9H488;Q9H488-2	POFUT1	GDP-fucose protein O-fucosyltransferase 1	2	15	15	15	63.9	63.9	63.9	43.955	388	30.5267	30.2898	30.355	30.0914	30.4275	30.6504	30.4209	30.5992	30.6586	30.5158	0.230885	0	1.56054	2.71948e-16
Q8TDM6;Q8TDM6-4;Q8TDM6-2;A0A0A0MSL1;Q8TDM6-3;Q8TDM6-5;A0A0J9YYG8;R4GMQ2	DLG5	Disks large homolog 5	8	38	38	38	24.3	24.3	24.3	213.87	1919	28.6705	28.4175	28.3716	28.6539	28.3087	28.734	28.6293	28.7478	28.4846	28.9807	0.230832	0	1.1551	0
P21266;A0A0A0MTN3	GSTM3	Glutathione S-transferase Mu 3	2	18	18	16	77.8	77.8	70.7	26.559	225	31.3842	31.8129	31.093	31.5095	31.3992	31.4459	31.2203	31.0907	32.5144	32.0814	0.230788	0	0.340636	6.7987e-17
A0A1W2PS30;A0A1W2PP71;Q96MP8-2;Q96MP8;C9JTB6;A0A1W2PQL2;A0A1W2PQ65;A0A1X7SBW1;A0A1W2PQB2	KCTD7	BTB/POZ domain-containing protein KCTD7	9	3	3	3	13.9	13.9	13.9	27.362	238	25.3809	25.3905	24.9232	25.3764	25.733	25.249	25.723	25.8485	25.663	25.4742	0.230736	0.0140206	0.693411	0.00351386
O15144;C9JTV5;G5E9J0;H7C3F9;G5E9S7	ARPC2	Actin-related protein 2/3 complex subunit 2	5	24	24	24	77.3	77.3	77.3	34.333	300	33.0731	33.0829	32.2489	32.9291	31.7876	32.8535	32.833	32.5862	32.9026	33.0992	0.230568	0	0.375342	0
Q14790-9;Q14790-2;Q14790;Q14790-4;Q14790-3;A0A0A0MS31;Q14790-8;Q14790-7;E7ETB7;E7EQ06;Q14790-6;Q14790-5;H7C0E2;E7EQ01;E7EVN1;C9JB29;H7BZM4	CASP8	Caspase-8;Caspase-8 subunit p18;Caspase-8 subunit p10	17	17	17	17	45	45	45	61.835	538	29.2484	29.39	29.2011	28.9421	29.1342	29.3898	29.2992	29.2782	29.6303	29.4679	0.229933	0	1.33803	0
P07099;B1AQP9;B1AQP8	EPHX1	Epoxide hydrolase 1	3	23	23	23	65.3	65.3	65.3	52.948	455	31.1825	31.0377	31.2438	31.3106	31.12	31.5508	31.3062	31.0657	32.0106	31.1104	0.229815	0	0.626454	0
P41236;E7EMN6;Q6NXS1;E7EUI7	PPP1R2	Protein phosphatase inhibitor 2;Protein phosphatase inhibitor 2-like protein 3	4	8	8	8	28.3	28.3	28.3	23.015	205	29.1977	28.748	28.5137	28.9735	29.1298	29.4812	29.2297	28.9607	28.8183	29.2214	0.229758	0	0.665547	0
P82094;P82094-2;A0A2R8Y7M0;F8WF45	TMF1	TATA element modulatory factor	4	21	21	21	23.3	23.3	23.3	122.84	1093	28.1153	28.5054	27.3764	27.3838	28.1614	27.4875	28.1794	27.7671	28.6162	28.6406	0.229694	0	0.305344	0
A0A3B3ISP1;Q92625;A0A3B3ITU5;Q92625-2;F8VVQ4	ANKS1A	Ankyrin repeat and SAM domain-containing protein 1A	5	29	29	28	29.8	29.8	29.1	129.9	1194	28.3783	28.4362	27.7572	28.0948	28.1786	28.0671	27.8535	28.3971	28.9299	28.7459	0.229682	0	0.448391	0
Q9NP92	MRPS30	28S ribosomal protein S30, mitochondrial	1	12	12	12	40.1	40.1	40.1	50.364	439	28.1561	27.1575	27.5868	28.1265	27.7365	28.4594	27.6139	27.7757	27.8899	28.1705	0.229178	0	0.438773	0
Q9P2E3;Q5JXR6;Q5JXR5;Q9P2E3-2;Q5JXR7	ZNFX1	NFX1-type zinc finger-containing protein 1	5	21	21	21	14.7	14.7	14.7	220.22	1918	27.6148	27.2194	27.1626	26.8058	26.2614	27.2852	27.629	26.8017	27.1181	27.3748	0.229001	0	0.382907	0
Q96S59;Q96S59-2;Q96S59-3	RANBP9	Ran-binding protein 9	3	9	9	8	16.9	16.9	14.5	77.846	729	26.4602	26.5538	27.1225	26.7749	26.7039	26.4762	26.6183	27.1874	27.4611	27.0167	0.228911	0	0.500045	0
Q86W50;I3L362;Q86W50-2;I3L3W3;I3L4V1;K7EKQ8	METTL16	Methyltransferase-like protein 16	6	11	11	11	22.4	22.4	22.4	63.62	562	26.7039	26.3314	26.7316	27.0242	27.1278	27.1695	27.0062	27.2593	26.2423	27.3859	0.228893	0	0.421425	6.7987e-17
Q9Y2T2	AP3M1	AP-3 complex subunit mu-1	1	15	15	13	55.3	55.3	50.5	46.939	418	28.2222	28.6613	28.6664	28.4968	28.7237	28.4325	29.1519	28.6832	28.8218	28.8252	0.228857	0	0.793843	0
P51970	NDUFA8	NADH dehydrogenase [ubiquinone] 1 alpha subcomplex subunit 8	1	10	10	10	72.1	72.1	72.1	20.105	172	30.8311	29.6917	30.6803	30.5562	30.4167	30.9629	30.7511	30.9374	30.2709	30.3977	0.228832	0	0.427064	0
Q9HCU8-2;Q9HCU8;A0A087WWV3	POLD4	DNA polymerase delta subunit 4	3	3	3	3	44.3	44.3	44.3	8.8679	79	26.7226	26.1584	26.6017	24.5954	25.8296	26.253	26.6524	26.088	25.6203	26.437	0.228593	0.0748629	0.216787	0.0449069
O15173;O15173-2;U3KQM0;D3DNX8	PGRMC2	Membrane-associated progesterone receptor component 2	4	11	10	10	39.9	39.9	39.9	23.818	223	31.0139	31.3455	30.6204	30.6098	31.0772	31.1637	31.242	31.2371	31.3426	30.8242	0.228585	0	0.68092	0
Q9P032	NDUFAF4	NADH dehydrogenase [ubiquinone] 1 alpha subcomplex assembly factor 4	1	8	8	8	49.1	49.1	49.1	20.266	175	28.6107	29.1185	28.54	28.7881	28.3841	28.6774	29.0617	29.1568	29.1968	28.4914	0.228569	0	0.585126	0
O15269;A0A2R8Y4S0;A0A2R8Y6A2;O15269-2;A0A2R8Y763	SPTLC1	Serine palmitoyltransferase 1	5	17	17	17	46.7	46.7	46.7	52.743	473	29.407	29.3895	28.882	29.4225	29.4526	29.6532	29.3367	29.5214	29.6687	29.5136	0.228039	0	0.994186	0
Q96IJ6;Q96IJ6-2;A0A087WUI8;F8WD54;A0A0U1RRC2;C9JAH0;C9J255	GMPPA	Mannose-1-phosphate guanyltransferase alpha	7	16	16	16	50	50	50	46.291	420	30.2543	30.0729	29.9484	30.2743	30.41	30.4519	30.4146	30.3676	30.3103	30.5554	0.227952	0	1.4345	0
Q96MH6;E5RGT2;Q96MH6-2;E5RHU1;Q49A68;H0YC64;E5RJN2;E5RJI9;H0YAY9;H0YAX4;E5RJ96	TMEM68	Transmembrane protein 68	11	6	6	6	23.8	23.8	23.8	37.424	324	26.1063	26.0445	25.8236	24.2326	25.9967	26.0389	25.378	25.6596	26.1704	26.096	0.22784	0.126603	0.227047	0.0851679
O00264;O00264-2	PGRMC1	Membrane-associated progesterone receptor component 1	2	12	12	11	62.1	62.1	57.4	21.671	195	32.8052	32.3837	33.0682	32.5892	32.6443	32.7115	33.3236	33.1512	32.5156	32.9244	0.227151	0	0.594048	0
Q8WXF7-2;Q8WXF7;G3V5T4;G3V4Y8	ATL1	Atlastin-1	4	17	16	16	41.4	39.4	39.4	63.054	553	28.4389	29.0397	28.303	28.2481	27.7896	27.4772	28.8897	28.681	29.3263	28.5787	0.226712	0	0.256891	0
A0A024R4E5;Q00341;Q00341-2;H0Y394;H7C0A4;C9JIZ1;C9J5E5;H7BZC3;H7C2D1;C9JZI8;C9JHZ8;C9JES8;C9JHS7;C9JT62;C9JK79;C9JBS3;C9JEJ8;C9JHN6;C9JQ82;C9JMQ6;H7C3D0;C9JHS9;C9J739	HDLBP	Vigilin	23	67	67	67	58.9	58.9	58.9	141.44	1268	33.1568	33.0189	32.4693	33.1204	33.2226	33.4704	33.1128	32.9727	33.1101	33.4544	0.226469	0	0.662255	0
Q5GLZ8-2;Q5GLZ8;Q5GLZ8-3;Q5GLZ8-6;H0Y6K7;D6RCL5;Q5GLZ8-4;Q5GLZ8-5	HERC4	Probable E3 ubiquitin-protein ligase HERC4	8	38	38	38	47.2	47.2	47.2	117.7	1049	29.6997	30.2279	30.0579	30.0955	29.5385	29.9596	30.1825	30.2148	30.268	30.1261	0.226299	0	0.836109	0
Q9UIQ6;Q9UIQ6-3;Q9UIQ6-2	LNPEP	Leucyl-cystinyl aminopeptidase;Leucyl-cystinyl aminopeptidase, pregnancy serum form	3	31	31	31	35.2	35.2	35.2	117.35	1025	29.6836	30.4819	29.9244	29.5799	29.2742	28.8777	30.111	30.2111	30.6819	30.1934	0.226233	0	0.259216	0
O75394	MRPL33	39S ribosomal protein L33, mitochondrial	1	2	2	2	38.5	38.5	38.5	7.6191	65	29.6434	27.9225	28.8881	28.4175	29.1278	29.4571	29.1492	29.2339	28.7602	28.5277	0.225761	0	0.279975	0
Q8IYU8;A0A0A0MTD5	MICU2	Calcium uptake protein 2, mitochondrial	2	10	10	10	31.8	31.8	31.8	49.666	434	27.1705	27.6808	27.4055	27.5743	27.6547	27.8443	27.9871	27.6552	27.4453	27.6818	0.225586	0	0.901753	0
Q9NV96;Q9NV96-2;Q9NV96-3;Q3MIR4	TMEM30A	Cell cycle control protein 50A	4	9	9	9	23.5	23.5	23.5	40.683	361	26.9815	26.7836	27.6725	27.4354	27.7343	27.4756	27.0928	27.6002	27.6241	27.9417	0.225429	0	0.441298	6.7987e-17
Q9H1B7	IRF2BPL	Interferon regulatory factor 2-binding protein-like	1	27	27	22	43.6	43.6	38.1	82.658	796	30.8466	30.0111	31.274	30.8857	30.4201	31.0037	31.2546	30.6874	30.6798	30.9385	0.225311	0	0.421905	0
Q9HB90;Q9NQL2-2	RRAGC	Ras-related GTP-binding protein C	2	10	10	4	30.1	30.1	14.3	44.223	399	25.4972	26.3364	26.7318	26.0861	25.8984	26.4361	26.427	26.7199	26.2531	25.8394	0.225131	0	0.398892	6.7987e-17
Q93008-1;Q93008;O00507-2;H7C2M9	USP9X	Probable ubiquitin carboxyl-terminal hydrolase FAF-X	4	94	94	54	44	44	27.6	290.46	2554	31.2728	31.7509	31.1877	31.303	30.2147	31.3177	31.2617	31.2076	31.4404	31.6258	0.224815	0	0.378716	0
Q9Y679;Q9Y679-3	AUP1	Ancient ubiquitous protein 1	2	15	15	15	47.3	47.3	47.3	45.786	410	29.1999	28.6826	28.6636	29.0958	29.1789	29.0428	29.3142	29.5477	28.9209	29.1189	0.224733	0	0.687856	0
D6REX3;O94979-3;O94979-9;O94979-2;O94979;O94979-8;O94979-6;O94979-10;O94979-4;D6RHZ5;H7BXG7;O94979-7;H0YAB3;O94979-5;H0Y8V7;H0Y9K1;H0Y9T9;H0Y8W8;D6RE64;D6RCQ9;H0YAF5;H0Y9V3;D6RBT0;D6RHE8	SEC31A	Protein transport protein Sec31A	24	47	47	47	43.2	43.2	43.2	136.22	1251	32.848	32.6637	32.3023	32.3109	32.7365	32.8288	32.5984	32.6731	32.924	32.9603	0.224668	0	0.891416	0
Q9Y3C6	PPIL1	Peptidyl-prolyl cis-trans isomerase-like 1	1	7	7	7	42.2	42.2	42.2	18.237	166	30.6592	31.5023	30.391	30.9478	30.9525	30.685	30.9473	30.9579	31.3957	31.5903	0.224652	0	0.407953	0
A0A1B0GVW0;O75787-2;O75787;A0A1B0GVB9;A0A1C7CYW4;B7Z1I9;A0A1B0GTB0;A0A1B0GTU8;A0A1B0GUT7;A0A1B0GWJ8;H7C3E1;A0A1B0GVC7;B7Z413;A0A1B0GWD6;A0A1B0GU12;A0A1B0GW13;A0A1B0GVI9;A0A1B0GV60;H7C240;A0A1B0GV24;A0A1B0GVZ1;A0A1B0GUV3	ATP6AP2	Renin receptor	22	14	14	14	45.2	45.2	45.2	38.386	345	29.6263	29.8905	30.1894	30.2033	30.005	30.4133	30.1115	30.1481	30.3081	30.0548	0.224247	0	0.949852	0
P51570;P51570-2;K7ERJ9;K7EII7;K7ERN9	GALK1	Galactokinase	5	20	20	20	64.5	64.5	64.5	42.272	392	30.5571	29.9392	29.8895	30.0927	30.1153	30.3599	30.7063	30.1283	29.7487	30.7713	0.224147	0	0.463665	6.7987e-17
P48960-2;P48960-3;P48960	CD97	CD97 antigen;CD97 antigen subunit alpha;CD97 antigen subunit beta	3	13	13	13	22.5	22.5	22.5	81.742	742	28.8315	28.3619	28.4761	28.2997	28.3857	28.9646	28.8556	28.7196	28.6671	28.2656	0.223506	0	0.744871	0
P78362;P78362-2;H7C521;C9J2M4;C9JWF7;F8WBW4	SRPK2	SRSF protein kinase 2;SRSF protein kinase 2 N-terminal;SRSF protein kinase 2 C-terminal	6	15	12	9	29.7	25.4	20.1	77.526	688	26.5488	26.3044	26.6299	25.7286	25.979	26.3456	26.1981	26.4662	26.7031	26.5948	0.223417	0	0.554477	0
Q9NQ88;A0A0U1RQD1	TIGAR	Fructose-2,6-bisphosphatase TIGAR	2	14	14	14	77.4	77.4	77.4	30.062	270	30.7799	31.6612	30.8642	31.0007	31.3686	31.121	31.1327	31.3203	31.4344	31.7825	0.223271	0	0.51066	0
P52888;K7EP46;K7EKB6;K7EL02;P52888-2;K7EMU4;K7EIK4;K7EL32	THOP1	Thimet oligopeptidase	8	26	26	26	42.1	42.1	42.1	78.839	689	29.5134	29.6594	29.5698	29.3843	29.353	29.2967	29.9571	29.8428	29.606	29.8923	0.223006	0	0.871762	0
Q6GQQ9;Q6GQQ9-2;Q5SZ59	OTUD7B	OTU domain-containing protein 7B	3	10	10	9	16.4	16.4	14.9	92.525	843	25.82	25.711	25.6843	25.8002	26.0663	26.0295	25.9468	25.7277	26.1916	26.2997	0.222699	0	0.997482	0
O95394;O95394-3;O95394-4;J3KN95;A0A087WT27;D6RCQ8;H0Y8I3;D6RF77;D6RCD1;D6RIS6;H0Y987;D6RC77	PGM3	Phosphoacetylglucosamine mutase	12	18	18	18	42.8	42.8	42.8	59.851	542	29.9044	30.2937	29.8282	29.7129	29.6263	29.8336	29.9512	29.8882	30.442	30.3631	0.22251	0	0.635498	0
Q9NQ50	MRPL40	39S ribosomal protein L40, mitochondrial	1	11	11	11	51.5	51.5	51.5	24.49	206	29.326	28.6107	29.5687	29.6816	29.7594	29.6752	29.5358	29.445	29.5715	29.8315	0.222506	0	0.471428	0
P23919;P23919-2;H7C312;H7BZ20;G5E9E9;H7C3A4	DTYMK	Thymidylate kinase	6	20	20	20	78.8	78.8	78.8	23.819	212	32.4106	31.8957	31.43	32.3561	32.5637	32.636	32.4339	32.3052	32.1817	32.211	0.22235	0	0.45664	6.7987e-17
Q8N983-4;H0Y6Y8;B1AL05;Q8N983-3;Q8N983-2;Q8N983;Q8N983-6;Q8N983-7;H0YBU8;M0R051	MRPL43	39S ribosomal protein L43, mitochondrial	10	8	8	8	59.7	59.7	59.7	17.853	159	31.0398	29.8488	31.1084	30.8367	30.707	31.0855	30.8944	31.0299	30.7231	30.919	0.222216	0	0.429621	0
O75165;A0A3B3IRM0;H0Y8Q2;H0YA63	DNAJC13	DnaJ homolog subfamily C member 13	4	81	81	81	45	45	45	254.41	2243	31.6538	31.483	31.3682	31.5114	31.4184	31.7644	31.7682	31.7382	31.6972	31.5769	0.222011	0	2.21457	0
O75529;O75529-2	TAF5L	TAF5-like RNA polymerase II p300/CBP-associated factor-associated factor 65 kDa subunit 5L	2	8	8	8	18.5	18.5	18.5	66.155	589	25.1494	25.8084	25.2978	24.8077	24.1189	25.6123	25.0711	25.1786	25.1733	25.256	0.221811	0.147227	0.287459	0.119748
Q96SU4-7;Q96SU4-2;Q96SU4;Q96SU4-6;Q96SU4-3;Q96SU4-5;Q96SU4-4;H0YE19;A0A096LPC8;E9PK98;E9PKX6;H0YCW0;E9PJ80;E9PLH0;E9PNR1;G8JLK0	OSBPL9	Oxysterol-binding protein-related protein 9	16	19	18	18	30.5	29.5	29.5	81.165	719	28.9872	28.5809	28.8027	29.0787	28.8067	28.7801	29.2616	29.0538	29.2881	28.9811	0.22171	0	0.921725	0
P22059;H0YCV6;A0A0A0MSB4;Q6ZN50;Q969R2-6;Q969R2-3;Q969R2-2;Q969R2;H7C1R2;H7C368;H7C428;Q969R2-5;Q969R2-4	OSBP	Oxysterol-binding protein 1	13	27	27	27	38.2	38.2	38.2	89.42	807	30.217	30.3197	29.9454	29.964	30.0627	30.2279	30.3362	30.0341	30.551	30.4675	0.22157	0	1.02874	0
Q9Y3C8	UFC1	Ubiquitin-fold modifier-conjugating enzyme 1	1	10	10	10	66.5	66.5	66.5	19.458	167	30.3076	30.2132	30.0419	29.8867	30.1385	30.4376	30.3739	30.5566	30.641	29.6841	0.22108	0	0.575351	0
P35270;REV__Q16649	SPR	Sepiapterin reductase	2	14	14	14	65.9	65.9	65.9	28.048	261	31.9797	31.5381	31.5228	31.7863	31.7505	31.8375	31.974	32.4407	31.4577	31.9726	0.220995	0	0.598684	0
Q5VW36;S4R3N8;S4R450	FOCAD	Focadhesin	3	28	28	9	21	21	5.6	200.07	1801	26.3261	27.6439	25.6666	26.2015	25.534	26.3823	26.3436	26.2529	27.0968	26.4009	0.220871	0	0.222139	3.39935e-17
Q7Z7E8;Q7Z7E8-2	UBE2Q1	Ubiquitin-conjugating enzyme E2 Q1	2	10	10	9	31.5	31.5	28.9	46.126	422	27.026	27.3095	26.687	27.0995	26.9663	27.3959	27.4114	26.8954	27.4675	27.022	0.220798	0	0.721021	0
Q9Y3L5;F6U784;A0A087X2C3	RAP2C	Ras-related protein Rap-2c	3	9	5	4	58.5	32.2	24	20.745	183	28.6146	28.7092	28.7225	28.5259	28.1686	28.8156	28.5703	28.586	29.1172	28.7547	0.220598	0	0.800525	1.35974e-16
Q99943	AGPAT1	1-acyl-sn-glycerol-3-phosphate acyltransferase alpha	1	4	4	4	21.2	21.2	21.2	31.716	283	26.4476	25.8016	27.0323	26.6414	27.72	27.3178	27.197	27.0715	27.0485	26.1101	0.220423	0	0.23537	0
Q96H20;Q96H20-2;D6RJ86;D6RFY6;H0Y8S5;D6RBI1	SNF8	Vacuolar-sorting protein SNF8	6	8	8	8	48.4	48.4	48.4	28.864	258	28.094	28.2075	28.5433	28.4127	28.0352	28.334	28.5986	28.6223	28.541	28.2988	0.220392	0	1.00957	0
P02786;G3V0E5;H7C3V5;F8WBE5;Q9UP52-2;Q9UP52-3;Q9UP52	TFRC	Transferrin receptor protein 1;Transferrin receptor protein 1, serum form	7	34	34	34	51.8	51.8	51.8	84.87	760	33.0392	33.0952	33.264	33.2	33.1921	33.3836	33.3348	33.6077	33.2024	33.3633	0.220284	0	1.68017	0
P26885;F5H0N4	FKBP2	Peptidyl-prolyl cis-trans isomerase FKBP2;Peptidyl-prolyl cis-trans isomerase	2	8	8	8	63.4	63.4	63.4	15.649	142	32.2378	32.8452	32.3668	32.5282	32.8577	32.3519	32.3845	32.8898	33.4204	32.89	0.22018	0	0.42913	0
Q9Y4R8;H3BU45	TELO2	Telomere length regulation protein TEL2 homolog	2	33	33	15	49.1	49.1	21	91.746	837	28.7006	29.6439	28.5451	28.7971	28.8379	29.2707	29.1684	28.9807	28.9685	29.2367	0.220102	0	0.512671	0
J3KNF8;H3BUX2;O43169;D6RFH4;J3QR91	CYB5B	Cytochrome b5 type B	5	5	5	5	59.3	59.3	59.3	16.694	150	31.5528	31.7549	31.6608	31.7797	32.0163	32.1994	31.7928	31.9551	31.9407	31.9766	0.219996	0	1.21551	0
Q92551-2;Q92551;C9JNA8	IP6K1	Inositol hexakisphosphate kinase 1	3	5	5	5	18.8	18.8	18.8	31.524	276	26.3174	26.5499	25.7272	25.8574	25.8569	26.5826	26.5094	25.9924	26.2849	26.0372	0.219504	0	0.52268	0
Q14012;H7C071;C9JES6;F8W6S9	CAMK1	Calcium/calmodulin-dependent protein kinase type 1	4	12	12	8	37.8	37.8	25.7	41.337	370	28.2981	28.5141	27.3866	28.0983	27.2631	28.5088	28.3076	27.208	28.3995	28.2318	0.219071	0	0.267006	0
B4DPR9;Q99551	MTERF1	Transcription termination factor 1, mitochondrial	2	5	5	5	15.3	15.3	15.3	43.641	379	24.9265	24.6768	25.2509	25.0398	25.4292	24.6343	24.9872	25.7279	25.1333	25.9358	0.219042	0.0451073	0.356714	0.116725
O60566;O60566-3;O60566-2;H0YMK5;H3BSN5	BUB1B	Mitotic checkpoint serine/threonine-protein kinase BUB1 beta	5	18	18	18	20.8	20.8	20.8	119.54	1050	27.1524	27.1022	27.4535	27.4258	26.8137	27.4945	27.4228	27.1778	27.6897	27.2571	0.218843	0	0.750331	0
Q12830-4;Q12830;E7ETD6;E9PE19;A0A2R8Y7Q1;Q12830-2;F5GXF5;A0A0A0MR81;J3QQK4;J3KSK9;F5H176;J3QQQ8	BPTF	Nucleosome-remodeling factor subunit BPTF	12	36	36	36	14.2	14.2	14.2	322.21	2903	28.4719	28.7638	28.7558	28.4004	28.0006	28.8304	29.1404	28.5007	28.5785	28.436	0.218721	0	0.54558	0
Q8N5X7;A0A3B3IRU0;A0A3B3ITM5;Q8N5X7-2	EIF4E3	Eukaryotic translation initiation factor 4E type 3	4	2	2	2	11.6	11.6	11.6	24.441	224	25.0639	26.2748	24.9728	25.6943	25.5777	25.4142	25.5138	25.3314	26.1713	26.2451	0.218471	0.11702	0.282495	0.1237
O15014;E7ERY8;O15014-2	ZNF609	Zinc finger protein 609	3	15	15	15	14.5	14.5	14.5	151.19	1411	26.4774	26.743	26.8334	27.5088	27.1315	27.5023	27.3569	26.9335	26.7894	27.2033	0.218255	0	0.454867	6.7987e-17
A0A1W2PNP0;Q969N2-5;Q969N2;A0A1W2PP57;A0A1W2PPC3;A0A1W2PPS0;Q969N2-4;A0A1W2PP53;A0A1W2PPR6;A0A1W2PQN1;A0A1W2PPQ7;A0A1W2PRZ8;Q969N2-6;F6W983;Q969N2-2;A0A1W2PR92;A0A1W2PQ52;A0A1W2PP13;A0A1W2PRH2;Q969N2-3;H7C2Y2;A0A1W2PQ29;A0A1W2PPI8;A0A1W2PQY1;A0A1W2PRV7;A0A1W2PRG1;A0A1W2PNW9;A0A1W2PSC5;A0A1W2PPK4;A0A1W2PRH8;A0A1W2PPU8;A0A1W2PR22;B7Z7C5;A0A1W2PP03;A0A1W2PNZ5;A0A1W2PNS2;A0A1W2PP98;A0A1W2PQL3;A0A1W2P…	PIGT	GPI transamidase component PIG-T	45	21	21	21	48.1	48.1	48.1	65.981	580	29.9588	30.1456	29.8943	30.4205	30.2078	30.0847	30.1772	30.4539	30.3179	30.6834	0.218027	0	0.793128	0
A0A2R8Y7Q9;A0A2R8Y5S9;Q9Y5P4-2;Q9Y5P4;Q9Y5P4-3;A0A2U3TZL3;A0A2R8YEK8;A0A2R8YE18;A0A2R8Y7C5;A0A2R8Y5H3;A0A2R8YEA4;A0A2R8YFI2;A0A2R8YE59;A0A2R8YFA1;A0A2R8YCI0;A0A2R8YDX6;A0A2R8Y773;H0Y9J1	COL4A3BP	Collagen type IV alpha-3-binding protein	18	15	15	15	36.4	36.4	36.4	64.357	566	27.3376	28.0407	27.7208	27.5659	27.1515	27.4056	27.7668	27.6718	28.1185	27.9435	0.217941	0	0.525845	0
Q8NBS9;Q8NBS9-2	TXNDC5	Thioredoxin domain-containing protein 5	2	20	20	20	51.4	51.4	51.4	47.628	432	32.4057	32.3938	32.3788	32.2877	32.524	32.4785	32.4891	32.3852	33.0534	32.6732	0.217884	0	0.9248	1.35974e-16
Q9UMN6	KMT2B	Histone-lysine N-methyltransferase 2B	1	10	9	9	5.2	4.9	4.9	293.51	2715	26.6861	26.3171	26.8962	26.4439	26.0747	26.5485	26.3896	26.4847	27.1806	26.9018	0.217482	0	0.493547	0
Q01433;H0Y360;Q01433-2;Q01433-5;Q01433-3;Q01433-4;H0YCL9;E9PJF6;H0YF16;E9PIJ1	AMPD2	AMP deaminase 2	10	36	36	35	41.9	41.9	40.8	100.69	879	31.9321	31.2087	31.1754	31.5812	31.1291	31.7028	31.5836	31.3881	31.7911	31.6483	0.217455	0	0.632519	0
O14545;F8VNX8;F8VWK2;F8VVF3;O14545-2	TRAFD1	TRAF-type zinc finger domain-containing protein 1	5	5	5	5	9.3	9.3	9.3	64.84	582	24.9207	24.8912	25.7047	24.7132	25.6567	25.812	25.5007	25.3479	25.1575	25.1527	0.216874	0.117203	0.36253	0.175215
P30101	PDIA3	Protein disulfide-isomerase A3	1	43	43	35	70.1	70.1	58.6	56.782	505	34.9435	34.8224	35.755	35.8036	35.7177	35.9725	35.7378	35.6121	35.5234	35.2796	0.216602	0	0.396456	6.7987e-17
Q9HCE1;Q5JR04;Q9HCE1-2;Q9HCE1-3	MOV10	Putative helicase MOV-10	4	50	50	50	60.3	60.3	60.3	113.67	1003	31.7416	31.8627	31.952	31.8581	31.449	31.6895	32.0173	32.071	32.2717	31.8926	0.215735	0	0.86494	0
Q9BS26	ERP44	Endoplasmic reticulum resident protein 44	1	17	17	17	47.5	47.5	47.5	46.971	406	31.6622	31.9533	31.8407	31.7749	32.0413	32.0706	32.0273	31.8272	32.2959	32.128	0.215288	0	1.18532	0
P15927;P15927-2;P15927-3;Q5TEJ7;Q5TEJ0	RPA2	Replication protein A 32 kDa subunit	5	11	11	11	69.6	69.6	69.6	29.247	270	30.6638	30.6639	30.569	30.7838	30.5548	30.8273	31.0299	30.8067	31.1	30.5465	0.214997	0	1.11994	0
Q7L1Q6;Q7L1Q6-4;Q7L1Q6-3;Q7L1Q6-2;C9IZ80;C9JFN4;C9J188;C9JWF5;C9JV57;H0Y503	BZW1	Basic leucine zipper and W2 domain-containing protein 1	10	24	23	23	65.6	64	64	48.043	419	31.5771	31.6915	31.6105	31.493	31.4637	31.9838	31.7017	31.5627	31.6171	32.0445	0.214801	0	1.11112	0
A0A3B3ISV3;P02462;P29400;P29400-2	COL4A1	Collagen alpha-1(IV) chain;Arresten;Collagen alpha-5(IV) chain	4	4	4	4	14.2	14.2	14.2	39.731	386	25.9326	25.2946	26.599	26.5665	27.4369	27.1894	26.3562	26.773	26.4294	26.1544	0.214545	0	0.215759	3.39935e-17
G3V599;Q96PC5-11;Q96PC5-10;Q96PC5-9;Q96PC5-14;Q96PC5-7;Q96PC5;Q96PC5-13;Q96PC5-5;Q96PC5-8;Q96PC5-12;Q96PC5-6;G3V5K6	CTAGE5	Melanoma inhibitory activity protein 2	13	23	23	9	17.2	17.2	7.1	151.72	1339	31.8526	31.3822	27.8507	30.8712	29.7888	29.4256	30.8523	30.7248	31.0365	30.7778	0.214266	0	0.103683	0
P00492	HPRT1	Hypoxanthine-guanine phosphoribosyltransferase	1	13	13	12	79.4	79.4	76.1	24.579	218	31.9367	31.9571	31.593	31.8408	31.559	31.9785	32.0332	32.1152	31.8845	31.9464	0.214249	0	1.29463	0
Q9HD15;R4GMW4	SRA1	Steroid receptor RNA activator 1	2	9	9	9	45.8	45.8	45.8	25.673	236	27.4462	27.0969	27.9768	27.8275	28.5223	28.0495	28.3659	28.3115	27.463	27.7509	0.214222	0	0.309864	0
E9PMR6;Q9NZN5-2;Q9NZN5	ARHGEF12	Rho guanine nucleotide exchange factor 12	3	15	15	15	11.8	11.8	11.8	161.91	1441	26.7831	27.1543	27.0619	26.5577	26.1037	26.9378	26.871	26.5304	27.2414	27.1483	0.213643	0	0.429268	0
Q12846;Q12846-2;C9JFM5;A0A087WWW0;H3BMK2	STX4	Syntaxin-4	5	10	10	10	52.5	52.5	52.5	34.18	297	29.4837	28.792	29.4326	29.1624	29.3944	29.6468	29.5546	29.58	29.036	29.5157	0.21361	0	0.619257	0
Q14847;Q14847-2;C9J9W2;Q14847-3;F6S2S5;K7ESD6;J3KSN1	LASP1	LIM and SH3 domain protein 1	7	17	17	16	64.8	64.8	60.9	29.717	261	33.0072	32.9343	32.8616	32.7315	33.0871	32.8051	33.2157	33.2296	33.2392	33.1977	0.213145	0	1.13621	0
O75382;O75382-4;O75382-2;A0A1W2PPI7;O75382-3;E9PMK8;E9PMW5;A0A0J9YY97;A0A0J9YW70;C9JVI3	TRIM3	Tripartite motif-containing protein 3	10	17	17	15	29.7	29.7	26.9	80.829	744	26.8856	26.9159	26.246	26.9982	26.9627	27.2679	27.216	26.9574	26.4866	27.1457	0.21304	0	0.498705	0
P60468;S4R3B5	SEC61B	Protein transport protein Sec61 subunit beta	2	3	3	3	37.5	37.5	37.5	9.9743	96	32.5502	31.8995	32.9666	32.4579	32.7873	32.6104	32.3832	33.3103	32.679	32.7426	0.212799	0	0.400826	6.7987e-17
O60701;O60701-2;O60701-3;E7ER83;E7ETF4;E7EV97;E7ER95;D6RHF4;E9PBD2	UGDH	UDP-glucose 6-dehydrogenase	9	31	31	31	74.3	74.3	74.3	55.023	494	32.2085	32.5109	32.0922	32.3022	32.5875	32.4394	32.3657	32.4454	32.8768	32.633	0.211787	0	0.84263	0
Q04760;Q04760-2	GLO1	Lactoylglutathione lyase	2	14	14	14	84.8	84.8	84.8	20.777	184	33.0722	34.0405	33.0389	32.9389	32.6947	32.9977	33.3212	33.0092	33.7751	33.7408	0.211747	0	0.318567	0
P98082-3;P98082;P98082-2;D6RFF7;D6REB1;D6RIA5	DAB2	Disabled homolog 2	6	13	13	13	21.2	21.2	21.2	80.227	749	26.8522	28.0672	26.6524	27.2573	27.0278	27.2689	27.3572	27.238	27.5973	27.4528	0.211465	0	0.367838	0
Q9UKF6;G5E9W3;C9JZH6	CPSF3	Cleavage and polyadenylation specificity factor subunit 3	3	23	23	23	43.4	43.4	43.4	77.485	684	29.1984	29.1656	29.3754	29.49	28.7867	29.6211	29.6979	29.1531	29.2636	29.3345	0.210813	0	0.653278	0
Q8WWQ0;H0Y4A7;H0Y4R9;H0Y500;H0Y5I9;H0Y463;Q6RI45-5;Q6RI45-2;Q6RI45	PHIP	PH-interacting protein	9	28	28	25	20.3	20.3	18.5	206.69	1821	28.4877	28.8787	29.1128	28.6895	28.4016	28.9695	29.2473	28.5916	29.0189	28.7967	0.210751	0	0.601731	0
A0AVT1;A0AVT1-2;H0Y8S8;A0AVT1-3;A0AVT1-4;H0Y9U5	UBA6	Ubiquitin-like modifier-activating enzyme 6	6	55	55	55	66.9	66.9	66.9	117.97	1052	33.4859	33.1652	32.7264	32.8175	33.4556	33.3057	33.2259	33.3662	33.3556	33.4507	0.210681	0	0.641243	0
Q7L2E3;H7BXY3;Q7L2E3-3;Q7L2E3-2;F6R0H4	DHX30	Putative ATP-dependent RNA helicase DHX30	5	66	66	66	68.1	68.1	68.1	133.94	1194	32.1132	31.9115	31.7684	32.0175	31.8385	32.2323	32.5283	32.0534	31.9173	31.9693	0.210278	0	0.866915	0
P30519;A0A087WT44;P30519-2;I3L159;I3L1F5;I3L276;I3L4P8;A0A1B0GXH0;I3L463;I3L1Y2	HMOX2	Heme oxygenase 2	10	16	16	16	63.9	63.9	63.9	36.032	316	30.5158	30.4855	30.4231	30.2722	30.3853	30.6598	30.7166	30.5034	30.456	30.7973	0.210267	0	1.58426	0
Q96RQ3;E9PHF7;F5GYT8;E9PG35;G5E9X5;F8WDI3	MCCC1	Methylcrotonoyl-CoA carboxylase subunit alpha, mitochondrial	6	13	13	13	26.8	26.8	26.8	80.472	725	27.3612	26.5096	27.7841	27.9815	27.5402	27.9224	27.4365	27.349	27.7265	27.7921	0.20999	0	0.328389	0
A8MVZ6;Q96G01-4;Q96G01-3;Q96G01;A0A087WYJ7;U3KQF7;F8VZX7;F8W056;Q96G01-2	GLYAT	Protein bicaudal D homolog 1	9	14	10	10	21	17	17	94.885	827	26.1125	24.313	26.454	25.9101	27.0943	26.3469	26.5451	26.4055	25.3788	26.256	0.209697	0.0751325	0.158133	0.04592
O75874;C9J4N6;C9JLU6;C9JJE5	IDH1	Isocitrate dehydrogenase [NADP] cytoplasmic	4	23	23	22	64.5	64.5	62.3	46.659	414	32.3184	32.6136	32.5273	32.4886	32.2038	32.6829	32.278	32.511	33.1178	32.6098	0.209562	0	0.663623	0
O43156	TTI1	TELO2-interacting protein 1 homolog	1	24	24	24	30.4	30.4	30.4	122.07	1089	29.3352	29.796	29.2686	29.5036	29.2468	29.7699	29.5503	29.4755	29.6068	29.7948	0.209423	0	0.93017	0
Q6P4R8-3;Q6P4R8;Q6P4R8-2;E9PQ59;E9PJG2;E9PJU3	NFRKB	Nuclear factor related to kappa-B-binding protein	6	15	15	15	13.9	13.9	13.9	138.87	1298	26.8991	26.4018	24.7557	26.1644	26.3575	26.4476	26.3864	26.2837	26.3453	26.1625	0.209407	0.0619499	0.23165	0.0403381
Q6ZS30;H7BZA0;Q6ZS30-1	NBEAL1	Neurobeachin-like protein 1	3	6	6	6	2.6	2.6	2.6	307.23	2694	24.9396	25.2352	25.5967	25.2028	24.7331	24.9292	25.8404	25.1823	25.5051	25.2975	0.209406	0.127841	0.388512	0.199088
Q13769;F8WCP5;C9JXG5;H7C441;C9JCL9;F5GZF3;H7C072;C9JXU6	THOC5	THO complex subunit 5 homolog	8	17	17	17	35.4	35.4	35.4	78.507	683	27.3652	27.135	27.048	27.5525	27.6636	27.4109	27.4999	27.6816	27.5316	27.6865	0.209259	0	0.840871	0
B4E0Y9;Q9P289;Q8NBY1;Q9P289-2;Q9P289-3	RBM4B	Serine/threonine-protein kinase MST4	5	18	18	9	49.1	49.1	30.8	49.183	438	27.3745	26.1411	26.3769	26.4292	26.7738	25.8895	27.0814	27.4336	26.5745	27.1622	0.209135	0	0.249353	3.39935e-17
Q02543;M0R3D6;M0R1A7;M0R117;M0R0P7	RPL18A	60S ribosomal protein L18a	5	15	15	15	62.5	62.5	62.5	20.762	176	33.3449	33.1358	33.413	33.3484	33.4315	33.5712	33.4734	33.3464	33.649	33.6778	0.208845	0	1.49985	0
P62873;P62873-2;F6UT28;B1AKQ8;B3KVK2;F5H8J8;F5H100;F5H0S8;E9PCP0;P16520-2;P16520	GNB1	Guanine nucleotide-binding protein G(I)/G(S)/G(T) subunit beta-1	11	15	9	5	51.2	30	21.8	37.377	340	29.9877	30.1865	30.3751	31.0556	30.6842	30.3272	30.7705	30.5033	31.0037	30.7283	0.208782	0	0.42803	0
Q92520;C9JP35;C9JMN4	FAM3C	Protein FAM3C	3	10	10	10	53.3	53.3	53.3	24.68	227	29.2157	29.1665	29.1629	29.2366	29.3375	29.5914	29.4122	29.2097	29.6635	29.2856	0.208618	0	1.26983	0
Q8IUR0;M0QZQ8	TRAPPC5	Trafficking protein particle complex subunit 5	2	7	7	7	44.7	44.7	44.7	20.783	188	28.2354	28.3768	28.4706	28.6516	28.6713	28.738	28.8967	28.9115	28.531	28.3714	0.208546	0	0.803012	0
Q9BXW7-2;Q9BXW7;A8MYZ9	CECR5	Cat eye syndrome critical region protein 5	3	15	15	15	54.7	54.7	54.7	43.588	393	29.6843	29.2544	29.4722	29.9177	29.8001	29.9892	29.9593	29.7218	29.7319	29.769	0.208491	0	0.816957	0
Q8IYQ7	THNSL1	Threonine synthase-like 1	1	10	10	10	18	18	18	83.069	743	26.9407	26.3796	26.9293	26.5263	26.9992	26.7823	26.5489	26.8138	27.5147	27.1576	0.208456	0	0.454604	0
P23526;P23526-2	AHCY	Adenosylhomocysteinase	2	25	25	25	57.6	57.6	57.6	47.716	432	33.7601	33.9064	33.928	33.7294	32.9481	33.9252	33.9347	33.8901	33.5941	33.97	0.208434	0	0.505276	0
Q9UBR2	CTSZ	Cathepsin Z	1	10	10	10	37	37	37	33.868	303	31.1008	30.3296	30.7146	30.4304	30.8391	31.3019	30.6839	30.5148	30.8728	31.0832	0.208398	0	0.492304	6.7987e-17
J3KPS0;Q9NXW2;Q9NXW2-2;V9GYN7;V9GY70	DNAJB12	DnaJ homolog subfamily B member 12	5	8	8	8	20.5	20.5	20.5	45.489	409	26.4061	26.5739	26.9502	27.2889	27.9599	27.1607	26.8359	27.2261	27.145	27.8495	0.207649	0	0.269078	0
P17931;G3V3R6	LGALS3	Galectin-3;Galectin	2	7	7	7	28.4	28.4	28.4	26.152	250	30.5248	29.7936	29.8403	30.087	30.0293	30.3077	29.8318	30.8997	30.2248	30.0474	0.207285	0	0.42478	6.7987e-17
A0A1W2PRF5;A0A1W2PNY5;A0A1W2PQZ6;A0A1W2PRF0;A0A1W2PPP6;A0A1W2PR08;G5E9D4;Q96EB1;Q96EB1-3;Q96EB1-2;A0A1W2PRJ0;A0A1X7SBS0;A0A1W2PS93;A0A1W2PNW2;A0A1W2PP47;A0A1W2PQA7;E9PPJ9;A0A1W2PNY4	ELP4	Elongator complex protein 4	18	9	9	9	27.8	27.8	27.8	52.636	475	26.6617	27.1073	27.0363	24.9587	27.1663	26.8965	26.9404	26.6053	26.6479	26.8738	0.206735	0.0868893	0.189062	0.0568061
Q70UQ0-4;Q70UQ0-3	IKBIP	Inhibitor of nuclear factor kappa-B kinase-interacting protein	2	18	18	14	45.4	45.4	35.3	43.083	377	30.0536	30.0965	29.7187	29.5101	29.4354	29.9086	29.9712	29.5785	30.1097	30.2775	0.206245	0	0.549345	0
B3KPJ4;A0A0A0MSI2;Q8IXK0-2;Q8IXK0-4;Q8IXK0;Q8IXK0-5;Q8IXK0-3	PHC2	Polyhomeotic-like protein 2	7	7	7	6	15.7	15.7	12.9	50.403	464	27.3696	26.9191	27.0576	26.6991	27.1334	27.715	27.4665	27.0139	27.2109	26.803	0.206113	0	0.489913	0
Q8TED1;E7ETY7;J3KNB5	GPX8	Probable glutathione peroxidase 8;Glutathione peroxidase	3	9	9	9	48.3	48.3	48.3	23.881	209	30.2499	30.6364	30.8564	30.7893	30.9506	30.9845	30.9137	30.6091	31.2534	30.7508	0.205783	0	0.608752	0
Q9NVS9;J3QQZ9;Q9NVS9-3;J3QQV6;Q9NVS9-4;A0A286YFL3	PNPO	Pyridoxine-5-phosphate oxidase	6	13	13	13	47.9	47.9	47.9	29.988	261	30.4393	29.8192	29.488	29.9969	30.0715	30.1017	30.4396	30.3573	29.6418	30.303	0.20573	0	0.44454	0
Q8TCD5;J3KRC4;J3KSY6;J3KSX6;Q8TCD5-2;J3QQX8	NT5C	5(3)-deoxyribonucleotidase, cytosolic type	6	13	13	13	75.1	75.1	75.1	23.382	201	32.0034	31.3497	31.7117	31.8866	31.4411	31.8741	31.9769	32.194	31.3935	31.9778	0.204742	0	0.529714	0
Q9HCM4-4;Q9HCM4-3;Q9HCM4;Q9HCM4-2	EPB41L5	Band 4.1-like protein 5	4	14	14	13	29.7	29.7	28.5	77.519	687	26.1879	26.5428	26.0434	26.3732	26.3577	26.4942	26.3776	26.3071	26.7542	26.5952	0.204658	0	0.931047	0
A0A087WTM1;Q9Y6N7-5;Q9Y6N7-4;Q9Y6N7-3;Q9Y6N7;Q9Y6N7-2;Q9Y6N7-6;A0A087WZ85;A0A0A0MSX4;H7C4Y7;F8WBR3;R4GMM8;F8W703;Q9HCK4-2;Q9HCK4;Q9HCK4-3	ROBO1	Roundabout homolog 1	16	30	30	30	25.7	25.7	25.7	175.85	1606	27.9741	29.0587	27.87	27.3047	28.6325	27.9338	28.3123	28.0474	28.769	28.8002	0.204538	0	0.236184	0
A6NGP5;Q9H910;Q9H910-3;Q9H910-2;H3BU16;H3BMV3;H3BMT0;H3BTV5;H3BMM8;B4E1P3	HN1L	Hematological and neurological expressed 1-like protein	10	10	10	10	75.3	75.3	75.3	18.906	178	29.5451	29.0039	29.0068	29.1668	29.8632	29.9038	29.5133	29.5938	29.2264	29.3684	0.203978	0	0.461206	0
P58511	SMIM11	Small integral membrane protein 11	1	2	2	2	46.6	46.6	46.6	6.8862	58	28.7726	28.7762	27.0007	27.7548	27.9588	28.0862	27.5273	28.0823	28.93	28.6565	0.203837	0	0.195997	3.39935e-17
Q5T5P2;Q5T5P2-3;Q5T5P2-9;Q5T5P2-2;Q5T5P2-7;Q5T5P2-10;Q5T5P2-4;Q5T5P2-8;Q5T5P2-6;Q5T5P0;Q5T5P1;A0A0U1RRK8	KIAA1217	Sickle tail protein homolog	12	51	51	51	32.6	32.6	32.6	214.11	1943	30.0299	29.5817	29.4542	29.6646	29.7166	29.8532	29.522	30.0119	30.0343	30.0423	0.203359	0	0.748999	0
P19532;B7Z757;B1AKB5;C9JBI8;O14948-3;O14948-4;O14948-2;O14948;O75030-11;P19484-2;O75030-10;O75030-9;O75030-12;O75030-4;O75030-3;O75030-8;O75030-7;O75030-6;O75030-2;O75030-5;O75030	TFE3	Transcription factor E3	21	4	4	3	12.9	12.9	11.5	61.52	575	24.8559	24.9545	25.9143	25.9431	25.5066	25.4411	25.0726	25.4829	26.1427	26.0504	0.203074	0	0.279913	0
A0A2R8Y891;P08237;P08237-3;P08237-2;F8VZI0;F8VX13;F8VNX2;F8VZQ1;F8VSL1;F8VP00;F8W1J8;F8VSF7;F8VW30;F8VUB8;F8VYK8;F8VTQ3;F8VVE3;H0YHB8	PFKM	ATP-dependent 6-phosphofructokinase, muscle type	18	27	24	24	39.3	36.2	36.2	96.907	883	30.0456	30.015	30.173	30.0598	30.0585	30.6614	30.4503	30.2379	30.2083	29.8085	0.202885	0	0.703094	0
P49902;P49902-2;Q5JUV4;Q5JUV6;Q5JUV3;H0YHR8;REV__M0QX83;S4R3E7;S4R3A6;REV__H0YES7;REV__F5GWJ3;REV__Q17RW3;REV__A0A1B0GW38	NT5C2	Cytosolic purine 5-nucleotidase	13	17	17	17	41.4	41.4	41.4	64.969	561	28.6551	28.9708	28.4717	28.5601	28.9438	28.7883	29.0258	28.8427	29.0853	28.8728	0.202655	0	0.926724	1.35974e-16
Q15126	PMVK	Phosphomevalonate kinase	1	14	14	14	64.6	64.6	64.6	21.995	192	30.5142	30.4062	30.4693	30.3773	30.7401	30.5598	30.9781	31.0979	30.3241	30.5602	0.202623	0	0.628225	0
A0A0C4DGX4;Q13616	CUL1	Cullin-1	2	24	24	24	42.2	42.2	42.2	87.387	752	28.2499	28.3312	28.0056	28.1492	27.8067	28.4867	28.3124	28.0213	28.3154	28.4196	0.202567	0	0.865006	1.35974e-16
E9PIM6;E9PNQ8;P04216;J3QRJ3	THY1	Thy-1 membrane glycoprotein	4	4	4	4	26.3	26.3	26.3	16.927	152	31.4302	31.7901	31.1573	31.7105	32.0771	32.2435	31.1694	31.2512	32.1159	32.3972	0.20245	0	0.281192	0
P30038;P30038-2;P30038-3;Q5TF55	ALDH4A1	Delta-1-pyrroline-5-carboxylate dehydrogenase, mitochondrial	4	19	19	19	44.2	44.2	44.2	61.719	563	29.3002	29.9154	29.6831	29.4006	29.7521	29.6328	29.0087	29.4695	30.3881	30.5636	0.202275	0	0.271424	0
Q9Y3Z3;A0A2R8YCS7;Q9Y3Z3-4;Q9Y3Z3-3;A0A2R8YD90;A0A2R8YF51;A0A2R8Y5D2;A0A2R8Y586;A0A2R8Y6J9;A0A2R8Y7R5;A0A2R8Y755;A0A2R8YFV6;A0A2R8YG48;A0A2R8YF18;A0A2R8YDI8	SAMHD1	Deoxynucleoside triphosphate triphosphohydrolase SAMHD1	15	35	35	35	70.4	70.4	70.4	72.2	626	31.8799	32.407	31.7584	31.8596	32.2137	32.0532	32.0197	32.2966	32.3251	32.4352	0.202264	0	0.685998	0
P82663;E7EPW2;P82663-2;P82663-3	MRPS25	28S ribosomal protein S25, mitochondrial	4	11	11	11	74.6	74.6	74.6	20.116	173	29.9345	29.8239	29.9474	30.0005	29.9428	30.1639	30.2109	30.3233	29.8619	30.1002	0.20223	0	1.40929	0
Q14696;H0YLI4;Q14696-2	MESDC2	LDLR chaperone MESD	3	12	12	12	50.4	50.4	50.4	26.076	234	31.1548	31.1815	31.4501	31.4763	31.5121	31.8851	31.8121	31.356	31.3528	31.3792	0.202071	0	0.713499	1.35974e-16
Q9HAB8;Q9HAB8-2;Q5VVM3	PPCS	Phosphopantothenate--cysteine ligase	3	15	15	15	53.1	53.1	53.1	34.005	311	29.9621	30.0506	30.1132	30.0545	29.7716	29.9041	29.9631	30.4391	30.4259	30.23	0.202015	0	0.820645	0
J3QRG5;J3KSJ5;Q9BQA9-2;Q9BQA9;J3KTF4;J3QKS6;J3QLB7;J3QQQ4;J3QRZ2;J3QKZ6;H0Y2X1;J3KTI1;J3KSB6;J3KS78;J3QS53	C17orf62	Uncharacterized protein C17orf62	15	5	5	5	38.5	38.5	38.5	16.754	148	27.5764	26.9565	27.9833	28.1652	26.5456	27.6631	28.1149	27.8606	27.4203	27.1779	0.201968	0	0.239066	0
Q96DE0;Q96DE0-3;Q96DE0-4;Q96DE0-2	NUDT16	U8 snoRNA-decapping enzyme	4	14	14	13	69.2	69.2	69.2	21.273	195	28.6173	28.7261	28.4672	28.5633	28.8348	28.9117	28.5484	28.9564	28.8921	28.908	0.20162	0	1.13076	0
Q9H0F7;Q9H0F7-2;C9IZ13;A0A0J9YXT0;H7C5H6	ARL6	ADP-ribosylation factor-like protein 6	5	9	9	9	60.2	60.2	60.2	21.097	186	26.3744	27.1439	26.2793	26.5744	26.0483	26.5499	26.3032	26.5939	27.1605	26.8201	0.201437	0	0.380692	6.7987e-17
P23743;G3V4E1;H0YJH4;P23743-3;F8W1H7;G3V327;C9JM35;F8W1M3;P23743-2;F8VWX8;G3V4I3;F8VNZ9;G3V312	DGKA	Diacylglycerol kinase alpha;Diacylglycerol kinase	13	9	9	9	17.3	17.3	17.3	82.629	735	26.923	26.4342	25.9945	26.2191	25.796	26.9764	26.4376	25.6371	26.4958	26.8259	0.201218	0	0.279694	0
P20339;P20339-2	RAB5A	Ras-related protein Rab-5A	2	10	7	7	72.1	57.2	57.2	23.658	215	29.1349	29.2787	29.319	29.1488	28.474	28.8625	29.084	29.1124	29.7495	29.5526	0.201122	0	0.40218	6.7987e-17
Q0JRZ9;H7BXJ4;Q0JRZ9-2;Q0JRZ9-3;H0YAE2	FCHO2	FCH domain only protein 2	5	5	5	5	9.8	9.8	9.8	88.923	810	24.7505	25.7042	25.2007	25.4354	24.3824	25.4223	25.4881	25.1373	25.4782	24.9514	0.200814	0.0862254	0.305753	0.0659114
W0Z7M9;E7ER32;A0A087X287;B0QY83;A0A087WU73;Q969V6;B0QY84;B0QY74	mkl1	MKL/myocardin-like protein 1	8	11	10	10	16.4	15	15	103	966	26.0787	27.3562	26.6931	26.813	27.1295	26.6711	27.0866	26.5568	27.2639	27.4954	0.200671	0	0.305497	0
H0YIE9;Q4G104;O94952-1;O94952;H0YHF6	FBXO21	F-box only protein 21	5	6	6	6	20.2	20.2	20.2	59.162	505	26.0756	25.8067	25.3517	25.0071	25.4967	25.5366	26.0311	25.8086	25.7959	25.5687	0.200617	0.0177299	0.446173	0.0169729
P49406;S4R3W9;A0A0A0MRF4;H7C2J0;S4R455	MRPL19	39S ribosomal protein L19, mitochondrial	5	15	15	15	40.8	40.8	40.8	33.535	292	30.6023	29.9366	30.0994	30.0543	30.5284	30.5553	30.1646	30.635	30.3724	30.4964	0.200547	0	0.622731	0
Q8IUZ5;H7BYK2;Q8IUZ5-2;Q8IUZ5-3;D6RCB8;D6RAR0;H7BXR0	PHYKPL	5-phosphohydroxy-L-lysine phospho-lyase	7	6	6	6	16.4	16.4	16.4	49.71	450	24.3945	25.9051	25.4406	25.5487	25.9521	24.5841	25.6445	26.0763	26.9744	24.9628	0.200213	0.0420902	0.154946	0.0426721
P10253;I3L0S5;I3L3L3;I3L2V9	GAA	Lysosomal alpha-glucosidase;76 kDa lysosomal alpha-glucosidase;70 kDa lysosomal alpha-glucosidase	4	22	22	22	36.7	36.7	36.7	105.32	952	31.517	31.168	31.0223	30.8412	31.6969	30.5053	31.4993	32.2237	31.6045	31.4109	0.19968	0	0.262099	0
Q56VL3;J3KPI9;Q56VL3-2;D6RD77	OCIAD2	OCIA domain-containing protein 2	4	13	13	13	79.9	79.9	79.9	16.953	154	34.3833	33.1526	34.6857	34.6744	34.1993	34.5569	34.6666	34.9378	33.999	33.933	0.199572	0	0.239123	0
Q9H1Y0;A0A2R8Y718;Q9H1Y0-2;A0A1B0GV54;A0A1B0GUS1;L7UQJ2;L7UMD8;Q7Z3H3	ATG5	Autophagy protein 5	8	11	11	11	42.5	42.5	42.5	32.447	275	27.9425	28.0068	28.0765	28.1087	28.0911	27.7011	28.3729	28.2846	28.3019	28.5627	0.199467	0	0.669226	0
O14745;O14745-2;J3QRP6;J3QRA3	SLC9A3R1	Na(+)/H(+) exchange regulatory cofactor NHE-RF1	4	19	19	19	52.8	52.8	52.8	38.868	358	30.1982	30.0456	29.5615	29.7012	29.896	29.9007	29.7151	30.2484	30.4404	30.0951	0.199439	0	0.556623	0
Q5SSJ5;Q5SSJ5-2;Q5SSJ5-3;B0QZK4;X6RGJ2;Q5SWC8;B0QZK8;Q5SSJ5-5;B0QZK9	HP1BP3	Heterochromatin protein 1-binding protein 3	9	24	24	24	51.4	51.4	51.4	61.206	553	31.5019	31.8833	31.6337	31.7064	31.7703	31.5939	31.8242	31.8438	32.2207	32.0083	0.19907	0	0.846591	0
A0A0C4DGH0;Q5ZPR3-4;Q5ZPR3;Q5ZPR3-3;H0YL10;Q5ZPR3-2;H0YK40;H0YN29;H0YLT8;H0YN85	CD276	CD276 antigen	10	9	9	6	36.3	36.3	26	41.767	388	29.2658	28.4409	29.8507	29.5352	29.6285	30.1422	29.8845	29.3137	29.2603	29.1157	0.199056	0	0.263382	0
P22676;H3BN14;A6NER6;H3BMN5;P05937-2;P05937	CALB2	Calretinin	6	21	21	21	81.2	81.2	81.2	31.54	271	33.1706	32.1468	32.2271	32.7206	31.0171	32.4111	32.4407	32.9855	32.2788	32.1571	0.198194	0	0.205617	0
O00443;O00443-2;E9PPP3	PIK3C2A	Phosphatidylinositol 4-phosphate 3-kinase C2 domain-containing subunit alpha	3	34	34	27	26.6	26.6	21.9	190.68	1686	28.7901	29.4862	28.746	28.6247	28.0169	28.7716	29.0314	28.7731	28.8666	29.2085	0.197483	0	0.346744	0
Q3MII6;C9JMI8;Q3MII6-2	TBC1D25	TBC1 domain family member 25	3	5	5	5	10.6	10.6	10.6	76.326	688	24.8134	25.2442	24.9713	25.6093	24.4477	24.6555	24.9271	25.4609	25.5179	25.5108	0.197254	0.0545805	0.31714	0.137253
O43181;H0Y9M8	NDUFS4	NADH dehydrogenase [ubiquinone] iron-sulfur protein 4, mitochondrial	2	3	3	3	19.4	19.4	19.4	20.108	175	30.5839	29.3725	30.8901	30.8312	31.081	30.4107	31.033	30.9022	30.4607	30.9378	0.197154	0	0.245047	3.39935e-17
Q99986;H0YJ50;H0YJJ9;H0YJF7	VRK1	Serine/threonine-protein kinase VRK1	4	13	13	13	40.7	40.7	40.7	45.476	396	28.732	29.2468	29.2206	29.06	28.9463	29.2013	29.3618	29.259	29.283	29.0859	0.197069	0	1.00806	0
O60678;O60678-2	PRMT3	Protein arginine N-methyltransferase 3	2	14	14	14	28.6	28.6	28.6	59.902	531	27.3232	27.3601	26.9024	27.283	27.7081	26.9445	27.8866	27.5894	27.8769	27.2642	0.196934	0	0.395679	0
Q9H0L4	CSTF2T	Cleavage stimulation factor subunit 2 tau variant	1	19	12	12	42.2	22.9	22.9	64.436	616	26.2471	27.9052	27.5947	27.3146	29.0925	27.9155	27.9467	27.8142	27.2814	28.181	0.19689	0	0.158355	0
Q9BR76;A0A087WW53;F5H390;F5H0D2	CORO1B	Coronin-1B	4	16	16	15	38.2	38.2	36.8	54.234	489	30.4045	30.2611	30.6154	30.2996	29.8606	30.7869	30.6442	30.5945	30.3882	30.0115	0.196812	0	0.505356	0
Q9BTE7;E9PM04;H0YCN4;E9PQV9;E9PLH8;E9PM78;H0YD80;E9PLS2;J3QQL8	DCUN1D5	DCN1-like protein 5;DCN1-like protein	9	11	11	11	48.9	48.9	48.9	27.508	237	28.2352	28.325	28.027	28.1938	27.979	28.4574	28.1382	28.2673	28.2145	28.6653	0.196556	0	0.899012	0
Q14011;K7ENX8;K7ELV6;K7EJV5;K7ELT6;K7EJV1;K7EMY9;K7EPM4;K7ER40;K7EQR7;D6W5Y5;Q14011-2;K7EQX4;K7ENN6;K7EIF7;K7EQL0	CIRBP	Cold-inducible RNA-binding protein	16	4	4	4	33.1	33.1	33.1	18.648	172	30.6888	30.3677	30.932	30.792	30.7851	30.9468	31.3669	31.2831	30.5381	30.4112	0.196113	0	0.413223	0
O95466-2;O95466;O95466-3;K7EK60;K7EJE6;A0A0A0MR62;K7ERL1;K7EMY8	FMNL1	Formin-like protein 1	8	23	23	21	26.6	26.6	26	122.41	1104	28.8128	28.8719	28.6096	28.6398	28.2382	28.8455	29.0258	28.7336	28.5028	29.0438	0.195796	0	0.645074	0
Q5VUB5;Q5SW12	FAM171A1	Protein FAM171A1	2	14	14	13	27.2	27.2	26.2	97.853	890	26.2794	26.8906	26.0349	25.9797	26.5301	26.1824	26.5785	26.1067	27.2162	26.6098	0.195752	0	0.326062	0
Q01581;D6RIW1	HMGCS1	Hydroxymethylglutaryl-CoA synthase, cytoplasmic	2	23	23	22	61.7	61.7	59.6	57.293	520	30.381	30.8761	30.7977	30.8817	30.4972	30.8763	30.6779	31.1043	31.0497	30.7038	0.195652	0	0.729549	1.35974e-16
Q8IWR0;I3L2K5;I3L2N8;I3L323;I3L382;I3L3S2;I3L3F9;I3L1Y3;I3L282;Q8IWR0-2	ZC3H7A	Zinc finger CCCH domain-containing protein 7A	10	14	14	14	16.9	16.9	16.9	110.54	971	27.4219	27.5432	27.6776	27.0447	26.8448	27.3792	27.8245	27.2239	27.6056	27.4771	0.195625	0	0.487906	0
Q9UI43;E9PGN6	FTSJ2	Putative ribosomal RNA methyltransferase 2	2	4	4	3	20.7	20.7	13.4	27.423	246	27.0338	26.0264	26.8227	26.6915	24.733	26.8602	26.4602	26.9598	25.8961	26.1086	0.195486	0.0705925	0.160607	0.0427604
Q9UMS4;H0YGZ5;H0YGF3;F5H2I0	PRPF19	Pre-mRNA-processing factor 19	4	21	21	12	72	72	41.9	55.18	504	31.1652	31.1064	31.8021	31.4674	31.4008	31.6024	31.9094	31.6583	31.335	31.4111	0.194875	0	0.589563	0
Q9Y5B8;Q9Y5B8-2;B4DXC8;E9PNU1	NME7	Nucleoside diphosphate kinase 7	4	19	19	19	62.8	62.8	62.8	42.491	376	29.5536	29.4667	28.7333	29.0339	29.0909	29.5922	29.5026	29.9386	29.0255	28.7894	0.193961	0	0.329707	0
Q86TI0;Q86TI0-2;H0Y8P0;A0JNU9;C9JIE2;B5MCJ2;H0YA01;H7C0Z7	TBC1D1	TBC1 domain family member 1	8	39	39	33	43.1	43.1	37	133.08	1168	29.4832	29.8046	29.5928	29.809	29.9541	30.1266	29.8172	29.6599	30.0174	29.9924	0.193958	0	0.859629	0
O60832;O60832-2;C9IYT0;H7C0M1;H7C2Q9;H7C2Q2;H7BZF2	DKC1	H/ACA ribonucleoprotein complex subunit 4	7	20	20	20	46.9	46.9	46.9	57.673	514	30.65	30.5953	30.9155	30.6344	30.3149	30.7767	31.079	30.7811	30.6413	30.8003	0.193645	0	0.84388	0
O60231;A0A140T947;Q5SQH5;A0A140T9T4;A2AB15	DHX16	Putative pre-mRNA-splicing factor ATP-dependent RNA helicase DHX16	5	24	23	12	26.7	25.8	13.4	119.26	1041	28.134	28.0535	28.4097	28.2675	27.0233	28.2219	28.2306	28.0169	28.2813	28.1051	0.193584	0	0.334984	0
Q86T03;Q86T03-2;G3V5T5;H0YJ90;E5RIY0	TMEM55B	Type 1 phosphatidylinositol 4,5-bisphosphate 4-phosphatase	5	5	5	4	23.5	23.5	19.9	29.469	277	26.6687	27.3202	26.9079	26.536	26.4762	27.1121	27.1655	27.2953	26.5144	26.7864	0.192934	0	0.415662	6.7987e-17
Q9Y6B7;B1ALD0;B1ALD1;Q9Y6B7-2;B1ALD2;B1ALD3	AP4B1	AP-4 complex subunit beta-1	6	10	10	10	17.7	17.7	17.7	83.259	739	26.1043	26.4204	25.7481	25.6753	25.8065	26.3378	25.857	26.4561	26.1186	25.9493	0.192825	0	0.506286	0
O96011;O96011-2;H7C3V6	PEX11B	Peroxisomal membrane protein 11B	3	13	13	13	63.3	63.3	63.3	28.431	259	29.0237	29.459	29.181	29.4186	29.3111	29.5445	29.1751	29.3696	29.7051	29.5616	0.19246	0	0.820907	0
Q9NUP9;G3V1D4	LIN7C	Protein lin-7 homolog C	2	11	11	6	61.4	61.4	34.5	21.834	197	29.8796	30.1846	30.1515	29.7548	29.6865	30.124	30.1408	29.7787	30.1486	30.4262	0.192247	0	0.657223	0
Q9UGP8;A6PVC9	SEC63	Translocation protein SEC63 homolog	2	20	20	20	35	35	35	87.996	760	29.6821	30.2877	29.9499	29.9956	30.0312	30.1251	30.2084	29.9754	30.3167	30.2814	0.192095	0	0.881376	1.35974e-16
P08581;P08581-2;P08581-3;H7C174;H7C130	MET	Hepatocyte growth factor receptor	5	19	19	18	17.5	17.5	16.9	155.54	1390	27.3944	27.1878	26.3489	27.1959	26.6346	26.892	26.2204	27.8604	27.521	27.228	0.192058	0	0.228454	3.39935e-17
Q9Y5L4;K7EIT2	TIMM13	Mitochondrial import inner membrane translocase subunit Tim13	2	5	5	5	69.5	69.5	69.5	10.5	95	29.0718	28.8981	28.6409	28.6952	27.8054	29.2408	28.6482	28.9588	28.5193	28.7041	0.191931	0	0.327991	0
B7WPG3;C9IYN3;D6W592;Q8WVV9-5;Q8WVV9-4;Q8WVV9;H7C464;Q8WVV9-3;Q8WVV9-2;H7BXH8;C9JJZ7	HNRPLL	Heterogeneous nuclear ribonucleoprotein L-like	11	20	19	19	58.7	57.3	57.3	56.45	508	28.8875	29.1604	29.0602	28.837	29.2329	29.1599	29.104	29.2115	29.348	29.314	0.191878	0	1.19864	0
Q9Y2A7;Q9Y2A7-2	NCKAP1	Nck-associated protein 1	2	55	55	54	54	54	53	128.79	1128	31.9226	32.0249	31.9984	32.0391	31.0583	31.9639	32.1139	31.9224	32.1494	31.8525	0.191748	0	0.445037	0
Q96GA7;F8VYZ3;F8VZ97	SDSL	Serine dehydratase-like	3	16	16	9	64.1	64.1	36.5	34.674	329	29.8496	29.3329	29.7287	29.5638	28.9315	29.0124	29.577	29.9376	29.9276	29.9094	0.191513	0	0.346551	0
F6XEV2;A0A0U1RRK1;A0A286YF11;Q9BPX6;Q9BPX6-3;Q9BPX6-2;E9PQV6;Q9BPX6-5;Q9BPX6-4;S4R3W3;S4R3D7;S4R3V1	MICU1	Calcium uptake protein 1, mitochondrial	12	10	10	10	26.4	26.4	26.4	54.578	478	26.6102	27.381	26.9928	27.2257	27.0948	27.5218	26.9146	27.092	27.0997	27.6336	0.191442	0	0.465486	0
Q9NVX2;A0A0A0MRH0;K7EN33;Q9NVX2-2;K7ERN7;K7EK23	NLE1	Notchless protein homolog 1	6	13	13	13	41.9	41.9	41.9	53.32	485	27.5961	27.2834	27.4086	27.693	27.3632	27.1063	28.3215	27.6927	27.7266	27.4538	0.191337	0	0.402994	0
A0A0C4DGA2;O75521-2;O75521;F1LLU7;F8WAW4;C9JB63;F8W6J1	ECI2	Enoyl-CoA delta isomerase 2, mitochondrial	7	18	18	18	60.2	60.2	60.2	40.183	364	29.3077	29.7083	29.4609	29.1057	29.4489	29.5747	29.5713	29.621	29.664	29.5569	0.191276	0	1.02331	0
Q13242;H0YIB4;S4R3G0	SRSF9	Serine/arginine-rich splicing factor 9	3	13	12	12	54.8	51.6	51.6	25.542	221	31.0233	31.2841	31.292	30.8194	31.2131	31.1915	31.2427	31.422	31.3108	31.421	0.191252	0	1.01113	0
Q9BRX5;Q9BRX5-3;Q9BRX5-2	GINS3	DNA replication complex GINS protein PSF3	3	11	11	11	75.9	75.9	75.9	24.534	216	29.3747	29.0986	29.3585	29.6265	29.2825	29.5086	29.7816	29.9278	29.2262	29.2504	0.190743	0	0.556091	0
A4D1E9;A4D1E9-2;C9J8R7;C9JNI1;C9JEQ8;F8WBY0;F8WCN4;F8WBB5;A4D1E9-3	GTPBP10	GTP-binding protein 10	9	14	14	14	46	46	46	42.932	387	28.7137	28.2604	27.7779	28.2158	28.1795	28.519	28.1982	28.409	28.6686	28.305	0.190508	0	0.531289	0
Q9NYJ8;Q9NYJ8-2;A0A1B0GV57;U3KQR0;U3KQ62	TAB2	TGF-beta-activated kinase 1 and MAP3K7-binding protein 2	5	11	11	11	21.2	21.2	21.2	76.493	693	24.7985	25.1047	26.0453	25.1692	26.0175	25.6942	25.0955	25.3128	26.105	25.88	0.190468	0.0944904	0.237997	0.0936543
Q96PD2;Q96PD2-2	DCBLD2	Discoidin, CUB and LCCL domain-containing protein 2	2	8	8	8	15.6	15.6	15.6	85.034	775	27.9346	25.4982	27.6378	27.5085	28.1174	27.8898	27.9781	27.8185	26.4799	27.4824	0.190438	0	0.132684	0
Q9NUY8;Q9NUY8-2;E9PGE5;C9IZ32;C9JAM5	TBC1D23	TBC1 domain family member 23	5	21	21	21	34.3	34.3	34.3	78.321	699	29.1542	28.317	28.649	28.8129	28.8822	28.9001	29.0354	28.9264	28.4679	29.4371	0.190333	0	0.413466	6.7987e-17
Q7Z7H5;Q7Z7H5-3;Q7Z7H5-2;F8W7F7	TMED4	Transmembrane emp24 domain-containing protein 4	4	8	7	7	42.3	34.8	34.8	25.943	227	30.1583	30.0589	29.5399	29.8225	29.4461	30.3244	29.9425	29.6652	30.0541	29.9909	0.190299	0	0.510821	0
Q8IYB1	MB21D2	Protein MB21D2	1	17	17	17	37.9	37.9	37.9	55.8	491	26.6132	28.0739	27.1224	27.6833	28.3423	27.6225	28.0521	27.9105	27.8434	27.3576	0.190216	0	0.230473	0
Q9BV73-2;Q9BV73;E7ETF9;H7C0P0;E9PHT2;H0Y5R2;A6PVI9;H7C0D6;Q5JWS6;Q5JWS5	CEP250	Centrosome-associated protein CEP250	10	25	25	25	13.6	13.6	13.6	274.38	2386	26.6065	27.5918	26.2859	26.1559	26.4888	26.6088	26.6971	27.2235	26.6919	26.8569	0.18986	0	0.291001	0
Q9UHF7;Q9UHF7-3;Q9UHF7-2;E5RJ97;E5RFF3;H0YC29;H0YAV4	TRPS1	Zinc finger transcription factor Trps1	7	9	9	9	9.5	9.5	9.5	141.52	1281	25.3889	25.4478	25.861	25.7309	26.0916	26.3672	25.8547	25.6802	25.8473	25.7189	0.1896	0	0.492502	0
Q9HA64;I3L139;I3L2G3;I3L3W5;I3L407;I3L378;I3L2K8	FN3KRP	Ketosamine-3-kinase	7	11	11	11	42.7	42.7	42.7	34.412	309	28.9262	28.4037	29.0285	29.0152	29.078	28.5385	29.1683	29.2453	29.2549	29.1928	0.189591	0	0.476478	6.7987e-17
Q9UGC7;Q9UGC7-3;Q9UGC7-2;X6RKB4;Q9UGC7-4;Q5TF45	MTRF1L	Peptide chain release factor 1-like, mitochondrial	6	6	6	6	23.4	23.4	23.4	43.599	380	25.7836	25.5683	25.2764	25.8868	25.2763	26.0523	25.6919	25.4145	25.6739	25.9044	0.18914	0	0.539158	0
P29401;P29401-2;A0A0B4J1R6;E9PFF2;F8W888;F8WAX4	TKT	Transketolase	6	36	36	36	67.3	67.3	67.3	67.877	623	34.2868	34.267	33.7831	33.8567	33.2835	33.8782	34.2709	33.5787	34.4624	34.2308	0.188801	0	0.338341	0
O75976;O75976-2;J3QQJ4;J3QRJ9	CPD	Carboxypeptidase D	4	28	28	28	27.5	27.5	27.5	152.93	1380	28.4958	28.3543	28.6943	28.9864	28.0116	29.0043	28.8127	28.7581	28.1182	28.7912	0.188408	0	0.375161	0
P22033	MUT	Methylmalonyl-CoA mutase, mitochondrial	1	21	21	21	39.3	39.3	39.3	83.134	750	28.9334	29.6772	28.7324	29.0924	29.0205	28.9598	29.2088	29.1923	29.5381	29.4987	0.188343	0	0.451438	0
Q15907;Q15907-2;H3BMH2;H3BSC1;P62491-2;P62491;B4DQU5;M0R2D0;M0R377;H3BN38	RAB11B	Ras-related protein Rab-11B;Ras-related protein Rab-11A	10	16	16	15	67.4	67.4	63.8	24.488	218	33.2226	33.5545	33.4586	33.4338	33.465	33.5379	33.6055	33.4708	33.8304	33.6279	0.187601	0	1.29206	0
A0A087X256;Q2M389;Q2M389-2;F8VYH7;F8W1W1;F8VNZ5;F8VQX3;R4GMM5	KIAA1033	WASH complex subunit 7	8	33	33	33	34	34	34	136.5	1174	29.6259	30.1766	29.6321	29.6631	29.1398	29.8107	29.6326	29.7479	29.996	29.9871	0.187378	0	0.488904	0
P38398;P38398-7;P38398-4;Q5YLB2;P38398-8;A0A2R8Y7V5;A0A0U1RRA9;E9PH68;E7EUM2;E7EWN5;P38398-6;P38398-5;P38398-3;H0Y850;Q3B891;E9PC22;A0A2R8Y6Y9;E7ENB7;E7EQW4;K7EPC7;A0A0A0MSN1;H0Y8B8;B7ZA85;P38398-2;G1UI37;C9IZW4;H0Y8D8	BRCA1	Breast cancer type 1 susceptibility protein	27	14	14	14	9.2	9.2	9.2	207.72	1863	25.7093	26.1908	26.0411	25.9672	25.4753	25.8237	26.1783	26.6523	25.6966	25.9695	0.187305	0	0.399116	0
P78356;P78356-2;A0A087WT35	PIP4K2B	Phosphatidylinositol 5-phosphate 4-kinase type-2 beta	3	9	9	6	26.9	26.9	18.3	47.377	416	26.5117	26.5447	26.2695	26.2782	26.4568	26.7883	26.5478	26.7618	26.2275	26.6707	0.187033	0	0.824062	0
Q5JR08;P08134;E9PQH6;Q5JR07;Q5JR05;U3KQA9;U3KQV3;Q5JR06;E9PN11;E9PLA2	RHOC	Rho-related GTP-binding protein RhoC	10	10	2	2	67.6	19.1	19.1	21.523	188	30.5322	30.8592	30.7397	31.0498	31.2746	30.2763	30.8081	31.1574	31.3255	31.8233	0.187003	0	0.271734	0
P51149;C9J8S3;C9J4V0;C9J592;C9J4S4;C9IZZ0;C9J7D1	RAB7A	Ras-related protein Rab-7a	7	16	16	16	72.9	72.9	72.9	23.489	207	32.2819	32.6817	32.6116	32.5382	32.6615	32.7578	32.5641	32.6067	32.856	32.9248	0.186924	0	0.999926	0
Q5TFE4;Q5TFE4-2;Q5QPD0;H0YDA5	NT5DC1	5-nucleotidase domain-containing protein 1	4	21	21	21	63.3	63.3	63.3	51.844	455	29.9045	29.9743	29.7077	29.9991	30.1027	29.9035	29.9625	30.3285	30.1661	30.262	0.186858	0	0.938424	0
P17252;J3KRN5;P05771;P05771-2;P05129-2;P05129;M0R0I9;I3L148;H3BV73	PRKCA	Protein kinase C alpha type	9	18	18	18	35	35	35	76.749	672	29.524	28.6022	29.0739	29.3916	28.7875	29.5633	30.186	29.303	28.8779	28.3831	0.186802	0	0.214827	0
P51114;B4DXZ6;P51114-2;E9PFF5;P51114-3;E7EU85;C9JAJ4;C9JZE0;C9JY20;H7C4S4;C9IZ22;C9J5B4;C9JYQ6	FXR1	Fragile X mental retardation syndrome-related protein 1	13	29	29	27	58.1	58.1	55.6	69.72	621	30.1894	30.8871	30.978	30.7717	30.8263	31.0673	31.1677	30.803	30.7201	30.8268	0.186467	0	0.541905	0
Q07352;G3V2D5;G3V2P5;G3V515	ZFP36L1	Zinc finger protein 36, C3H1 type-like 1	4	10	10	9	36.1	36.1	32.2	36.313	338	28.7557	28.9781	28.0925	28.2837	28.7097	28.8919	28.6063	29.1826	28.1055	28.9647	0.18627	0	0.325775	0
P09972;A8MVZ9;J3KSV6;J3QKP5;C9J8F3;K7EKH5;J3QKK1;A0A087WXX2;A0A3B3IS80;P05062	ALDOC	Fructose-bisphosphate aldolase C	10	23	15	15	70.1	53	53	39.455	364	31.103	30.629	30.1776	30.141	31.7894	30.8532	31.4355	29.7477	31.1496	31.5852	0.186259	0	0.161261	0
O14787-2;O14787;A0A075B780;K7ESC1;K7ESG1	TNPO2	Transportin-2	5	22	14	14	33.5	24.1	24.1	100.41	887	29.1748	29.2549	28.577	28.9084	29.329	29.551	29.4472	28.9052	29.1172	29.1543	0.186189	0	0.477508	6.7987e-17
Q5HYK3;B4DP72;F8VVX6;F8VP53;F8VVW7;Q5HYK3-2;F8VVD5	COQ5	2-methoxy-6-polyprenyl-1,4-benzoquinol methylase, mitochondrial	7	10	10	10	47.1	47.1	47.1	37.14	327	28.0333	27.3396	28.9193	28.6974	28.088	28.169	28.5345	28.4458	28.4088	28.4503	0.18617	0	0.274559	0
A0A0U1RRL5;P32519-2;P32519	ELF1	ETS-related transcription factor Elf-1	3	6	6	6	15.4	15.4	15.4	67.052	615	25.6046	25.2623	25.6805	25.7094	25.8441	25.8504	25.8499	25.629	25.7585	25.9405	0.185463	0	0.876972	0
J3QTA6;Q9BRQ6;J3QTB2;H0Y922	CHCHD6	MICOS complex subunit MIC25	4	10	10	10	44.9	44.9	44.9	28.817	256	29.4839	29.2955	29.31	29.4804	29.5097	29.2387	29.5518	29.6764	29.5649	29.9747	0.185381	0	0.737212	0
P09525;Q6P452;B4E1S2	ANXA4	Annexin A4;Annexin	3	20	20	3	65.5	65.5	18.2	35.882	319	29.6538	29.3322	28.5399	28.4857	29.2218	29.1857	28.7838	29.324	29.0752	29.7901	0.18507	0	0.274699	0
M0R2A0;Q5UCC4-2;Q5UCC4	EMC10	ER membrane protein complex subunit 10	3	3	3	3	9.4	9.4	9.4	38.975	371	25.5615	26.1792	25.8339	25.7543	26.1708	26.291	26.4648	26.4893	26.5385	24.6411	0.185003	0.0533273	0.204803	0.103154
P40763;P40763-2;P40763-3;G8JLH9;K7EP08	STAT3	Signal transducer and activator of transcription 3;Signal transducer and activator of transcription	5	38	38	38	66	66	66	88.067	770	30.7668	31.5071	30.9872	31.0806	31.5232	30.9946	31.4669	31.1466	31.9342	31.2471	0.184912	0	0.369884	0
P31942;P31942-2;P31942-3;P31942-4;P31942-5;P31942-6	HNRNPH3	Heterogeneous nuclear ribonucleoprotein H3	6	18	17	17	80.9	78.6	78.6	36.926	346	33.7489	33.9532	33.9164	33.9108	33.8419	34.1909	34.0495	33.9061	33.9966	34.1512	0.184576	0	1.72102	0
B1ANH0;Q16774-2;Q16774;B1ANH5;B1ANG9;B1ANH2;B1ANH6;Q16774-3;B1ANH3	GUK1	Guanylate kinase	9	12	12	12	75.1	75.1	75.1	23.711	217	29.9856	29.6504	29.8389	30.1759	29.8916	30.1619	30.1085	29.858	30.1553	30.1809	0.184443	0	0.930204	0
O75306;O75306-2	NDUFS2	NADH dehydrogenase [ubiquinone] iron-sulfur protein 2, mitochondrial	2	19	19	19	57.5	57.5	57.5	52.545	463	30.6969	29.7203	30.5762	30.7191	30.6245	30.7455	30.9364	30.7573	30.3323	30.4873	0.184346	0	0.376728	6.7987e-17
Q53H12;A0A3B3ISZ0;E9PC15;A0A3B3ITD0;A0A3B3ISY9;E9PG39;A0A0G2JLG5;A0A3B3ITX7;A0A3B3ITV0;A0A3B3IS09;A0A0G2JLD0;A0A3B3IRM6;Q53H12-2;F8WDD1	AGK	Acylglycerol kinase, mitochondrial	14	15	15	12	47.4	47.4	35.5	47.137	422	28.4746	28.351	28.2204	28.4238	28.3109	28.5945	28.4279	28.4379	28.7128	28.5295	0.184341	0	1.55012	2.71948e-16
Q8IXQ3	C9orf40	Uncharacterized protein C9orf40	1	2	2	2	20.1	20.1	20.1	21.063	194	24.8615	24.4807	25.3919	24.6654	25.4847	25.3927	25.3547	25.5435	24.3484	25.1584	0.182711	0	0.262389	0
Q96DG6	CMBL	Carboxymethylenebutenolidase homolog	1	10	10	10	48.2	48.2	48.2	28.048	245	29.0792	27.3881	28.1347	28.3536	28.5701	28.8946	28.2271	28.7256	27.6559	28.936	0.182684	0	0.197945	0
Q96IU4;F8W9U3;B4DQI4;Q96IU4-2	ABHD14B	Alpha/beta hydrolase domain-containing protein 14B	4	9	9	9	60	60	60	22.345	210	32.338	32.231	32.1314	32.3401	32.3615	32.2628	32.6751	32.5698	32.4277	32.3795	0.182618	0	1.203	0
B3KVZ3;Q9H3R5;H0Y9E6;D6RBJ6	CENPH	Centromere protein H	4	9	9	9	43.9	43.9	43.9	26.239	228	27.9082	27.6378	27.8735	27.9862	27.7352	28.1802	28.368	27.9363	27.7799	27.789	0.182496	0	0.697295	0
P53634;H0YCY8;P53634-2;P53634-3	CTSC	Dipeptidyl peptidase 1;Dipeptidyl peptidase 1 exclusion domain chain;Dipeptidyl peptidase 1 heavy chain;Dipeptidyl peptidase 1 light chain	4	12	12	12	36.9	36.9	36.9	51.853	463	31.6088	31.3083	30.9556	31.0221	31.3039	31.7603	31.6116	31.4307	31.1873	31.1207	0.182368	0	0.506788	0
Q13177;H7C1X3	PAK2	Serine/threonine-protein kinase PAK 2;PAK-2p27;PAK-2p34	2	29	29	20	67.4	67.4	50.4	58.042	524	29.5991	30.6408	30.5283	30.7561	30.7124	30.5497	30.5799	30.595	30.7872	30.6364	0.182333	0	0.366182	0
Q9BTT6;Q9BTT6-2;Q5T0G3	LRRC1	Leucine-rich repeat-containing protein 1	3	18	15	15	49.2	44.7	44.7	59.241	524	28.2381	28.6941	28.0062	28.1677	28.1971	28.1648	28.6026	28.7813	28.771	27.895	0.182293	0	0.384119	0
E9PHV5;P28290;P28290-2;P28290-3;E7EUL7;H7BZ26	SSFA2	Sperm-specific antigen 2	6	21	21	21	21.7	21.7	21.7	136.14	1237	27.6504	27.1633	27.0977	27.2859	27.3592	27.7884	27.5102	27.6084	27.0348	27.5254	0.182163	0	0.550714	0
Q9H0E2;F2Z2Y8;E7EN89;E9PP67;E9PQ25;Q9H0E2-2;E9PNS3	TOLLIP	Toll-interacting protein	7	9	9	9	40.5	40.5	40.5	30.281	274	29.4452	30.1444	29.7068	29.4536	29.6948	29.6938	29.8775	29.9119	29.8879	29.9845	0.182152	0	0.66417	0
O75113	N4BP1	NEDD4-binding protein 1	1	18	18	18	26	26	26	100.38	896	27.511	27.7035	27.5611	27.4564	28.009	27.8406	27.864	27.7664	27.766	27.9125	0.181715	0	0.935477	0
Q9H0A8;A0A0B4J287;H3BM91;Q9H0A8-2;H3BQF2;Q9H0A8-3;H3BPG2;H3BRX0;H3BTV9	COMMD4	COMM domain-containing protein 4	9	11	11	11	70.4	70.4	70.4	21.764	199	29.7522	30.1304	29.7719	29.8006	29.8352	30.0942	29.9378	30.005	30.1499	30.0119	0.181693	0	1.30146	0
P57088;D6RAA6;H0Y8N0;J3KN43;D6RBY2	TMEM33	Transmembrane protein 33	5	11	11	11	34	34	34	27.978	247	31.0784	31.4181	30.9604	30.8101	30.4413	31.0767	31.2521	30.5742	31.5223	31.1912	0.181631	0	0.356887	0
P28065;A2ACR1;P28065-2;A0A0G2JJA7;A2ACR0;A0A0G2JJQ0;A0A0G2JJ13;A0A0G2JHI2	PSMB9	Proteasome subunit beta type-9;Proteasome subunit beta type	8	9	9	9	46.6	46.6	46.6	23.264	219	31.699	31.7358	32.0589	31.8341	31.458	31.8216	32.2847	31.8403	31.8127	31.9342	0.181541	0	0.684483	1.35974e-16
X6R922;Q5JRL0;Q7Z2X7;Q5JRK9;X6RD31	PAGE2	P antigen family member 2;Putative G antigen family E member 3	5	6	6	6	85.1	85.1	85.1	10.38	94	30.8361	30.8401	29.9446	30.2101	29.7508	30.0686	30.5973	30.334	30.9827	30.5058	0.181335	0	0.281988	0
Q9GZT4;V9GYE8;I3L4B4;I3L3N0;I3L4W4;Q3ZK31;I3L4L3	SRR	Serine racemase	7	12	12	12	53.2	53.2	53.2	36.566	340	28.5322	29.1482	29.0475	28.9047	28.9336	28.6581	29.2423	29.1897	29.3737	29.008	0.181115	0	0.528124	0
Q9H3N1;G3V448	TMX1	Thioredoxin-related transmembrane protein 1	2	18	18	18	40.4	40.4	40.4	31.791	280	32.8352	32.7072	32.6365	32.9966	32.8708	32.8796	33.1409	33.3936	32.9962	32.5411	0.18101	0	0.559224	0
Q92979;V9GYP5;A0A087WWQ2;A0A087WVM7	EMG1	Ribosomal RNA small subunit methyltransferase NEP1	4	13	13	13	71.7	71.7	71.7	26.72	244	29.5612	29.5464	29.7277	29.5807	29.4775	29.4288	30.2002	30.0141	29.6205	29.5349	0.180995	0	0.564502	0
Q9ULW3	ABT1	Activator of basal transcription 1	1	10	10	10	48.9	48.9	48.9	31.079	272	27.3619	27.6832	28.421	28.3292	28.5929	28.4251	28.155	28.0975	28.2386	28.3756	0.180745	0	0.318362	0
P36507;G5E9C7;A0A1B0GUL7;M0R1B6	MAP2K2	Dual specificity mitogen-activated protein kinase kinase 2	4	32	32	23	74.8	74.8	58.8	44.424	400	30.1231	30.8812	29.8585	30.1019	30.0213	30.086	30.6928	30.5378	30.2865	30.286	0.180612	0	0.389559	0
A0A3B3IRT8;P43307;C9J3L8;C9J5W0;E9PAL7;C9IZQ1;P43307-2;C9JBX5;C9JY01	SSR1	Translocon-associated protein subunit alpha	9	7	7	7	30.6	30.6	30.6	32.449	288	31.4896	31.3712	31.8412	31.5037	31.4693	31.7064	31.6969	31.5431	31.8753	31.755	0.180352	0	1.0098	0
Q9UHQ9;H7C0R7	CYB5R1	NADH-cytochrome b5 reductase 1	2	17	17	17	63.3	63.3	63.3	34.094	305	29.8469	29.7077	29.852	30.0828	30.2327	30.2655	30.032	30.3322	30.2764	29.7153	0.179864	0	0.586485	0
Q09028-3;Q09028;Q09028-4;H0YF10;H0YCT5;H0YDK2;H0YEU5;E9PNS6;E9PNS2;E9PIC4;C9JPP3;C9JAJ9;E9PND5	RBBP4	Histone-binding protein RBBP4	13	20	20	2	82.4	82.4	3.4	46.158	410	24.7183	29.2897	29.8431	29.6486	29.948	28.6221	27.4994	29.3083	29.2212	29.694	0.179469	0.0654886	0.0594743	0.0198825
Q96CX2	KCTD12	BTB/POZ domain-containing protein KCTD12	1	8	8	7	31.7	31.7	28.3	35.7	325	28.1921	27.5497	28.1853	28.1596	27.2163	27.5877	27.9063	27.9668	28.3282	28.4109	0.179359	0	0.304526	0
Q9Y4C8;H0YIL2	RBM19	Probable RNA-binding protein 19	2	21	21	21	29.6	29.6	29.6	107.33	960	29.273	29.4004	28.6868	29.0901	29.1327	29.041	29.348	29.2859	29.3484	29.4554	0.179137	0	0.631413	0
Q9Y678;H0Y8X7;D6RG17;H0Y8G2	COPG1	Coatomer subunit gamma-1	4	44	44	40	70.8	70.8	65.1	97.717	874	32.6143	32.9483	32.6094	32.8266	32.8952	32.9085	33.1454	32.5822	33.1047	33.0483	0.179078	0	0.726929	0
B8ZZW5;Q8NBF6-2;Q8NBF6;H7C0I1;A0A1W2PRP5	AVL9	Late secretory pathway protein AVL9 homolog	5	13	13	13	23.7	23.7	23.7	69.8	630	27.7354	27.3456	27.5318	27.7956	27.8235	27.9607	27.8347	27.9254	27.6055	27.8009	0.179066	0	0.846076	1.35974e-16
O96028;O96028-5;O96028-3;O96028-6;D6R9V2;D6RIS1;O96028-7;O96028-4;O96028-2;H0Y9L4;H0Y9U6	WHSC1	Histone-lysine N-methyltransferase NSD2	11	12	12	12	12.7	12.7	12.7	152.26	1365	26.7898	26.6433	26.7424	26.5238	26.1004	26.5228	26.8332	27.0563	26.6249	26.6569	0.178878	0	0.549279	0
Q14764;H3BQK6;H3BRL2;H3BUK7;H3BNF6;H3BP76;H3BPZ2;H3BNF2;H3BUP3;I3L155;H3BQE7	MVP	Major vault protein	11	50	50	50	68.5	68.5	68.5	99.326	893	34.2012	33.071	33.3998	33.6648	33.7224	33.526	33.7674	33.8149	33.8332	34.0111	0.178668	0	0.393945	0
P55263;P55263-2;P55263-3;P55263-4	ADK	Adenosine kinase	4	24	24	24	75.7	75.7	75.7	40.545	362	30.8916	31.2564	31.3085	31.0042	31.1901	31.5522	31.4247	31.4089	30.9177	31.2403	0.178606	0	0.652945	0
Q6UVK1	CSPG4	Chondroitin sulfate proteoglycan 4	1	49	49	49	30.9	30.9	30.9	250.53	2322	28.9245	26.9767	28.8676	29.0167	29.5364	28.8755	29.9333	29.8046	27.8932	27.7054	0.178026	0	0.103785	0
Q9UPU5;A0A0U1RQI9	USP24	Ubiquitin carboxyl-terminal hydrolase 24	2	54	54	54	25.9	25.9	25.9	294.36	2620	30.2217	30.0343	30.2245	29.8964	29.0741	30.1241	30.2545	30.0415	30.0814	29.839	0.177918	0	0.347626	0
O95248-5;O95248-4;O95248;H0Y5W8	SBF1	Myotubularin-related protein 5	4	44	44	42	32	32	31	211.05	1893	29.3328	29.4172	29.2444	29.3053	27.8721	28.7807	29.1286	28.5301	29.8614	29.7605	0.177899	0	0.178759	0
P46019	PHKA2	Phosphorylase b kinase regulatory subunit alpha, liver isoform	1	15	14	14	15.5	14.7	14.7	138.41	1235	27.5371	27.3017	27.4264	27.5893	27.6855	27.9676	27.7247	27.5728	27.3051	27.8591	0.177895	0	0.658371	0
Q9H8M7;X6RC97;X6RC30;Q9H8M7-2;X6R9S5	FAM188A	Protein FAM188A	5	6	6	6	17.8	17.8	17.8	49.724	445	26.3487	26.9614	25.8699	26.1167	25.9711	26.5512	26.3116	25.8789	26.5593	26.852	0.177066	0	0.297315	0
A6NHB5;Q14202-2;Q14202;A6NHN7;A6NL54;Q14202-3;A6NC58	ZMYM3	Zinc finger MYM-type protein 3	7	25	25	24	24.6	24.6	23.8	152.6	1372	28.2396	28.1965	28.556	28.0685	27.7907	28.4068	28.7909	28.1323	28.1828	28.2238	0.177033	0	0.474053	0
D6R938;E9PBG7;E9PF82;Q13557-8;Q13557-10;Q13557;Q13557-6;Q13557-11;Q13557-12;Q13557-9;Q13557-5;Q13557-3;Q13557-4;H0Y9J2;Q9UQM7;Q9UQM7-2;E9PBE8;E7EQE4;D6RHX9;D6RFJ0;E7ERS6;E7ETC9	CAMK2D	Calcium/calmodulin-dependent protein kinase type II subunit delta	22	18	14	8	46.2	36.7	21.1	56.298	498	28.3538	29.4571	28.9717	29.0195	29.8741	29.685	29.1132	29.0198	29.3115	29.4317	0.177017	0	0.262645	0
Q8IXM3	MRPL41	39S ribosomal protein L41, mitochondrial	1	6	6	6	59.9	59.9	59.9	15.383	137	31.1765	30.2699	31.0149	31.3546	31.3292	31.1475	31.1809	31.2497	31.11	31.3419	0.176965	0	0.38743	0
I3L0N3;P46459;P46459-2;I3L2G1;I3L0L3;K7EQD6;I3L338;I3L4Q9	NSF	Vesicle-fusing ATPase	8	41	41	40	63.7	63.7	62.8	82.091	739	31.5489	31.4109	31.2779	31.1507	31.0217	31.1628	31.3456	31.5248	31.6793	31.5796	0.176398	0	0.670382	1.35974e-16
P21964-2;P21964;E7EMS6;E7EUU8;F8WBW9;H7BZ45	COMT	Catechol O-methyltransferase	6	18	18	18	91.4	91.4	91.4	24.449	221	31.8054	33.2895	32.4235	32.5631	32.9045	31.6783	32.8152	32.7857	33.4745	33.1136	0.176253	0	0.178325	0
Q8IXM6;H0Y6T6;Q8IXM6-2	NRM	Nurim	3	8	8	8	31.3	31.3	31.3	29.379	262	28.5029	28.4148	28.3318	28.671	28.6369	29.1082	28.8925	28.5988	28.6022	28.2361	0.176063	0	0.512791	0
O00186	STXBP3	Syntaxin-binding protein 3	1	16	16	16	32.1	32.1	32.1	67.764	592	29.4827	29.0393	28.7741	29.0752	28.905	29.4529	29.1515	29.3729	29.1043	29.0748	0.176025	0	0.603683	0
Q53R41;Q53R41-2;C9JMM4;E7EW60;C9JTP4	FASTKD1	FAST kinase domain-containing protein 1	5	8	8	8	12.6	12.6	12.6	97.41	847	26.1234	25.8687	26.031	26.5828	25.6143	26.0824	25.856	26.2018	26.4879	26.4667	0.174932	0	0.391188	0
Q969T7;Q969T7-2;C9J758;E5RJR6;E5RH64;U3KQB1	NT5C3B	7-methylguanosine phosphate-specific 5-nucleotidase	6	6	6	6	21.3	21.3	21.3	34.389	300	26.6251	26.8559	26.1223	26.4897	26.2257	26.8943	26.6446	26.6518	26.8151	26.1872	0.17487	0	0.441349	0
Q9UHQ4;C9JTE9;Q9UHQ4-2;C9IYK6;H7C5E2;B7Z2L0;C9JGJ9;H0Y7N8;F8WB99;C9JP06;F8WDG1	BCAP29	B-cell receptor-associated protein 29	11	8	8	8	31.5	31.5	31.5	28.32	241	27.1091	27.2667	27.3135	26.7229	27.3452	26.8648	26.8843	27.5238	27.6346	27.724	0.174813	0	0.348056	0
Q96CT7;M0R2F5	CCDC124	Coiled-coil domain-containing protein 124	2	14	14	14	46.2	46.2	46.2	25.835	223	30.6837	30.7527	30.6069	30.3952	30.3626	30.3297	30.6669	31.0727	30.8288	30.7769	0.174763	0	0.586246	0
P51809;P51809-3;P51809-2;E5RH06	VAMP7	Vesicle-associated membrane protein 7	4	12	12	12	61.4	61.4	61.4	24.935	220	28.9893	29.79	29.0214	29.2353	28.9355	29.0227	29.3658	29.0435	29.7153	29.6967	0.174497	0	0.35051	6.7987e-17
P08582;P08582-2;C9JVN1	MFI2	Melanotransferrin	3	24	24	24	45.4	45.4	45.4	80.214	738	29.2213	27.5948	28.6798	28.7798	28.6107	29.7246	28.4984	29.1086	26.9102	29.5158	0.174246	0	0.114381	0
Q9Y2V2;H3BSW7;H3BUY4;H3BPY5;H3BNU9;H3BTK3;I3L3X8	CARHSP1	Calcium-regulated heat stable protein 1	7	6	6	6	72.1	72.1	72.1	15.892	147	32.0372	32.2705	32.3885	32.6662	33.2433	30.9591	33.5179	32.8919	33.281	32.8255	0.173935	0	0.133378	0
A0A087X1W8;A0A0A0MTJ8;X5DQS5;Q9BY67-5;Q9BY67;Q9BY67-4;Q9BY67-3;A0A087X0T8;Q9BY67-2;F5H8J9;F5H125;H0YG94	CADM1	Cell adhesion molecule 1	12	9	9	9	31.8	31.8	31.8	45.676	412	27.1872	27.5396	28.0218	27.8403	28.1654	27.6784	27.7275	27.8281	28.1471	28.2413	0.173613	0	0.366138	0
Q96L91-3;Q96L91-5;Q96L91-2;Q96L91;Q96L91-4;A0A0A0MR70;A0A0A0MR72;A0A0A0MR80	EP400	E1A-binding protein p400	8	53	53	53	22.9	22.9	22.9	335.8	3086	29.337	28.9571	29.7552	29.1562	28.4964	29.4159	29.3986	29.2183	29.4276	29.1087	0.17346	0	0.34838	0
O43252	PAPSS1	Bifunctional 3-phosphoadenosine 5-phosphosulfate synthase 1;Sulfate adenylyltransferase;Adenylyl-sulfate kinase	1	26	25	25	55.6	53.4	53.4	70.832	624	30.5282	30.9734	30.5533	30.4353	31.2422	31.0076	30.795	30.6361	31.4107	30.7498	0.173337	0	0.371036	0
Q7Z4G4-2;Q7Z4G4;K7ENP1;Q7Z4G4-3;Q5JY02;Q5JY01;K7EPZ4;K7EJQ4	TRMT11	tRNA (guanine(10)-N2)-methyltransferase homolog	8	5	5	5	12.7	12.7	12.7	52.789	458	25.2244	26.6569	24.5786	25.0197	24.6556	24.9275	26.0367	25.9066	25.2971	24.8332	0.173137	0.017891	0.148649	0.0188684
Q8TD19;G3V459;G3V5V0;G3V2Z5;REV__Q5SQT3;REV__Q9P0M6	NEK9	Serine/threonine-protein kinase Nek9	6	19	19	19	22.4	22.4	22.4	107.17	979	28.671	28.4989	28.9716	29.1197	28.1203	28.8206	29.1134	28.8597	28.8454	28.6078	0.173076	0	0.399494	0
P20340-2;P20340;P20340-4;F5H3K7;P20340-3;C9JU14;F5GX61;C9JB90;Q14964	RAB6A	Ras-related protein Rab-6A	9	10	10	4	57.2	57.2	22.1	23.548	208	28.1042	28.2316	28.1542	27.9204	27.5961	28.2288	27.962	28.0256	28.5037	28.149	0.172504	0	0.557816	0
Q9UNK0;I3L305;K7EQB1;I3L3D0;K7ER37	STX8	Syntaxin-8	5	11	11	11	47.9	47.9	47.9	26.906	236	28.9544	29.2029	28.8063	28.5102	28.4085	29.1813	28.9415	29.0873	28.6461	28.8887	0.172497	0	0.463025	0
Q969X5-2;Q969X5;F2Z3Q5;F2Z2U2;Q969X5-3	ERGIC1	Endoplasmic reticulum-Golgi intermediate compartment protein 1	5	10	10	10	57.6	57.6	57.6	22.16	198	30.15	30.7993	30.5113	30.7437	30.5242	30.4428	30.9324	30.7735	31.0301	30.4098	0.17204	0	0.46661	0
Q9UK73;H3BT12	FEM1B	Protein fem-1 homolog B	2	9	9	9	16.7	16.7	16.7	70.263	627	24.7007	24.9655	25.0549	25.2511	25.0542	25.1221	24.9921	24.9259	25.2046	25.6416	0.171953	0.0623388	0.50756	0.230726
Q03252	LMNB2	Lamin-B2	1	41	37	37	59.2	55.2	55.2	69.948	620	33.0791	32.8031	32.9127	32.9851	32.9431	33.3726	33.3741	33.3318	32.6881	32.8148	0.17163	0	0.513675	0
Q9BTA9;Q9BTA9-2;Q9BTA9-5;A0A0A0MRT2;Q9BTA9-3;C9JD58;J3QTA0;C9JVK6	WAC	WW domain-containing adapter protein with coiled-coil	8	10	10	10	25	25	25	70.723	647	26.3187	26.5736	27.0496	26.8622	27.1976	26.9215	27.2388	26.5466	27.0556	27.096	0.171363	0	0.385075	0
Q9Y692-2;Q9Y692	GMEB1	Glucocorticoid modulatory element-binding protein 1	2	10	10	8	21	21	19.2	61.327	563	26.7003	25.7639	26.5255	26.9648	26.8811	26.9477	26.7956	26.4265	26.8058	26.7165	0.171317	0	0.318555	0
Q15007;A0A087X1R4;Q15007-2	WTAP	Pre-mRNA-splicing regulator WTAP	3	9	9	9	27.8	27.8	27.8	44.243	396	27.858	27.0186	27.2557	26.8355	27.769	27.5805	27.3935	27.4686	27.4597	27.6908	0.171281	0	0.360648	0
Q8IY57;Q8IY57-5;Q8IY57-3;G3V1X5;A0A0B4J255;F8VRE5;G3V219;G3V212;Q8IY57-4	YAF2	YY1-associated factor 2	9	3	3	3	34.4	34.4	34.4	19.901	180	24.777	25.0024	25.8332	25.3161	25.7144	25.3548	25.2035	25.8737	25.5261	25.5412	0.171272	0.0497129	0.311436	0.064315
Q9NRY4	ARHGAP35	Rho GTPase-activating protein 35	1	39	39	39	32.7	32.7	32.7	170.51	1499	28.4537	29.0158	28.5728	28.4437	28.5224	28.6645	28.7229	28.5938	28.7907	29.0915	0.170995	0	0.608676	0
Q5TDH0;Q5TDH0-3;Q5TDH0-2;H0YII4;H0YI90	DDI2	Protein DDI1 homolog 2	5	7	7	7	25.6	25.6	25.6	44.522	399	27.2364	27.8964	26.7675	27.164	27.2479	26.8947	27.1143	27.0227	28.429	27.7058	0.170879	0	0.202939	0
Q9Y613;H3BVE7;J3KTH7	FHOD1	FH1/FH2 domain-containing protein 1	3	42	42	42	53.2	53.2	53.2	126.55	1164	31.0094	30.5451	30.3688	30.7667	30.8772	30.8194	31.0327	31.2791	30.7281	30.5612	0.170658	0	0.463762	0
E7EXA6;Q8WVB6;Q8WVB6-2;A0A0D9SF58;Q8WVB6-3;F8WCC1;H0Y7D3	CHTF18	Chromosome transmission fidelity protein 18 homolog	7	33	33	32	44.3	44.3	43.6	107.43	975	30.0882	28.9493	29.5929	29.8206	29.7025	30.1208	30.0563	30.256	29.2985	29.2744	0.170532	0	0.247433	0
A0A0A0MRR7;P09234;Q5TAL2	SNRPC	U1 small nuclear ribonucleoprotein C	3	3	3	3	21.7	21.7	21.7	19.687	180	29.0901	29.2251	28.7198	28.3271	29.0597	29.3051	28.7007	28.8569	28.969	29.4398	0.16993	0	0.348194	0
Q8NG68	TTL	Tubulin--tyrosine ligase	1	7	7	7	30.2	30.2	30.2	43.212	377	26.7733	26.3792	26.6514	26.3402	24.5993	26.4478	26.6034	26.2008	25.728	26.613	0.169928	0.0441355	0.151884	0.0292348
A0A096LPJ4;P05161;A0A096LNZ9	ISG15	Ubiquitin-like protein ISG15	3	7	7	7	65.6	65.6	65.6	16.956	157	31.6609	31.7427	32.5224	32.8164	32.1533	31.9342	32.1164	32.1072	33.2415	32.3446	0.169627	0	0.213332	3.39935e-17
P09914-2;P09914	IFIT1	Interferon-induced protein with tetratricopeptide repeats 1	2	20	20	18	51.7	51.7	49	51.713	447	28.9612	29.4981	30.303	29.2184	29.3165	29.2882	29.4974	30.1725	29.8479	29.338	0.169358	0	0.247152	3.39935e-17
Q7Z7F7;Q7Z7F7-2;X6R631;X6RIW1	MRPL55	39S ribosomal protein L55, mitochondrial	4	6	6	6	38.3	38.3	38.3	15.128	128	30.5268	29.7344	30.6125	30.5367	30.5564	30.4907	30.4322	30.5557	30.8176	30.517	0.169296	0	0.431338	0
O94874;O94874-2;O94874-3	UFL1	E3 UFM1-protein ligase 1	3	36	36	36	52.9	52.9	52.9	89.594	794	30.2447	30.1059	30.2083	30.3187	30.1609	30.4047	30.2999	30.2464	30.4472	30.4861	0.169143	0	1.71834	0
Q2M1Z3;C9J652	ARHGAP31	Rho GTPase-activating protein 31	2	14	14	14	13.4	13.4	13.4	156.98	1444	26.8435	24.5611	26.6911	26.2298	25.6479	26.6479	26.2859	25.8	25.8785	26.2062	0.169013	0.115284	0.138498	0.0729768
P49137;P49137-2;Q96PN8;O43930;P51817	MAPKAPK2	MAP kinase-activated protein kinase 2	5	15	15	12	34	34	27	45.567	400	27.1904	28.2905	27.1563	27.5497	27.2853	27.8376	27.4015	27.3476	28.1749	27.5534	0.168538	0	0.270726	0
Q9UGR2	ZC3H7B	Zinc finger CCCH domain-containing protein 7B	1	15	15	15	20.4	20.4	20.4	109.86	977	28.0298	27.9643	27.8526	27.6651	27.9	27.8927	28.2884	27.747	28.4747	27.8491	0.167965	0	0.514879	0
Q9NVI7-2;Q9NVI7;H0Y2W2;Q9NVI7-3;Q5SV16;Q5T9A4-2	ATAD3A	ATPase family AAA domain-containing protein 3A	6	28	28	10	52.6	52.6	20.1	66.217	586	29.5861	28.2713	29.2132	29.7539	29.548	29.3706	29.306	29.3258	29.6798	29.5298	0.167901	0	0.252946	0
Q9HCN4;Q9HCN4-4;Q9HCN4-5;Q9HCN4-3;Q9HCN4-2;F8WD09	GPN1	GPN-loop GTPase 1	6	8	8	8	32.1	32.1	32.1	41.74	374	27.5285	28.6017	27.054	27.9937	27.9013	27.7478	28.0416	27.7959	28.0524	28.28	0.16772	0	0.25333	0
Q9Y696	CLIC4	Chloride intracellular channel protein 4	1	25	25	24	84.6	84.6	81.4	28.772	253	33.1895	33.9342	33.2954	33.4931	33.5357	33.4527	33.8085	33.2633	33.802	33.9595	0.167614	0	0.416719	0
Q9UGU5;B0QXZ8;B0QXZ9	HMGXB4	HMG domain-containing protein 4	3	4	4	4	12	12	12	65.711	601	26.0554	25.8408	25.835	26.4706	26.4114	26.2872	26.6161	26.2602	26.0579	26.2293	0.167481	0	0.47338	0
V9GY01;Q9Y448;Q9Y448-2;H0YM11;Q9Y448-3;H0YKF8;H0YLA7	KNSTRN	Small kinetochore-associated protein	7	6	6	6	36.6	36.6	36.6	26.983	238	26.8236	26.9054	26.9171	27.2383	28.0798	27.5085	27.1238	27.8395	26.9734	27.3559	0.167403	0	0.249359	0
O14735;B3KY94;O14735-3;H3BUR9	CDIPT	CDP-diacylglycerol--inositol 3-phosphatidyltransferase	4	5	5	5	30	30	30	23.539	213	28.1021	27.4281	27.7115	27.6866	27.7113	28.1751	28.7335	27.4128	27.761	27.3932	0.167216	0	0.25145	0
P52292;J3QLL0;J3KS65;J3QL07	KPNA2	Importin subunit alpha-1	4	28	28	28	79.4	79.4	79.4	57.861	529	31.7737	32.1104	31.8637	32.4282	32.1348	32.1722	32.2658	32.1251	32.2898	32.294	0.167215	0	0.697655	0
Q8WW59	SPRYD4	SPRY domain-containing protein 4	1	11	11	11	66.2	66.2	66.2	23.128	207	29.0179	28.5284	29.3152	29.2405	29.2393	29.3611	29.4655	28.6317	29.2016	29.5173	0.167168	0	0.337263	0
Q9BRG1;K7ENE3;K7EKV4;K7EP45	VPS25	Vacuolar protein-sorting-associated protein 25	4	14	14	14	79	79	79	20.747	176	29.7623	29.7072	29.7686	29.7496	29.6849	29.809	30.119	29.5438	30.085	29.9494	0.166704	0	0.810214	0
A0A087WWW9;O95999;A0A3B3ISX2	BCL10	B-cell lymphoma/leukemia 10	3	8	8	8	45.5	45.5	45.5	25.102	222	29.1442	28.8409	28.3632	28.3526	28.5538	29.1033	28.5853	28.9429	28.785	28.6695	0.166291	0	0.422528	0
Q68E01-2;Q68E01;Q68E01-3;Q68E01-4;A0A096LNW8;H0Y8Z1	INTS3	Integrator complex subunit 3	6	39	39	39	47.4	47.4	47.4	118.01	1042	30.065	30.5188	29.9333	30.1734	30.2611	30.1171	30.3926	30.2908	30.4233	30.5578	0.166007	0	0.668941	1.35974e-16
Q9BVC6	TMEM109	Transmembrane protein 109	1	5	5	5	13.2	13.2	13.2	26.21	243	30.6483	30.2988	31.2522	31.216	31.5711	31.5175	30.8775	31.1841	31.2741	30.9631	0.165983	0	0.271589	0
Q16795;A0A3B3ISG8;H3BRM9;F5GY40	NDUFA9	NADH dehydrogenase [ubiquinone] 1 alpha subcomplex subunit 9, mitochondrial	4	22	22	18	67.1	67.1	53.1	42.509	377	32.0164	31.2013	31.8441	32.0913	31.7169	31.7602	32.2022	32.1211	31.8255	31.7904	0.165901	0	0.409493	0
O00161;O00161-2;H3BM38;H3BNE1;H3BR18;H3BPJ0;H3BV99;H3BP15;H3BQY9;H3BNG6;H3BU94;H3BR99	SNAP23	Synaptosomal-associated protein 23;Synaptosomal-associated protein	12	13	13	13	63	63	63	23.354	211	29.3884	29.5064	29.7812	29.81	29.74	29.9071	29.8098	29.7203	29.7609	29.8537	0.165184	0	0.98507	0
J3KP15;Q01130;J3QL05;Q01130-2	SRSF2	Serine/arginine-rich splicing factor 2	4	6	6	4	50.4	50.4	39.1	15.371	133	30.2484	29.9987	30.0566	30.1867	30.3527	30.6629	30.0492	30.2123	30.2853	30.4577	0.164847	0	0.661986	0
P46940;A0A0J9YXZ5;H0YLE8;A0A087X225;A0A087WWP1	IQGAP1	Ras GTPase-activating-like protein IQGAP1	5	109	109	100	73.3	73.3	69.3	189.25	1657	34.8628	34.7227	34.9296	34.7921	34.5479	35.2642	35.0456	34.8295	34.8159	34.7237	0.164774	0	0.701462	0
Q8NDH3-2;Q8NDH3;Q8NDH3-3;Q8NDH3-5;Q8NDH3-4;H0YEP3	NPEPL1	Probable aminopeptidase NPEPL1	6	5	5	5	14.8	14.8	14.8	44.125	412	25.569	25.429	24.7524	24.7784	24.3527	24.6655	25.4533	24.887	25.114	25.5851	0.164685	0.0709643	0.23188	0.100795
Q99643-5;Q99643-3;Q99643	SDHC	Succinate dehydrogenase cytochrome b560 subunit, mitochondrial	3	3	3	3	31.9	31.9	31.9	12.474	116	29.5695	29.913	29.7652	30.1024	29.9442	30.5761	30.4142	29.4148	29.9942	29.7168	0.164387	0	0.300641	0
Q9BQ67;M0QX71	GRWD1	Glutamate-rich WD repeat-containing protein 1	2	15	15	15	54.9	54.9	54.9	49.419	446	29.773	29.259	28.3978	28.7753	29.0575	29.2681	28.9265	29.5322	29.1461	29.2111	0.164304	0	0.275002	0
B6VEX4;A0A0A0MRT6;Q8IZP0-10;Q8IZP0-8;Q8IZP0-7;Q8IZP0-2;Q8IZP0-4;Q8IZP0-3;Q8IZP0-5;Q8IZP0-6;Q8IZP0-9;Q8IZP0;Q8IZP0-12;Q8IZP0-11	ABI1	Abl interactor 1	14	16	16	12	45.5	45.5	36.6	43.294	393	29.4847	28.8674	29.0493	29.2093	29.4899	29.3257	29.0615	29.3028	29.5201	29.7117	0.164234	0	0.461835	0
Q6UB99;X5D778;A0A2R8Y4T9;A0A2R8YE03;A0A2R8YEI0;A0A087WTN8;A0A2R8Y438	ANKRD11	Ankyrin repeat domain-containing protein 11	7	8	8	8	4.2	4.2	4.2	297.91	2663	26.1898	26.2149	26.1494	26.1873	26.3473	26.4367	25.9939	26.2908	26.8614	26.3255	0.163915	0	0.537979	0
P52594-2;P52594-3;P52594;P52594-4;B8ZZY2;C9J2I0;H7C0S7	AGFG1	Arf-GAP domain and FG repeat-containing protein 1	7	14	14	13	43.3	43.3	41.8	54.181	522	28.3957	28.4659	28.1862	28.5828	28.2021	28.3214	28.0198	28.3844	28.7395	29.1861	0.16371	0	0.331262	0
Q6P9B6;H3BM75;H3BUB0;H3BQ13;H3BPI4;H3BTC5	TLDC1	TLD domain-containing protein 1	6	10	10	10	35.1	35.1	35.1	50.993	456	29.7802	27.7679	26.303	28.6216	28.0272	28.5761	27.7937	28.0778	28.7845	28.0854	0.163522	0	0.102024	0
Q8NFV4;Q8NFV4-4;Q8NFV4-6;C9J7Q4;H7BZ58;H0YC52;H7C396;Q8NFV4-3;Q8NFV4-2;Q8NFV4-5	ABHD11	Alpha/beta hydrolase domain-containing protein 11	10	11	11	11	45.1	45.1	45.1	34.69	315	28.567	28.2387	29.0915	29.205	29.4196	29.0942	28.9233	29.5436	28.7706	29.0062	0.163228	0	0.269158	0
G3V1P3;Q969J3;Q969J3-2	LOH12CR1	Loss of heterozygosity 12 chromosomal region 1 protein	3	6	6	6	40.1	40.1	40.1	20.247	177	27.2434	27.4549	27.5385	27.5967	27.9021	27.3569	28.0156	27.817	27.5248	27.8371	0.163176	0	0.473108	0
Q9NYY8;Q9NYY8-2	FASTKD2	FAST kinase domain-containing protein 2	2	23	23	23	42.3	42.3	42.3	81.462	710	28.7834	29.2816	28.7574	28.706	28.2187	28.6599	29.2024	28.8202	29.013	28.8671	0.163092	0	0.376627	0
O75396;A0A087X1A9	SEC22B	Vesicle-trafficking protein SEC22b	2	14	14	14	52.6	52.6	52.6	24.593	215	31.8511	32.1387	32.4003	32.374	32.3256	32.3195	31.9345	31.9974	32.8627	32.7901	0.162893	0	0.320234	0
P26006;P26006-1;D6R9X8;H0YA49;K7EMU3;H0YA32	ITGA3	Integrin alpha-3;Integrin alpha-3 heavy chain;Integrin alpha-3 light chain	6	28	28	28	30.9	30.9	30.9	116.61	1051	33.2255	32.6594	32.647	32.9099	32.3532	32.9816	33.0043	33.5066	32.1989	32.9163	0.162586	0	0.26612	0
Q86TB9-4;Q86TB9;Q86TB9-2;Q86TB9-3	PATL1	Protein PAT1 homolog 1	4	14	14	14	24.8	24.8	24.8	79.907	703	29.7152	29.3667	29.0469	29.6884	29.7105	29.8781	29.8198	29.5624	29.6571	29.4224	0.162411	0	0.483125	0
O14744;O14744-5;O14744-2;O14744-3;O14744-4;G3V580;H0YJX6;G3V2L6;G3V5L5;G3V2X6;C9JSX3;H7BZ44;H0YJD3;H0YJ77;G3V5T6;G3V507;G3V2F5;H0YJY6	PRMT5	Protein arginine N-methyltransferase 5;Protein arginine N-methyltransferase 5, N-terminally processed	18	30	30	30	62.5	62.5	62.5	72.683	637	31.3405	31.7208	31.2604	31.1526	30.5949	31.1986	31.5975	31.2941	31.5354	31.2548	0.162268	0	0.358841	0
O14521-2;O14521;H0YD96;H0YD41;G3V173;E9PK73;H3BRW5;O14521-4	SDHD	Succinate dehydrogenase [ubiquinone] cytochrome b small subunit, mitochondrial	8	3	3	3	35.8	35.8	35.8	12.615	120	29.63	29.9221	28.297	30.4513	29.2668	29.5533	29.2097	29.5944	29.9792	30.0411	0.162115	0	0.161355	0
Q7Z5G4;Q7Z5G4-3	GOLGA7	Golgin subfamily A member 7	2	6	6	6	46	46	46	15.824	137	29.8043	29.888	30.0811	29.6913	29.6084	30.1995	29.9191	30.0543	30.0831	29.6274	0.162072	0	0.619233	0
A0A087WYF7;Q6UXV4;A0A087WUX8	APOOL	MICOS complex subunit MIC27	3	11	11	11	57.5	57.5	57.5	29.205	268	28.3901	29.4075	28.1935	28.9052	28.0351	28.447	28.6297	28.4983	29.1205	29.0457	0.161946	0	0.229007	0
O43896	KIF1C	Kinesin-like protein KIF1C	1	16	11	11	16.8	11.8	11.8	122.95	1103	26.4614	26.8033	25.534	26.2694	25.7658	26.2697	26.5502	26.0762	26.4049	26.3412	0.161656	0	0.279465	0
Q7RTP6;Q7RTP6-2;Q7RTP6-4;Q7RTP6-3;Q7RTP6-5;J3KSK6;E9PP85;C9J922;J3KRP8;J3QLA3;J3QR21;J3QQT0	MICAL3	Protein-methionine sulfoxide oxidase MICAL3	12	16	14	14	9.1	7.8	7.8	224.29	2002	25.6472	25.9225	26.5851	26.183	25.4646	26.2975	25.5926	26.2574	26.1252	26.3369	0.161468	0	0.282693	0
P61160;P61160-2;F5H6T1;A0A1B0GWD0	ACTR2	Actin-related protein 2	4	14	14	10	44.4	44.4	34.5	44.76	394	31.0587	31.4175	30.4537	31.0795	30.4851	30.705	31.0577	30.9667	31.0755	31.4963	0.161369	0	0.304876	0
O15126;O15126-2;A0A087WXB0;A0A087WZA6;A0A087WU14;A0A087WTX8	SCAMP1	Secretory carrier-associated membrane protein 1	6	8	8	8	39.6	39.6	39.6	37.92	338	28.9458	29.5635	28.8906	29.1406	28.3592	28.5192	28.8974	29.1808	29.5364	29.5725	0.161301	0	0.237788	0
Q9ULL5;Q9ULL5-2;A0A3Q5ADB5	PRR12	Proline-rich protein 12	3	17	17	17	11.2	11.2	11.2	211.04	2036	26.6123	26.2851	26.7389	26.4064	27.222	27.0481	26.9662	26.6148	26.7123	26.7295	0.161247	0	0.395767	0
P41229-2;P41229-5;P41229;P41229-3;P41229-4;Q9BY66-2;Q9BY66;Q9BY66-3;E9PFH2;H7BZF9;C9JGA3;F8WF56;A0A3B3ISK2;A0A3B3ITR1	KDM5C	Lysine-specific demethylase 5C	14	24	24	22	20.9	20.9	19.5	175.38	1557	28.8488	28.2127	28.0548	28.5053	28.6618	28.8464	28.5491	28.059	28.6345	29.0001	0.161164	0	0.321162	0
A0A0C4DFZ2;P15289;P15289-2	ARSA	Arylsulfatase A;Arylsulfatase A component B;Arylsulfatase A component C	3	11	10	10	31.2	29.9	29.9	53.806	509	28.3968	28.3173	28.3048	28.3195	27.7246	27.53	28.5219	27.9946	28.9589	28.8633	0.161125	0	0.220333	0
Q9Y296;E9PQE8;E9PN70;Q9Y296-2;E9PKS9;J3KP27;G3V1A0;G5EA23	TRAPPC4	Trafficking protein particle complex subunit 4	8	12	12	12	54.8	54.8	54.8	24.34	219	28.3132	28.3522	28.0767	28.2324	28.2427	28.5908	28.2104	28.494	28.4508	28.2764	0.161019	0	1.02742	0
Q9UHG3;Q9UHG3-2;F8W8W4;C9K055;C9JM55;C9JGT6	PCYOX1	Prenylcysteine oxidase 1	6	17	17	17	46.7	46.7	46.7	56.639	505	30.9119	30.7737	30.6247	30.9889	30.8213	31.1091	30.683	31.0458	30.872	31.2149	0.16089	0	0.720033	0
Q92620;Q92620-2;H3BQT9;H3BV01;J3KTG2;J3KRT1;J3KSA8;H3BMS7	DHX38	Pre-mRNA-splicing factor ATP-dependent RNA helicase PRP16	8	29	29	29	29.7	29.7	29.7	140.5	1227	29.2062	29.2554	29.2617	29.4835	28.822	29.3277	29.243	29.226	29.9167	29.1187	0.160621	0	0.406568	0
P06730;P06730-2;D6RBW1;P06730-3;H0Y8J7;D6RFJ3	EIF4E	Eukaryotic translation initiation factor 4E	6	7	7	6	39.6	39.6	36.4	25.097	217	30.2214	30.2002	30.8533	31.0007	30.8188	30.8836	30.8756	30.8376	30.38	30.9207	0.160595	0	0.357743	0
F5GYQ1;P61421;R4GN72;J3QL14;H3BQJ1;H3BQB4;H3BSG7	ATP6V0D1	V-type proton ATPase subunit d 1	7	10	10	10	36.2	36.2	36.2	44.659	392	30.0629	30.3129	30.2351	30.5244	30.2384	30.4709	30.3918	30.1505	30.6382	30.5251	0.160573	0	0.732945	0
Q9NW82;D6RIW8	WDR70	WD repeat-containing protein 70	2	14	14	14	25.7	25.7	25.7	73.2	654	27.9218	27.9973	27.9095	28.0742	27.8333	28.2791	27.6424	28.3639	27.8381	28.4154	0.160528	0	0.46175	6.7987e-17
O95352;O95352-2;O95352-3;C9JFF4;H7C059;C9J415;C9JE55;H7C369;H7C2R3;H7BZ92;H7C2J8;C9JGL2;F8WDY9;C9JNU2;C9JKA3	ATG7	Ubiquitin-like modifier-activating enzyme ATG7	15	24	24	24	41	41	41	77.959	703	29.4357	29.6172	29.3241	29.3961	28.7492	29.2598	29.4496	29.5665	29.5235	29.5253	0.160467	0	0.473507	0
Q9H7C9;E9PNP3;E9PR47;E9PIQ4;E9PJP1;E9PLK9;K4DI89;Q9H7C9-3;Q9H7C9-2	AAMDC	Mth938 domain-containing protein	9	7	7	7	63.9	63.9	63.9	13.332	122	30.2948	29.9211	30.5459	30.1348	30.6042	30.2815	30.2099	30.8979	30.4535	30.4598	0.160351	0	0.414098	6.7987e-17
Q13057;Q13057-2;K7EN91;K7EQ60;K7ES73;K7ESK6;K7EP09;K7EPT0;K7EPC2	COASY	Bifunctional coenzyme A synthase;Phosphopantetheine adenylyltransferase;Dephospho-CoA kinase	9	17	17	17	47.2	47.2	47.2	62.328	564	31.1888	30.8631	31.0528	31.3199	31.2993	31.5044	31.55	31.5014	30.8562	31.1133	0.160247	0	0.456241	0
Q96AT9;Q96AT9-2;C9J6A7;Q96AT9-5;Q96AT9-3;Q96AT9-4;C9J9T0;C9IZU8;C9IYE8;E7ESZ6;C9J8S0;C9JCL8;Q2QD12;F8WBT4;E9PBG9	RPE	Ribulose-phosphate 3-epimerase	15	8	8	8	61	61	61	24.927	228	30.5428	30.7965	30.5197	30.5493	30.3589	30.5973	30.7646	30.3906	30.8607	30.9552	0.160237	0	0.645624	0
Q9UHW5;Q9UHW5-2;Q9UHW5-3;F8W1F4;H0YI19;S4R3M7;H0YHZ5	GPN3	GPN-loop GTPase 3	7	6	6	6	33.1	33.1	33.1	32.761	284	25.9759	26.7561	26.0864	25.9387	25.877	26.5599	26.2161	26.2631	26.5145	25.8814	0.160189	0	0.346573	0
Q8WX93;Q8WX93-3;Q8WX93-5;Q8WX93-8;Q8WX93-2;Q8WX93-9;Q8WX93-4;Q8WX93-7;A0A3B3ISX8;H0YA05;F8WA26;H0Y952;Q8WX93-6;D6R9F5;D6RBB1;D6RBH5;D6R9Z5;A0A087WX60;Q86TC9-2;Q86TC9	PALLD	Palladin	20	44	44	44	45	45	45	150.56	1383	30.9791	31.3445	30.9203	31.0691	32.0289	31.181	31.1847	30.9548	32.0052	31.8158	0.159926	0	0.226502	3.39935e-17
P32929;P32929-3;P32929-2	CTH	Cystathionine gamma-lyase	3	16	16	16	56	56	56	44.508	405	27.5298	30.0518	29.0847	28.3801	28.5699	28	28.8921	27.6851	30.2662	29.5724	0.159892	0	0.0928342	0
Q14146;Q5VYD0	URB2	Unhealthy ribosome biogenesis protein 2 homolog	2	34	34	34	30.1	30.1	30.1	170.54	1524	28.681	29.0304	28.3962	28.8143	28.3714	28.4686	28.8445	28.9025	29.0718	28.8044	0.159673	0	0.460793	6.7987e-17
Q9NYV4-2;Q9NYV4;J3QSD7;Q9NYV4-3;A0A2R8YEB7;H0YC05	CDK12	Cyclin-dependent kinase 12	6	20	19	17	18.2	17.6	15.9	163.23	1481	28.4172	28.5014	28.4829	28.7375	28.8585	28.9089	28.8738	28.7528	28.4505	28.8097	0.159647	0	0.675269	0
P48449;P48449-3;P48449-2;A0A0G2JQD0;C9J315;A0A0G2JS81;H7C3A5	LSS	Lanosterol synthase	7	29	29	29	46	46	46	83.308	732	31.2188	30.3305	30.2309	30.1523	31.1649	31.2133	30.7266	31.2641	30.4064	30.2848	0.15957	0	0.207338	0
A0A0G2JKZ1;A0A0A0MSV9;O15533;O15533-3;A2AB90;A0A0G2JH37;O15533-2;Q6P1N7;A0A0A0MT98;O15533-4;C9JA35;A0A140T9B2;A0A0G2JJI5	TAPBP	Tapasin	13	12	12	12	36.2	36.2	36.2	47.606	448	31.2247	30.8766	31.3936	31.5848	31.8151	31.7839	31.5933	31.5378	31.5709	31.2044	0.159118	0	0.382038	0
Q9BSH4	TACO1	Translational activator of cytochrome c oxidase 1	1	14	14	14	56.6	56.6	56.6	32.477	297	29.6691	29.656	29.5228	29.5444	29.4925	29.7869	29.672	29.9001	29.6171	29.7037	0.159009	0	1.50199	0
Q9UJ68-2;Q9UJ68-3;Q9UJ68-5;Q9UJ68;Q9UJ68-4;E5RIA9;E5RJK1;H0YAN3;E9PJ70	MSRA	Mitochondrial peptide methionine sulfoxide reductase	9	6	6	6	57.4	57.4	57.4	18.963	169	29.0325	28.9504	28.8422	28.6925	28.947	29.4981	28.788	29.0636	28.9787	28.9308	0.158917	0	0.570941	0
Q10471;Q10471-2	GALNT2	Polypeptide N-acetylgalactosaminyltransferase 2;Polypeptide N-acetylgalactosaminyltransferase 2 soluble form	2	28	28	26	53.9	53.9	52.2	64.732	571	30.2177	30.7668	30.7815	30.9089	30.865	31.0341	30.8275	30.9415	31.1346	30.3964	0.158823	0	0.396457	0
A0A2R8YG95;A0A2R8Y690;A0A2R8YG59;A0A2R8Y5R1;Q9H1P3-2;Q9H1P3;A0A087WTV1;A0A2R8YFT0;A0A2R8Y362;A0A2R8YD49;A0A2R8YEX0;A0A2R8YG53;E7ET92;A0A2R8YDU7;A0A2R8Y429;A0A2R8Y703;H0Y7X4;A0A2R8Y5B9	OSBPL2	Oxysterol-binding protein-related protein 2;Oxysterol-binding protein	18	8	8	8	36.4	36.4	36.4	25.455	225	25.9266	26.623	25.735	26.0306	25.9501	26.1042	26.2987	25.4877	26.465	26.7031	0.158655	0	0.258568	0
Q13257;Q13257-2	MAD2L1	Mitotic spindle assembly checkpoint protein MAD2A	2	11	11	11	54.1	54.1	54.1	23.51	205	30.6706	30.3065	30.5015	30.524	30.9437	31.3071	30.7332	30.6683	30.2844	30.7466	0.15864	0	0.357735	0
Q13206;E9PIF2;A0A3B3ISR7	DDX10	Probable ATP-dependent RNA helicase DDX10	3	33	33	33	43.3	43.3	43.3	100.89	875	29.8813	29.9509	29.3997	29.9304	29.5685	29.6021	29.568	30.0537	30.0535	30.2455	0.158413	0	0.407482	0
P54259	ATN1	Atrophin-1	1	5	5	5	9.3	9.3	9.3	125.41	1190	26.0034	25.9636	26.042	26.3789	26.3646	26.3876	26.4061	26.3478	26.4442	25.9576	0.158155	0	0.601999	0
O95070;A6NGW1;E9PIZ0;C9JST7;E9PS11;E9PP02	YIF1A	Protein YIF1A	6	5	5	5	24.9	24.9	24.9	32.011	293	27.2214	27.5924	27.4988	28.4217	27.6272	27.3221	27.2429	28.6207	27.8821	28.0828	0.157813	0	0.194405	0
O75150;H3BP71;O75150-4;O75150-3;A0A087WTK2;H3BS50;H3BQ99;H3BUL6;I3L332	RNF40	E3 ubiquitin-protein ligase BRE1B	9	36	34	34	39.2	36.4	36.4	113.68	1001	29.2146	29.1196	28.9581	29.2868	29.6275	29.3909	29.1019	29.3237	29.3206	29.8581	0.157736	0	0.428786	0
Q9H0S4;Q9H0S4-2;F5H1N9	DDX47	Probable ATP-dependent RNA helicase DDX47	3	21	21	21	58.5	58.5	58.5	50.646	455	30.4331	31.4579	30.5607	30.9197	30.9985	30.6846	30.9094	30.8901	31.347	31.3267	0.157597	0	0.301475	0
Q9HAF1-2;Q9HAF1;Q9HAF1-4;Q9HAF1-3;B1AK63	MEAF6	Chromatin modification-related protein MEAF6	5	4	4	4	23.6	23.6	23.6	21.624	191	27.4158	27.5029	27.4976	27.4565	27.6507	27.8218	27.5988	27.6516	27.4891	27.7501	0.157564	0	1.25683	0
O75146;O75146-2;H0YH66	HIP1R	Huntingtin-interacting protein 1-related protein	3	47	47	45	50.2	50.2	47.9	119.39	1068	30.8613	30.5179	30.0849	30.6018	30.5151	30.8468	30.5311	30.5485	30.5875	30.8542	0.157433	0	0.511299	0
O15091-2;O15091;O15091-4;O15091-3;A0A0A0MTQ0	KIAA0391	Mitochondrial ribonuclease P protein 3	5	15	15	15	31.2	31.2	31.2	65.485	567	27.7475	28.023	27.6286	27.4948	26.7336	27.8398	28.0393	27.7709	27.6493	27.1151	0.15738	0	0.243483	0
Q8NCN5;A8MT40;H3BQG3;B7ZAR9;Q8NCN5-2;H3BUH3;H3BV59	PDPR	Pyruvate dehydrogenase phosphatase regulatory subunit, mitochondrial	7	23	23	23	31.3	31.3	31.3	99.363	879	29.1638	29.1185	29.8053	29.3002	28.7278	29.2798	29.4473	29.2952	29.6405	29.2392	0.157271	0	0.367153	0
Q53GG5-2;A0A087WYF8;Q53GG5;A0A2U3TZH4;Q53GG5-3;D6RAF1;A0A2R8Y6L7	PDLIM3	PDZ and LIM domain protein 3	7	10	10	10	53.8	53.8	53.8	34.279	316	27.9249	27.2385	27.1178	27.6993	27.6226	26.7974	28.0075	27.5904	28.4704	27.5237	0.157248	0	0.19954	0
Q13439-3;Q13439-4;Q13439;Q13439-5;H0Y6I0;C9JHJ5;E7EVX2;A0A087WTW2;Q86W71;C9J0Y3	GOLGA4	Golgin subfamily A member 4	10	68	67	67	33.6	33.3	33.3	260.32	2223	29.8317	29.843	29.7184	30.0394	30.1352	30.2503	29.8129	29.9925	29.9417	30.3564	0.157229	0	0.606305	0
Q9Y4C2-2;Q9Y4C2;C9K0E7;C9J9F4;C9JD13	FAM115A	Protein FAM115A	5	16	16	16	24.3	24.3	24.3	101.89	919	26.1392	24.6602	26.6235	26.6734	27.3507	26.9725	26.9802	26.4047	26.6109	25.2649	0.15722	0.0989353	0.102738	0.0609326
Q96TA1-2;Q96TA1	FAM129B	Niban-like protein 1	2	22	22	22	38.6	38.6	38.6	82.682	733	30.3779	30.19	30.2096	30.5788	30.2565	30.7684	30.3495	30.3902	30.4496	30.4396	0.156903	0	0.774744	0
P54920;M0R0Y2;M0R2M1;M0R058;M0R0I4;M0R213;M0R027;M0QZM9;M0QZN5;M0R031	NAPA	Alpha-soluble NSF attachment protein	10	20	20	17	80.7	80.7	69.2	33.232	295	31.0562	31.6734	31.5106	31.5027	31.5267	31.7021	31.3412	31.4621	31.9089	31.6394	0.156796	0	0.515165	0
Q9Y6W3;H7C1B7	CAPN7	Calpain-7	2	7	7	7	9.5	9.5	9.5	92.651	813	24.8713	25.1116	26.237	24.7103	25.6427	24.9858	25.6109	25.2537	26.4708	25.0332	0.156296	0.0636524	0.152971	0.0602683
O95487-2;O95487;O95487-3	SEC24B	Protein transport protein Sec24B	3	28	28	26	29.5	29.5	28.8	133.63	1233	30.1213	29.4505	29.8832	29.9463	29.0885	30.3223	29.9873	29.7916	29.7508	29.4167	0.155764	0	0.272229	0
O00461;F8W785	GOLIM4	Golgi integral membrane protein 4	2	20	20	20	34.2	34.2	34.2	81.879	696	29.1293	29.386	29.343	28.8983	29.5984	29.5246	29.3655	29.5061	29.0386	29.6976	0.155494	0	0.435741	6.7987e-17
Q9Y217;Q9Y217-2	MTMR6	Myotubularin-related protein 6	2	13	13	13	27.9	27.9	27.9	71.967	621	27.2209	26.4871	26.4781	26.7096	26.6375	27.1273	26.8118	26.5568	26.9536	26.8611	0.155455	0	0.42765	0
Q96G25;Q96G25-2;Q96G25-3	MED8	Mediator of RNA polymerase II transcription subunit 8	3	5	5	5	30.2	30.2	30.2	29.08	268	26.9085	26.9992	26.5364	27.207	26.6926	26.9391	27.2414	27.1546	27.2965	26.4879	0.155145	0	0.363093	0
Q86UT6;Q86UT6-2;C9JLK8;C9JQE9;C9J0R6	NLRX1	NLR family member X1	5	11	11	11	15	15	15	107.61	975	26.8358	25.6417	26.0642	26.6266	26.4376	26.2062	26.6165	26.2715	26.9991	26.2883	0.155142	0	0.247267	0
F5H8H2;Q03426;F5H092;A0A1B0GWC2;F5GXC0;F5H163;F5H368;A0A1W2PS16;A0A0B4J236;A0A1B0GWF3	MVK	Mevalonate kinase	10	13	13	13	54.9	54.9	54.9	37.171	344	28.1911	28.3186	28.8128	29.005	28.3559	28.6361	28.5921	28.4445	28.9313	28.8543	0.154982	0	0.380864	6.7987e-17
Q86SZ2;Q86SZ2-2;G3V2H7;G3V4C3	TRAPPC6B	Trafficking protein particle complex subunit 6B	4	10	10	10	67.1	67.1	67.1	17.983	158	28.3597	29.4932	29.2638	29.3341	29.1759	29.4375	28.7984	29.466	29.6756	29.0219	0.154547	0	0.250736	0
A0A2R8Y726;A0A2R8Y7B8;A0A2R8Y4Y7;A0A2R8YFW4;Q9UQ90;A0A2R8YDQ1;A0A2U3TZH1;A0A2R8Y7E2;A0A2R8Y6K2;A0A2R8Y3M4;A0A2R8YGZ0;A0A2R8YG79;A0A2R8Y4M0;A0A2R8YFF4;A0A2R8Y632;A0A2R8Y6E8;A0A2R8Y729;A0A2R8YFJ7;Q9UQ90-2;A0A2R8Y4M8;J3KRF6;A0A2R8Y7N2;A0A2R8Y4Z7;A0A2R8Y6Z7;A0A2R8YEH4;H3BTR8;A0A2R8Y617;A0A2R8YFN9;H3BTY6;H3BMP1;A0A2R8Y4L7;A0A2R8YGV4;A0A2R8Y4L0;A0A2R8YFQ9	SPG7	Paraplegin	34	13	13	13	26.6	26.6	26.6	72.953	659	27.1701	27.3609	26.9606	27.3565	26.566	27.1521	27.1727	27.4069	27.3908	27.0631	0.154299	0	0.427727	0
C9JUH3;A0A0A0MT72;Q9BSQ5-3;Q9BSQ5;Q9BSQ5-2;Q9BSQ5-4;A0A3B3IRS0;E9PEC4	CCM2	Malcavernin	8	8	8	8	31.4	31.4	31.4	38.818	347	27.2014	27.2425	26.9959	26.8311	27.242	26.8925	27.5748	27.4348	27.136	27.2464	0.154294	0	0.501868	0
Q2VPB7	AP5B1	AP-5 complex subunit beta-1	1	12	12	12	19	19	19	93.948	878	26.7693	26.426	26.7427	27.0654	26.5767	27.2961	27.0734	26.9313	26.8185	26.2309	0.154017	0	0.318238	0
P10301	RRAS	Ras-related protein R-Ras	1	12	12	10	62.8	62.8	50.5	23.48	218	28.9444	29.7702	29.5562	29.4076	29.9532	29.6702	29.3744	29.7422	29.8704	29.7445	0.153998	0	0.352191	0
E9PEP6;O14786;E7EX60;Q5T7F0;Q5JWQ6;O14786-3;O14786-2;Q5JWQ4;Q5JWQ2;H0Y4A0;V9GYL7	NRP1	Neuropilin-1	11	16	16	16	25.1	25.1	25.1	101.3	906	28.897	26.5581	28.4797	28.4407	27.777	28.9335	28.4823	28.9259	26.928	27.6525	0.153939	0	0.100923	0
Q8TA86;C9J6V2	RP9	Retinitis pigmentosa 9 protein	2	7	7	7	35.3	35.3	35.3	26.106	221	26.8916	26.2892	27.2407	26.577	27.4641	26.7966	26.9016	27.4882	27.1156	26.9297	0.153803	0	0.260472	0
P54098;A0A1B0GTU7;A0A1B0GVT8;A0A1B0GTQ6;H0YD36;H0YCV2;A0A0D9SFM1;H0YE43;H0YCD2;H0YDF1	POLG	DNA polymerase subunit gamma-1	10	22	22	19	24.9	24.9	21.5	139.56	1239	28.9975	28.7393	27.8579	28.1463	28.6149	29.3584	28.8364	28.3775	27.8312	28.7204	0.153572	0	0.186542	0
Q8IUX7;Q8IUX7-2;H7C4B5;H7C391;Q8N436	AEBP1	Adipocyte enhancer-binding protein 1	5	14	14	13	15.3	15.3	14.5	130.93	1158	25.7923	24.6173	26.168	26.3727	26.2901	26.8497	25.9683	26.0991	25.7276	25.3631	0.153523	0.0646559	0.141999	0.0497164
Q03113;Q03113-2;E9PC54;Q03113-3;C9J2Y7	GNA12	Guanine nucleotide-binding protein subunit alpha-12	5	12	11	11	32	29.9	29.9	44.279	381	27.417	27.3993	27.829	28.1122	27.7191	28.0677	27.4858	27.7011	28.0505	27.9388	0.153435	0	0.393216	6.7987e-17
O43747;O43747-2;H3BNR4;H3BR36;H3BUN9;H3BN71;B4DGE1;H3BRM7;B3KNW1;H3BNN2	AP1G1	AP-1 complex subunit gamma-1	10	24	24	24	35	35	35	91.35	822	31.7732	31.969	31.3398	31.7094	31.5139	31.7433	31.7928	31.4748	32.1102	31.95	0.153133	0	0.464928	6.7987e-17
Q7Z7H8;Q7Z7H8-2	MRPL10	39S ribosomal protein L10, mitochondrial	2	7	7	7	43.7	43.7	43.7	29.282	261	30.2674	30.0884	29.7872	30.2529	30.2901	30.0914	30.2327	30.4515	30.2424	30.4334	0.15308	0	0.649136	0
Q9NPD8;A0A2R8Y812	UBE2T	Ubiquitin-conjugating enzyme E2 T	2	8	8	8	49.7	49.7	49.7	22.521	197	27.7524	27.8661	27.3709	27.2483	27.4049	27.3969	27.7463	27.9971	28.0701	27.1956	0.15269	0	0.317641	0
Q9BV44;H7C3J3;H7C0R6;C9J9V2	THUMPD3	THUMP domain-containing protein 3	4	16	16	16	38.5	38.5	38.5	57.002	507	27.6826	28.0623	27.7091	27.9176	27.741	27.9826	27.8117	28.0445	28.1654	27.8687	0.152046	0	0.817243	0
H0YHE2;Q8WYA0;Q8WYA0-3;F8W1J4;H0YIR4	IFT81	Intraflagellar transport protein 81 homolog	5	5	5	5	8	8	8	73.366	624	25.6152	25.04	24.8923	25.1402	24.9255	25.7221	25.5554	25.273	25.3775	24.4448	0.151941	0.0680865	0.283251	0.222543
P16144-4;P16144-2;P16144-3;P16144;J3QRK0;J3QQL2	ITGB4	Integrin beta-4	6	24	24	19	17.3	17.3	12.7	194.46	1745	27.4089	25.4573	25.2516	25.6059	28.4032	25.8703	24.9472	27.0351	26.4504	28.5831	0.151834	0.0894505	0.0644935	0.0404234
X6R2W0;Q5U8S2;O60499;K7EIY4;K7ELY2;O60499-2;F6RTM7;K7EK75;K7EJ05;K7EPP9;K7EQ84	STX10	Syntaxin-10	11	8	8	8	44.1	44.1	44.1	24.854	220	27.7249	27.5592	27.5668	27.7033	28.104	28.1549	27.9035	27.6378	27.657	28.0606	0.151104	0	0.489389	0
Q92506	HSD17B8	Estradiol 17-beta-dehydrogenase 8	1	6	6	6	31	31	31	26.973	261	27.1324	26.1188	26.4156	26.9239	27.155	27.0382	26.5483	26.8046	27.0825	27.0273	0.151066	0	0.276847	0
Q8N9F7;Q8N9F7-2;Q8N9F7-3;J3QQN7;J3QRR6;J3KTA9	GDPD1	Glycerophosphodiester phosphodiesterase domain-containing protein 1	6	8	8	8	33.8	33.8	33.8	36.167	314	25.9444	26.2046	25.6642	26.0049	25.8316	26.2002	26.0902	26.1463	26.4718	25.4955	0.150844	0	0.360909	6.7987e-17
P09417;P09417-2;B7Z415;D6RGG7;H0Y8F7;D6RHJ7	QDPR	Dihydropteridine reductase	6	10	10	10	61.1	61.1	61.1	25.789	244	30.0792	30.1808	29.8117	30.061	29.9321	30.3346	29.7551	29.969	30.5536	30.2064	0.150799	0	0.451023	0
P05165-2;P05165;P05165-3;A0A1B0GU58;A0A1B0GUX9;A0A1B0GWI4;A0A1B0GWA1;A0A1B0GTR1;Q5JVH2;H0Y5U0;Q5JTW6;H0Y4B9	PCCA	Propionyl-CoA carboxylase alpha chain, mitochondrial	12	16	16	16	31.9	31.9	31.9	77.047	702	26.8327	26.0563	26.7565	26.7077	27.1396	26.7665	26.7374	27.061	27.1256	26.5562	0.150788	0	0.312846	0
Q9BUE6;Q9BUE6-2;A0A1B0GTK6;Q5TBE9;Q5TBE2	ISCA1	Iron-sulfur cluster assembly 1 homolog, mitochondrial	5	5	5	5	50.4	50.4	50.4	14.179	129	27.5001	27.8067	27.8054	27.6155	27.2547	28.2424	27.5381	27.6106	27.157	28.1857	0.150252	0	0.273471	0
Q96I99;E9PDQ8;Q96I99-2;H0Y852	SUCLG2	Succinyl-CoA ligase [GDP-forming] subunit beta, mitochondrial	4	23	23	23	59.3	59.3	59.3	46.51	432	31.4864	31.2919	30.7156	30.6805	31.2577	30.8444	31.5618	31.2055	31.4318	31.1385	0.149982	0	0.313664	0
Q6P2E9;Q6P2E9-2;I3L2F4;I3L0V0;I3L3M2	EDC4	Enhancer of mRNA-decapping protein 4	5	43	43	43	49.3	49.3	49.3	151.66	1401	30.8877	31.1928	30.7101	30.7401	30.5116	30.821	30.8528	30.8467	31.0719	31.1977	0.149546	0	0.518575	0
Q9H2C0;A0A3B3ITY2;A0A0S2Z5G5	GAN	Gigaxonin	3	6	6	6	11.1	11.1	11.1	67.638	597	25.3376	24.3511	25.4497	24.8891	25.1678	24.8658	25.161	25.0513	25.6953	25.1695	0.149513	0.0522913	0.252054	0.0582358
Q9BYD3;K7ES61	MRPL4	39S ribosomal protein L4, mitochondrial	2	14	14	5	66.6	66.6	23.5	34.919	311	28.9179	27.583	28.7566	28.7855	28.605	28.3925	28.6712	28.9928	28.7518	28.5868	0.149411	0	0.234369	0
Q14692	BMS1	Ribosome biogenesis protein BMS1 homolog	1	36	36	36	37.1	37.1	37.1	145.81	1282	30.2387	30.4825	30.341	30.322	29.5472	30.3484	30.4264	30.4891	30.1184	30.2958	0.149384	0	0.375122	6.7987e-17
Q9UQ35;Q9UQ35-2;I3L4D8;I3L1I8;I3L182;Q9UQ35-3;I3L1C0;A0A087X1W1;I3L0N7;I3L4U6;I3L3Q8	SRRM2	Serine/arginine repetitive matrix protein 2	11	38	38	38	19.6	19.6	19.6	299.61	2752	31.258	31.2114	30.7632	31.0425	31.4369	31.5059	31.0266	31.0142	31.3096	31.6007	0.149001	0	0.404295	0
P35998;A0A1W2PQS1;P35998-2;C9JLS9	PSMC2	26S protease regulatory subunit 7	4	32	32	32	73	73	73	48.633	433	32.2626	32.8304	32.6552	32.805	32.6453	32.7291	32.7513	32.8098	32.7333	32.9196	0.14895	0	0.690699	0
Q9UHV7;J3QRB7	MED13	Mediator of RNA polymerase II transcription subunit 13	2	12	12	12	8.4	8.4	8.4	239.29	2174	26.7533	26.2953	26.5795	26.8411	26.502	26.9869	26.8154	26.0936	26.9058	26.9141	0.148931	0	0.340024	0
Q9ULI0-2;Q9ULI0;H7BYF1;C9J1G9;C9JG15	ATAD2B	ATPase family AAA domain-containing protein 2B	5	19	15	15	15.8	12.5	12.5	164.33	1453	27.0616	27.2435	28.2552	24.6952	27.6876	27.0604	27.8488	26.3704	27.6834	26.723	0.148609	0.191888	0.0987075	0.0510709
Q13523;H0YDJ3	PRPF4B	Serine/threonine-protein kinase PRP4 homolog	2	14	14	14	14.2	14.2	14.2	116.99	1007	28.1734	28.5484	28.55	28.2673	28.2824	28.4754	28.6912	28.4013	28.531	28.4655	0.148584	0	0.83912	0
Q9NXV2;H3BSS5	KCTD5	BTB/POZ domain-containing protein KCTD5	2	7	7	7	44.4	44.4	44.4	26.092	234	27.1515	27.1333	27.5598	27.1204	27.0231	27.4484	27.2619	27.2668	27.3221	27.4309	0.148399	0	0.741563	0
P43304;P43304-2;F5GYK7;E7EM56;E9PDK4	GPD2	Glycerol-3-phosphate dehydrogenase, mitochondrial	5	40	40	40	64.9	64.9	64.9	80.852	727	31.7408	31.5692	31.7451	31.6281	31.2801	31.7639	31.704	31.7258	31.9736	31.5351	0.147829	0	0.663683	0
Q9Y241;C9JAW5;C9JNU6;Q9Y241-2;A8MV81	HIGD1A	HIG1 domain family member 1A, mitochondrial	5	4	4	4	75.3	75.3	75.3	10.143	93	29.4713	30.0218	28.2779	29.3926	29.6217	29.7024	29.0336	29.7803	29.1977	29.8104	0.147824	0	0.174768	0
A0A075B7D9;Q92804-2;Q92804;A0A075B7E4;A0A075B7F4;A0A075B7F2	TAF15	TATA-binding protein-associated factor 2N	6	10	8	8	24.9	21.8	21.8	48.839	449	28.3075	28.0441	28.3937	28.1811	27.5892	27.9001	28.9614	29.0163	27.8727	27.5037	0.147716	0	0.17029	0
Q96JB5;Q96JB5-4;Q96JB5-2;Q96JB5-3;J3QRM1;J3QQY1;J3QS62;J3KRK4;J3QL86;J3KS63;J3KRI2;J3QL95;J3KTA5	CDK5RAP3	CDK5 regulatory subunit-associated protein 3	13	19	19	19	42.9	42.9	42.9	56.92	506	29.8166	29.7319	29.4731	29.7382	29.4831	29.8621	29.9833	29.6053	29.865	29.6658	0.147694	0	0.752299	1.35974e-16
F8W7C6;A0A087WV22;H7C123;H7C2C5;Q96L21;H7C2U2	RPL10		6	14	2	2	63.8	11	11	18.565	163	28.9035	28.4173	29.1907	29.1426	28.8842	29.1727	28.8586	28.8328	29.4184	28.9937	0.147567	0	0.372525	6.7987e-17
Q8TC12;Q8TC12-2;H0YJ46;Q8TC12-3;G3V2G6;G3V234;H0YIZ8;Q96NR8	RDH11	Retinol dehydrogenase 11	8	14	14	10	65.4	65.4	50.6	35.386	318	30.317	29.5873	29.9163	30.0503	29.7538	30.0188	29.985	30.4327	29.9187	30.0046	0.147013	0	0.430582	6.7987e-17
Q99816;F5H442;Q99816-2;J3QRU6;J3QKS4	TSG101	Tumor susceptibility gene 101 protein	5	16	16	16	40	40	40	43.944	390	29.8743	29.7043	29.6408	29.5542	29.8676	29.8663	29.9835	29.7627	29.6884	30.0748	0.146921	0	0.800078	0
P33992;B1AHB1;B1AHB2;B1AHA9;F8WFD7	MCM5	DNA replication licensing factor MCM5	5	45	45	45	67.2	67.2	67.2	82.285	734	32.7976	32.7541	32.8159	32.6533	32.4054	32.9217	33.151	32.9265	32.7169	32.4439	0.146708	0	0.48437	0
P14406;D6RIE3;H0UI06;D6R9C3;D6RGV5;D6RA35	COX7A2	Cytochrome c oxidase subunit 7A2, mitochondrial	6	4	4	4	66.3	66.3	66.3	9.3959	83	32.5674	31.384	32.4758	32.6413	32.2148	32.3037	32.1145	32.6302	32.7414	32.2266	0.146604	0	0.230978	0
Q16401;Q16401-2;F2Z3J2;Q4VXH0	PSMD5	26S proteasome non-ATPase regulatory subunit 5	4	22	22	22	59.9	59.9	59.9	56.195	504	31.4812	30.5043	31.4598	31.6644	31.9562	31.4251	31.5668	31.3971	31.7845	31.6243	0.146378	0	0.236382	0
G0XQ39;Q13586;E9PNJ4;Q13586-2;H0YDB2;E9PIQ8;E9PRE4;E9PR07;E9PJ19;E9PMB4;E9PRZ7;E9PR09;E9PN27	STIM1	Stromal interaction molecule 1	13	12	12	12	19.7	19.7	19.7	88.645	791	28.0744	28.3235	28.205	28.3318	28.1876	28.4615	28.1547	28.4751	28.3083	28.4543	0.146335	0	1.00807	0
A0A087WUB9;Q8WYA6;Q8WYA6-4;Q8WYA6-3;A2A2P1	CTNNBL1	Beta-catenin-like protein 1	5	24	24	6	41.5	41.5	9.5	65.702	568	28.5705	28.1065	27.5696	28.072	28.2472	28.4194	28.3141	28.3024	28.1247	28.1341	0.145778	0	0.376583	0
Q96II5;P10398;P10398-2	ARAF	Serine/threonine-protein kinase A-Raf	3	11	11	8	23	23	17.7	67.925	609	27.1432	27.257	26.884	27.1213	27.6144	27.3398	27.334	27.3876	27.1339	27.5535	0.145769	0	0.498131	0
P07900;P07900-2;G3V2J8	HSP90AA1	Heat shock protein HSP 90-alpha	3	57	35	28	70.2	44.7	37.4	84.659	732	33.7437	34.6636	34.5901	34.6929	34.526	34.6325	34.6548	34.473	34.298	34.886	0.145581	0	0.307212	0
Q9NUD5;Q9NUD5-2	ZCCHC3	Zinc finger CCHC domain-containing protein 3	2	10	10	10	29.3	29.3	29.3	43.547	403	26.0932	27.4342	26.9865	27.0442	27.1254	27.4713	26.9294	27.0288	27.279	26.7017	0.14535	0	0.226349	3.39935e-17
Q9BUL5-4;Q9BUL5;I3L4Q4;I3L1N0;Q9BUL5-3;I3L0Y2;I3L410;A0A087WVQ2;Q9BUL5-2;I3L2W6;I3L0X3	PHF23	PHD finger protein 23	11	7	7	7	26.8	26.8	26.8	43.447	399	26.3254	25.9706	26.4854	26.3935	26.9324	26.734	26.2032	26.4409	26.536	26.9196	0.145283	0	0.31616	0
Q9Y639-1;Q9Y639;Q9UFM8;Q9Y639-3;Q9Y639-4;Q9Y639-5;H3BU51;H3BQ94	NPTN	Neuroplastin	8	7	7	7	26.6	26.6	26.6	31.291	282	27.9979	27.6058	28.3925	28.1626	28.7833	28.4253	28.1796	28.3649	28.2261	28.4726	0.145269	0	0.303164	0
Q9Y6X8;H0YKA3	ZHX2	Zinc fingers and homeoboxes protein 2	2	18	18	17	25.8	25.8	24.7	92.306	837	26.9732	26.2076	27.2278	27.2151	27.9396	27.6197	27.1538	27.0212	27.2565	27.2382	0.145205	0	0.196438	0
P31937;H7BZL2	HIBADH	3-hydroxyisobutyrate dehydrogenase, mitochondrial	2	14	14	14	54.8	54.8	54.8	35.329	336	31.5179	31.5933	31.4262	31.1963	31.4273	31.6892	31.7407	31.7973	31.5892	31.0692	0.144938	0	0.450414	0
Q9Y6B6;Q9H029;D6RD69;D6R9R5;D6RDB2;D6RAA2	SAR1B	GTP-binding protein SAR1b	6	13	8	8	76.8	61.1	61.1	22.41	198	29.2957	29.3032	30.0474	30.0057	30.2695	29.6196	30.2077	30.1599	29.7582	29.9007	0.144915	0	0.259371	0
Q9Y5V0;H0YC70;E5RHV4;H0YAP1;E5RHR6	ZNF706	Zinc finger protein 706	5	2	2	2	30.3	30.3	30.3	8.4977	76	28.1813	27.8664	27.9786	27.7737	24.5688	28.223	28.0898	27.034	26.075	27.6693	0.144484	0.0429791	0.0657687	0.0175666
Q9NQT8;E7ERX9;H0YBA8;F2Z2F9;Q9P2P6-3;Q9NQT8-2	KIF13B	Kinesin-like protein KIF13B	6	35	35	31	24	24	21.8	202.79	1826	28.879	28.6536	28.7364	28.8019	28.6211	28.8918	28.7526	29.0815	28.7183	28.9695	0.144335	0	0.928027	0
Q96GG9;C9JVE2;C9J8R4;C9JRU6;C9J0B2;C9JUW4;F8WC32	DCUN1D1	DCN1-like protein 1;DCN1-like protein	7	13	13	13	42.5	42.5	42.5	30.124	259	28.9304	29.7287	30.027	30.0605	30.1097	30.3005	30.1772	29.8965	29.4926	29.7107	0.144241	0	0.220543	0
Q13535-2;Q13535-3;Q13535;H0Y9K2;D6RFJ6;D6RIG7;H0Y8R8;H0Y8Y6	ATR	Serine/threonine-protein kinase ATR	8	26	26	26	13.1	13.1	13.1	294.22	2580	28.0802	27.3493	27.5772	27.5609	26.8834	27.2968	27.8056	27.8641	27.7117	27.4937	0.144145	0	0.274711	0
Q16527;F8VQR7;F8VW96	CSRP2	Cysteine and glycine-rich protein 2	3	10	10	10	61.7	61.7	61.7	20.954	193	29.9777	28.9009	30.0188	29.7086	29.2948	30.0992	29.3739	29.4597	29.4476	30.2409	0.144119	0	0.205724	0
A0A1B0GV47;Q7Z4S6-6;Q7Z4S6-5;Q7Z4S6-2;Q7Z4S6;Q7Z4S6-4;Q7Z4S6-3;H0YIM7;H0YHT2;H0YIM6;H0YI78;H0YHG9	KIF21A	Kinesin-like protein KIF21A	12	19	19	17	17.8	17.8	16.3	184.71	1653	28.0817	28.0466	28.1888	27.7297	28.0073	28.0258	27.9371	28.2837	28.3501	28.1776	0.144067	0	0.65434	0
P11908;P11908-2;H7C540;D3YTJ7;A6NMS2	PRPS2	Ribose-phosphate pyrophosphokinase 2	5	17	7	6	59.4	26.4	22.3	34.769	318	29.2927	29.1812	28.8826	29.3881	28.6415	29.3006	29.534	28.9574	29.2825	29.0318	0.144041	0	0.368683	0
Q92889;Q92889-2;I3NI48;I3L4K0	ERCC4	DNA repair endonuclease XPF	4	24	24	24	32.8	32.8	32.8	104.48	916	28.9222	29.007	28.8957	29.0957	28.6727	28.8643	29.2824	28.7683	29.3175	29.0798	0.143797	0	0.520047	0
P61224;E7ESV4;F5H7Y6;P61224-3;F5GX62;F5H6R7;F5H004;A6NIZ1;P61224-2;P61224-4;F5H0B7;F5H500;F5H823;B7ZB78;F5GZG1;F5GYB5;F5H077;F5GWU8;F5H491	RAP1B	Ras-related protein Rap-1b;Ras-related protein Rap-1b-like protein	19	13	13	5	74.5	74.5	29.9	20.825	184	28.8805	28.277	27.2991	27.8772	28.012	28.1395	27.838	27.7998	28.8535	28.4338	0.143756	0	0.174051	3.39935e-17
Q13445;K7EIN4;K7EQ63	TMED1	Transmembrane emp24 domain-containing protein 1	3	7	7	7	26.4	26.4	26.4	25.206	227	28.9945	29.3799	28.8447	29.0638	29.9746	29.4191	29.4523	29.4167	29.5578	29.1291	0.143483	0	0.284327	0
H0Y621;H0Y5K5;Q9Y282;Q9Y282-3;Q9Y282-2;A0A1W2PPS8;A6PVJ2;A0A0C4DH46;H0Y802;H0Y6Z0	ERGIC3	Endoplasmic reticulum-Golgi intermediate compartment protein 3	10	10	10	10	30.4	30.4	30.4	36.851	326	27.235	27.6253	27.8903	28.168	28.3012	27.8893	28.1324	27.7674	27.8899	28.2553	0.142923	0	0.285365	0
A0A0C4DGQ8;Q6IAN0;J3KRS1;J3QKT1;J3QLK1;J3QLJ8	DHRS7B	Dehydrogenase/reductase SDR family member 7B	6	8	8	8	34.8	34.8	34.8	33.524	310	26.2598	26.8324	26.067	25.9041	25.6518	25.7043	25.7527	26.5879	26.8888	26.4961	0.142912	0	0.182802	0
Q15650;H0YL91;H0YLN7;H0YK63;H0YKD9	TRIP4	Activating signal cointegrator 1	5	12	12	12	27.9	27.9	27.9	66.145	581	26.5919	27.1576	26.875	26.8019	27.3473	27.0095	26.6089	26.8928	27.4184	27.5575	0.142678	0	0.273228	0
E7EVJ5;Q96F07-2;Q96F07;H7C229;E7EW33;A0A087WWZ1;A0A087WVE1;A0A087WTQ3;A0A087WZL7;A0A087WV63;A0A0G2JRF5;A0A087WWY5	CYFIP2	Cytoplasmic FMR1-interacting protein 2	12	42	22	22	38.3	20.1	20.1	142.58	1227	28.8454	29.059	28.9571	29.1089	28.329	28.6201	29.0406	29.3523	29.0909	28.9071	0.142363	0	0.335077	0
Q9Y2Y0-2;Q9Y2Y0;H3BU49;H3BM52	ARL2BP	ADP-ribosylation factor-like protein 2-binding protein	4	6	6	6	53.3	53.3	53.3	17.711	152	30.057	30.1834	30.1765	30.0795	29.6764	30.2296	30.2238	30.062	30.3965	29.9705	0.141925	0	0.574538	0
Q9Y2X7;Q9Y2X7-3;A0A0C4DGN6;J3QRU8;J3QLH1;J3QL89;J3QQI0;K7EN79;Q9Y2X7-2	GIT1	ARF GTPase-activating protein GIT1	9	27	27	24	47.4	47.4	43.2	84.34	761	28.8238	28.5728	28.8112	28.9908	28.4135	29.0795	28.9811	28.9603	28.8058	28.4942	0.141777	0	0.44947	0
Q9Y232-2;Q9Y232;Q9Y232-4;Q9Y232-3;C9JQG7	CDYL	Chromodomain Y-like protein	5	10	10	9	23.9	23.9	22.1	60.608	544	24.6794	26.2734	25.8969	26.4365	26.072	26.1458	25.7887	26.0023	25.7739	26.3555	0.141607	0.144548	0.152862	0.116885
A8MPS7;A8MPS7-2;A8MPS7-3	YDJC	UPF0249 protein ydjC homolog	3	8	8	8	31.6	31.6	31.6	34.466	323	26.0795	25.7226	26.0416	25.799	24.4053	25.9101	25.7601	25.4147	25.7032	25.9668	0.14139	0.142341	0.144104	0.129127
Q9BZL1;K7EQ43	UBL5	Ubiquitin-like protein 5	2	6	6	6	69.9	69.9	69.9	8.5468	73	29.0456	29.3975	29.5969	30.095	30.1119	30.1344	29.016	29.6376	30.0077	30.1571	0.141221	0	0.188864	3.39935e-17
P49189;P49189-3;P49189-2	ALDH9A1	4-trimethylaminobutyraldehyde dehydrogenase	3	24	24	24	59.1	59.1	59.1	53.801	494	31.0426	31.9336	31.0631	31.0746	31.2197	31.3707	31.1791	31.3595	31.7895	31.3389	0.140812	0	0.303967	0
Q9UIJ7;Q9UIJ7-3;Q9UIJ7-2	AK3	GTP:AMP phosphotransferase AK3, mitochondrial	3	18	18	18	81.9	81.9	81.9	25.565	227	31.1375	31.0279	30.8457	30.8604	31.7382	31.2348	31.2533	31.268	31.4003	31.1565	0.14066	0	0.369712	0
P49366;A0A087WZK0;P49366-2;Q5J8M5;P49366-3;M0R253;M0QX43;A0A3B3IU31;B4E3M2;M0R0V2;M0R264;M0R1T4;M0R1T2;M0R0J4;M0QYZ7	DHPS	Deoxyhypusine synthase	15	9	9	9	35.2	35.2	35.2	40.97	369	27.871	28.3839	27.1402	27.7645	28.1972	28.2836	28.1699	27.5617	27.9774	28.0664	0.14039	0	0.232538	3.39935e-17
Q14697;F5H6X6;Q14697-3	GANAB	Neutral alpha-glucosidase AB	3	56	1	1	71.5	2.2	2.2	106.87	944	27.5025	27.5807	27.9866	28.932	24.3827	27.3154	26.6923	27.866	27.2788	27.9332	0.140236	0.0309562	0.0627149	0.0125916
Q8IUI8-2;Q8IUI8	CRLF3	Cytokine receptor-like factor 3	2	8	8	8	28.3	28.3	28.3	49.35	438	27.0621	27.1417	26.8579	27.3219	27.1912	26.79	27.2612	27.2553	27.2684	27.7005	0.140134	0	0.38122	0
P33176	KIF5B	Kinesin-1 heavy chain	1	68	68	54	72.1	72.1	59	109.68	963	32.9124	33.3659	32.8618	33.0598	33.1145	33.3641	33.0423	33.1326	33.0914	33.3843	0.140073	0	0.595371	0
Q9BT73	PSMG3	Proteasome assembly chaperone 3	1	6	6	6	58.2	58.2	58.2	13.104	122	29.9937	30.2112	29.9484	30.3625	30.195	30.0418	29.7826	30.7374	30.6492	30.1988	0.139789	0	0.303672	0
Q9H4Z3;A0A087WWZ2	PCIF1	Phosphorylated CTD-interacting factor 1	2	14	14	14	29	29	29	80.669	704	27.3152	27.3344	27.1785	27.538	27.0906	27.6053	27.0988	27.0083	27.7488	27.6926	0.139388	0	0.350583	0
Q8TF44	C2CD4C	C2 calcium-dependent domain-containing protein 4C	1	9	9	9	28	28	28	44.576	421	25.8555	24.9203	25.6024	25.335	25.9541	25.6695	25.9102	25.8639	25.0441	25.8761	0.13928	0	0.229299	0
Q13825;Q13825-2	AUH	Methylglutaconyl-CoA hydratase, mitochondrial	2	6	6	6	21.8	21.8	21.8	35.608	339	26.3027	26.1622	26.4309	26.0564	26.9382	26.2908	26.5165	26.5764	26.494	26.7079	0.139098	0	0.365013	0
A0A2R8YD50;P51659;E7EWE5;P51659-3;P51659-2;G5E9S2;E7ET17;A0A2R8Y7L2;E7ER27;E7EPL9;A0A2R8YDT8;A0A2R8YF45;A0A2R8Y7W2;A0A2R8YEG2;A0A2R8YF39	HSD17B4	Peroxisomal multifunctional enzyme type 2;(3R)-hydroxyacyl-CoA dehydrogenase;Enoyl-CoA hydratase 2	15	35	35	35	67.9	67.9	67.9	76.837	711	31.1763	31.6117	31.7851	31.6401	31.9437	31.7241	31.3155	32.0496	31.8036	31.9591	0.138994	0	0.333805	0
Q09666;E9PKR9;E9PLK4;E9PJZ0;E9PJC6;Q09666-2;E9PQE3	AHNAK	Neuroblast differentiation-associated protein AHNAK	7	309	309	306	76.7	76.7	76.7	629.09	5890	36.038	36.806	35.7569	35.7957	36.4649	36.0372	35.887	36.1458	36.6995	36.7849	0.138573	0	0.204888	0
Q53FA7;Q53FA7-2;H7BZH6	TP53I3	Quinone oxidoreductase PIG3	3	17	17	17	62.3	62.3	62.3	35.536	332	31.4628	31.4021	31.6646	31.4237	31.2544	31.4285	31.3044	31.3394	31.9302	31.8966	0.138319	0	0.407015	0
A0A0J9YXF2;A0A0J9YYG4;Q15165;J3QT77;Q15165-3;Q15165-1;G3XAK4;A0A0J9YYJ1;A0A0J9YXU7;A0A2Q2SAK4;A0A0J9YXM1;A0A0J9YYF0;A0A0J9YYF3	PON2	Serum paraoxonase/arylesterase 2	13	16	16	16	68	68	68	41.527	375	30.8068	30.4413	30.6557	30.3122	31.0133	30.3523	30.5073	30.9169	31.2629	30.8807	0.138144	0	0.285935	0
Q96Q15;J3KRA9;Q96Q15-2;Q96Q15-3;Q96Q15-4;H3BQN7;I3L0W2;I3L144;E9PNP6;I3L400;A0A087WXM7;H3BR09;H3BPS6;Q6P435	SMG1	Serine/threonine-protein kinase SMG1	14	69	69	68	26.3	26.3	26	410.5	3661	29.7964	30.3061	29.4736	29.6778	29.3571	29.767	30.0592	29.7362	29.8775	29.8592	0.137618	0	0.344401	0
P49721	PSMB2	Proteasome subunit beta type-2	1	13	13	6	80.1	80.1	50.2	22.836	201	31.0112	30.9984	30.8623	31.5141	31.0236	31.3409	31.1729	31.2551	31.188	31.1391	0.137266	0	0.558696	0
Q9BZV1;Q9BZV1-2;K7EP32;K7EJ02;K7ELN1	UBXN6	UBX domain-containing protein 6	5	20	20	20	62.1	62.1	62.1	49.753	441	29.3899	29.462	29.1809	29.2798	29.104	29.3566	29.6678	29.4564	29.3388	29.2832	0.137249	0	0.73565	0
Q9NXV6;J3KNE1;D6RGD2	CDKN2AIP	CDKN2A-interacting protein	3	17	17	17	42.6	42.6	42.6	61.124	580	27.8946	27.4365	28.027	28.1088	28.4159	28.3776	28.1105	27.9466	27.9304	28.2032	0.137084	0	0.328791	0
Q9H8Y8;Q9H8Y8-3;Q9H8Y8-2	GORASP2	Golgi reassembly-stacking protein 2	3	13	13	13	38.7	38.7	38.7	47.145	452	29.4422	29.5631	29.0351	29.356	29.3992	29.4645	29.3593	29.3362	29.736	29.5846	0.137004	0	0.570672	0
Q96N67-5;Q96N67;Q96N67-4;Q96N67-3;Q96N67-2;Q96N67-6;A0A1B0GWE0;A0A1B0GUE9;Q96N67-7;A0A1B0GVW2;A0A0C4DGY6;A0A0U1RQJ5;A0A0U1RRC1;A0A0U1RQT6;A0A0U1RQG7;A0A0U1RR97	DOCK7	Dedicator of cytokinesis protein 7	16	72	72	65	44.9	44.9	42	239.42	2109	31.5981	31.6252	31.0966	31.2619	31.0398	31.5019	31.4027	31.3452	31.649	31.4074	0.136928	0	0.472848	6.7987e-17
P30740;P30740-2	SERPINB1	Leukocyte elastase inhibitor	2	21	21	20	58	58	55.4	42.741	379	29.8221	29.2652	30.0868	29.7935	29.7581	30.1637	29.8981	29.9063	29.9066	29.5351	0.136825	0	0.360628	0
D6RGI3;D6RER5;Q9NVA2;Q9NVA2-2;D6RDU5;H0Y961;D6RDP1;D6R9Y6;H0Y9G8	SEPT11	Septin-11	9	22	22	12	60.9	60.9	40.5	49.005	425	30.9861	31.306	30.4612	30.5047	30.5958	30.757	30.5266	30.7048	31.0924	31.456	0.136599	0	0.242766	0
Q6YP21-3;Q6YP21;A0A0A0MRN7;Q6YP21-2	CCBL2	Kynurenine--oxoglutarate transaminase 3	4	11	11	11	33.3	33.3	33.3	47.752	420	28.054	28.258	27.5278	27.1556	27.2902	26.9785	27.5213	27.9834	28.6309	27.8534	0.136388	0	0.152352	0
P30154;P30154-2;P30154-4;P30154-3;P30154-5;H0YDG7;E9PPI5;E9PHZ6	PPP2R1B	Serine/threonine-protein phosphatase 2A 65 kDa regulatory subunit A beta isoform	8	24	16	16	57.6	39.6	39.6	66.213	601	28.8345	29.1477	29.0892	29.5874	29.3938	29.4196	29.3662	29.1666	29.2232	29.558	0.136198	0	0.417869	0
P78536;P78536-2;E7EUI5;A6H8L4	ADAM17	Disintegrin and metalloproteinase domain-containing protein 17	4	16	16	14	26.1	26.1	22.6	93.02	824	29.8631	28.9713	28.7664	29.0851	28.5919	29.1627	29.2368	29.3573	28.9575	29.2444	0.13619	0	0.245592	0
Q5JP53;P07437;Q5ST81	TUBB	Tubulin beta chain	3	30	8	7	77	22.1	18.5	47.766	426	35.7193	35.9168	35.6228	35.5677	35.5916	36.0018	35.8674	35.8145	35.9302	35.4851	0.13618	0	0.602382	0
Q32MZ4-3;Q32MZ4-2;Q32MZ4;C9JTC6	LRRFIP1	Leucine-rich repeat flightless-interacting protein 1	4	26	26	20	43	43	33.6	82.688	752	29.7104	28.5875	29.1605	29.1333	29.6388	29.3718	28.751	29.9063	29.0402	29.8421	0.136139	0	0.177701	3.39935e-17
Q9UGP4;C9JRJ5	LIMD1	LIM domain-containing protein 1	2	11	10	10	23.2	22	22	72.189	676	26.949	27.1603	27.2975	26.9345	26.9518	26.9778	26.9623	27.0038	27.6389	27.3907	0.13607	0	0.392417	6.7987e-17
Q9Y6D6;E5RIF2;E5RHL7;E5RHZ1;E5RJN9	ARFGEF1	Brefeldin A-inhibited guanine nucleotide-exchange protein 1	5	54	54	38	35	35	26.8	208.76	1849	29.1107	29.2865	29.0265	29.3269	29.0335	29.1604	29.1671	29.0918	29.6356	29.4091	0.135974	0	0.541427	0
Q8N684-2;Q8N684;Q8N684-3;F5H669;F5H6M0;F5H047;C9J286;C9J323;C9JM38;F5H5B7;F5H1W4;F5H2K8;F5H6P5;F5H6A8;F5GXA3	CPSF7	Cleavage and polyadenylation specificity factor subunit 7	15	18	18	11	42.9	42.9	26.4	51.095	462	29.9456	29.8636	30.0534	30.0178	30.2122	29.9542	30.2065	30.3048	30.2421	30.0647	0.135942	0	0.812064	0
Q15404;Q15404-2	RSU1	Ras suppressor protein 1	2	15	15	15	67.5	67.5	67.5	31.54	277	31.3182	31.9231	31.0813	31.348	31.2086	31.1922	31.2136	31.1915	32.1355	31.8257	0.135849	0	0.226029	3.39935e-17
P09543-2;P09543;K7ERC4;K7EN66;C9K0L8;K7ERZ0	CNP	2,3-cyclic-nucleotide 3-phosphodiesterase	6	25	25	25	62.8	62.8	62.8	45.098	401	31.0645	30.7002	31.3469	31.2596	31.2573	31.4637	31.3385	31.2403	30.9622	31.3016	0.135571	0	0.431771	0
Q9HCC0;Q9HCC0-2;D6RD67;D6RDF7;D6R9R1;A0A0G2JM88	MCCC2	Methylcrotonoyl-CoA carboxylase beta chain, mitochondrial	6	23	23	23	51.5	51.5	51.5	61.332	563	29.6015	29.2016	29.8258	29.9867	29.6828	29.8918	29.7372	29.7658	29.7711	29.81	0.135515	0	0.463782	0
P00505;P00505-2	GOT2	Aspartate aminotransferase, mitochondrial	2	32	32	32	74.7	74.7	74.7	47.517	430	33.3348	33.3567	33.2946	33.3147	33.2501	33.4298	33.5436	33.1511	33.318	33.7827	0.134846	0	0.607218	0
Q92696;H0YLH3;H0YLG7;H0YKZ8;H0YMG5;H0YKP6	RABGGTA	Geranylgeranyl transferase type-2 subunit alpha	6	23	23	23	48.7	48.7	48.7	65.071	567	28.7361	28.8321	28.5415	28.7456	28.1286	28.2027	28.6764	28.5067	29.2184	29.0536	0.134814	0	0.250288	0
A0A0A0MQS0;F8W9L8;A8MW92;A8MW92-4;E9PM57;A8MW92-2;A8MUE8;A8MXR8;A0A0D9SG14;E5RK91	PHF20L1	PHD finger protein 20-like protein 1	10	7	6	6	9	8.2	8.2	112.26	991	25.3267	24.8402	25.2857	25.3265	25.2027	25.3634	25.6661	25.5819	25.1852	24.8592	0.134794	0	0.342221	0
E7ESL0;J3KQY1;Q9NWU5;Q9NWU5-2;Q9NWU5-3	MRPL22	39S ribosomal protein L22, mitochondrial	5	9	9	9	42.5	42.5	42.5	24.325	212	29.4409	28.5954	29.3932	29.4722	29.32	29.7537	29.2972	29.4714	29.0631	29.3066	0.134027	0	0.282571	0
Q8NBZ7;Q8NBZ7-2;Q8NBZ7-3;C9JE50;C9JCB7;C9JFU6;C9JW33	UXS1	UDP-glucuronic acid decarboxylase 1	7	9	9	9	35.7	35.7	35.7	47.576	420	26.9682	27.0974	27	26.753	26.9072	27.4214	27.432	26.7374	26.6573	27.147	0.133835	0	0.333404	6.7987e-17
Q9P258	RCC2	Protein RCC2	1	22	22	22	56.1	56.1	56.1	56.084	522	31.3095	31.7743	31.6036	31.2809	30.889	31.659	31.7277	31.2369	31.4848	31.4176	0.133759	0	0.330478	0
P30043;M0R192;A0A2R8YEP4;A0A2R8Y7Y9;M0QZL1	BLVRB	Flavin reductase (NADPH)	5	13	13	13	83.5	83.5	83.5	22.119	206	33.5464	33.6429	34.0117	33.4373	33.0123	33.6768	33.6126	33.8406	33.6102	33.578	0.133522	0	0.346547	0
Q96HE7;G3V3E6;G3V5B3;G3V2H0;G3V503	ERO1L	ERO1-like protein alpha	5	27	27	24	65.6	65.6	60.5	54.392	468	32.7921	32.5897	32.4326	32.5383	32.445	32.6937	32.7525	32.7202	32.8334	32.4651	0.13349	0	0.757805	0
Q8NBJ5;M0QX72;M0QYH0	COLGALT1	Procollagen galactosyltransferase 1	3	24	24	24	39.1	39.1	39.1	71.635	622	31.2445	30.6477	30.9875	31.0347	30.9917	31.7058	31.0426	31.2163	30.6436	30.9651	0.133477	0	0.282755	0
Q96SZ5	ADO	2-aminoethanethiol dioxygenase	1	9	9	9	48.1	48.1	48.1	29.751	270	28.2498	29.0146	28.856	28.8162	28.6541	28.7461	28.7401	29.0289	28.5891	29.1535	0.133426	0	0.350371	6.7987e-17
P68402;P68402-3;P68402-2;P68402-4;J3KNE3	PAFAH1B2	Platelet-activating factor acetylhydrolase IB subunit beta	5	11	11	11	69.4	69.4	69.4	25.569	229	31.5075	31.5524	31.477	31.8701	31.5587	31.7738	31.7825	31.7749	31.8846	31.4169	0.133406	0	0.60609	0
O95786;O95786-2;A2A376	DDX58	Probable ATP-dependent RNA helicase DDX58	3	29	29	29	36.1	36.1	36.1	106.6	925	28.4496	28.3013	29.0782	29.2728	28.7882	28.5266	28.5663	29.6577	29.1001	28.7025	0.13262	0	0.187769	0
O75818-2;O75818;A0A087X1N3;X6RLL4;F8WC38	RPP40	Ribonuclease P protein subunit p40	5	14	14	14	59.1	59.1	59.1	39.327	340	28.3324	28.8664	28.5049	28.7056	28.0904	28.5797	28.7078	28.7312	28.3149	28.8283	0.132446	0	0.357189	0
Q2TAM5;E9PKH5;A0A087X0W8;Q04206-2;Q04206;Q04206-3;Q04206-4;E9PKV4;A0A087WVP0;E9PI38;E9PQS6;E9PMD5;E9PJR1;E9PRX2;E9PNV4;E9PJZ9;E9PM47;H0YCB4;E9PNK5;E9PN69	RELA	Transcription factor p65	20	14	14	14	46.4	46.4	46.4	42.868	377	30.9682	30.6751	30.6777	30.2279	30.2595	30.515	30.7933	30.5428	30.8386	30.7803	0.132327	0	0.375447	0
Q06124;Q06124-2;Q06124-3;A0A1W2PPU4;A0A0U1RRI0;H0YF12	PTPN11	Tyrosine-protein phosphatase non-receptor type 11	6	29	29	29	56.3	56.3	56.3	68.436	597	30.651	30.8739	30.6996	30.9328	30.748	30.7382	30.7693	30.9012	30.9482	31.2099	0.132278	0	0.658871	0
Q08AM6;H3BUU8;H3BQD9;Q08AM6-2;A0A087WT26;H3BN23	VAC14	Protein VAC14 homolog	6	32	32	32	52.9	52.9	52.9	87.972	782	29.508	30.0414	29.5092	29.6721	29.4954	29.5703	29.8051	29.9856	30.0218	29.5044	0.132247	0	0.400131	0
P53597;H7C233	SUCLG1	Succinyl-CoA ligase [ADP/GDP-forming] subunit alpha, mitochondrial	2	11	11	11	40.8	40.8	40.8	36.249	346	31.1114	31.0909	30.8086	30.964	31.4267	30.764	31.0749	31.1489	31.5376	31.5375	0.132241	0	0.316807	0
P07384;E9PRM1;E9PLX0;E9PJJ3;E9PLC9;E9PMC6;E9PJA6;E9PSA6;E9PL37;E9PQB3;E9PIA9	CAPN1	Calpain-1 catalytic subunit	11	39	39	39	60.8	60.8	60.8	81.889	714	32.1337	31.8508	31.9435	31.8846	31.7073	31.8822	31.9458	32.1732	32.239	31.9407	0.132187	0	0.658136	0
Q86YS6;Q86YS6-2;C9JFM7	RAB43	Ras-related protein Rab-43	3	9	9	9	57.1	57.1	57.1	23.339	212	28.1279	28.0216	28.437	28.356	28.2465	28.7777	27.7546	28.2415	28.4958	28.5804	0.132179	0	0.292618	0
Q12962;A0A087WWP5	TAF10	Transcription initiation factor TFIID subunit 10	2	6	6	6	35.3	35.3	35.3	21.711	218	28.1953	28.1874	26.8199	28.101	27.9297	28.0608	27.9761	27.9417	27.8244	28.0911	0.132176	0	0.199444	0
Q09472;A0A0U1RR87;A0A0U1RQG3	EP300	Histone acetyltransferase p300	3	29	29	13	12.5	12.5	5.3	264.16	2414	26.7007	26.7629	27.298	27.2336	26.5129	26.7913	27.3002	26.7056	27.3007	27.0691	0.131747	0	0.279399	0
Q9UFN0;Q9BS92;F2Z3L7	NIPSNAP3A	Protein NipSnap homolog 3A	3	14	14	14	68.8	68.8	68.8	28.466	247	29.242	29.2173	29.0593	28.767	29.2624	28.8378	28.7948	28.9579	30.019	29.5971	0.131732	0	0.203882	3.39935e-17
B1AHQ6;Q9NSP4;B1AHQ7;Q9NSP4-4;Q9NSP4-2;B1AHQ8;Q9NSP4-3	CENPM	Centromere protein M	7	7	7	7	67.1	67.1	67.1	16.148	146	28.1141	28.6211	27.2451	27.5257	28.0614	27.8072	28.5285	27.5035	28.5363	27.8501	0.131629	0	0.161254	0
P08243-2;P08243;P08243-3;F8WEJ5;C9J057;C9JT45;C9JM09;C9JLN6	ASNS	Asparagine synthetase [glutamine-hydrolyzing]	8	26	26	26	59.6	59.6	59.6	62.168	540	31.3356	32.6658	32.2081	31.0058	30.7961	31.3577	31.9947	31.463	32.2727	31.5814	0.131627	0	0.125243	0
Q9NX08	COMMD8	COMM domain-containing protein 8	1	9	9	9	68.3	68.3	68.3	21.09	183	29.9373	29.986	29.6712	29.7168	29.9275	30.0093	30.1625	29.938	29.9721	29.8128	0.131204	0	0.788049	0
P63272;D3DTZ5;J3QSB9;J3KSQ6	SUPT4H1	Transcription elongation factor SPT4	4	3	3	3	21.4	21.4	21.4	13.193	117	29.0553	28.7919	29.3751	27.0056	29.2066	28.8209	28.8129	28.7708	28.6837	29.0016	0.131093	0	0.113265	0
G3V0I5;P49821-2;P49821;B4DE93;E9PMX3;E9PLC6;E9PQP1;H0YE81;E9PJL9;E9PPR0;E9PPS5;H0YD04;E9PPD6	NDUFV1	NADH dehydrogenase [ubiquinone] flavoprotein 1, mitochondrial	13	20	20	20	56	56	56	50.054	457	30.4051	29.0292	30.2534	30.2887	30.1559	30.1209	30.2604	30.3791	29.9328	30.0928	0.130742	0	0.19836	0
Q9NYK5;Q9NYK5-2;C9JG87	MRPL39	39S ribosomal protein L39, mitochondrial	3	14	14	14	49.7	49.7	49.7	38.711	338	31.13	30.3592	30.5804	30.6002	30.4731	30.9173	30.7102	30.7271	30.7724	30.6683	0.130518	0	0.424511	6.7987e-17
O00231;O00231-2;J3QRY4;J3QS13;J3KSW3	PSMD11	26S proteasome non-ATPase regulatory subunit 11	5	32	32	32	73.9	73.9	73.9	47.463	422	33.0177	33.1537	32.514	32.6786	32.4519	32.8674	33.0101	32.7174	32.9051	32.9671	0.130253	0	0.395242	0
Q06203;D6RCC8;D6RE15	PPAT	Amidophosphoribosyltransferase	3	22	22	22	53.4	53.4	53.4	57.398	517	31.1472	31.2683	30.2476	30.2722	30.8559	30.9059	30.934	30.7695	30.9961	30.8359	0.130024	0	0.246381	0
G5E9L0;Q8N6H7;A0A0D9SF70;E9PQP3;Q8N6H7-2;Q8N6H7-3;E9PMU9;H0YDN9;E9PIY6;E9PJT7;E9PK28;E9PN48;E9PMR9;E9PM63;H0YDX1;E9PNY8;E9PM18;H0YF45	ARFGAP2	ADP-ribosylation factor GTPase-activating protein 2	18	18	18	17	38.3	38.3	36.3	53.476	493	28.586	28.9103	28.7601	28.841	29.3971	29.0931	28.8515	28.8577	29.3031	29.039	0.129985	0	0.35775	0
C9JIF9;P13798;H7C1U0;H7C393;C9JLK2;F8WEH5;H0YFE5	APEH	Acylamino-acid-releasing enzyme	7	28	28	28	61.1	61.1	61.1	81.673	737	31.6134	31.4891	31.7606	31.3612	31.7909	31.4371	32.1596	31.8192	31.6812	31.5678	0.129949	0	0.391673	6.7987e-17
O75381-2;O75381;K7EK59	PEX14	Peroxisomal membrane protein PEX14	3	11	11	11	50.3	50.3	50.3	36.701	334	29.0856	28.9084	28.9818	28.9688	29.2513	29.2073	28.6884	29.2276	29.4113	29.3108	0.129913	0	0.4227	0
Q96RL1;Q96RL1-3;Q96RL1-2;Q96RL1-4;D6RC40;D6RCQ3;D6R9M3;D6RDZ5;Q96RL1-5	UIMC1	BRCA1-A complex subunit RAP80	9	12	12	12	22.8	22.8	22.8	79.727	719	25.2402	25.4014	26.4304	26.9055	26.8046	25.4712	26.6875	26.3369	26.9774	25.9577	0.129692	0	0.110196	0
Q9Y294	ASF1A	Histone chaperone ASF1A	1	4	3	3	30.4	26.5	26.5	22.968	204	26.0196	26.3964	27.051	26.7563	25.4137	27.0874	26.3276	26.2384	26.0815	26.55	0.129586	0	0.149034	0
Q86Y37;Q86Y37-2;Q86Y37-4	CACUL1	CDK2-associated and cullin domain-containing protein 1	3	8	8	8	29.5	29.5	29.5	41.063	369	26.3133	26.1778	25.8741	26.3511	26.3124	25.933	26.0534	26.5209	26.6776	26.4912	0.129508	0	0.331792	0
Q96EL3;B9A051	MRPL53	39S ribosomal protein L53, mitochondrial	2	6	6	6	72.3	72.3	72.3	12.107	112	30.975	30.4825	30.5429	31.0634	30.9145	30.4423	31.1956	31.0641	30.8317	31.0918	0.129427	0	0.309248	0
P32455	GBP1	Interferon-induced guanylate-binding protein 1	1	36	36	27	70.4	70.4	52.2	67.93	592	32.2424	32.694	33.0124	33.417	33.034	32.7477	32.5456	33.2396	33.9918	32.5213	0.129249	0	0.146511	0
Q15075	EEA1	Early endosome antigen 1	1	69	69	69	53.5	53.5	53.5	162.46	1411	32.1136	32.0494	31.2379	31.5712	31.6942	31.982	31.5432	32.0116	31.7595	32.0148	0.128957	0	0.29484	0
Q9P031;F8VNY5	CCDC59	Thyroid transcription factor 1-associated protein 26	2	5	5	5	21.2	21.2	21.2	28.669	241	26.2525	26.3417	26.5146	26.2559	26.3217	25.8361	26.5348	26.8295	26.4611	26.666	0.128233	0	0.312533	0
B3KS98;O15372;A0A087WZK9;E5RJT0;E5RGU4;E5RFH0;E5RFW7	EIF3S3	Eukaryotic translation initiation factor 3 subunit H	7	18	18	18	63.1	63.1	63.1	41.581	366	30.561	30.5099	30.4731	30.0337	29.938	30.2043	30.6676	30.2719	30.4279	30.585	0.128211	0	0.355456	6.7987e-17
Q9Y6Y8;Q9Y6Y8-2;A0A0C4DH82;H7C0V8	SEC23IP	SEC23-interacting protein	4	32	32	27	41.2	41.2	38.4	111.08	1000	30.5855	30.6703	30.4883	30.6661	30.7028	30.3004	30.7466	30.9061	30.881	30.9198	0.128173	0	0.484387	0
Q9UKL0;H0YNY4;Q8IZ40	RCOR1	REST corepressor 1	3	14	14	9	36.7	36.7	25.2	53.327	485	27.1582	27.2316	27.6398	26.9644	27.4441	27.7403	27.6326	27.2799	27.0798	27.346	0.128106	0	0.331225	0
Q14165;F5H1S8;H0YG07;F5GX14	MLEC	Malectin	4	13	13	13	48.6	48.6	48.6	32.233	292	30.9481	30.8228	31.2971	30.9781	30.7292	31.2226	30.8657	31.3274	31.1771	30.8218	0.127856	0	0.412978	0
O15234;J3KSY7;J3QSC4	CASC3	Protein CASC3	3	7	7	7	12.8	12.8	12.8	76.277	703	26.7609	25.9204	26.3186	26.3343	26.6808	26.691	26.1132	26.3963	26.5009	26.9528	0.127838	0	0.258212	0
P30279;A0A3B3IT44;P30279-2;H0YGD4	CCND2	G1/S-specific cyclin-D2	4	8	8	8	35.6	35.6	35.6	33.067	289	26.8582	28.5969	26.6753	26.7012	28.4279	27.6544	27.3927	27.5064	28.0903	27.2548	0.127797	0	0.103865	0
P45985;P45985-2;R4GN37	MAP2K4	Dual specificity mitogen-activated protein kinase kinase 4	3	10	10	10	34.1	34.1	34.1	44.287	399	27.9639	28.0833	27.9602	27.6893	28.0141	28.0685	27.6357	28.0604	28.3489	28.2327	0.127049	0	0.414219	0
P02794;G3V192;G3V1D1;E9PRK8;E9PKY7;E9PQR3;E9PPQ4;E9PKM5;E9PK45	FTH1	Ferritin heavy chain;Ferritin heavy chain, N-terminally processed;Ferritin	9	10	10	10	62.8	62.8	62.8	21.225	183	30.24	30.0727	31.069	30.7811	31.0361	31.0032	30.9304	30.6332	30.2114	31.0554	0.126951	0	0.1963	0
P82933;H7BZC4	MRPS9	28S ribosomal protein S9, mitochondrial	2	20	20	20	55.3	55.3	55.3	45.834	396	29.242	29.2408	29.36	29.3991	29.132	29.296	29.6343	29.2638	29.2466	29.5664	0.126629	0	0.658295	0
Q6P161	MRPL54	39S ribosomal protein L54, mitochondrial	1	3	3	3	48.6	48.6	48.6	15.819	138	28.3837	28.1142	28.2458	28.5346	28.1863	28.3943	28.7732	28.5842	28.2448	28.1011	0.1266	0	0.403309	6.7987e-17
Q13614;C9JEX3;Q13614-2	MTMR2	Myotubularin-related protein 2	3	21	20	19	40.4	39.2	37.8	73.38	643	28.5136	29.0492	28.2469	28.713	28.8448	28.5605	28.6182	28.3576	29.3947	29.0695	0.12658	0	0.219829	0
Q7Z434;Q7Z434-4;Q7Z434-2;Q7Z434-5;Q7Z434-6;Q7Z434-3	MAVS	Mitochondrial antiviral-signaling protein	6	12	12	12	41.3	41.3	41.3	56.527	540	28.9264	28.9231	28.5308	28.7231	28.846	28.8783	28.7993	28.6806	29.0118	29.2122	0.126561	0	0.502052	0
Q15691	MAPRE1	Microtubule-associated protein RP/EB family member 1	1	22	22	19	88.1	88.1	85.4	29.999	268	32.5234	32.93	32.6844	32.5955	32.7778	32.7096	32.6365	32.5154	33.1541	33.128	0.126521	0	0.375185	6.7987e-17
Q8N428-2;Q8N428	GALNT16	Polypeptide N-acetylgalactosaminyltransferase 16	2	12	12	11	27.3	27.3	25.5	60.971	542	26.8169	27.6162	27.5894	27.7468	27.2921	27.7582	27.5018	27.6056	27.9462	26.8811	0.126282	0	0.206896	0
Q9Y243-2;Q9Y243;F8VS91	AKT3	RAC-gamma serine/threonine-protein kinase	3	11	8	8	30.1	21.7	21.7	54.031	465	27.1634	26.9144	27.1267	27.1064	26.4207	27.7195	27.1387	27.0928	26.8064	26.6044	0.126023	0	0.218259	0
Q5T447;Q5T447-2	HECTD3	E3 ubiquitin-protein ligase HECTD3	2	12	12	12	16.7	16.7	16.7	97.112	861	26.3542	26.1759	25.969	26.5037	26.4358	26.1433	26.4965	26.4908	26.6351	26.3026	0.125946	0	0.445461	0
Q7Z6E9-2;Q7Z6E9;A0A2R8Y880;Q7Z6E9-4;H3BSK8;H3BUN0;I3L3Y2;A0A087WY32;Q7Z6E9-3	RBBP6	E3 ubiquitin-protein ligase RBBP6	9	13	13	13	9.1	9.1	9.1	197.29	1758	27.0978	26.7204	27.1994	26.2014	26.1026	27.2432	27.0124	26.4553	26.4098	26.8304	0.12591	0	0.18043	0
P49450-2;P49450;F8WD88	CENPA	Histone H3-like centromeric protein A	3	4	4	4	24.6	24.6	24.6	13.001	114	27.2517	28.6853	29.3421	28.1706	29.4214	28.2502	28.4616	28.5029	28.9232	29.361	0.125578	0	0.104347	0
O15400-2;O15400	STX7	Syntaxin-7	2	10	10	10	68.6	68.6	68.6	27.4	239	29.401	30.0238	29.7158	29.786	29.6654	29.5389	29.7174	29.7151	30.2028	30.0453	0.125494	0	0.348061	0
E9PFK9;Q9UJ41-2;Q9UJ41-4;Q9UJ41-3;Q9UJ41;Q3HKR1;A0A0A0MSJ3;A0A1W2PPY0;V9GYI8;E9PHB8	RABGEF1	Rab5 GDP/GTP exchange factor	10	10	10	10	21.6	21.6	21.6	58.394	504	26.517	26.2448	25.798	25.4252	25.7652	26.2357	25.9153	25.8247	26.3244	26.0775	0.125461	0	0.240976	0
Q9P0J0;Q9P0J0-2;B4DEZ3;K7EJE1;E7ENQ6;U3KQP3;K7EP87	NDUFA13	NADH dehydrogenase [ubiquinone] 1 alpha subcomplex subunit 13	7	9	9	9	52.1	52.1	52.1	16.698	144	32.499	31.8588	32.775	32.7502	32.679	32.7985	32.6136	32.74	32.5711	32.4656	0.12537	0	0.294986	0
Q9H3Q1;J3KRZ9;Q9H3Q1-2;J3QQS6;J3QR93	CDC42EP4	Cdc42 effector protein 4	5	10	10	10	45.2	45.2	45.2	37.979	356	27.4583	27.5916	27.7446	27.7482	27.4006	27.7888	27.6888	27.2759	27.6905	28.1257	0.125307	0	0.358987	0
Q02818;C9JKZ2;H7BZI1;C9JBD3;C9J3C1	NUCB1	Nucleobindin-1	5	20	20	19	51.2	51.2	49.5	53.879	461	29.1559	29.8185	29.4284	29.0833	29.3736	29.5538	29.3107	29.2175	29.7268	29.6768	0.125147	0	0.331909	0
F5GWT4;Q9H4A3-2;Q9H4A3;Q9H4A3-5;Q9H4A3-6;Q9H4A3-7;Q9H4A3-4;F6UYG0;H0YH68;Q96J92-2;H0Y7J9;H0Y493	WNK1	Serine/threonine-protein kinase WNK1	12	35	35	28	20.1	20.1	17	225.5	2134	29.5219	29.9531	29.1105	29.1353	29.3754	29.413	29.4708	29.3366	29.6654	29.8356	0.125047	0	0.29764	0
Q5T8T7;Q15528-2;E9PGW7;E7EN96;Q5T8T8;Q15528	MED22	Mediator of RNA polymerase II transcription subunit 22	6	6	6	6	59	59	59	15.855	134	27.6131	27.9548	27.9087	27.8652	27.8829	27.848	27.8757	28.1751	28.1649	27.786	0.125009	0	0.590746	0
Q15648;Q15648-3;J3QKZ7	MED1	Mediator of RNA polymerase II transcription subunit 1	3	20	20	20	17.6	17.6	17.6	168.48	1581	28.7623	28.206	28.3453	28.5647	28.8062	28.7539	28.5687	28.6059	28.8138	28.5643	0.124408	0	0.44802	6.7987e-17
P18858;P18858-3;M0R0Q7;F5GZ28;P18858-2;B4E135;M0QY71;M0R1G7;M0R1S4	LIG1	DNA ligase 1;DNA ligase	9	42	42	42	58.2	58.2	58.2	101.73	919	31.7373	31.377	31.3586	31.6025	31.4787	31.8084	31.7023	31.8524	31.387	31.4251	0.124224	0	0.479156	0
A0A087X1B1;Q9Y6K9;Q9Y6K9-2;A0A087X0G7;A0A087WUW6;A0A087WV30;C9JN51;Q9Y6K9-3;C9JH59	IKBKG	NF-kappa-B essential modulator	9	9	9	7	31.3	31.3	23.9	48.069	418	27.0645	26.7281	25.7877	26.6555	26.4149	26.7146	26.645	26.7483	26.9139	26.249	0.124039	0	0.208425	0
O14773;A0A2R8YD45;A0A2R8Y7U1;A0A2R8YGD1;O14773-2;A0A2R8YE64;A0A2R8Y7I4;E7EV34;A0A2R8YCK4;A0A2R8YD72;E9PME9;E9PPA4;A0A2R8YDY1	TPP1	Tripeptidyl-peptidase 1	13	16	16	16	47.6	47.6	47.6	61.247	563	31.1646	31.1304	30.6798	30.8933	30.8747	31.167	31.2497	31.0223	30.7539	31.1687	0.123766	0	0.45313	0
Q9C0C9;K7ES11;K7EQ12	UBE2O	E2/E3 hybrid ubiquitin-protein ligase UBE2O	3	40	40	40	40.7	40.7	40.7	141.29	1292	31.0591	31.0259	30.9048	30.9836	31.0629	31.0749	31.0726	31.382	31.0357	31.0842	0.1226	0	0.928115	1.35974e-16
Q9Y6M9;E9PH64;A0A3B3IT57;E7EWZ0;E9PF49	NDUFB9	NADH dehydrogenase [ubiquinone] 1 beta subcomplex subunit 9	5	12	12	12	65.9	65.9	65.9	21.831	179	30.0982	28.8582	29.8412	29.8396	30.0342	29.9983	30.0693	29.7829	29.5912	29.8392	0.121912	0	0.203787	0
Q08J23;Q08J23-2;Q08J23-3;A0A140T9Y7	NSUN2	tRNA (cytosine(34)-C(5))-methyltransferase	4	42	42	42	70.3	70.3	70.3	86.47	767	31.3922	31.9127	31.5326	31.816	31.232	31.679	31.8154	31.6893	31.8879	31.4232	0.121865	0	0.356148	0
Q9NRW7;A0A2R8YD95;A0A2R8YE10;A0A2R8YF01;A0A087WU65;Q9NRW7-2;A0A1B0GXI6;B7Z7G7;A0A2R8YEX8;A0A2R8Y7W9;A0A2R8YDP1	VPS45	Vacuolar protein sorting-associated protein 45	11	23	23	23	43.7	43.7	43.7	65.076	570	29.618	29.9383	29.0166	29.5686	29.6365	29.8107	29.6858	29.5586	29.5777	29.754	0.121762	0	0.335951	0
Q13796;F5H3B6;C9IZC6	SHROOM2	Protein Shroom2	3	21	21	19	19.2	19.2	18.1	176.41	1616	26.6392	26.0446	27.3865	26.7303	26.7366	27.2205	27.4462	26.2046	26.48	26.7941	0.121667	0	0.150443	0
P54727;P54727-2;Q5W0S5;Q5W0S4;H0Y579	RAD23B	UV excision repair protein RAD23 homolog B	5	17	17	14	60.6	60.6	58.7	43.171	409	31.2511	31.5003	31.042	30.9786	30.8372	31.2047	31.039	30.7078	31.6837	31.5821	0.121619	0	0.23392	3.39935e-17
Q9HCN8	SDF2L1	Stromal cell-derived factor 2-like protein 1	1	10	10	10	66.5	66.5	66.5	23.598	221	29.1473	29.4715	29.6486	29.7175	29.7766	29.3199	29.6662	29.5295	29.9531	29.8999	0.121423	0	0.320439	0
P12277;G3V4N7;H0YJG0;G3V461;G3V2I1;P06732	CKB	Creatine kinase B-type	6	14	14	14	57.2	57.2	57.2	42.644	381	24.9795	31.0983	30.7167	29.7359	30.7599	29.6189	30.0689	28.4131	30.0449	29.7505	0.121221	0	0.0358098	0
Q9Y2Q5;Q9Y2Q5-2;Q9Y2Q5-3	LAMTOR2	Ragulator complex protein LAMTOR2	3	7	7	7	90.4	90.4	90.4	13.507	125	30.3963	30.6814	30.6226	30.5184	30.5841	30.9915	31.0698	30.7941	30.2881	30.2651	0.121156	0	0.287448	0
Q15031;E9PHM2;C9JYR8;A0A2R8Y581	LARS2	Probable leucine--tRNA ligase, mitochondrial	4	25	25	25	34.1	34.1	34.1	101.97	903	29.0701	28.5156	28.8047	28.7427	28.7663	29.0848	29.1073	28.6323	28.7792	28.9007	0.121002	0	0.435926	0
Q92843-2;G3V5A9;G3V4B7;Q92843;G3V3G8;H0YJC7;G3V3B7	BCL2L2	Bcl-2-like protein 2	7	12	12	4	38.4	38.4	16.5	37.17	333	26.6619	26.3945	26.178	26.5083	26.1039	26.6291	26.3173	26.3701	26.7436	26.3901	0.120694	0	0.410562	0
P55084;P55084-2;F5GZQ3;B5MD38;C9JEY0;C9JE81;C9K0M0	HADHB	Trifunctional enzyme subunit beta, mitochondrial;3-ketoacyl-CoA thiolase	7	30	30	30	72.4	72.4	72.4	51.294	474	33.3372	33.1082	33.1481	33.4265	33.2771	33.3535	33.2137	33.3832	33.4092	33.5404	0.120539	0	0.782245	0
Q6NUK1;Q6NUK1-2;A0A3B3IU96;J3KN42;H3BMI3	SLC25A24	Calcium-binding mitochondrial carrier protein SCaMC-1	5	23	23	23	58.7	58.7	58.7	53.354	477	30.5829	30.3119	30.4165	30.3367	30.4349	30.7214	30.3381	30.541	30.6958	30.3889	0.120472	0	0.652344	0
Q13895;H7BY94;F8WBL2	BYSL	Bystin	3	21	21	21	55.4	55.4	55.4	49.601	437	30.0912	30.154	29.6896	29.9981	29.9464	29.9326	30.0168	29.996	30.3441	30.1919	0.120422	0	0.514901	0
Q969V3-2;Q969V3;K7EMW4;A0A0C4DGP7;K7ELZ9;K7ENM2;K7EQ66;K7EN96	NCLN	Nicalin	8	24	24	24	45	45	45	62.846	562	30.31	30.2249	29.7956	30.4992	30.0133	30.2611	30.3068	30.4069	30.2623	30.2068	0.120169	0	0.433401	0
P31947;P31947-2	SFN	14-3-3 protein sigma	2	24	19	19	85.9	75.4	75.4	27.774	248	34.9087	33.4685	34.6693	34.5875	34.9186	34.5345	34.738	35.1269	34.3524	34.4016	0.120159	0	0.153499	0
P98170;B1AKU2	XIAP	E3 ubiquitin-protein ligase XIAP	2	5	5	5	15.5	15.5	15.5	56.684	497	25.5991	26.3071	25.6322	25.711	25.7125	25.448	26.1969	25.8832	26.0865	25.9471	0.11997	0	0.27528	0
A0A087WUM0;A0A087X1F5;A0A087WYV9;P57105;A0A087WX56;A0A087WTA2	SYNJ2BP	Synaptojanin-2-binding protein	6	11	11	8	64	64	51.6	20.774	186	31.5392	31.2338	31.8505	31.7601	31.8878	32.0515	31.7986	31.7653	31.7878	31.4676	0.119888	0	0.342122	0
O76095-2;O76095;A0A3B3ITX8	JTB	Protein JTB	3	2	2	2	17.1	17.1	17.1	13.355	117	25.826	25.957	26.3906	26.1781	26.4149	26.0556	26.4923	26.223	26.1349	26.4595	0.119774	0	0.362628	0
Q9UNM6;A0A087WUL9;Q9UNM6-2;J3KNQ3;E9PL38;H0YD73;E9PQG3;E9PPD2;F8W8J6	PSMD13	26S proteasome non-ATPase regulatory subunit 13	9	27	27	27	81.6	81.6	81.6	42.945	376	32.4792	32.6882	32.5186	32.3291	32.4542	32.74	32.7874	32.4316	32.5561	32.5527	0.119695	0	0.679309	0
P51513-5;P51513;I3L2B5;F8W659;P51513-2;J3KQU3;F8VYI3;F8VWX1;G8JLA5	NOVA1	RNA-binding protein Nova-1	9	10	6	6	29.8	20.1	20.1	49.252	483	25.1981	25.5285	26.1681	25.5577	25.1569	25.5569	26.0587	25.9905	25.6807	24.92	0.119499	0.103632	0.222617	0.26286
O43143	DHX15	Putative pre-mRNA-splicing factor ATP-dependent RNA helicase DHX15	1	38	38	37	52.2	52.2	51.1	90.932	795	32.415	32.4723	32.6178	32.354	32.0588	32.6539	32.5945	32.4196	32.2915	32.5552	0.119343	0	0.492146	0
P27797;K7EJB9;K7EL50	CALR	Calreticulin	3	23	23	23	73.1	73.1	73.1	48.141	417	34.0121	34.1223	34.8155	34.8442	34.7788	34.6825	34.6621	34.6007	34.651	34.5733	0.119325	0	0.270238	0
Q8IZH2-2;Q8IZH2;H7C5E4;Q8IZH2-3;H7C583;C9JCZ8	XRN1	5-3 exoribonuclease 1	6	30	30	30	20.3	20.3	20.3	192.84	1694	29.0759	28.9783	29.2324	29.0933	28.3085	29.0755	29.2936	29.0548	29.0774	28.7837	0.119306	0	0.27612	0
Q6NUM9;Q6NUM9-2;H7C3J0;H7BZ81;H7BZ16;H0YGU3	RETSAT	All-trans-retinol 13,14-reductase	6	14	14	14	32.3	32.3	32.3	66.819	610	27.8874	27.5278	27.8148	27.9802	28.0113	27.7569	27.4445	28.2341	28.1008	28.2808	0.119125	0	0.276915	0
P04843;B7Z4L4;F8WF32	RPN1	Dolichyl-diphosphooligosaccharide--protein glycosyltransferase subunit 1	3	33	33	33	63.3	63.3	63.3	68.569	607	34.0154	33.7799	33.8631	34.1046	33.8352	34.1894	34.0614	33.9719	34.2655	33.7053	0.119074	0	0.481636	0
Q9Y3E2	BOLA1	BolA-like protein 1	1	6	6	6	61.3	61.3	61.3	14.289	137	28.8372	29.8543	28.7524	28.7202	28.9766	28.7712	29.0531	29.3608	29.3096	29.2411	0.11901	0	0.20126	0
P36543;P36543-2;P36543-3;C9J8H1;Q96A05	ATP6V1E1	V-type proton ATPase subunit E 1	5	14	14	14	66.8	66.8	66.8	26.145	226	30.8144	30.741	31.3774	31.4418	31.6148	31.6455	31.3294	31.39	31.1181	31.1006	0.118806	0	0.241236	0
K7EM18;P41567;K7EQP2	EIF1	Eukaryotic translation initiation factor 1	3	13	13	5	77.7	77.7	43	13.607	121	32.7058	33.1851	31.9576	32.6951	33.2349	32.374	33.0891	32.8253	33.1391	32.9449	0.118783	0	0.174727	0
Q14914;F2Z3J9;Q14914-2;Q5JVP2;F6XGT7	PTGR1	Prostaglandin reductase 1	5	14	14	14	49.2	49.2	49.2	35.869	329	29.3595	29.4308	28.9875	28.6551	28.978	28.7051	29.2925	29.2299	29.3618	29.4155	0.118763	0	0.258968	0
Q69YL0	NCBP2-AS2	Uncharacterized protein NCBP2-AS2	1	6	6	6	63.6	63.6	63.6	10.89	99	28.3785	29.7517	28.797	29.2595	29.3187	29.4868	29.6081	29.1701	29.1387	28.6951	0.118687	0	0.162834	0
P35568	IRS1	Insulin receptor substrate 1	1	19	19	19	21.2	21.2	21.2	131.59	1242	26.9343	27.6446	26.5836	26.4091	26.5829	26.9801	27.102	26.3916	26.8623	27.4114	0.118583	0	0.167871	0
[truncated: 3,589 more rows]

## Sheet: U2OS WT vs. WT +IFNg
Dataset EV2B: Label-free quantitative expression proteomics comparing U2OS WT clones +/- IFNγ treatment (data in Fig. EV2A)
[truncated: 5,407 more rows]

## Sheet: U2OS ZBTB48 KO vs KO + IFNg
Dataset EV2C: Label-free quantitative expression proteomics comparing U2OS ZBTB48 KO clones +/- IFNγ treatment (data in Fig. EV2B)
[truncated: 5,274 more rows]

[truncated: 2 more sheets: U2OS WT vs ZBTB48 KO, Legend]
