# Supplementary material for: ZBTB48 is a priming factor regulating B-cell-specific CIITA expression
Source: EMBO J. 2024 Nov 19;43(24):2. doi: 10.1038/s44318-024-00306-y (PMC11649694; doi:10.1038/s44318-024-00306-y)
Supplement: Supplementary file 4 — Dataset EV3 [file 44318_2024_306_MOESM4_ESM.xlsx]

## Sheet: U2OS H3K4me3 WT vs ZBTB48 KO
seqnames	start	end	width	strand	Conc	Conc_WT	Conc_KO	Fold	p.value	FDR	WT_3	WT_4	WT_5	KO_C3	KO_C5	KO_E2	Called1	Called2	WT_3.1	WT_4.1	WT_5.1	KO_C3.1	KO_C5.1	KO_E2.1	annotation	geneChr	geneStart	geneEnd	geneLength	geneStrand	geneId	transcriptId	distanceToTSS	ENSEMBL	SYMBOL	GENENAME	rpk	DB
chr6	28334967	28337589	2623	*	7.13617	8.06592	3.74109	4.32482	5.64567e-21	1.41915e-16	240.03	341.65	222.22	11.07	13.97	15.08	3	0	+	+	+	-	-	-	Promoter (<=1kb)	6	28324737	28336134	11398	2	64288	ENST00000439158.5	0	ENSG00000235109	ZSCAN31	zinc finger and SCAN domain containing 31	102.161	TRUE
chr5	138138699	138139814	1116	*	6.36152	7.32803	1.91567	5.41237	1.89768e-16	2.38511e-12	152.09	139.77	190.18	0.85	6.45	4.02	3	0	+	+	+	-	-	-	Promoter (<=1kb)	5	138115175	138139428	24254	2	8382	ENST00000265191.4	0	ENSG00000112981	NME5	NME/NM23 family member 5	143.977	TRUE
chr6	32439394	32444113	4720	*	8.26006	9.11405	5.8831	3.23095	3.01142e-16	2.52327e-12	676.63	424.48	561.24	34.05	97.76	45.25	3	1	+	+	+	-	+	-	Promoter (<=1kb)	6	32439878	32445046	5169	1	3122	ENST00000374982.5	0	ENSG00000204287	HLA-DRA	major histocompatibility complex, class II, DR alpha	117.398	TRUE
chr18	78810775	78815555	4781	*	9.31963	7.84988	10.0324	-2.18253	1.02031e-13	6.4119e-10	303.14	200.85	188.11	785.8	1479.24	876.76	3	3	+	+	+	+	+	+	Distal Intergenic	18	78980275	78997397	17123	1	27164	ENST00000616649.4	-164720	ENSG00000256463	SALL3	spalt like transcription factor 3	48.2538	TRUE
chr6	33075325	33078508	3184	*	7.8365	8.65112	5.78462	2.8665	1.47952e-11	7.43812e-08	488.33	246.41	471.32	53.64	80.57	31.17	3	2	+	+	+	+	+	-	Promoter (<=1kb)	6	33075990	33089696	13707	1	3115	ENST00000418931.7	0	ENSG00000223865	HLA-DPB1	major histocompatibility complex, class II, DP beta 1	126.262	TRUE
chr16	10876732	10881361	4630	*	9.30639	10.2243	6.12972	4.0946	4.79092e-10	2.00716e-06	1189.79	633.61	1765.39	31.5	119.24	59.32	3	1	+	+	+	-	+	-	Promoter (<=1kb)	16	10877198	10924983	47786	1	4261	ENST00000618207.4	0	ENSG00000179583	CIITA	class II major histocompatibility complex transactivator	258.372	TRUE
chr6	33070986	33073992	3007	*	7.93646	8.80017	5.46481	3.33536	2.35261e-09	8.44823e-06	452.12	267.11	618.09	13.62	97.76	21.11	3	1	+	+	+	-	+	-	Promoter (<=1kb)	6	33065007	33073615	8609	2	3113	ENST00000479107.1	0	ENSG00000231389	HLA-DPA1	major histocompatibility complex, class II, DP alpha 1	148.246	TRUE
chr20	50429066	50431470	2405	*	8.66062	9.41828	6.9675	2.45077	5.12486e-09	1.36189e-05	541.1	857.24	654.27	233.27	84.87	57.31	3	3	+	+	+	+	+	+	Exon (ENST00000497504.3/ENST00000497504.3, exon 1 of 1)	20	50510321	50584760	74440	1	5770	ENST00000541713.5	-78851	ENSG00000196396	PTPN1	protein tyrosine phosphatase non-receptor type 1	284.491	TRUE
chr8	32927539	32929185	1647	*	6.11644	7.00726	3.33817	3.66909	5.16591e-09	1.36189e-05	76.56	199.82	109.56	5.11	17.19	8.04	3	0	+	+	+	-	-	-	Exon (ENST00000659524.1/ENST00000659524.1, exon 1 of 3)	8	32721845	32756475	34631	1	3084	ENST00000519240.5	205694	ENSG00000157168	NRG1	neuregulin 1	78.1092	TRUE
chr22	30421877	30427076	5200	*	11.0404	11.5145	10.3294	1.18511	5.41787e-09	1.36189e-05	2901.02	2352.24	3523.54	1540.95	1278.35	1040.65	3	3	+	+	+	+	+	+	Promoter (<=1kb)	22	30425623	30427151	1529	1	51537	ENST00000629597.2	0	ENSG00000242114	MTFP1	mitochondrial fission process 1	562.615	TRUE
chrX	2463297	2465619	2323	*	5.45918	6.37701	2.28442	4.09259	8.34533e-09	1.90706e-05	71.39	104.57	73.39	8.51	1.07	5.03	3	0	+	+	+	-	-	-	Intron (ENST00000334651.11/207063, intron 1 of 6)	23	2488186	2500555	12370	2	9189	ENST00000381218.8	34936	ENSG00000214717	ZBED1	zinc finger BED-type containing 1	35.7784	TRUE
chr19	49422210	49422983	774	*	5.35643	1.63306	6.30076	-4.6677	1.01713e-08	2.13064e-05	1.03	1.04	7.24	120.04	60.16	56.31	0	3	-	-	-	+	+	+	Promoter (<=1kb)	19	49422419	49423441	1023	2	113091	ENST00000270631.2	458	ENSG00000142538	PTH2	parathyroid hormone 2	4.00736	FALSE
chr11	124114953	124116701	1749	*	6.95105	7.74036	5.07136	2.669	1.27258e-08	2.39794e-05	251.41	261.93	128.17	42.57	31.15	27.15	3	2	+	+	+	+	+	-	Promoter (<=1kb)	11	124115404	124124841	9438	1	4013	ENST00000361352.9	0	ENSG00000110002	VWA5A	von Willebrand factor A domain containing 5A	122.262	TRUE
chr10	73493815	73497202	3388	*	10.5839	10.9703	10.0546	0.91563	1.33553e-08	2.39794e-05	1944.01	1992.98	2081.67	1101.65	1092.51	996.41	3	3	+	+	+	+	+	+	Promoter (<=1kb)	10	73495525	73505691	10167	1	101929145	ENST00000422977.2	0	ENSG00000221817	PPP3CB-AS1	PPP3CB antisense RNA 1 (head to head)	592.155	FALSE
chr10	101830374	101831586	1213	*	5.33017	1.63306	6.27345	-4.64039	1.53815e-08	2.57763e-05	1.03	1.04	7.24	120.04	53.71	58.32	0	3	-	-	-	+	+	+	Promoter (<=1kb)	10	101827353	101830438	3086	2	30819	ENST00000434163.5	0	ENSG00000120049	KCNIP2	potassium voltage-gated channel interacting protein 2	2.55705	FALSE
chr17	49968164	49970047	1884	*	7.16326	8.083	3.95533	4.12767	1.70924e-08	2.68532e-05	364.18	432.76	16.54	14.47	13.97	18.1	2	0	+	+	-	-	-	-	Promoter (<=1kb)	17	49968970	49973191	4222	1	1748	ENST00000503410.1	0	ENSG00000108813	DLX4	distal-less homeobox 4	143.928	FALSE
chr16	279976	281834	1859	*	5.68901	6.55694	3.17402	3.38292	2.09276e-08	3.09445e-05	70.35	132.52	79.59	9.36	9.67	8.04	3	0	+	+	+	-	-	-	Promoter (<=1kb)	16	280450	282688	2239	1	398	ENST00000447871.5	0	ENSG00000242173	ARHGDIG	Rho GDP dissociation inhibitor gamma	50.6474	TRUE
chr17	55264346	55266285	1940	*	6.3393	7.19487	3.94737	3.2475	3.70154e-08	5.16919e-05	74.49	110.78	254.27	17.03	17.19	12.07	3	0	+	+	+	-	-	-	Promoter (<=1kb)	17	55264960	55325187	60228	1	3131	ENST00000226067.10	0	ENSG00000108924	HLF	HLF transcription factor, PAR bZIP family member	75.5215	TRUE
chr19	55080238	55080949	712	*	4.82692	0.0489399	5.80038	-5.75144	5.63641e-08	7.45697e-05	1.03	1.04	1.03	36.61	45.12	85.46	0	3	-	-	-	+	+	+	Promoter (<=1kb)	19	55080392	55087689	7298	1	54869	ENST00000588359.5	0	ENSG00000131037	EPS8L1	EPS8 like 1	1.45296	FALSE
chr5	150407384	150413470	6087	*	9.585	10.4764	6.79926	3.67715	6.42627e-08	8.07686e-05	1501.2	1033.25	1739.55	47.68	218.07	68.37	3	1	+	+	+	-	+	-	Promoter (<=1kb)	5	150400041	150412751	12711	2	972	ENST00000009530.12	0	ENSG00000019582	CD74	CD74 molecule	234.05	TRUE
chr1	27568224	27569285	1062	*	5.44436	6.3031	3.02199	3.28111	1.4688e-07	0.000170552	53.8	85.93	97.16	7.66	9.67	7.04	3	0	+	+	+	-	-	-	Promoter (<=1kb)	1	27553141	27568260	15120	2	27245	ENST00000644550.1	0	ENSG00000126705	AHDC1	AT-hook DNA binding motif containing 1	74.353	TRUE
chr11	70702948	70704232	1285	*	5.39466	1.04831	6.35876	-5.31045	1.49268e-07	0.000170552	1.03	1.04	4.13	195.81	33.3	17.09	0	2	-	-	-	+	+	-	Intron (ENST00000659264.1/22941, intron 1 of 12)	11	70492432	70698769	206338	2	22941	ENST00000426687.2	-4179	ENSG00000162105	SHANK2	SH3 and multiple ankyrin repeat domains 2	1.60942	FALSE
chr5	170502897	170507647	4751	*	9.27668	9.80012	8.44692	1.35319	2.44312e-07	0.000266952	1045.98	1017.72	610.86	303.08	388.88	354.93	3	3	+	+	+	+	+	+	Promoter (<=1kb)	5	170504020	170736632	232613	1	30820	ENST00000328939.9	0	ENSG00000182132	KCNIP1	potassium voltage-gated channel interacting protein 1	187.648	TRUE
chr14	97218898	97220090	1193	*	5.17606	1.63306	6.11281	-4.47975	2.67226e-07	0.000266952	1.03	1.04	7.24	126.85	36.52	44.24	0	3	-	-	-	+	+	+	Distal Intergenic	14	97154857	97158736	3880	1	105370648	ENST00000554445.1	64041	ENSG00000259110	LINC02304	long intergenic non-protein coding RNA 2304	2.59992	FALSE
chr12	129902898	129904737	1840	*	8.24533	6.56196	9.00119	-2.43923	2.90606e-07	0.000266952	188.3	34.17	60.98	403.54	558.61	575.12	3	3	+	+	+	+	+	+	Promoter (<=1kb)	12	129071726	129904025	832300	2	121256	ENST00000422113.7	0	ENSG00000151952	TMEM132D	transmembrane protein 132D	51.3487	TRUE
chr19	55647307	55650002	2696	*	8.25722	9.01091	6.58562	2.42529	2.91384e-07	0.000266952	792.5	377.89	377.26	177.93	40.82	69.38	2	0	+	+	-	-	-	-	Promoter (<=1kb)	19	55648014	55649309	1296	1	29903	ENST00000593069.1	0	ENSG00000173581	CCDC106	coiled-coil domain containing 106	191.352	FALSE
chr6	32951450	32953298	1849	*	6.66841	7.52953	4.22265	3.30688	2.98137e-07	0.000266952	183.12	62.12	309.05	5.96	27.93	22.12	3	0	+	+	+	-	-	-	Promoter (<=1kb)	6	32948613	32953061	4449	2	3108	ENST00000395305.7	0	ENSG00000204257	HLA-DMA	major histocompatibility complex, class II, DM alpha	99.9259	TRUE
chr7	2108809	2110574	1766	*	5.96674	2.63285	6.89337	-4.26052	2.98433e-07	0.000266952	1.03	1.04	16.54	217.09	75.2	64.35	0	3	-	-	-	+	+	+	Promoter (<=1kb)	7	1980486	2109601	129116	2	8379	ENST00000444373.6	0	ENSG00000002822	MAD1L1	mitotic arrest deficient 1 like 1	3.51217	FALSE
chr10	130045180	130046183	1004	*	4.74816	1.46354	5.67217	-4.20863	3.10124e-07	0.000266952	3.1	1.04	4.13	55.34	64.45	33.18	0	3	-	-	-	+	+	+	Intron (ENST00000643056.1/387723, intron 3 of 5)	10	130106046	130108481	2436	1	119437	ENST00000435712.1	-59863	ENSG00000233122	CTAGE7P	CTAGE family member 7, pseudogene	2.74685	FALSE
chr17	47732839	47734469	1631	*	6.86282	7.67116	4.8559	2.81526	3.18596e-07	0.000266952	147.95	280.57	182.95	51.93	11.82	23.13	3	1	+	+	+	+	-	-	Promoter (<=1kb)	17	47733236	47746122	12887	1	30009	ENST00000177694.2	0	ENSG00000073861	TBX21	T-box transcription factor 21	124.967	TRUE
chr22	49372129	49376797	4669	*	10.1483	9.24368	10.7001	-1.45638	3.7225e-07	0.000301847	903.21	417.23	498.19	1720.58	2124.86	1145.21	3	3	+	+	+	+	+	+	Exon (ENST00000649077.1/ENST00000649077.1, exon 1 of 2)	22	49415776	49425437	9662	2	348645	ENST00000498829.1	48640	ENSG00000188511	MIR3667HG	MIR3667 host gene	129.837	TRUE
chr17	40362504	40365007	2504	*	7.3248	8.02261	5.92108	2.10153	4.463e-07	0.000350583	236.92	343.72	199.48	44.27	59.08	78.43	3	3	+	+	+	+	+	+	Promoter (<=1kb)	17	40360652	40364737	4086	2	125111	ENST00000578689.2	0	ENSG00000183153	GJD3	gap junction protein delta 3	103.852	TRUE
chr10	78972287	78978397	6111	*	10.4534	10.9709	9.63849	1.33243	4.89022e-07	0.000372501	1232.21	2188.66	2600.53	1004.6	800.31	586.18	3	3	+	+	+	+	+	+	Intron (ENST00000456353.5/283050, intron 5 of 9)	10	78943328	78962394	19067	2	283050	ENST00000428862.5	-9893	ENSG00000224596	ZMIZ1-AS1	ZMIZ1 antisense RNA 1	328.446	TRUE
chr9	136198361	136199411	1051	*	4.99931	1.78502	5.91942	-4.1344	5.26029e-07	0.000388906	1.03	1.04	8.27	63	77.35	41.22	0	3	-	-	-	+	+	+	Promoter (2-3kb)	9	136196252	136201674	5423	2	8022	ENST00000619587.1	2263	ENSG00000107187	LHX3	LIM homeobox 3	3.279	FALSE
chr18	49847914	49850131	2218	*	7.83383	6.73073	8.45159	-1.72086	7.04009e-07	0.00049473	140.71	81.79	96.12	349.05	336.24	364.98	3	3	+	+	+	+	+	+	Promoter (<=1kb)	18	49826290	49849846	23557	2	4645	ENST00000592688.1	0	ENSG00000167306	MYO5B	myosin VB	47.884	TRUE
chr12	14767245	14772213	4969	*	11.0939	11.4752	10.5741	0.90112	7.08528e-07	0.00049473	2707.55	3483.84	2349.37	1498.38	1589.89	1485.06	3	3	+	+	+	+	+	+	Promoter (<=1kb)	12	14770555	14771131	577	2	121504	ENST00000539745.1	0	ENSG00000197837	H4-16	H4 histone 16	572.936	FALSE
chr6	56687427	56693765	6339	*	10.4948	10.9082	9.91312	0.995049	1.09328e-06	0.000736223	1993.67	1759	2012.42	1200.41	735.86	956.19	3	3	+	+	+	+	+	+	Promoter (<=1kb)	6	56572127	56693303	121177	2	667	ENST00000652573.1	0	ENSG00000151914	DST	dystonin	303.155	FALSE
chr6	32939782	32941516	1735	*	7.87042	8.48618	6.77384	1.71235	1.11296e-06	0.000736223	362.11	284.71	428.94	115.78	131.06	81.44	3	3	+	+	+	+	+	+	Promoter (<=1kb)	6	32934629	32940984	6356	2	3109	ENST00000498020.1	0	ENSG00000242574	HLA-DMB	major histocompatibility complex, class II, DM beta	206.679	TRUE
chr1	154501249	154502623	1375	*	7.02412	7.86856	4.7338	3.13476	1.36842e-06	0.000882001	67.25	167.72	466.15	46.82	12.89	20.11	3	1	+	+	+	+	-	-	Promoter (<=1kb)	1	154502219	154548147	45929	1	126668	ENST00000368482.8	0	ENSG00000163239	TDRD10	tudor domain containing 10	169.969	TRUE
chr12	7933182	7936880	3699	*	10.5744	10.9126	10.1317	0.780931	2.49e-06	0.00155495	1919.18	1973.31	1890.45	1001.19	1187.04	1177.39	3	3	+	+	+	+	+	+	Promoter (<=1kb)	12	7919230	7936187	16958	2	6515	ENST00000075120.12	0	ENSG00000059804	SLC2A3	solute carrier family 2 member 3	521.127	FALSE
chr1	243841284	243843477	2194	*	6.78076	7.5004	5.27943	2.22098	2.53622e-06	0.00155495	197.61	228.8	116.8	28.09	46.19	42.23	3	1	+	+	+	-	+	-	Promoter (<=1kb)	1	243488233	243843236	355004	2	10000	ENST00000336199.9	0	ENSG00000117020	AKT3	AKT serine/threonine kinase 3	82.5296	TRUE
chr15	79919025	79920026	1002	*	6.14492	7.00624	3.69729	3.30895	3.57576e-06	0.00214009	50.7	49.7	285.27	16.18	9.67	13.07	3	0	+	+	+	-	-	-	Promoter (2-3kb)	15	79922771	79923260	490	1	283687	ENST00000618735.1	-2745		ST20-AS1	ST20 antisense RNA 1	128.298	TRUE
chr4	137124487	137125357	871	*	4.70711	5.58267	2.1102	3.47246	3.78849e-06	0.00221468	33.11	41.41	69.25	2.55	5.37	5.03	3	0	+	+	+	-	-	-	Intron (ENST00000656956.1/105377441, intron 1 of 4)	4	137193756	137198367	4612	1	729307	ENST00000509798.1	-68399		LINC02510	long intergenic non-protein coding RNA 2510	55.0214	TRUE
chr7	153886363	153888617	2255	*	7.14266	5.61419	7.86806	-2.25386	4.59662e-06	0.0025838	33.11	86.97	26.87	272.43	237.41	191.04	2	3	+	+	-	+	+	+	Promoter (<=1kb)	7	153887097	154894285	1007189	1	1804	ENST00000404039.5	0	ENSG00000130226	DPP6	dipeptidyl peptidase like 6	21.7217	FALSE
chr19	54429900	54431296	1397	*	5.13621	2.16344	6.04127	-3.87783	4.6255e-06	0.0025838	1.03	1.04	11.37	91.95	32.23	73.4	0	2	-	-	-	+	-	+	Promoter (<=1kb)	19	54430813	54436472	5660	1	57348	ENST00000492920.5	0	ENSG00000167614	TTYH1	tweety family member 1	3.20675	FALSE
chr17	42658843	42660459	1617	*	6.31246	7.23281	3.09387	4.13894	5.21477e-06	0.00283695	213.13	236.05	2.07	5.96	8.59	11.06	2	0	+	+	-	-	-	-	Promoter (<=1kb)	17	42659284	42667006	7723	1	27175	ENST00000251412.8	0	ENSG00000037042	TUBG2	tubulin gamma 2	93.0214	FALSE
chr12	3075487	3078853	3367	*	10.8819	11.2166	10.4454	0.771241	5.38752e-06	0.00283695	2372.34	2535.49	2231.54	1607.35	1298.77	1276.93	3	3	+	+	+	+	+	+	Promoter (<=1kb)	12	3077355	3286564	209210	1	10867	ENST00000537971.5	0	ENSG00000011105	TSPAN9	tetraspanin 9	706.798	FALSE
chr12	9645370	9651684	6315	*	11.0559	11.3711	10.6521	0.718957	5.41725e-06	0.00283695	2672.37	2729.09	2544.72	1684.83	1706.98	1435.79	3	3	+	+	+	+	+	+	Promoter (<=1kb)	12	9647014	9648009	996	2	105369728	ENST00000546259.1	0	ENSG00000256442	LOC105369728	uncharacterized LOC105369728	419.434	FALSE
chr8	973482	974354	873	*	3.96991	0.0489399	4.92148	-4.87254	6.61144e-06	0.00339167	1.03	1.04	1.03	27.24	36.52	27.15	0	3	-	-	-	+	+	+	Intron (ENST00000637795.2/9228, intron 2 of 14)	8	883328	1105066	221739	1	9228	ENST00000578889.1	90154	ENSG00000198010	DLGAP2	DLG associated protein 2	1.185	FALSE
chr8	143079927	143081429	1503	*	6.92426	4.52986	7.78009	-3.25023	7.54201e-06	0.00379167	1.03	30.02	38.24	411.2	123.54	124.68	2	3	-	+	+	+	+	+	Promoter (<=1kb)	8	143080457	143083001	2545	1	101928108	ENST00000562505.1	0	ENSG00000261667	LY6L	lymphocyte antigen 6 family member L	15.3697	FALSE
chr1	202247482	202248310	829	*	3.98486	0.0489399	4.93694	-4.888	8.06011e-06	0.00397269	1.03	1.04	1.03	27.24	20.41	44.24	0	2	-	-	-	+	-	+	Intron (ENST00000367278.7/59352, intron 4 of 17)	1	202225423	202236334	10912	1	59352	ENST00000503519.1	22059	ENSG00000133067	LGR6	leucine rich repeat containing G protein-coupled receptor 6	1.24789	FALSE
chr7	102968457	102974963	6507	*	7.04251	7.85912	4.97602	2.8831	9.12635e-06	0.00441171	227.61	431.73	37.21	21.28	42.97	30.16	2	0	+	+	-	-	-	-	Promoter (<=1kb)	7	102883572	102973219	89648	2	222235	ENST00000477915.5	0	ENSG00000161040	FBXL13	F-box and leucine rich repeat protein 13	35.682	FALSE
chr12	12264300	12268323	4024	*	11.3266	11.6163	10.9638	0.652476	1.05853e-05	0.00502044	3183.46	3181.53	3053.25	2082.41	1886.38	2022.98	3	3	+	+	+	+	+	+	Promoter (<=1kb)	12	12116025	12267044	151020	2	4040	ENST00000261349.9	0	ENSG00000070018	LRP6	LDL receptor related protein 6	780.172	FALSE
chr7	102306816	102307721	906	*	4.5234	1.46371	5.43418	-3.97047	1.36756e-05	0.00617873	4.14	1.04	3.1	83.43	16.11	30.16	0	2	-	-	-	+	-	+	3' UTR	7	102293103	102293187	85	1	100422858	ENST00000581001.1	13713	ENSG00000264675	MIR4285	microRNA 4285	3.04434	FALSE
chr12	1629075	1631141	2067	*	8.7565	9.32877	7.79392	1.53485	1.37649e-05	0.00617873	352.8	681.24	895.1	299.68	190.14	175.95	3	3	+	+	+	+	+	+	Promoter (<=1kb)	12	1629231	1647212	17982	1	81029	ENST00000397196.7	0	ENSG00000111186	WNT5B	Wnt family member 5B	311.1	TRUE
chr17	81031866	81038533	6668	*	11.6936	12.0714	11.1804	0.891002	1.41005e-05	0.00621831	3644.89	3937.31	5329.23	2932.06	1937.94	2092.35	3	3	+	+	+	+	+	+	Promoter (<=1kb)	17	81035122	81109238	74117	1	10458	ENST00000321280.11	0	ENSG00000175866	BAIAP2	BAR/IMD domain containing adaptor protein 2	645.443	FALSE
chr17	78976083	78980761	4679	*	10.8925	11.1949	10.5096	0.685357	1.73674e-05	0.00743152	2555.46	2327.39	2149.88	1512.85	1396.52	1463.94	3	3	+	+	+	+	+	+	Promoter (<=1kb)	17	78971238	78979918	8681	2	3959	ENST00000591778.5	0	ENSG00000108679	LGALS3BP	galectin 3 binding protein	501.014	FALSE
chr12	12998124	13002547	4424	*	11.4305	11.735	11.0439	0.691116	1.74428e-05	0.00743152	3418.32	3595.65	3212.42	2271.41	2237.66	1824.9	3	3	+	+	+	+	+	+	Promoter (<=1kb)	12	13000451	13040679	40229	1	100506314	ENST00000543321.1	0	ENSG00000247498	GPRC5D-AS1	GPRC5D and HEBP1 antisense RNA 1	770.524	FALSE
chr12	8913047	8916929	3883	*	10.703	11.0262	10.2857	0.740511	1.90155e-05	0.00796653	2111.62	2128.61	2016.55	1454.96	1184.9	1105	3	3	+	+	+	+	+	+	Promoter (<=1kb)	12	8913896	8922691	8796	1	1911	ENST00000538657.5	0	ENSG00000111752	PHC1	polyhomeotic homolog 1	537.109	FALSE
chr5	98768193	98777669	9477	*	11.8764	12.1792	11.4927	0.686497	2.03417e-05	0.00838245	4378.42	4340.05	5194.86	2867.36	3163.66	2614.18	3	3	+	+	+	+	+	+	Promoter (<=1kb)	5	98768650	98779919	11270	1	285704	ENST00000504776.5	0	ENSG00000174136	RGMB	repulsive guidance molecule BMP co-receptor b	489.372	FALSE
chr16	12900571	12905928	5358	*	9.48576	10.0757	8.47086	1.60479	2.08349e-05	0.00844721	1332.56	1185.44	719.38	640.22	170.81	253.37	3	3	+	+	+	+	+	+	Promoter (<=1kb)	16	12901598	13240416	338819	1	729993	ENST00000558583.3	0	ENSG00000237515	SHISA9	shisa family member 9	201.405	TRUE
chr4	42151757	42153026	1270	*	6.75667	7.55964	4.78703	2.77261	2.29684e-05	0.0091644	220.37	232.95	112.66	61.3	6.45	15.08	3	1	+	+	+	+	-	-	Promoter (<=1kb)	4	42110853	42152655	41803	2	389206	ENST00000502486.6	0	ENSG00000188848	BEND4	BEN domain containing 4	148.551	TRUE
chr12	12559602	12563870	4269	*	11.4552	11.7369	11.1047	0.632265	2.64069e-05	0.0103717	3653.17	3445.53	3141.1	2152.22	2260.22	2193.9	3	3	+	+	+	+	+	+	Promoter (<=1kb)	12	12473282	12562863	89582	2	80824	ENST00000298573.9	0	ENSG00000111266	DUSP16	dual specificity phosphatase 16	799.548	FALSE
chr7	48427056	48428633	1578	*	5.46189	3.37026	6.28187	-2.91161	3.0441e-05	0.0117722	9.31	3.11	18.6	44.27	80.57	108.59	0	3	-	-	-	+	+	+	Exon (ENST00000435803.6/154664, exon 42 of 62)	7	48455063	48647496	192434	1	154664	ENST00000411975.5	-26430	ENSG00000179869	ABCA13	ATP binding cassette subfamily A member 13	6.55304	FALSE
chr7	2870407	2871021	615	*	4.39747	1.63306	5.2872	-3.65414	3.13786e-05	0.011834	1.03	1.04	7.24	57.04	27.93	32.17	0	2	-	-	-	+	+	-	Distal Intergenic	7	2728105	2844308	116204	2	2768	ENST00000275364.8	-26099	ENSG00000146535	GNA12	G protein subunit alpha 12	5.04342	FALSE
chr3	195814374	195815713	1340	*	4.40335	1.63306	5.29354	-3.66048	3.15422e-05	0.011834	1.03	1.04	7.24	31.5	58.01	28.15	0	2	-	-	-	+	+	-	Promoter (2-3kb)	3	195809644	195811973	2330	2	4585	ENST00000478685.1	-2401	ENSG00000145113	MUC4	mucin 4, cell surface associated	2.3147	FALSE
chr17	43983210	43984511	1302	*	6.15619	6.99207	3.93891	3.05317	3.28878e-05	0.0121573	153.12	211.2	17.57	11.07	11.82	23.13	2	0	+	+	-	-	-	-	Intron (ENST00000360085.6/5697, intron 1 of 6)	17	43952738	44004469	51732	2	5697	ENST00000360085.6	19958	ENSG00000131096	PYY	peptide YY	97.7717	FALSE
chr17	57810714	57812038	1325	*	5.67728	3.59278	6.49631	-2.90353	3.4488e-05	0.0125641	18.62	1.04	16.54	93.65	97.76	79.43	1	3	+	-	-	+	+	+	Intron (ENST00000581805.5/ENST00000581805.5, intron 2 of 2)	17	57848736	57849997	1262	2	51649	ENST00000579768.1	37959	ENSG00000181610	MRPS23	mitochondrial ribosomal protein S23	9.10583	FALSE
chr10	68987890	68991234	3345	*	10.5649	10.8757	10.1682	0.707586	3.60677e-05	0.0129519	1745.37	1932.94	1958.67	1295.76	1088.21	1067.79	3	3	+	+	+	+	+	+	Promoter (<=1kb)	10	68988803	69005986	17184	1	26128	ENST00000625461.2	0	ENSG00000198954	KIFBP	kinesin family binding protein	561.731	FALSE
chr8	66560933	66562209	1277	*	5.05286	5.86443	3.02297	2.84146	3.736e-05	0.013227	44.49	35.2	95.09	6.81	7.52	10.05	3	0	+	+	+	-	-	-	3' UTR	8	66565133	66566958	1826	2	4603	ENST00000522419.1	4749	ENSG00000185697	MYBL1	MYB proto-oncogene like 1	45.6224	FALSE
chr5	80406511	80410223	3713	*	10.4072	10.7245	9.99994	0.72457	3.88728e-05	0.0134723	1537.41	1594.39	1944.2	1003.74	1050.61	1017.52	3	3	+	+	+	+	+	+	Promoter (<=1kb)	5	80408013	80479350	71338	1	9765	ENST00000338008.9	0	ENSG00000039319	ZFYVE16	zinc finger FYVE-type containing 16	455.696	FALSE
chr12	1689710	1693204	3495	*	11.0152	11.2947	10.6683	0.626351	3.91246e-05	0.0134723	2628.92	2444.38	2463.06	1616.72	1706.98	1558.46	3	3	+	+	+	+	+	+	Promoter (<=1kb)	12	1691070	1788674	97605	1	79602	ENST00000357103.5	0	ENSG00000006831	ADIPOR2	adiponectin receptor 2	718.776	FALSE
chr5	95815169	95824729	9561	*	11.3507	11.6689	10.9419	0.727011	4.06712e-05	0.0138156	3492.81	2802.6	3472.89	1651.62	2007.77	2242.16	3	3	+	+	+	+	+	+	Promoter (<=1kb)	5	95751319	95822726	71408	2	2745	ENST00000508780.5	0	ENSG00000173221	GLRX	glutaredoxin	340.561	FALSE
chrX	630153	631506	1354	*	5.40649	3.16473	6.2453	-3.08057	4.15971e-05	0.0139417	7.24	13.46	6.2	17.88	103.13	106.58	0	2	-	-	-	-	+	+	Promoter (<=1kb)	23	630807	659411	28605	1	6473	ENST00000381575.6	0	ENSG00000185960	SHOX	short stature homeobox	6.62307	FALSE
chr12	12356223	12359363	3141	*	10.8002	11.0899	10.4374	0.652568	4.39884e-05	0.0145492	2089.89	2313.93	2135.41	1411.54	1467.42	1280.95	3	3	+	+	+	+	+	+	Promoter (<=1kb)	12	12357078	12471233	114156	1	118426	ENST00000314565.9	0	ENSG00000165714	BORCS5	BLOC-1 related complex subunit 5	693.965	FALSE
chr19	30391902	30392512	611	*	4.4067	1.92271	5.27163	-3.34892	4.83408e-05	0.015479	1.03	2.07	8.27	40.01	38.67	37.2	0	2	-	-	-	+	+	-	Intron (ENST00000585628.5/9745, intron 3 of 5)	19	30372384	30558059	185676	1	9745	ENST00000355537.4	19518	ENSG00000198597	ZNF536	zinc finger protein 536	6.20514	FALSE
chr5	80253254	80258047	4794	*	10.7824	11.0946	10.3835	0.71113	4.84994e-05	0.015479	1933.67	2147.25	2479.6	1462.62	1350.33	1194.48	3	3	+	+	+	+	+	+	Promoter (<=1kb)	5	80111651	80256019	144369	2	256987	ENST00000509193.5	0	ENSG00000164300	SERINC5	serine incorporator 5	456.161	FALSE
chr16	51148777	51154024	5248	*	11.1246	11.5296	10.5595	0.970057	4.86472e-05	0.015479	2536.84	2622.46	3709.58	2136.9	1249.35	1141.19	3	3	+	+	+	+	+	+	Promoter (<=1kb)	16	51135975	51150597	14623	2	6299	ENST00000440970.5	0	ENSG00000103449	SALL1	spalt like transcription factor 1	563.318	FALSE
chr12	12610653	12613937	3285	*	10.6482	10.943	10.2772	0.665785	5.40544e-05	0.0169846	2067.13	1935.01	1903.89	1358.76	1134.41	1229.67	3	3	+	+	+	+	+	+	Promoter (<=1kb)	12	12611827	12637574	25748	1	1389	ENST00000540224.1	0	ENSG00000111269	CREBL2	cAMP responsive element binding protein like 2	599.292	FALSE
chr7	154304544	154305525	982	*	4.731	2.46339	5.57284	-3.10945	5.47346e-05	0.016986	6.21	1.04	9.3	64.7	41.9	36.2	0	3	-	-	-	+	+	+	Promoter (<=1kb)	7	154305110	154475913	170804	1	1804	ENST00000462622.5	0	ENSG00000130226	DPP6	dipeptidyl peptidase like 6	5.61619	FALSE
chr2	71785267	71786515	1249	*	5.81574	3.74868	6.63243	-2.88375	6.05066e-05	0.0185482	2.07	8.28	29.97	109.82	75.2	112.61	2	3	-	+	+	+	+	+	Distal Intergenic	2	71610779	71644033	33255	1	8291	ENST00000468173.1	174488	ENSG00000135636	DYSF	dysferlin	10.7622	FALSE
chr12	10211217	10215675	4459	*	11.1492	11.4209	10.8141	0.606842	6.43732e-05	0.0194958	2713.75	2835.73	2675.99	1796.35	1918.61	1686.15	3	3	+	+	+	+	+	+	Promoter (<=1kb)	12	10212458	10214123	1666	1	23710	ENST00000539408.5	0	ENSG00000139112	GABARAPL1	GABA type A receptor associated protein like 1	614.896	FALSE
chr10	5594788	5596133	1346	*	4.53561	1.92249	5.41261	-3.49012	6.6717e-05	0.0199651	1.03	1.04	9.3	32.35	30.08	65.35	0	2	-	-	-	+	-	+	Promoter (<=1kb)	10	5594984	5596118	1135	2	105376382	ENST00000478294.2	0	ENSG00000242147	LASTR	lncRNA associated with SART3 regulation of splicing	2.81632	FALSE
chr18	6682333	6685178	2846	*	8.76586	9.26217	8.00316	1.25901	6.81381e-05	0.0201504	415.91	515.59	910.6	269.03	250.3	250.36	3	3	+	+	+	+	+	+	Distal Intergenic	18	6729716	6915716	186001	1	79822	ENST00000383472.9	-44538	ENSG00000088756	ARHGAP28	Rho GTPase activating protein 28	215.753	FALSE
chr7	240679	241804	1126	*	4.28942	1.46319	5.18394	-3.72076	7.04543e-05	0.0205931	1.03	1.04	6.2	63.85	15.04	30.16	0	2	-	-	-	+	-	+	Intron (ENST00000313766.6/56975, intron 3 of 9)	7	245895	260745	14851	1	56975	ENST00000515795.1	-4091	ENSG00000177706	FAM20C	FAM20C golgi associated secretory pathway kinase	2.44864	FALSE
chr14	100363075	100378179	15105	*	11.4461	11.7759	11.0179	0.758052	7.4894e-05	0.0212746	3345.89	3295.41	3879.09	1641.41	2612.57	1966.67	3	3	+	+	+	+	+	+	Promoter (<=1kb)	14	100333790	100375347	41558	2	7453	ENST00000392882.7	0	ENSG00000140105	WARS1	tryptophanyl-tRNA synthetase 1	232.162	FALSE
chr12	20367868	20370848	2981	*	9.71689	10.1232	9.14922	0.973972	7.51405e-05	0.0212746	889.76	1408.03	1048.07	714.29	529.6	459.49	3	3	+	+	+	+	+	+	Promoter (<=1kb)	12	20368537	20688583	320047	1	5139	ENST00000359062.4	0	ENSG00000172572	PDE3A	phosphodiesterase 3A	374.131	FALSE
chr12	9864861	9870660	5800	*	10.1694	10.5162	9.71204	0.804136	7.53249e-05	0.0212746	1360.5	1463.94	1569	651.28	985.09	879.77	3	3	+	+	+	+	+	+	Promoter (<=1kb)	12	9852984	9870136	17153	2	9976	ENST00000228438.2	0	ENSG00000110852	CLEC2B	C-type lectin domain family 2 member B	252.496	FALSE
chr20	41998598	41999586	989	*	4.42089	1.27061	5.33726	-4.06665	8.1386e-05	0.0226747	1.03	1.04	5.17	87.69	6.45	27.15	0	2	-	-	-	+	-	+	Exon (ENST00000432563.1/ENST00000432563.1, exon 1 of 1)	20	41514920	41618384	103465	2	84181	ENST00000482596.1	-380214	ENSG00000124177	CHD6	chromodomain helicase DNA binding protein 6	2.43947	FALSE
chr14	106842874	106845413	2540	*	8.07458	8.56973	7.31469	1.25504	8.2086e-05	0.0226747	320.73	339.58	479.59	148.14	167.58	161.88	3	3	+	+	+	+	+	+	Distal Intergenic	14	106850885	106850999	115	2	100847062	ENST00000583555.1	5586	ENSG00000265929	MIR5195	microRNA 5195	149.593	FALSE
chr20	62708417	62709917	1501	*	5.75322	3.85621	6.54524	-2.68903	8.46785e-05	0.0231171	3.1	19.67	20.67	147.28	65.53	67.37	1	3	-	+	-	+	+	+	Promoter (<=1kb)	20	62708836	62762771	53936	1	4923	ENST00000370501.4	0	ENSG00000101188	NTSR1	neurotensin receptor 1	9.6484	FALSE
chr7	1225322	1225870	549	*	4.34053	1.92358	5.19871	-3.27513	8.5527e-05	0.0231171	1.03	6.21	4.13	57.04	29	24.13	0	2	-	-	-	+	+	-	Distal Intergenic	7	1232872	1237326	4455	1	340260	ENST00000316333.9	-7002	ENSG00000164853	UNCX	UNC homeobox	6.91007	FALSE
chr14	104965937	104974431	8495	*	10.66	10.947	10.3013	0.645755	8.66328e-05	0.0231669	1840.55	2006.44	2075.46	1348.54	1281.58	1155.27	3	3	+	+	+	+	+	+	Promoter (<=1kb)	14	104937244	104970481	33238	2	113146	ENST00000555122.1	0	ENSG00000185567	AHNAK2	AHNAK nucleoprotein 2	232.39	FALSE
chr10	31030619	31034446	3828	*	10.4499	10.7525	10.0665	0.686069	9.1253e-05	0.0234067	1522.93	1807.66	1844.97	1141.66	1097.88	977.3	3	3	+	+	+	+	+	+	Promoter (<=1kb)	10	30844638	31031937	187300	2	220929	ENST00000413025.5	0	ENSG00000183621	ZNF438	zinc finger protein 438	450.676	FALSE
chr4	89835675	89838556	2882	*	9.65875	10.0762	9.06905	1.00711	9.15824e-05	0.0234067	1142.2	1359.37	736.96	649.58	510.27	451.45	3	3	+	+	+	+	+	+	Promoter (<=1kb)	4	89836408	89841978	5571	1	644248	ENST00000513653.1	0	ENSG00000247775	SNCA-AS1	SNCA antisense RNA 1	374.569	FALSE
chr14	104863193	104868708	5516	*	10.5545	10.8419	10.1951	0.646805	9.26735e-05	0.0234067	1796.06	1730.01	1980.37	1100.8	1240.76	1175.38	3	3	+	+	+	+	+	+	Promoter (<=1kb)	14	104865268	104896747	31480	1	283638	ENST00000414716.8	0	ENSG00000099814	CEP170B	centrosomal protein 170B	332.756	FALSE
chr12	3870814	3874057	3244	*	10.6506	10.9306	10.3029	0.627726	9.28773e-05	0.0234067	1948.15	2011.62	1895.62	1309.38	1314.88	1165.32	3	3	+	+	+	+	+	+	Promoter (<=1kb)	12	3791047	3873436	82390	2	57097	ENST00000416739.5	0	ENSG00000111224	PARP11	poly(ADP-ribose) polymerase family member 11	601.663	FALSE
chr14	105016186	105027263	11078	*	11.1292	11.4218	10.7617	0.660135	9.36647e-05	0.0234067	2709.62	2725.99	2794.85	1440.49	1954.06	1813.84	3	3	+	+	+	+	+	+	Promoter (<=1kb)	14	105009573	105021083	11511	2	55038	ENST00000336219.4	0	ENSG00000170779	CDCA4	cell division cycle associated 4	247.652	FALSE
chr17	80259373	80266128	6756	*	11.5366	11.8496	11.1362	0.71332	9.38209e-05	0.0234067	3487.63	4418.73	3164.88	2613.65	2047.52	2091.35	3	3	+	+	+	+	+	+	Promoter (<=1kb)	17	80260866	80395312	134447	1	57674	ENST00000508628.6	0	ENSG00000173821	RNF213	ring finger protein 213	546.242	FALSE
chr17	31557970	31561748	3779	*	9.46295	9.93441	8.75806	1.17635	9.51398e-05	0.0234067	962.18	1336.59	636.7	601.91	348.06	348.89	3	3	+	+	+	+	+	+	Promoter (<=1kb)	17	31559996	31560083	88	1	406968	ENST00000384882.1	0	ENSG00000207614	MIR193A	microRNA 193a	258.928	FALSE
chr22	28440791	28444033	3243	*	10.9299	11.2793	10.4678	0.811555	9.54996e-05	0.0234067	2346.47	2427.82	2682.19	1845.73	1361.07	1041.65	3	3	+	+	+	+	+	+	Promoter (<=1kb)	22	28296214	28443073	146860	2	23331	ENST00000490475.1	0	ENSG00000100154	TTC28	tetratricopeptide repeat domain 28	766.417	FALSE
chr5	52987537	52996423	8887	*	11.3487	11.6605	10.9502	0.710343	9.59101e-05	0.0234067	2979.65	3892.79	2839.29	2206.71	2019.59	1709.27	3	3	+	+	+	+	+	+	Promoter (<=1kb)	5	52989340	53090834	101495	1	3673	ENST00000503810.6	0	ENSG00000164171	ITGA2	integrin subunit alpha 2	364.267	FALSE
chr7	2283415	2283833	419	*	3.55795	0.463661	4.47091	-4.00725	0.000100205	0.024181	1.03	1.04	2.07	17.03	19.34	30.16	0	2	-	-	-	+	-	+	Intron (ENST00000222990.8/29886, intron 1 of 10)	7	2257666	2271896	14231	2	29886	ENST00000479689.1	-11519	ENSG00000106266	SNX8	sorting nexin 8	3.29126	FALSE
chr4	73067932	73070608	2677	*	10.236	10.5702	9.80035	0.76981	0.000101831	0.024181	1326.36	1533.3	1701.3	1046.31	876.59	752.08	3	3	+	+	+	+	+	+	Promoter (<=1kb)	4	73052362	73069716	17355	2	285521	ENST00000507544.3	0	ENSG00000163626	COX18	cytochrome c oxidase assembly factor COX18	567.92	FALSE
chr7	1872324	1874472	2149	*	5.12947	2.71084	5.98782	-3.27698	0.000101969	0.024181	1.03	1.04	17.57	63	58.01	69.38	0	2	-	-	-	+	-	+	Promoter (<=1kb)	7	1815793	1872756	56964	2	8379	ENST00000481633.1	0	ENSG00000002822	MAD1L1	mitotic arrest deficient 1 like 1	3.04655	FALSE
chr12	14801390	14805127	3738	*	10.9159	11.1921	10.5739	0.618181	0.000110609	0.0259848	2307.16	2408.15	2303.89	1416.65	1698.39	1457.91	3	3	+	+	+	+	+	+	Promoter (<=1kb)	12	14803666	14904610	100945	1	144608	ENST00000533472.1	0	ENSG00000182993	C12orf60	chromosome 12 open reading frame 60	625.931	FALSE
chr7	6536127	6537438	1312	*	8.3083	7.15357	8.94136	-1.78779	0.000111647	0.0259858	83.8	104.57	238.76	852.2	270.71	351.91	3	3	+	+	+	+	+	+	Promoter (<=1kb)	7	6497462	6536897	39436	2	392862	ENST00000452113.5	0	ENSG00000215045	GRID2IP	Grid2 interacting protein	108.519	FALSE
chr12	8695884	8700232	4349	*	11.5	11.7574	11.1865	0.570843	0.000117655	0.0271329	3538.33	3624.64	3222.76	2397.41	2317.15	2277.36	3	3	+	+	+	+	+	+	Promoter (<=1kb)	12	8697177	8750029	52853	1	57494	ENST00000541044.5	0	ENSG00000166532	RIMKLB	ribosomal modification protein rimK like family member B	796.024	FALSE
chr12	2002437	2005279	2843	*	10.6406	10.9116	10.3067	0.604837	0.000121154	0.027686	1921.25	1906.02	1951.43	1315.34	1270.84	1213.58	3	3	+	+	+	+	+	+	Promoter (<=1kb)	12	1946053	2004457	58405	2	196513	ENST00000280665.11	0	ENSG00000151065	DCP1B	decapping mRNA 1B	677.536	FALSE
chr18	6271467	6272331	865	*	4.84748	2.04799	5.73995	-3.69196	0.000128893	0.0291891	1.03	1.04	10.34	8.51	78.42	73.4	0	2	-	-	-	-	+	+	Intron (ENST00000400105.6/91133, intron 4 of 19)	18	6256747	6260934	4188	1	101927150	ENST00000578427.1	14720	ENSG00000264707	L3MBTL4-AS1	L3MBTL4 antisense RNA 1	4.78069	FALSE
chr16	10038835	10039924	1090	*	5.18999	6.00347	3.14634	2.85714	0.000131691	0.0295563	110.7	64.19	17.57	11.07	6.45	9.05	2	0	+	+	-	-	-	-	Intron (ENST00000396573.6/2903, intron 3 of 13)	16	9938153	10031580	93428	2	2903	ENST00000566670.2	-7255	ENSG00000183454	GRIN2A	glutamate ionotropic receptor NMDA type subunit 2A	58.8572	FALSE
chr12	10362572	10366157	3586	*	9.23529	9.66131	8.62812	1.03319	0.000133353	0.0296646	968.39	830.32	630.49	523.58	326.57	336.83	3	3	+	+	+	+	+	+	Promoter (<=1kb)	12	10363638	10379883	16246	1	101928100	ENST00000663376.1	0	ENSG00000245648	KLRK1-AS1	KLRK1 antisense RNA 1	225.804	FALSE
chr12	1809753	1812547	2795	*	9.15528	9.65905	8.3746	1.28444	0.000141132	0.0311195	513.16	1296.22	616.02	420.57	251.37	323.76	3	3	+	+	+	+	+	+	Promoter (<=1kb)	12	1792802	1811738	18937	2	93589	ENST00000545595.6	0	ENSG00000151062	CACNA2D4	calcium voltage-gated channel auxiliary subunit alpha2delta 4	289.255	FALSE
chr15	40106670	40109749	3080	*	9.34683	9.79049	8.70286	1.08763	0.000143312	0.0313254	911.48	958.7	786.57	532.95	239.56	477.59	3	3	+	+	+	+	+	+	Promoter (<=1kb)	15	40087890	40108879	20990	2	90427	ENST00000354670.9	0	ENSG00000104081	BMF	Bcl2 modifying factor	287.527	FALSE
chr12	642002	645161	3160	*	10.2427	10.6119	9.74536	0.866499	0.000153884	0.0331061	1442.23	1717.59	1534.89	1162.95	774.53	637.46	3	3	+	+	+	+	+	+	Promoter (<=1kb)	12	642674	664142	21469	1	100049716	ENST00000543884.2	0	ENSG00000177406	NINJ2-AS1	NINJ2 antisense RNA 1	495.223	FALSE
chr17	75977339	75981463	4125	*	11.2967	11.6047	10.9045	0.700221	0.000154092	0.0331061	2826.53	3486.94	3029.48	2349.73	1792.92	1607.72	3	3	+	+	+	+	+	+	Promoter (<=1kb)	17	75979240	76000586	21347	1	100134934	ENST00000397640.6	0	ENSG00000257949	TEN1	TEN1 subunit of CST complex	754.986	FALSE
chr5	95956496	95963097	6602	*	11.3825	11.6342	11.0774	0.556783	0.000157263	0.0335011	3151.39	3104.91	3279.61	2107.95	2276.33	2098.38	3	3	+	+	+	+	+	+	Promoter (<=1kb)	5	95962001	96631085	669085	1	101929710	ENST00000502645.2	0	ENSG00000251314	LOC101929710	uncharacterized LOC101929710	481.466	FALSE
chr5	95283078	95286089	3012	*	10.1869	10.4745	9.8272	0.647343	0.000163296	0.0344392	1356.36	1523.99	1388.12	891.37	924.93	908.93	3	3	+	+	+	+	+	+	Promoter (<=1kb)	5	94705100	95284575	579476	2	79772	ENST00000515393.5	0	ENSG00000175471	MCTP1	multiple C2 and transmembrane domain containing 1	472.385	FALSE
chr1	78619493	78624987	5495	*	8.9076	9.29208	8.38189	0.910196	0.000164407	0.0344392	602.14	616.01	662.54	383.96	305.09	311.69	3	3	+	+	+	+	+	+	Promoter (<=1kb)	1	78619922	78628207	8286	1	10964	ENST00000452835.1	0	ENSG00000137959	IFI44L	interferon induced protein 44 like	114.085	FALSE
chr1	228445103	228446428	1326	*	4.28672	1.78502	5.15337	-3.36835	0.000166279	0.0345435	1.03	1.04	8.27	50.23	19.34	37.2	0	2	-	-	-	+	-	+	Distal Intergenic	1	228456979	228457873	895	2	92815	ENST00000366695.3	11445	ENSG00000181218	H2AW	H2A.W histone	2.59897	FALSE
chr4	85474707	85476366	1660	*	8.02047	8.52721	7.23251	1.29469	0.000167727	0.0345586	286.58	341.65	478.56	174.53	158.99	117.64	3	3	+	+	+	+	+	+	Promoter (<=1kb)	4	85475150	86002666	527517	1	83478	ENST00000395184.6	0	ENSG00000138639	ARHGAP24	Rho GTPase activating protein 24	222.248	FALSE
chr4	73255741	73260999	5259	*	11.5509	11.851	11.1716	0.679405	0.000171724	0.0350945	3520.74	3466.24	4095.11	2836.71	2073.3	2009.9	3	3	+	+	+	+	+	+	Promoter (<=1kb)	4	73073376	73258798	185423	2	26057	ENST00000358602.9	0	ENSG00000132466	ANKRD17	ankyrin repeat domain 17	702.421	FALSE
chr21	16534325	16539152	4828	*	8.58483	9.07658	7.83302	1.24355	0.00017592	0.0353468	531.78	362.36	725.59	262.22	259.97	161.88	3	3	+	+	+	+	+	+	Promoter (<=1kb)	21	16534952	16607137	72186	1	388815	ENST00000654245.1	0	ENSG00000215386	MIR99AHG	mir-99a-let-7c cluster host gene	111.829	FALSE
chr5	78983526	78986629	3104	*	10.2111	10.5036	9.84389	0.659667	0.000177042	0.0353468	1324.29	1479.47	1551.43	892.22	982.94	881.78	3	3	+	+	+	+	+	+	Promoter (<=1kb)	5	78777209	78985310	208102	2	411	ENST00000264914.10	0	ENSG00000113273	ARSB	arylsulfatase B	467.696	FALSE
chr3	50153174	50158489	5316	*	10.8346	11.1589	10.4156	0.743338	0.000177177	0.0353468	2427.17	2028.18	2404.15	1747.83	1177.38	1172.36	3	3	+	+	+	+	+	+	Promoter (<=1kb)	3	50116022	50156085	40064	2	100129060	ENST00000437204.1	0	ENSG00000235016	SEMA3F-AS1	SEMA3F antisense RNA 1	430.117	FALSE
chr12	11169711	11173733	4023	*	10.7965	11.0648	10.4667	0.598154	0.000189396	0.0374871	2119.89	2162.78	2143.68	1378.34	1559.81	1307.09	3	3	+	+	+	+	+	+	Promoter (<=1kb)	12	11171194	11176016	4823	1	100129361	ENST00000622602.2	0	ENSG00000256537	SMIM10L1	small integral membrane protein 10 like 1	532.468	FALSE
chr14	102313565	102321426	7862	*	10.5368	10.8281	10.1715	0.656575	0.000196306	0.0383504	1668.81	1823.19	1961.77	999.49	1270.84	1189.45	3	3	+	+	+	+	+	+	Promoter (<=1kb)	14	102317377	102342364	24988	1	55778	ENST00000558850.5	0	ENSG00000022976	ZNF839	zinc finger protein 839	231.229	FALSE
chr5	73625046	73628841	3796	*	10.244	10.5317	9.8841	0.647645	0.00019681	0.0383504	1437.06	1510.53	1493.55	972.24	1013.02	849.61	3	3	+	+	+	+	+	+	Promoter (<=1kb)	5	73626158	73911697	285540	1	64283	ENST00000296794.10	0	ENSG00000214944	ARHGEF28	Rho guanine nucleotide exchange factor 28	389.984	FALSE
chrX	131802582	131803629	1048	*	4.79732	5.59321	2.87508	2.71814	0.000199821	0.0384929	37.25	51.77	55.81	13.62	5.37	3.02	3	0	+	+	+	-	-	-	Exon (ENST00000435914.1/ENST00000435914.1, exon 1 of 1)	23	131691530	131795809	104280	2	286467	ENST00000637577.2	-6773	ENSG00000213468	FIRRE	firre intergenic repeating RNA element	46.0641	FALSE
chr12	8025436	8028641	3206	*	10.2637	10.5634	9.88495	0.678413	0.000203782	0.0384929	1412.23	1651.33	1475.98	998.64	1019.46	818.44	3	3	+	+	+	+	+	+	Distal Intergenic	12	8032716	8055517	22802	1	55810	ENST00000162391.8	-4075	ENSG00000065970	FOXJ2	forkhead box J2	471.983	FALSE
chr18	78390310	78391636	1327	*	8.44426	7.66843	8.94603	-1.27759	0.000204202	0.0384929	165.54	196.71	248.06	726.2	350.2	403.19	3	3	+	+	+	+	+	+	Distal Intergenic	18	77971334	77993731	22398	2	101927715	ENST00000661306.1	-396579	ENSG00000265843	LINC01029	long intergenic non-protein coding RNA 1029	153.306	FALSE
chr12	8947235	8951675	4441	*	11.4044	11.6646	11.0866	0.577986	0.000204527	0.0384929	3130.7	3453.81	3154.54	2179.46	2373.01	1971.7	3	3	+	+	+	+	+	+	Promoter (<=1kb)	12	8950044	9009448	59405	1	10219	ENST00000539240.5	0	ENSG00000139187	KLRG1	killer cell lectin like receptor G1	730.996	FALSE
chr12	16346817	16350241	3425	*	8.74763	9.30826	7.81826	1.49	0.000205198	0.0384929	424.19	1044.63	433.08	320.11	236.33	120.65	3	3	+	+	+	+	+	+	Promoter (<=1kb)	12	16347142	16363806	16665	1	4257	ENST00000536371.5	0	ENSG00000008394	MGST1	microsomal glutathione S-transferase 1	185.099	FALSE
chr18	59709774	59713149	3376	*	6.12474	4.01786	6.94673	-2.92887	0.00021671	0.0403514	17.59	1.04	29.97	36.61	120.32	213.16	0	2	-	-	-	-	+	+	Distal Intergenic	18	59430939	59697662	266724	2	147372	ENST00000649564.1	-12112	ENSG00000183287	CCBE1	collagen and calcium binding EGF domains 1	4.79837	FALSE
chr16	3442218	3444814	2597	*	7.67163	8.59907	4.32201	4.27706	0.000218582	0.0403963	492.47	651.21	19.64	15.32	22.56	22.12	2	0	+	+	-	-	-	-	Promoter (<=1kb)	16	3432414	3443504	11091	2	146434	ENST00000301744.7	0	ENSG00000167981	ZNF597	zinc finger protein 597	149.316	FALSE
chr12	4268403	4278116	9714	*	12.6199	12.8886	12.2894	0.599225	0.000220165	0.0403963	7571.2	7989.53	7189.71	5464.83	5167.13	4385.79	3	3	+	+	+	+	+	+	Promoter (<=1kb)	12	4247981	4275456	27476	2	103752584	ENST00000656828.1	0	ENSG00000255920	CCND2-AS1	CCND2 antisense RNA 1	780.675	FALSE
chr1	153560437	153569138	8702	*	11.427	11.6831	11.1154	0.567641	0.000223959	0.0407947	3146.22	3639.14	3079.09	2135.19	2292.44	2228.09	3	3	+	+	+	+	+	+	Promoter (<=1kb)	1	153561108	153565844	4737	2	6273	ENST00000368708.9	0	ENSG00000196754	S100A2	S100 calcium binding protein A2	377.861	FALSE
chr17	50196289	50202271	5983	*	11.0234	11.3729	10.5613	0.811609	0.000225882	0.0408489	3145.18	2261.13	2549.89	2046.65	1269.76	1216.6	3	3	+	+	+	+	+	+	Promoter (<=1kb)	17	50199876	50215423	15548	1	101927230	ENST00000509943.2	0		LINC01969	long intergenic non-protein coding RNA 1969	443.267	FALSE
chr14	105525471	105529421	3951	*	9.98084	10.318	9.54004	0.777965	0.000233765	0.0419724	1280.83	1171.98	1376.75	922.87	602.65	707.84	3	3	+	+	+	+	+	+	Promoter (<=1kb)	14	105526583	105530198	3616	1	80757	ENST00000392519.7	0	ENSG00000184986	TMEM121	transmembrane protein 121	323.088	FALSE
chr12	2051280	2056423	5144	*	11.4793	11.802	11.0629	0.739055	0.000237332	0.0423107	3228.98	3647.42	3835.68	2668.14	2205.43	1544.38	3	3	+	+	+	+	+	+	Promoter (<=1kb)	12	2052987	2697950	644964	1	775	ENST00000327702.12	0	ENSG00000151067	CACNA1C	calcium voltage-gated channel subunit alpha1 C	694.148	FALSE
chr19	36331283	36332150	868	*	4.70731	5.60292	1.8668	3.73612	0.000245323	0.0432142	66.21	1.04	78.55	2.55	5.37	3.02	2	0	+	-	+	-	-	-	Promoter (<=1kb)	19	36312586	36331707	19122	2	100506930	ENST00000585356.6	0	ENSG00000232677	LINC00665	long intergenic non-protein coding RNA 665	55.992	FALSE
chr14	100566077	100570939	4863	*	10.4845	10.7871	10.1011	0.685999	0.000246591	0.0432142	1623.29	1946.39	1731.28	1077.81	1289.1	928.04	3	3	+	+	+	+	+	+	Promoter (<=1kb)	14	100537147	100568141	30995	2	57596	ENST00000637646.1	0	ENSG00000183092	BEGAIN	brain enriched guanylate kinase associated	363.353	FALSE
chr4	87005525	87009321	3797	*	10.5606	10.8456	10.2051	0.640518	0.000247557	0.0432142	1830.21	1969.17	1720.94	1352.8	1091.44	1096.95	3	3	+	+	+	+	+	+	Promoter (<=1kb)	4	87006753	87141035	134283	1	4299	ENST00000544085.6	0	ENSG00000172493	AFF1	AF4/FMR2 family member 1	484.621	FALSE
chr17	35794906	35796127	1222	*	5.35301	6.18577	3.16145	3.02432	0.000252773	0.0438203	76.56	133.56	8.27	5.11	9.67	12.07	2	0	+	+	-	-	-	-	Promoter (<=1kb)	17	35756250	35795707	39458	2	79148	ENST00000619655.4	0	ENSG00000271447	MMP28	matrix metallopeptidase 28	59.5704	FALSE
chr5	169299596	169302212	2617	*	8.96439	9.35032	8.43594	0.914375	0.00026149	0.0447265	546.27	618.08	793.8	319.26	357.72	361.96	3	3	+	+	+	+	+	+	Promoter (<=1kb)	5	168661740	169301139	639400	2	6586	ENST00000519560.6	0	ENSG00000184347	SLIT3	slit guidance ligand 3	249.415	FALSE
chr11	32005933	32007041	1109	*	4.25127	1.63306	5.12873	-3.49567	0.000264935	0.0447265	1.03	1.04	7.24	69.81	15.04	20.11	0	2	-	-	-	+	-	+	Intron (ENST00000530348.5/5954, intron 1 of 3)	11	32040106	32041248	1143	2	100506675	ENST00000531627.1	34207	ENSG00000254584	LOC100506675	uncharacterized LOC100506675	2.79684	FALSE
chr10	104680201	104681824	1624	*	7.7312	8.26484	6.87504	1.3898	0.00026621	0.0447265	279.34	311.63	331.78	166.01	111.72	74.4	3	3	+	+	+	+	+	+	Intron (ENST00000369701.8/22986, intron 1 of 26)	10	104664608	104666200	1593	2	100505890	ENST00000449805.2	-14001	ENSG00000226387	SORCS3-AS1	SORCS3 antisense RNA 1	189.4	FALSE
chr5	1294081	1295046	966	*	4.14772	1.78502	5.00017	-3.21515	0.000266616	0.0447265	1.03	1.04	8.27	40.86	29	26.14	0	3	-	-	-	+	+	+	Promoter (<=1kb)	5	1253728	1294989	41262	2	7015	ENST00000334602.10	0	ENSG00000164362	TERT	telomerase reverse transcriptase	3.56753	FALSE
chr5	78646414	78650110	3697	*	11.1056	11.3633	10.7918	0.571522	0.000266957	0.0447265	2385.79	2633.84	2883.74	1723.99	1801.51	1792.73	3	3	+	+	+	+	+	+	Promoter (<=1kb)	5	78485230	78648772	163543	2	10184	ENST00000380345.7	0	ENSG00000145685	LHFPL2	LHFPL tetraspan subfamily member 2	712.593	FALSE
chr10	69629464	69632021	2558	*	10.3231	10.6229	9.94419	0.678723	0.000269505	0.0447265	1287.04	1762.11	1681.66	991.83	988.31	975.29	3	3	+	+	+	+	+	+	Promoter (<=1kb)	10	69630247	69633596	3350	1	219738	ENST00000373279.6	0	ENSG00000171224	FAM241B	family with sequence similarity 241 member B	616.473	FALSE
chr16	233456	236302	2847	*	9.72494	10.0926	9.2304	0.862153	0.000270963	0.0447265	1066.67	1282.76	926.1	767.92	556.46	477.59	3	3	+	+	+	+	+	+	Promoter (<=1kb)	16	234521	269836	35316	1	83986	ENST00000653392.1	0	ENSG00000167930	FAM234A	family with sequence similarity 234 member A	383.507	FALSE
chr3	190317611	190323314	5704	*	10.5847	11.0258	9.94624	1.0796	0.000272234	0.0447265	1564.31	2625.56	2065.13	839.43	1565.18	555.01	3	3	+	+	+	+	+	+	Promoter (<=1kb)	3	190322541	190404930	82390	1	10686	ENST00000468220.1	0	ENSG00000113946	CLDN16	claudin 16	365.533	FALSE
chr15	99476689	99477275	587	*	3.53812	0.463661	4.44984	-3.98618	0.000275327	0.0449409	1.03	1.04	2.07	40.01	6.45	19.1	0	2	-	-	-	+	-	+	Distal Intergenic	15	99565417	99645761	80345	1	4205	ENST00000560493.5	-88142	ENSG00000068305	MEF2A	myocyte enhancer factor 2A	2.3493	FALSE
chr20	1892082	1898822	6741	*	11.0708	11.3266	10.7598	0.566826	0.000277964	0.0450429	2523.39	2519.96	2661.51	1897.67	1695.16	1608.73	3	3	+	+	+	+	+	+	Promoter (<=1kb)	20	1894167	1939894	45728	1	140885	ENST00000400068.7	0	ENSG00000198053	SIRPA	signal regulatory protein alpha	380.995	FALSE
chr17	74971498	74973522	2025	*	9.28915	9.69631	8.71982	0.976487	0.000279536	0.0450429	678.7	826.18	983.99	568.7	367.39	328.78	3	3	+	+	+	+	+	+	Promoter (<=1kb)	17	74950742	74972759	22018	2	283987	ENST00000425042.7	0	ENSG00000167861	HID1	HID1 domain containing	409.69	FALSE
chr17	46189489	46195040	5552	*	11.7451	12.0508	11.3567	0.694118	0.000283863	0.0454488	4563.62	4821.47	3343.69	3102.33	2516.96	2248.2	3	3	+	+	+	+	+	+	Promoter (<=1kb)	17	46029916	46193429	163514	2	284058	ENST00000432791.7	0	ENSG00000120071	KANSL1	KAT8 regulatory NSL complex subunit 1	764.216	FALSE
chr12	4647449	4650903	3455	*	10.9417	11.2034	10.6218	0.581641	0.000285949	0.045493	2384.75	2507.54	2181.93	1552.87	1710.2	1463.94	3	3	+	+	+	+	+	+	Promoter (<=1kb)	12	4615508	4649047	33540	2	10566	ENST00000545990.6	0	ENSG00000111254	AKAP3	A-kinase anchoring protein 3	682.51	FALSE
chr12	2889869	2893817	3949	*	11.063	11.3196	10.7507	0.568888	0.000300418	0.0474943	2604.09	2437.13	2626.37	1696.75	1890.68	1581.58	3	3	+	+	+	+	+	+	Promoter (<=1kb)	12	2890887	2939345	48459	1	7289	ENST00000544943.5	0	ENSG00000078246	TULP3	TUB like protein 3	647.218	FALSE
chr12	22934941	22935906	966	*	5.62928	6.32797	4.22181	2.10616	0.000305223	0.0479525	88.98	55.91	96.12	21.28	23.63	11.06	3	0	+	+	+	-	-	-	Intron (ENST00000538317.6/ENST00000538317.6, intron 3 of 11)	12	22964577	23188807	224231	1	101928441	ENST00000651851.1	-28671	ENSG00000256321	LOC101928441	uncharacterized LOC101928441	83.1633	FALSE
chr7	102912917	102914124	1208	*	4.35534	1.46319	5.25474	-3.79156	0.000307564	0.0480201	1.03	1.04	6.2	3.41	39.75	71.39	0	2	-	-	-	-	+	+	Promoter (<=1kb)	7	102913000	102933450	20451	1	10234	ENST00000498487.1	0	ENSG00000128606	LRRC17	leucine rich repeat containing 17	2.28242	FALSE
chr4	99944259	99951803	7545	*	11.7479	12.0073	11.4313	0.575936	0.000313735	0.0486812	4264.62	4145.41	3940.08	3177.25	2561.01	2546.82	3	3	+	+	+	+	+	+	Promoter (<=1kb)	4	99950478	100039448	88971	1	256880	ENST00000507494.6	0		H2AZ1-DT	H2AZ1 divergent transcript	545.62	FALSE
chr14	90059641	90062845	3205	*	9.53272	9.88543	9.06487	0.820562	0.000321821	0.0496296	863.89	892.44	1081.14	426.53	639.18	540.93	3	3	+	+	+	+	+	+	Promoter (<=1kb)	14	90061994	90185853	123860	1	56659	ENST00000282146.5	0	ENSG00000152315	KCNK13	potassium two pore domain channel subfamily K member 13	295.109	FALSE
chr17	82457236	82460465	3230	*	11.2593	11.5475	10.8989	0.64866	0.000324066	0.0496711	2708.58	3410.33	2861	2286.73	1737.06	1704.25	3	3	+	+	+	+	+	+	Promoter (<=1kb)	17	82458180	82468799	10620	1	26502	ENST00000579198.5	0	ENSG00000141562	NARF	nuclear prelamin A recognition factor	926.719	FALSE
chr10	81395400	81396362	963	*	4.61342	5.44099	2.46337	2.97762	0.00032813	0.0499892	23.8	40.38	66.15	3.41	1.07	12.07	3	0	+	+	+	-	-	-	Distal Intergenic	10	81875194	82987178	1111985	1	10718	ENST00000372141.7	-478832	ENSG00000185737	NRG3	neuregulin 3	45.1102	FALSE
chr3	184258671	184263584	4914	*	11.3824	11.6559	11.0447	0.611168	0.000334187	0.0506051	3227.95	3449.67	3002.6	1769.11	2424.58	2143.63	3	3	+	+	+	+	+	+	Promoter (<=1kb)	3	184259213	184261553	2341	2	94032	ENST00000296238.4	0	ENSG00000163888	CAMK2N2	calcium/calmodulin dependent protein kinase II inhibitor 2	656.643	FALSE
chr17	77139723	77143973	4251	*	11.1069	11.3899	10.7544	0.635513	0.000338452	0.0509442	2491.32	2948.58	2610.87	2061.13	1622.11	1499.13	3	3	+	+	+	+	+	+	Promoter (<=1kb)	17	77140736	77143642	2907	1	6397	ENST00000588880.5	0	ENSG00000129657	SEC14L1	SEC14 like lipid binding 1	631.284	FALSE
chr12	12715668	12728364	12697	*	12.9767	13.2295	12.6699	0.559618	0.000342666	0.0511951	10055.3	9742.33	9016.07	6348.54	6616.29	6584.73	3	3	+	+	+	+	+	+	Promoter (<=1kb)	12	12717368	12722369	5002	1	1027	ENST00000228872.9	0	ENSG00000111276	CDKN1B	cyclin dependent kinase inhibitor 1B	756.443	FALSE
chr22	28662765	28663420	656	*	4.13286	4.93949	2.13794	2.80154	0.000344192	0.0511951	33.11	20.71	38.24	5.96	3.22	4.02	3	0	+	+	+	-	-	-	Intron (ENST00000397906.6/23331, intron 1 of 22)	22	28629428	28679812	50385	2	23331	ENST00000468807.1	16392	ENSG00000100154	TTC28	tetratricopeptide repeat domain 28	46.7767	FALSE
chr10	133029496	133030765	1270	*	5.0232	2.55138	5.88692	-3.33554	0.000362354	0.052705	13.45	1.04	3.1	134.51	27.93	15.08	1	2	+	-	-	+	+	-	Distal Intergenic	10	133070929	133131675	60747	1	84435	ENST00000607359.5	-40164	ENSG00000197177	ADGRA1	adhesion G protein-coupled receptor A1	4.61572	FALSE
chr12	8031386	8036078	4693	*	11.5799	11.8232	11.2871	0.536065	0.00036258	0.052705	3684.21	3575.98	3610.36	2680.06	2538.45	2278.36	3	3	+	+	+	+	+	+	Promoter (<=1kb)	12	8032716	8055517	22802	1	55810	ENST00000162391.8	0	ENSG00000065970	FOXJ2	forkhead box J2	772.111	FALSE
chr12	2874531	2879643	5113	*	11.556	11.7949	11.2695	0.525425	0.00036493	0.052705	3727.66	3567.7	3364.36	2371.87	2476.14	2557.88	3	3	+	+	+	+	+	+	Promoter (<=1kb)	12	2857680	2877174	19495	2	2305	ENST00000359843.8	0	ENSG00000111206	FOXM1	forkhead box M1	694.942	FALSE
chr4	30715937	30722806	6870	*	12.2294	12.5357	11.8402	0.695553	0.000368291	0.052705	4647.42	6188.08	6977.82	4376.8	3415.03	3207.4	3	3	+	+	+	+	+	+	Promoter (<=1kb)	4	30720415	30732973	12559	1	5099	ENST00000361762.3	0	ENSG00000169851	PCDH7	protocadherin 7	864.305	FALSE
chr17	82270929	82275346	4418	*	11.3122	11.6383	10.8901	0.748258	0.000368956	0.052705	2998.27	3540.78	3024.31	2576.19	1494.28	1622.8	3	3	+	+	+	+	+	+	Promoter (<=1kb)	17	82239727	82273428	33702	2	1453	ENST00000398519.9	0	ENSG00000141551	CSNK1D	casein kinase 1 delta	721.545	FALSE
chr14	102516369	102518549	2181	*	8.88956	9.25269	8.40313	0.849561	0.000370658	0.052705	581.44	622.23	626.36	297.97	356.65	360.96	3	3	+	+	+	+	+	+	Distal Intergenic	14	102506876	102509799	2924	2	122416	ENST00000560748.5	-6570	ENSG00000156381	ANKRD9	ankyrin repeat domain 9	279.693	FALSE
chr17	74981114	74983939	2826	*	10.3662	10.7126	9.90952	0.803078	0.000373945	0.052705	1545.69	1972.28	1516.29	1261.7	906.67	716.89	3	3	+	+	+	+	+	+	Distal Intergenic	17	74987632	75005800	18169	1	30850	ENST00000337231.5	-3693	ENSG00000109089	CDR2L	cerebellar degeneration related protein 2 like	593.802	FALSE
chr17	75392732	75395673	2942	*	10.377	10.7167	9.93189	0.784833	0.000374982	0.052705	1491.89	1970.21	1586.57	1268.52	907.74	754.09	3	3	+	+	+	+	+	+	Promoter (<=1kb)	17	75318076	75393656	75581	2	2885	ENST00000392563.5	0	ENSG00000177885	GRB2	growth factor receptor bound protein 2	572.023	FALSE
chr3	6490732	6492684	1953	*	7.06192	7.82793	5.32227	2.50566	0.000375114	0.052705	161.4	213.28	306.98	101.31	9.67	9.05	3	1	+	+	+	+	-	-	Exon (ENST00000653839.1/ENST00000653839.1, exon 1 of 2)	3	6631689	6644894	13206	2	101927347	ENST00000455623.1	152210	ENSG00000226258	GRM7-AS3	GRM7 antisense RNA 3	116.343	FALSE
chr1	84164247	84166667	2421	*	5.66914	6.50892	3.41918	3.08974	0.000375311	0.052705	147.95	120.1	5.17	4.26	10.74	17.09	2	0	+	+	-	-	-	-	Promoter (<=1kb)	1	84164317	84204525	40209	1	5567	ENST00000370684.5	0	ENSG00000142875	PRKACB	protein kinase cAMP-activated catalytic subunit beta	37.617	FALSE
chr1	22252451	22254755	2305	*	5.44198	3.16389	6.28502	-3.12113	0.000400031	0.0557312	12.42	1.04	13.44	27.24	24.71	181.99	1	1	+	-	-	-	-	+	Distal Intergenic	1	22266239	22266300	62	1	100616433	ENST00000581169.1	-11484	ENSG00000266564	MIR4418	microRNA 4418	3.88825	FALSE
chr17	38672830	38675405	2576	*	8.10092	9.04486	4.38739	4.65748	0.000401295	0.0557312	769.74	801.33	13.44	11.07	22.56	29.16	2	0	+	+	-	-	-	-	Promoter (<=1kb)	17	38671703	38674957	3255	2	100170841	ENST00000621654.2	0	ENSG00000273604	EPOP	elongin BC and polycomb repressive complex 2 associated protein	205.035	FALSE
chr20	46251022	46251848	827	*	4.41565	2.16344	5.25569	-3.09225	0.000415127	0.0573355	1.03	1.04	11.37	51.08	34.38	29.16	0	2	-	-	-	+	+	-	5' UTR	20	46209821	46220849	11029	2	64405	ENST00000474438.1	-30173	ENSG00000149654	CDH22	cadherin 22	5.41697	FALSE
chr7	75687703	75688974	1272	*	5.34534	3.10672	6.18378	-3.07706	0.000422208	0.0579948	1.03	1.04	23.77	90.24	49.42	78.43	0	3	-	-	-	+	+	+	Intron (ENST00000336926.11/3092, intron 1 of 30)	7	75654413	75738935	84523	2	3092	ENST00000485723.1	49961	ENSG00000127946	HIP1	huntingtin interacting protein 1	6.77219	FALSE
chr17	82291202	82295106	3905	*	11.1908	11.495	10.8048	0.690269	0.000427375	0.0583855	2793.42	3126.65	2739.03	2315.68	1603.85	1446.85	3	3	+	+	+	+	+	+	Promoter (<=1kb)	17	82290046	82292814	2769	2	101929511	ENST00000581489.1	0	ENSG00000265692	LINC01970	long intergenic non-protein coding RNA 1970	739.147	FALSE
chr13	24327664	24328510	847	*	3.39036	4.32153	0	4.32153	0.000434499	0.0589707	2.07	19.67	38.24	0.85	1.07	1.01	2	0	-	+	+	-	-	-	Promoter (2-3kb)	13	24331450	24337121	5672	1	100861547	ENST00000561557.1	-2940	ENSG00000261498	LINC00566	long intergenic non-protein coding RNA 566	23.6062	FALSE
chr6	33008749	33009862	1114	*	5.58931	6.35835	3.8323	2.52605	0.000436351	0.0589707	102.43	24.85	118.86	5.96	24.71	12.07	3	0	+	+	+	-	-	-	Promoter (<=1kb)	6	33004182	33009591	5410	2	3111	ENST00000229829.7	0	ENSG00000204252	HLA-DOA	major histocompatibility complex, class II, DO alpha	73.6495	FALSE
chr5	96933116	96937851	4736	*	11.0933	11.3473	10.7849	0.562419	0.000441232	0.0592849	2467.52	2473.37	2875.47	1618.42	1846.63	1827.92	3	3	+	+	+	+	+	+	Promoter (<=1kb)	5	96936080	97037513	101434	1	4012	ENST00000231368.10	0	ENSG00000113441	LNPEP	leucyl and cystinyl aminopeptidase	550.138	FALSE
chr17	82417551	82420163	2613	*	10.5589	10.8638	10.1718	0.692072	0.000443393	0.0592849	1679.15	2080.99	1830.5	1430.27	1053.84	976.3	3	3	+	+	+	+	+	+	Promoter (<=1kb)	17	82418318	82442645	24328	1	284004	ENST00000337014.10	0	ENSG00000169660	HEXD	hexosaminidase D	713.183	FALSE
chr8	124147418	124148055	638	*	4.07585	1.78502	4.92035	-3.13533	0.000447361	0.059499	1.03	1.04	8.27	23.84	25.78	41.22	0	2	-	-	-	-	+	+	Intron (ENST00000669903.1/157376, intron 1 of 3)	8	124058537	124171451	112915	2	157376	ENST00000661827.1	23396	ENSG00000253868	FER1L6-AS2	FER1L6 antisense RNA 2	5.40162	FALSE
chr3	184378043	184382580	4538	*	10.3165	10.5888	9.98061	0.608175	0.000450214	0.0595633	1638.81	1561.26	1420.16	926.27	1040.95	1063.77	3	3	+	+	+	+	+	+	Promoter (<=1kb)	3	184371935	184378207	6273	2	7066	ENST00000647395.1	0	ENSG00000090534	THPO	thrombopoietin	339.373	FALSE
chr10	79980487	79983617	3131	*	9.97154	10.2612	9.60875	0.65245	0.000452795	0.0595912	1118.4	1235.13	1328.17	845.39	765.94	730.97	3	3	+	+	+	+	+	+	Promoter (<=1kb)	10	79941449	79982614	41166	2	6441	ENST00000444384.3	0	ENSG00000133661	SFTPD	surfactant protein D	391.963	FALSE
chr17	78167495	78171620	4126	*	10.9649	11.3331	10.4694	0.863632	0.000459088	0.0601047	2320.61	3012.77	2406.22	2027.92	1325.62	899.88	3	3	+	+	+	+	+	+	Promoter (<=1kb)	17	78168581	78172720	4140	1	9144	ENST00000225777.8	0	ENSG00000108639	SYNGR2	synaptogyrin 2	625.27	FALSE
chr10	72272144	72277797	5654	*	11.9815	12.2204	11.695	0.525378	0.000465076	0.0605731	4629.83	4819.4	4867.21	3413.07	3520.31	3013.35	3	3	+	+	+	+	+	+	Promoter (<=1kb)	10	72273924	72276036	2113	1	54541	ENST00000307365.4	0	ENSG00000168209	DDIT4	DNA damage inducible transcript 4	844.03	FALSE
chr17	50053224	50063240	10017	*	12.3325	12.6196	11.9738	0.645827	0.000471363	0.0606295	6780.76	6218.11	5881.17	5039.16	3586.91	3440.67	3	3	+	+	+	+	+	+	Promoter (<=1kb)	17	50050349	50055739	5391	2	284080	ENST00000499842.1	0	ENSG00000246640	PICART1	p53 inducible cancer associated RNA transcript 1	628.267	FALSE
chr12	988912	993202	4291	*	11.2744	11.5565	10.9235	0.63303	0.000472858	0.0606295	2997.23	2731.16	3307.51	2367.61	1776.81	1682.13	3	3	+	+	+	+	+	+	Promoter (<=1kb)	12	990509	1028172	37664	1	23085	ENST00000545318.2	0	ENSG00000082805	ERC1	ELKS/RAB6-interacting/CAST family member 1	701.927	FALSE
chr14	20873074	20873977	904	*	4.08862	1.78502	4.93456	-3.14954	0.000473173	0.0606295	1.03	1.04	8.27	45.12	21.48	25.14	0	2	-	-	-	+	-	+	Exon (ENST00000556197.1/ENST00000556197.1, exon 1 of 3)	14	20891399	20892348	950	1	6037	ENST00000304639.3	-17422	ENSG00000169397	RNASE3	ribonuclease A family member 3	3.8122	FALSE
chr5	80034524	80036410	1887	*	8.84448	9.23451	8.30827	0.926238	0.000475156	0.0606295	499.71	565.28	742.12	284.35	360.95	305.66	3	3	+	+	+	+	+	+	Promoter (<=1kb)	5	80035348	80083287	47940	1	7060	ENST00000350881.6	0	ENSG00000113296	THBS4	thrombospondin 4	319.222	FALSE
chr20	3405393	3409775	4383	*	10.9879	11.2274	10.7006	0.526783	0.000490851	0.0620949	2335.09	2413.32	2444.46	1606.5	1738.13	1647.94	3	3	+	+	+	+	+	+	Promoter (<=1kb)	20	3249305	3407625	158321	2	25943	ENST00000252032.9	0	ENSG00000088854	DNAAF9	dynein axonemal assembly factor 9	547.028	FALSE
chr12	118774113	118775006	894	*	5.41068	3.74981	6.16236	-2.41254	0.000494518	0.0620949	8.28	23.81	8.27	114.08	66.6	34.19	1	3	-	+	-	+	+	+	Exon (ENST00000668907.1/ENST00000668907.1, exon 1 of 3)	12	118758549	118761739	3191	2	105370014	ENST00000542577.2	-12374	ENSG00000256750	LINC02423	long intergenic non-protein coding RNA 2423	15.0477	FALSE
chr16	69369	73651	4283	*	10.6281	10.9419	10.2265	0.715399	0.00049503	0.0620949	2207.84	2128.61	1564.87	1466.03	1107.55	1020.54	3	3	+	+	+	+	+	+	Promoter (<=1kb)	16	58059	72631	14573	2	64285	ENST00000262316.10	0	ENSG00000007384	RHBDF1	rhomboid 5 homolog 1	459.282	FALSE
chr5	72815555	72818820	3266	*	10.357	10.637	10.0092	0.627798	0.000496522	0.0620949	1410.16	1592.32	1774.69	929.68	1102.18	1059.75	3	3	+	+	+	+	+	+	Promoter (<=1kb)	5	72816312	72916733	100422	1	3842	ENST00000337273.9	0	ENSG00000083312	TNPO1	transportin 1	487.565	FALSE
chr17	81976181	81979697	3517	*	11.0416	11.3534	10.6432	0.710162	0.000512748	0.0638067	2351.64	3030.37	2467.2	2076.45	1407.26	1314.13	3	3	+	+	+	+	+	+	Promoter (<=1kb)	17	81976807	81996843	20037	1	79058	ENST00000581484.5	0	ENSG00000169696	ASPSCR1	ASPSCR1 tether for SLC2A4, UBX domain containing	743.931	FALSE
chr7	4056794	4057720	927	*	4.13734	1.92249	4.97294	-3.05045	0.00051669	0.0639805	1.03	1.04	9.3	28.95	30.08	35.19	0	2	-	-	-	+	-	+	Intron (ENST00000404826.7/221935, intron 19 of 44)	7	4129685	4269000	139316	1	221935	ENST00000476701.5	-71965	ENSG00000146555	SDK1	sidekick cell adhesion molecule 1	4.08928	FALSE
chr5	81970463	81973658	3196	*	9.92493	10.2167	9.55878	0.657922	0.000521596	0.0642714	1086.33	1147.13	1336.44	802.83	750.9	708.85	3	3	+	+	+	+	+	+	Promoter (<=1kb)	5	81972023	82256133	284111	1	83734	ENST00000282185.8	0	ENSG00000152348	ATG10	autophagy related 10	372.33	FALSE
chr16	86072451	86072842	392	*	3.07138	0.0489399	3.97975	-3.93081	0.000524264	0.064285	1.03	1.04	1.03	20.43	11.82	15.08	0	2	-	-	-	+	-	+	Distal Intergenic	16	86195954	86199720	3767	1	100506542	ENST00000669926.1	-123112	ENSG00000269186	LINC01082	long intergenic non-protein coding RNA 1082	2.63904	FALSE
chr3	184335464	184337572	2109	*	9.62051	9.98346	9.13439	0.849074	0.000527696	0.0643917	818.37	932.82	1285.8	441.85	664.96	579.14	3	3	+	+	+	+	+	+	Promoter (<=1kb)	3	184335926	184345033	9108	1	131408	ENST00000450976.5	0	ENSG00000175182	FAM131A	family with sequence similarity 131 member A	480.004	FALSE
chr17	81857624	81863590	5967	*	12.1212	12.3886	11.7927	0.595884	0.000561884	0.0682322	4918.49	5652.83	5515.28	4171.63	3497.75	2974.14	3	3	+	+	+	+	+	+	Promoter (<=1kb)	17	81843161	81860566	17406	2	5034	ENST00000575069.5	0	ENSG00000185624	P4HB	prolyl 4-hydroxylase subunit beta	898.642	FALSE
chr4	24800416	24800974	559	*	3.15869	0.0489399	4.07261	-4.02367	0.000593045	0.0713272	1.03	1.04	1.03	22.99	5.37	22.12	0	2	-	-	-	+	-	+	3' UTR	4	24795573	24800842	5270	1	6649	ENST00000382120.4	4843	ENSG00000109610	SOD3	superoxide dismutase 3	1.85063	FALSE
chr3	190512802	190518302	5501	*	10.7987	11.104	10.4109	0.693132	0.000600571	0.0716143	2347.51	2091.34	2164.35	1063.34	1764.99	1255.81	3	3	+	+	+	+	+	+	Promoter (<=1kb)	3	190514051	190651519	137469	1	3556	ENST00000072516.7	0	ENSG00000196083	IL1RAP	interleukin 1 receptor accessory protein	400.121	FALSE
chr14	103845858	103849558	3701	*	10.2424	10.5195	9.89908	0.62046	0.000602818	0.0716143	1400.85	1408.03	1594.84	870.08	1076.4	917.98	3	3	+	+	+	+	+	+	Promoter (<=1kb)	14	103847721	103858049	10329	1	145216	ENST00000556586.1	0	ENSG00000258735	PPP1R13B-DT	PPP1R13B divergent transcript	396.624	FALSE
chr19	41175712	41176821	1110	*	4.48252	2.27034	5.31779	-3.04745	0.000603979	0.0716143	1.03	1.04	12.4	46.82	22.56	50.27	0	2	-	-	-	+	-	+	Distal Intergenic	19	41193210	41205975	12766	1	29785	ENST00000597754.1	-16389	ENSG00000167600	CYP2S1	cytochrome P450 family 2 subfamily S member 1	4.34627	FALSE
chr4	98259081	98263256	4176	*	11.1853	11.4542	10.8547	0.59949	0.000609841	0.0719698	2848.25	3066.61	2502.34	2182.02	1710.2	1663.02	3	3	+	+	+	+	+	+	Promoter (<=1kb)	4	98261384	98392080	130697	1	5910	ENST00000509011.5	0	ENSG00000138698	RAP1GDS1	Rap1 GTPase-GDP dissociation stimulator 1	671.871	FALSE
chr17	76724017	76728506	4490	*	11.8798	12.149	11.5487	0.600265	0.000617855	0.0725749	4068.04	4874.27	4682.2	3606.33	2726.44	2654.4	3	3	+	+	+	+	+	+	Promoter (<=1kb)	17	76726830	76733516	6687	1	124512	ENST00000589977.5	0	ENSG00000181038	METTL23	methyltransferase like 23	1011.47	FALSE
chr6	30171595	30172254	660	*	3.91223	1.63306	4.7554	-3.12234	0.000629988	0.0736559	1.03	1.04	7.24	35.76	16.11	29.16	0	2	-	-	-	+	-	+	Promoter (1-2kb)	6	30170313	30171097	785	1	89870	ENST00000477944.1	1282	ENSG00000204610	TRIM15	tripartite motif containing 15	4.69955	FALSE
chr2	151357364	151362041	4678	*	7.35706	8.04151	6.00931	2.03221	0.00063784	0.0739427	550.41	131.49	108.53	28.95	84.87	79.43	3	2	+	+	+	-	+	+	Promoter (<=1kb)	2	151357592	151380046	22455	1	7130	ENST00000243347.5	0	ENSG00000123610	TNFAIP6	TNF alpha induced protein 6	56.3218	FALSE
chr5	79509022	79515411	6390	*	11.2719	11.5248	10.9651	0.559624	0.00064186	0.0739427	2634.09	2863.68	3341.62	1944.49	2164.61	1888.24	3	3	+	+	+	+	+	+	Promoter (<=1kb)	5	79372636	79514134	141499	2	9456	ENST00000334082.11	0	ENSG00000152413	HOMER1	homer scaffold protein 1	461.106	FALSE
chr10	123665935	123667804	1870	*	5.52126	3.2702	6.36116	-3.09096	0.000645697	0.0739427	1.03	1.04	26.87	142.18	45.12	59.32	0	3	-	-	-	+	+	+	Promoter (<=1kb)	10	123666355	123697399	31045	1	2849	ENST00000284674.2	0	ENSG00000154478	GPR26	G protein-coupled receptor 26	5.15926	FALSE
chr4	74156843	74160250	3408	*	10.512	10.8165	10.1254	0.691053	0.000655846	0.0739427	1537.41	1773.5	2099.24	1340.88	1103.25	906.92	3	3	+	+	+	+	+	+	Promoter (<=1kb)	4	74158108	74183931	25824	1	441024	ENST00000423607.5	0	ENSG00000163738	MTHFD2L	methylenetetrahydrofolate dehydrogenase (NADP+ dependent) 2 like	529.162	FALSE
chr3	187737303	187747451	10149	*	12.0224	12.2711	11.7217	0.549354	0.000658667	0.0739427	5012.63	5256.3	4559.2	2948.23	3740.53	3443.68	3	3	+	+	+	+	+	+	Promoter (<=1kb)	3	187721377	187745725	24349	2	604	ENST00000621333.4	0	ENSG00000113916	BCL6	BCL6 transcription repressor	487.015	FALSE
chr17	58189424	58190760	1337	*	4.20951	2.04799	5.03853	-2.99053	0.000661696	0.0739427	1.03	1.04	10.34	28.09	33.3	37.2	0	3	-	-	-	+	+	+	Promoter (1-2kb)	17	58192726	58205174	12449	1	8288	ENST00000225371.6	-1966	ENSG00000121053	EPX	eosinophil peroxidase	3.09297	FALSE
chr6	12309257	12311704	2448	*	5.12123	5.8991	3.31235	2.58675	0.000666728	0.0739427	84.84	81.79	12.4	10.22	7.52	12.07	2	0	+	+	-	-	-	-	Distal Intergenic	6	12290361	12297194	6834	1	1906	ENST00000379375.6	18896	ENSG00000078401	EDN1	endothelin 1	24.3778	FALSE
chr22	37817646	37818198	553	*	4.18986	2.37052	4.96945	-2.59893	0.000666986	0.0739427	3.1	4.14	8.27	35.76	30.08	28.15	0	3	-	-	-	+	+	+	Distal Intergenic	22	37823382	37825485	2104	1	8484	ENST00000249041.3	-5184	ENSG00000128310	GALR3	galanin receptor 3	9.35132	FALSE
chr12	2793937	2797977	4041	*	11.7164	11.942	11.4489	0.493057	0.000667905	0.0739427	4016.31	3857.59	3929.74	2846.07	2882.21	2658.42	3	3	+	+	+	+	+	+	Promoter (<=1kb)	12	2794970	2805423	10454	1	2288	ENST00000001008.6	0	ENSG00000004478	FKBP4	FKBP prolyl isomerase 4	973.657	FALSE
chr12	11648045	11653123	5079	*	11.4721	11.7105	11.1863	0.524194	0.000669398	0.0739427	3364.52	3213.62	3475.99	2128.38	2297.82	2564.92	3	3	+	+	+	+	+	+	Promoter (<=1kb)	12	11649674	11895377	245704	1	2120	ENST00000396373.9	0	ENSG00000139083	ETV6	ETS variant transcription factor 6	659.85	FALSE
chr19	29247847	29248440	594	*	4.12152	1.92249	4.95519	-3.0327	0.000670952	0.0739427	1.03	1.04	9.3	40.86	30.08	22.12	0	3	-	-	-	+	+	+	Distal Intergenic	19	29205320	29213151	7832	2	7386	ENST00000304863.6	-34696	ENSG00000169021	UQCRFS1	ubiquinol-cytochrome c reductase, Rieske iron-sulfur polypeptide 1	6.38176	FALSE
chr7	118670489	118671175	687	*	3.10195	3.98726	0.391955	3.59531	0.000671254	0.0739427	12.42	12.42	22.74	0.85	1.07	2.01	3	0	+	+	+	-	-	-	Distal Intergenic	7	118239975	118496171	256197	1	56311	ENST00000634332.1	430514	ENSG00000106013	ANKRD7	ankyrin repeat domain 7	23.085	FALSE
chr12	1590087	1596040	5954	*	12.0391	12.2714	11.7621	0.509359	0.000671602	0.0739427	5293.01	4652.71	4885.82	3523.75	3619.14	3276.78	3	3	+	+	+	+	+	+	Promoter (<=1kb)	12	1565993	1594581	28589	2	144699	ENST00000339235.4	0	ENSG00000171823	FBXL14	F-box and leucine rich repeat protein 14	830.34	FALSE
chr5	91377844	91385025	7182	*	11.2565	11.5071	10.953	0.554123	0.000673624	0.0739427	2748.93	2750.84	3232.06	1780.18	2169.98	1996.83	3	3	+	+	+	+	+	+	Promoter (<=1kb)	5	91380349	91420715	40367	1	100129716	ENST00000625713.2	0	ENSG00000281357	ARRDC3-AS1	ARRDC3 antisense RNA 1	405.264	FALSE
chr14	49212679	49215802	3124	*	7.6976	8.33947	6.51203	1.82744	0.0006884	0.0749157	150.02	631.54	190.18	68.11	150.39	55.3	3	3	+	+	+	+	+	+	Distal Intergenic	14	49585390	49586325	936	2	6235	ENST00000557519.1	370523	ENSG00000213741	RPS29	ribosomal protein S29	103.686	FALSE
chr19	35141085	35143631	2547	*	7.65451	6.91535	8.14088	-1.22552	0.000688448	0.0749157	107.6	153.23	101.29	340.54	258.89	247.34	3	3	+	+	+	+	+	+	Promoter (<=1kb)	19	35124666	35142451	17786	2	163175	ENST00000493050.5	0	ENSG00000153902	LGI4	leucine rich repeat LGI family member 4	47.3914	FALSE
chr5	96660771	96664080	3310	*	10.9027	11.1452	10.611	0.534169	0.000693698	0.0751615	2180.94	2188.66	2424.82	1462.62	1582.37	1646.94	3	3	+	+	+	+	+	+	Promoter (<=1kb)	5	96662055	96755143	93089	1	831	ENST00000675107.1	0	ENSG00000153113	CAST	calpastatin	684.231	FALSE
chr3	70071790	70072576	787	*	4.86073	5.61379	3.19249	2.42131	0.00070116	0.0756441	62.08	45.55	39.28	17.03	5.37	5.03	3	1	+	+	+	+	-	-	Exon (ENST00000641532.1/101927152, exon 4 of 4)	3	70012354	70014763	2410	1	101927152	ENST00000671630.1	59436	ENSG00000240405	SAMMSON	survival associated mitochondrial melanoma specific oncogenic non-coding RNA	62.2222	FALSE
chr3	184228273	184232368	4096	*	10.3642	10.627	10.0426	0.584356	0.000708168	0.0758999	1564.31	1560.22	1619.65	1014.81	967.9	1181.41	3	3	+	+	+	+	+	+	Promoter (<=1kb)	3	184230429	184242329	11901	1	90113	ENST00000426955.6	0	ENSG00000145198	VWA5B2	von Willebrand factor A domain containing 5B2	386.083	FALSE
chr17	82296237	82299695	3459	*	10.4111	10.7218	10.0146	0.70718	0.00070957	0.0758999	1630.53	1931.9	1503.88	1319.6	893.77	889.83	3	3	+	+	+	+	+	+	Distal Intergenic	17	82290046	82292814	2769	2	101929511	ENST00000581489.1	-3423	ENSG00000265692	LINC01970	long intergenic non-protein coding RNA 1970	488.225	FALSE
chr17	81634777	81638291	3515	*	11.2035	11.4515	10.904	0.547491	0.000712959	0.0759392	2713.75	3042.79	2644.98	2140.3	1751.02	1857.08	3	3	+	+	+	+	+	+	Promoter (<=1kb)	17	81556887	81637112	80226	2	55666	ENST00000331134.11	0	ENSG00000182446	NPLOC4	NPL4 homolog, ubiquitin recognition factor	796.731	FALSE
chr20	1000419	1003411	2993	*	10.3084	10.5987	9.94444	0.654301	0.000725925	0.0764766	1422.57	1666.86	1562.8	1116.12	1049.54	790.29	3	3	+	+	+	+	+	+	Promoter (<=1kb)	20	958452	1002311	43860	2	343637	ENST00000217260.9	0	ENSG00000101282	RSPO4	R-spondin 4	518.124	FALSE
chr5	80487040	80490478	3439	*	9.35914	9.67339	8.9568	0.716588	0.000726254	0.0764766	751.12	814.79	883.73	544.87	466.22	479.6	3	3	+	+	+	+	+	+	Promoter (<=1kb)	5	80487969	80510807	22839	1	167555	ENST00000502608.5	0	ENSG00000152380	FAM151B	family with sequence similarity 151 member B	237.437	FALSE
chr12	74400735	74402194	1460	*	4.01973	4.82157	2.05777	2.7638	0.000727132	0.0764766	15.52	37.27	32.04	5.11	5.37	2.01	2	0	-	+	+	-	-	-	Promoter (<=1kb)	12	74199572	74402082	202511	2	100507377	ENST00000658833.1	0	ENSG00000251138	LINC02882	long intergenic non-protein coding RNA 2882	19.368	FALSE
chr7	51045937	51046375	439	*	3.70854	1.46319	4.54777	-3.08458	0.000731832	0.0766502	1.03	1.04	6.2	24.69	19.34	26.14	0	2	-	-	-	+	-	+	Intron (ENST00000431948.5/23242, intron 6 of 11)	7	51017280	51035955	18676	2	23242	ENST00000462395.1	-9982	ENSG00000106078	COBL	cordon-bleu WH2 repeat protein	6.28056	FALSE
chr5	94616571	94620228	3658	*	10.5516	10.8091	10.2381	0.571024	0.000739391	0.0771206	1606.73	1853.22	1922.49	1121.23	1261.17	1240.73	3	3	+	+	+	+	+	+	Promoter (<=1kb)	5	94152966	94618571	465606	2	285600	ENST00000513200.7	0	ENSG00000185261	KIAA0825	KIAA0825	490.472	FALSE
chr14	73741366	73742271	906	*	4.59367	2.46295	5.41877	-2.95582	0.000745468	0.0773098	1.03	1.04	14.47	51.93	31.15	45.25	0	2	-	-	-	+	-	+	Promoter (1-2kb)	14	73718843	73740255	21413	2	91748	ENST00000423556.6	-1111	ENSG00000156030	MIDEAS	mitotic deacetylase associated SANT domain protein	6.08546	FALSE
chr14	105313249	105318282	5034	*	10.2284	10.5004	9.89286	0.607585	0.000748625	0.0773098	1342.91	1423.56	1579.34	849.65	1030.2	972.28	3	3	+	+	+	+	+	+	Promoter (<=1kb)	14	105314415	105395206	80792	1	23241	ENST00000325438.12	0	ENSG00000179364	PACS2	phosphofurin acidic cluster sorting protein 2	287.764	FALSE
chr14	103627864	103631109	3246	*	10.5266	10.7938	10.1984	0.595334	0.000750431	0.0773098	1816.76	1736.23	1772.62	990.97	1212.83	1321.17	3	3	+	+	+	+	+	+	Promoter (<=1kb)	14	103629177	103714249	85073	1	3831	ENST00000348520.10	0	ENSG00000126214	KLC1	kinesin light chain 1	546.889	FALSE
chr4	86593221	86597637	4417	*	10.8877	11.1595	10.5526	0.606834	0.000757273	0.0776962	2388.89	2325.32	2147.82	1792.95	1463.13	1249.78	3	3	+	+	+	+	+	+	Promoter (<=1kb)	4	86013874	86594625	580752	2	5602	ENST00000641051.1	0	ENSG00000109339	MAPK10	mitogen-activated protein kinase 10	517.85	FALSE
chr17	58413516	58418048	4533	*	8.95367	8.2085	9.4426	-1.23411	0.000760971	0.0777582	303.14	174.97	409.3	475.05	513.49	1098.96	3	3	+	+	+	+	+	+	Promoter (<=1kb)	17	58345206	58417595	72390	2	54894	ENST00000648873.1	0	ENSG00000108375	RNF43	ring finger protein 43	65.2556	FALSE
chr10	63464097	63467027	2931	*	11.1081	11.3525	10.8137	0.538781	0.000769202	0.0780885	2431.31	2536.52	2876.5	1785.29	1943.31	1671.07	3	3	+	+	+	+	+	+	Promoter (<=1kb)	10	63167225	63465977	298753	2	221037	ENST00000399262.7	0	ENSG00000171988	JMJD1C	jumonji domain containing 1C	892.111	FALSE
chr12	13043643	13045867	2225	*	10.599	10.8523	10.2914	0.560881	0.00077135	0.0780885	1794	2014.73	1737.48	1206.37	1357.85	1195.49	3	3	+	+	+	+	+	+	Promoter (<=1kb)	12	13044381	13083449	39069	1	57613	ENST00000197268.13	0	ENSG00000084444	FAM234B	family with sequence similarity 234 member B	830.891	FALSE
chr3	190918389	190918908	520	*	3.42873	0.0489399	4.35771	-4.30877	0.000773522	0.0780885	1.03	1.04	1.03	0.85	36.52	24.13	0	2	-	-	-	-	+	+	Distal Intergenic	3	190855644	190892429	36786	2	647309	ENST00000479491.5	-25960	ENSG00000205835	GMNC	geminin coiled-coil domain containing	1.98943	FALSE
chr12	27523042	27527446	4405	*	10.5459	10.8387	10.1782	0.660487	0.000781103	0.0782618	1922.29	1594.39	1977.27	1403.88	1125.81	946.13	3	3	+	+	+	+	+	+	Promoter (<=1kb)	12	27523431	27650052	126622	1	8496	ENST00000538433.5	0	ENSG00000110841	PPFIBP1	PPFIA binding protein 1	415.736	FALSE
chr5	82276304	82280139	3836	*	10.4971	10.7528	10.1861	0.566652	0.000781466	0.0782618	1566.38	1710.34	1899.75	1145.07	1212.83	1137.17	3	3	+	+	+	+	+	+	Promoter (<=1kb)	5	82273320	82278354	5035	2	6228	ENST00000296674.13	0	ENSG00000186468	RPS23	ribosomal protein S23	449.816	FALSE
chr19	29645975	29646443	469	*	3.6192	1.46354	4.44748	-2.98395	0.000805028	0.0802392	3.1	1.04	4.13	20.43	27.93	17.09	0	2	-	-	-	+	+	-	Distal Intergenic	19	29665459	29674843	9385	1	79156	ENST00000592810.1	-19016	ENSG00000166289	PLEKHF1	pleckstrin homology and FYVE domain containing 1	5.88025	FALSE
chr14	89953290	89958169	4880	*	10.3395	10.6184	9.99342	0.624998	0.000810013	0.0802392	1422.57	1540.55	1752.98	876.04	1148.37	1033.61	3	3	+	+	+	+	+	+	Promoter (<=1kb)	14	89412312	89954659	542348	2	1112	ENST00000555070.1	0	ENSG00000053254	FOXN3	forkhead box N3	322.138	FALSE
chr12	12890084	12896794	6711	*	11.4367	11.7627	11.0148	0.747946	0.000810787	0.0802392	3971.83	3572.88	2879.6	2595.77	2241.96	1369.43	3	3	+	+	+	+	+	+	Promoter (<=1kb)	12	12891559	12909876	18318	1	9052	ENST00000537783.1	0	ENSG00000013588	GPRC5A	G protein-coupled receptor class C group 5 member A	517.772	FALSE
chr8	143727016	143727426	411	*	3.8091	1.46319	4.65974	-3.19655	0.000820404	0.0807885	1.03	1.04	6.2	10.22	35.45	30.16	0	2	-	-	-	-	+	+	Exon (ENST00000388913.4/286077, exon 5 of 5)	8	143721548	143722132	585	1	225689	ENST00000528175.1	5468	ENSG00000181085	MAPK15	mitogen-activated protein kinase 15	6.70844	FALSE
chr17	75129532	75132941	3410	*	11.3907	11.6795	11.0291	0.6504	0.000822765	0.0807885	2994.13	3572.88	3273.4	2683.46	1906.79	1679.11	3	3	+	+	+	+	+	+	Promoter (<=1kb)	17	75130225	75131446	1222	2	30833	ENST00000582160.5	0	ENSG00000125458	NT5C	5', 3'-nucleotidase, cytosolic	961.917	FALSE
chr17	78040055	78042609	2555	*	9.68874	10.0504	9.20492	0.84549	0.000832693	0.0812388	885.62	1245.49	1050.14	758.56	602.65	409.22	3	3	+	+	+	+	+	+	Promoter (<=1kb)	17	78041047	78049349	8303	1	57690	ENST00000588549.1	0	ENSG00000078687	TNRC6C	trinucleotide repeat containing adaptor 6C	415.034	FALSE
chr7	25743104	25743982	879	*	5.28317	5.95596	3.9822	1.97376	0.000834813	0.0812388	57.94	74.54	53.75	11.92	20.41	15.08	3	0	+	+	+	-	-	-	Intron (ENST00000456777.6/646588, intron 1 of 3)	7	25659965	25750909	90945	2	646588	ENST00000671106.1	6927	ENSG00000223561	LOC646588	uncharacterized LOC646588	70.6209	FALSE
chr3	183251970	183255845	3876	*	11.1607	11.4503	10.7979	0.652457	0.000837047	0.0812388	2831.7	3370.99	2192.26	1632.04	2082.97	1625.82	3	3	+	+	+	+	+	+	Promoter (<=1kb)	3	183253253	183273385	20133	1	84002	ENST00000326505.4	0	ENSG00000176597	B3GNT5	UDP-GlcNAc:betaGal beta-1,3-N-acetylglucosaminyltransferase 5	721.96	FALSE
chr16	586587	592868	6282	*	11.3116	11.5916	10.9638	0.6278	0.000840956	0.0813043	3202.09	3409.3	2647.04	2450.19	1857.37	1684.14	3	3	+	+	+	+	+	+	Promoter (<=1kb)	16	589357	626026	36670	1	57799	ENST00000569575.5	0	ENSG00000197562	RAB40C	RAB40C, member RAS oncogene family	491.267	FALSE
chr14	101947095	101950678	3584	*	10.1486	10.4548	9.75944	0.695327	0.000845538	0.081434	1198.07	1491.89	1520.42	762.81	1074.25	763.14	3	3	+	+	+	+	+	+	Exon (ENST00000607414.1/ENST00000607414.1, exon 1 of 1)	14	101964573	102011733	47161	1	1778	ENST00000643684.1	-13895	ENSG00000197102	DYNC1H1	dynein cytoplasmic 1 heavy chain 1	391.59	FALSE
chr12	202904	204547	1644	*	7.17335	8.08867	4.0406	4.04806	0.000848866	0.0814425	232.78	570.46	13.44	11.07	17.19	21.11	2	0	+	+	-	-	-	-	Promoter (<=1kb)	12	203642	205094	1453	1	101929384	ENST00000539568.2	0	ENSG00000256577	SLC6A12-AS1	SLC6A12 antisense RNA 1	165.588	FALSE
chr12	750192	757463	7272	*	12.1426	12.4117	11.8115	0.600219	0.000866079	0.0826495	5251.63	5088.58	6006.24	4266.13	3619.14	2897.72	3	3	+	+	+	+	+	+	Promoter (<=1kb)	12	752579	911452	158874	1	65125	ENST00000315939.11	0	ENSG00000060237	WNK1	WNK lysine deficient protein kinase 1	749.287	FALSE
chr2	40434131	40434811	681	*	3.25512	0.463661	4.14697	-3.68331	0.000868022	0.0826495	1.03	1.04	2.07	5.11	27.93	20.11	0	2	-	-	-	-	+	+	Intron (ENST00000406785.6/6546, intron 1 of 7)	2	40115045	40430304	315260	2	6546	ENST00000405901.7	-3827	ENSG00000183023	SLC8A1	solute carrier family 8 member A1	2.02502	FALSE
chr4	83008998	83014510	5513	*	11.362	11.6179	11.0508	0.567139	0.000878521	0.0833335	3247.61	3340.97	2840.33	2491.06	1962.65	1910.36	3	3	+	+	+	+	+	+	Promoter (<=1kb)	4	82924603	83010823	86221	2	132660	ENST00000340417.8	0	ENSG00000189308	LIN54	lin-54 DREAM MuvB core complex component	570.101	FALSE
chr17	36485218	36488273	3056	*	10.9512	11.2141	10.6295	0.584581	0.000884362	0.0834025	2300.95	2543.77	2282.18	1876.38	1515.76	1360.38	3	3	+	+	+	+	+	+	Promoter (<=1kb)	17	36486629	36495823	9195	1	9326	ENST00000619730.4	0	ENSG00000273611	ZNHIT3	zinc finger HIT-type containing 3	777.367	FALSE
chr12	13196116	13202904	6789	*	11.2562	11.5402	10.9021	0.638143	0.000886726	0.0834025	3731.8	2280.8	2921.98	1838.07	1987.36	1915.39	3	3	+	+	+	+	+	+	Promoter (<=1kb)	12	13196723	13215281	18559	1	2012	ENST00000431267.2	0	ENSG00000134531	EMP1	epithelial membrane protein 1	438.679	FALSE
chr7	151275866	151277965	2100	*	7.17708	7.69033	6.37304	1.31729	0.000889202	0.0834025	191.4	199.82	228.43	105.57	67.68	75.41	3	3	+	+	+	+	+	+	Promoter (<=1kb)	7	151238973	151277452	38480	2	6604	ENST00000392811.6	0	ENSG00000082014	SMARCD3	SWI/SNF related, matrix associated, actin dependent regulator of chromatin, subfamily d, member 3	98.3559	FALSE
chr18	80244765	80248349	3585	*	11.4921	11.2003	11.7347	-0.534385	0.000896975	0.0838188	2098.17	2312.9	2648.08	3648.05	3190.52	3385.37	3	3	+	+	+	+	+	+	Promoter (<=1kb)	18	80157232	80247514	90283	2	84552	ENST00000353265.8	0	ENSG00000178184	PARD6G	par-6 family cell polarity regulator gamma	656.359	FALSE
chr4	74444396	74448119	3724	*	9.77567	10.115	9.33121	0.783773	0.000908765	0.0842375	992.18	1106.75	1227.91	807.93	664.96	459.49	3	3	+	+	+	+	+	+	Promoter (<=1kb)	4	74445136	74455005	9870	1	374	ENST00000395748.8	0	ENSG00000109321	AREG	amphiregulin	297.784	FALSE
chr12	10716364	10724561	8198	*	11.6386	11.8813	11.3467	0.534609	0.000909737	0.0842375	3626.27	3710.57	3980.39	2759.23	2828.49	2225.07	3	3	+	+	+	+	+	+	Promoter (<=1kb)	12	10699089	10723307	24219	2	8531	ENST00000279550.11	0	ENSG00000060138	YBX3	Y-box binding protein 3	460.162	FALSE
chr15	66945720	66946865	1146	*	4.77353	2.5504	5.61012	-3.05972	0.000912662	0.0842375	1.03	1.04	15.5	90.24	31.15	25.14	0	2	-	-	-	+	+	-	Intron (ENST00000558436.2/102723481, intron 1 of 2)	15	66931537	66956518	24982	2	102723481	ENST00000558436.2	9653	ENSG00000259289	LINC02206	long intergenic non-protein coding RNA 2206	5.11166	FALSE
chr1	94539538	94543379	3842	*	10.0795	10.4673	9.5474	0.919907	0.00092025	0.0842375	1039.77	1295.18	1912.16	1071	618.77	555.01	3	3	+	+	+	+	+	+	Promoter (<=1kb)	1	94529173	94541759	12587	2	2152	ENST00000334047.12	0	ENSG00000117525	F3	coagulation factor III, tissue factor	368.481	FALSE
chr9	137167599	137170434	2836	*	7.94932	7.19887	8.44049	-1.24162	0.000920791	0.0842375	206.92	145.98	87.86	291.16	360.95	390.12	3	3	+	+	+	+	+	+	Promoter (<=1kb)	9	137169186	137169270	85	2	100500811	ENST00000580529.1	0	ENSG00000263697	MIR3621	microRNA 3621	51.8048	FALSE
chr1	151716020	151717405	1386	*	6.53952	7.29291	4.8695	2.42341	0.000922299	0.0842375	120.01	23.81	326.62	48.53	15.04	24.13	3	0	+	+	+	-	-	-	Promoter (<=1kb)	1	151700058	151716803	16746	2	11189	ENST00000290583.9	0	ENSG00000159409	CELF3	CUGBP Elav-like family member 3	113.142	FALSE
chr19	57015883	57017184	1302	*	5.46135	3.218	6.30035	-3.08235	0.000924913	0.0842375	6.21	1.04	20.67	188.15	16.11	32.17	0	2	-	-	-	+	-	+	Distal Intergenic	19	57119138	57128767	9630	1	57663	ENST00000600020.5	-101954	ENSG00000131864	USP29	ubiquitin specific peptidase 29	7.14666	FALSE
chr14	104984740	104988302	3563	*	9.4703	9.79379	9.05265	0.741144	0.000940402	0.0853389	806.99	955.6	900.26	567	604.8	421.29	3	3	+	+	+	+	+	+	Promoter (<=1kb)	14	104985775	104994890	9116	1	122616	ENST00000551606.5	0	ENSG00000140104	CLBA1	clathrin binding box of aftiphilin containing 1	249.12	FALSE
chr4	76211065	76215199	4135	*	10.5443	10.9207	10.0337	0.886928	0.000944026	0.0853596	1515.69	1742.44	2557.12	1549.46	793.87	801.35	3	3	+	+	+	+	+	+	Promoter (<=1kb)	4	76214040	76283780	69741	1	100129583	ENST00000510197.5	0	ENSG00000189157	FAM47E	family with sequence similarity 47 member E	468.782	FALSE
chr9	134942194	134943136	943	*	4.73001	3.04864	5.48551	-2.43687	0.000965259	0.0866754	8.28	5.18	11.37	78.32	27.93	28.15	1	1	+	-	-	+	-	-	Exon (ENST00000664778.1/ENST00000664778.1, exon 4 of 4)	9	134903232	134917912	14681	2	2219	ENST00000371806.4	-24282	ENSG00000085265	FCN1	ficolin 1	8.77446	FALSE
chr5	77773758	77777240	3483	*	10.1653	10.4297	9.84125	0.588471	0.000967895	0.0866754	1242.55	1393.54	1501.82	935.64	948.56	867.71	3	3	+	+	+	+	+	+	Promoter (<=1kb)	5	77691166	77776339	85174	2	6902	ENST00000380377.9	0	ENSG00000171530	TBCA	tubulin folding cofactor A	396.01	FALSE
chr5	75509347	75513451	4105	*	10.9902	11.2344	10.696	0.538357	0.000968922	0.0866754	2166.45	2378.12	2683.22	1590.33	1774.66	1611.74	3	3	+	+	+	+	+	+	Promoter (<=1kb)	5	75356352	75511286	154935	2	10087	ENST00000644912.1	0	ENSG00000113163	CERT1	ceramide transporter 1	586.91	FALSE
chr3	195269113	195272391	3279	*	10.8344	11.097	10.5131	0.583936	0.000981209	0.0874633	2062.99	2444.38	2064.1	1260	1682.27	1441.82	3	3	+	+	+	+	+	+	Promoter (<=1kb)	3	195068284	195271159	202876	2	152002	ENST00000310380.11	0	ENSG00000173950	XXYLT1	xyloside xylosyltransferase 1	668.036	FALSE
chr4	84496975	84500326	3352	*	9.1017	9.51878	8.51265	1.00613	0.000996251	0.0882323	831.82	862.42	506.46	514.22	271.78	309.68	3	3	+	+	+	+	+	+	Promoter (<=1kb)	4	84491987	84498450	6464	2	4825	ENST00000295886.4	0	ENSG00000163623	NKX6-1	NK6 homeobox 1	218.844	FALSE
chr11	64990255	64997826	7572	*	11.2785	11.5364	10.9642	0.572219	0.000996856	0.0882323	2783.07	2904.06	3223.79	2360.8	1928.27	1704.25	3	3	+	+	+	+	+	+	Promoter (<=1kb)	11	64987945	64990273	2329	2	116071	ENST00000435842.2	0	ENSG00000168062	BATF2	basic leucine zipper ATF-like transcription factor 2	392.275	FALSE
chr18	5154565	5156139	1575	*	7.32002	7.8193	6.55021	1.26909	0.00100321	0.088288	174.85	247.44	255.3	101.31	76.27	103.56	3	3	+	+	+	+	+	+	Intron (ENST00000434239.4/642597, intron 1 of 1)	18	5142911	5197257	54347	2	642597	ENST00000434239.4	41118	ENSG00000231824	AKAIN1	A-kinase anchor inhibitor 1	143.405	FALSE
chr3	191328176	191333122	4947	*	10.9208	11.1945	10.5826	0.611941	0.00100784	0.088288	2371.3	2559.3	2100.27	1304.27	1872.41	1423.72	3	3	+	+	+	+	+	+	Promoter (<=1kb)	3	191329085	191392175	63091	1	152137	ENST00000392456.4	0	ENSG00000152492	CCDC50	coiled-coil domain containing 50	473.747	FALSE
chr4	1471861	1472739	879	*	4.11287	2.16377	4.9128	-2.74903	0.00100809	0.088288	4.14	1.04	8.27	34.91	18.26	37.2	0	2	-	-	-	+	-	+	Distal Intergenic	4	1402932	1406442	3511	2	54729	ENST00000422806.2	-65419	ENSG00000235608	NKX1-1	NK1 homeobox 1	5.09765	FALSE
chr17	82715167	82719979	4813	*	11.2731	11.5363	10.951	0.585345	0.00101153	0.088288	2801.7	3152.54	2956.09	2413.59	1835.89	1689.16	3	3	+	+	+	+	+	+	Promoter (<=1kb)	17	82713908	82716255	2348	2	101929552	ENST00000574471.1	0	ENSG00000263063	LOC101929552	uncharacterized LOC101929552	617.101	FALSE
chr4	88590750	88594861	4112	*	11.0486	11.3282	10.7015	0.62678	0.00103916	0.0903857	2663.06	2796.39	2254.28	2083.26	1452.38	1459.92	3	3	+	+	+	+	+	+	Promoter (<=1kb)	4	88592434	88652020	59587	1	8916	ENST00000431413.5	0	ENSG00000138641	HERC3	HECT and RLD domain containing E3 ubiquitin protein ligase 3	625.302	FALSE
chr16	2518826	2522393	3568	*	10.0113	10.3052	9.64184	0.663366	0.00104277	0.0903867	1376.02	1287.93	1131.79	960.33	730.49	705.83	3	3	+	+	+	+	+	+	Promoter (<=1kb)	16	2520357	2530491	10135	1	51005	ENST00000568263.5	0	ENSG00000162066	AMDHD2	amidohydrolase domain containing 2	354.61	FALSE
chr10	97269048	97271015	1968	*	5.43548	6.13615	4.01946	2.11668	0.00107463	0.0924072	102.43	28.99	79.59	16.18	20.41	12.07	2	0	+	-	+	-	-	-	Promoter (<=1kb)	10	97225309	97270664	45356	2	84986	ENST00000371027.5	0	ENSG00000213390	ARHGAP19	Rho GTPase activating protein 19	35.7387	FALSE
chr17	75775633	75781885	6253	*	10.7162	10.9817	10.3906	0.591129	0.00107657	0.0924072	2021.61	2189.69	1855.31	1597.14	1206.38	1223.64	3	3	+	+	+	+	+	+	Promoter (<=1kb)	17	75776434	75779779	3346	2	3021	ENST00000254810.8	0	ENSG00000132475	H3-3B	H3.3 histone B	323.397	FALSE
chr5	75051364	75054948	3585	*	10.682	10.9272	10.3864	0.540793	0.00107711	0.0924072	1775.37	1970.21	2096.14	1396.22	1383.63	1235.7	3	3	+	+	+	+	+	+	Promoter (<=1kb)	5	75025346	75052558	27213	2	51301	ENST00000652361.2	0	ENSG00000176928	GCNT4	glucosaminyl (N-acetyl) transferase 4	543.163	FALSE
chr11	8025508	8026366	859	*	4.1167	2.16366	4.91723	-2.75357	0.00109084	0.0931563	3.1	1.04	9.3	24.69	40.82	25.14	0	2	-	-	-	+	+	-	Intron (ENST00000534099.5/7275, intron 1 of 11)	11	8019244	8101780	82537	1	7275	ENST00000534099.5	6264	ENSG00000166402	TUB	TUB bipartite transcription factor	5.21595	FALSE
chr14	105397578	105400741	3164	*	10.049	10.3243	9.70845	0.615856	0.00109467	0.0931563	1200.14	1361.44	1284.76	734.72	950.71	824.47	3	3	+	+	+	+	+	+	Promoter (<=1kb)	14	105398538	105413859	15322	1	647310	ENST00000451127.3	0	ENSG00000226174	TEX22	testis expressed 22	405.219	FALSE
chr14	102551931	102554218	2288	*	8.68045	9.06849	8.14799	0.9205	0.00109696	0.0931563	553.51	503.16	554.01	315.85	333.02	202.1	3	3	+	+	+	+	+	+	Intron (ENST00000559946.1/105370681, intron 2 of 2)	14	102545254	102555826	10573	1	105370681	ENST00000559946.1	6677	ENSG00000259230	LINC02323	long intergenic non-protein coding RNA 2323	234.657	FALSE
chr5	505872	506715	844	*	4.67846	2.92302	5.44723	-2.52421	0.00111656	0.0937093	12.42	1.04	9.3	57.89	40.82	32.17	0	3	-	-	-	+	+	+	Intron (ENST00000264938.8/6550, intron 1 of 16)	5	470458	524322	53865	2	6550	ENST00000644203.1	17607	ENSG00000066230	SLC9A3	solute carrier family 9 member A3	8.98613	FALSE
chr7	5116404	5118207	1804	*	4.82499	2.78483	5.63799	-2.85316	0.00111899	0.0937093	1.03	1.04	18.6	46.82	47.27	55.3	0	2	-	-	-	+	-	+	Exon (ENST00000641781.1/ENST00000641781.1, exon 3 of 4)	7	5121239	5127795	6557	2	645700	ENST00000530367.5	9588	ENSG00000159904	ZNF890P	zinc finger protein 890, pseudogene	3.82015	FALSE
chr17	76351482	76355399	3918	*	11.5339	11.7917	11.2198	0.571934	0.00112033	0.0937093	3235.19	3975.61	3425.34	2842.67	2182.87	2129.55	3	3	+	+	+	+	+	+	Promoter (<=1kb)	17	76309478	76353916	44439	2	5635	ENST00000446526.8	0	ENSG00000161542	PRPSAP1	phosphoribosyl pyrophosphate synthetase associated protein 1	904.896	FALSE
chr17	39151756	39157130	5375	*	11.0253	11.2997	10.6861	0.613659	0.00112059	0.0937093	2506.83	2797.42	2258.41	2040.69	1460.98	1440.82	3	3	+	+	+	+	+	+	Promoter (<=1kb)	17	39067130	39153027	85898	2	57125	ENST00000578517.5	0	ENSG00000161381	PLXDC1	plexin domain containing 1	469.003	FALSE
chr5	77209485	77211999	2515	*	9.93156	10.2071	9.59072	0.616361	0.00112427	0.0937093	1075.98	1167.84	1302.33	700.66	813.21	799.34	3	3	+	+	+	+	+	+	Promoter (<=1kb)	5	77210449	77331473	121025	1	8622	ENST00000505926.5	0	ENSG00000113231	PDE8B	phosphodiesterase 8B	470	FALSE
chr17	30969865	30972769	2905	*	10.3988	10.6904	10.033	0.657387	0.00112584	0.0937093	1641.91	1703.1	1612.41	1335.77	950.71	856.65	3	3	+	+	+	+	+	+	Promoter (<=1kb)	17	30970984	30999370	28387	1	84282	ENST00000443677.6	0	ENSG00000181481	RNF135	ring finger protein 135	568.837	FALSE
chr19	55440292	55441165	874	*	5.88339	3.88942	6.68989	-2.80046	0.00113517	0.094154	12.42	1.04	31.01	228.16	33.3	48.26	1	3	+	-	-	+	+	+	Promoter (1-2kb)	19	55431976	55442337	10362	2	729956	ENST00000416792.1	1172	ENSG00000187902	SHISA7	shisa family member 7	16.9559	FALSE
chr19	38477620	38478051	432	*	3.20412	0.7854	4.06248	-3.27708	0.00113867	0.094154	1.03	1.04	3.1	21.28	10.74	18.1	0	2	-	-	-	+	-	+	Exon (ENST00000359596.8/6261, exon 30 of 106)	19	38466128	38467886	1759	1	6261	ENST00000594111.1	11492	ENSG00000196218	RYR1	ryanodine receptor 1	3.98974	FALSE
chr12	4320112	4324099	3988	*	11.0208	11.2646	10.7273	0.537346	0.00114472	0.0942069	2317.5	2401.93	2661.51	1740.17	1859.52	1486.06	3	3	+	+	+	+	+	+	Promoter (<=1kb)	12	4321213	4360028	38816	1	57103	ENST00000179259.6	0	ENSG00000078237	TIGAR	TP53 induced glycolysis regulatory phosphatase	616.93	FALSE
chr5	168987743	168988192	450	*	3.09732	0.463661	3.97614	-3.51248	0.00114681	0.0942069	1.03	1.04	2.07	22.99	17.19	7.04	0	2	-	-	-	+	+	-	Intron (ENST00000519560.6/6586, intron 4 of 35)	5	169013227	169036408	23182	1	728095	ENST00000509170.1	-25035		SLIT3-AS1	SLIT3 antisense RNA 1	3.06453	FALSE
chr14	105298031	105301963	3933	*	10.1982	10.4717	9.86045	0.611208	0.00116181	0.0945787	1290.15	1408.03	1561.77	806.23	1048.47	934.07	3	3	+	+	+	+	+	+	Promoter (<=1kb)	14	105300563	105394672	94110	1	23241	ENST00000430725.6	0	ENSG00000179364	PACS2	phosphofurin acidic cluster sorting protein 2	361.043	FALSE
chr7	135147261	135150498	3238	*	8.34507	8.73307	7.81269	0.920384	0.00116201	0.0945787	369.35	443.12	464.09	226.46	244.93	203.1	3	3	+	+	+	+	+	+	Promoter (<=1kb)	7	135148072	135166215	18144	1	55281	ENST00000275767.3	0	ENSG00000146859	TMEM140	transmembrane protein 140	131.414	FALSE
chr17	79006902	79010810	3909	*	11.4622	11.7276	11.1367	0.590929	0.00116262	0.0945787	3129.66	3713.68	3330.25	2782.22	1941.17	2031.02	3	3	+	+	+	+	+	+	Promoter (<=1kb)	17	78991716	79009764	18049	2	124583	ENST00000392446.10	0	ENSG00000171302	CANT1	calcium activated nucleotidase 1	867.536	FALSE
chr17	48539563	48545750	6188	*	8.81939	9.74418	5.52017	4.22401	0.00116785	0.0946711	1338.77	1213.39	20.67	31.5	40.82	65.35	2	0	+	+	-	-	-	-	Promoter (<=1kb)	17	48543551	48546087	2537	1	100874362	ENST00000504972.3	0	ENSG00000230148	HOXB-AS1	HOXB cluster antisense RNA 1	138.593	FALSE
chr3	187749892	187750892	1001	*	5.07006	5.88243	3.03442	2.84801	0.00117129	0.0946711	76.56	93.18	7.24	1.7	11.82	11.06	2	0	+	+	-	-	-	-	Distal Intergenic	3	187721377	187745725	24349	2	604	ENST00000621333.4	-4167	ENSG00000113916	BCL6	BCL6 transcription repressor	58.9324	FALSE
chr17	46266482	46268408	1927	*	8.7583	9.13832	8.24091	0.897418	0.00118814	0.0954999	616.62	641.9	432.04	358.42	269.64	279.52	3	3	+	+	+	+	+	+	Exon (ENST00000570002.2/ENST00000570002.2, exon 1 of 1)	17	46292733	46337792	45060	1	9884	ENST00000496930.5	-24325	ENSG00000176681	LRRC37A	leucine rich repeat containing 37A	292.434	FALSE
chr5	1652110	1653448	1339	*	4.15528	2.04799	4.97733	-2.92934	0.00120495	0.0954999	1.03	1.04	10.34	47.68	24.71	22.12	0	2	-	-	-	+	-	+	Distal Intergenic	5	1598920	1634005	35086	2	728613	ENST00000507841.5	-18105		LOC728613	programmed cell death 6 pseudogene	3.08835	FALSE
chr20	345252	349138	3887	*	10.929	11.1522	10.6648	0.487473	0.00121105	0.0954999	2299.91	2287.01	2240.84	1663.54	1587.74	1618.78	3	3	+	+	+	+	+	+	Promoter (<=1kb)	20	320327	348224	27898	2	100507459	ENST00000442637.2	0	ENSG00000225377	NRSN2-AS1	NRSN2 antisense RNA 1	585.522	FALSE
chr10	63132474	63135576	3103	*	10.6379	10.9115	10.3	0.611449	0.00121193	0.0954999	1794	1753.83	2230.5	1276.18	1450.23	1055.73	3	3	+	+	+	+	+	+	Promoter (<=1kb)	10	63133247	63155031	21785	1	29982	ENST00000435510.6	0	ENSG00000148572	NRBF2	nuclear receptor binding factor 2	620.725	FALSE
chr17	74871090	74874721	3632	*	11.2109	11.519	10.8186	0.700445	0.0012238	0.0954999	2318.54	3034.51	3451.18	2382.09	1560.88	1475	3	3	+	+	+	+	+	+	Promoter (<=1kb)	17	74862497	74872994	10498	2	2232	ENST00000293195.10	0	ENSG00000161513	FDXR	ferredoxin reductase	808.024	FALSE
chr17	39056750	39057805	1056	*	4.51054	5.35946	2.18031	3.17915	0.00122399	0.0954999	52.76	68.33	2.07	3.41	2.15	8.04	2	0	+	+	-	-	-	-	Promoter (<=1kb)	17	39057019	39081451	24433	1	100131347	ENST00000583447.5	0	ENSG00000263818	RDM1P5	RDM1 pseudogene 5	38.8771	FALSE
chr15	70180383	70181425	1043	*	3.93376	1.78502	4.76117	-2.97615	0.0012285	0.0954999	1.03	1.04	8.27	33.2	13.97	34.19	0	2	-	-	-	+	-	+	Distal Intergenic	15	70047790	70098176	50387	2	7090	ENST00000558939.5	-82207	ENSG00000140332	TLE3	TLE family member 3, transcriptional corepressor	3.30415	FALSE
chr12	10611788	10614739	2952	*	10.6551	10.9025	10.3563	0.546194	0.00122977	0.0954999	1872.62	1966.07	1903.89	1274.48	1487.83	1170.35	3	3	+	+	+	+	+	+	Promoter (<=1kb)	12	10604193	10613609	9417	2	55110	ENST00000320756.7	0	ENSG00000111196	MAGOHB	mago homolog B, exon junction complex subunit	648.439	FALSE
chr4	74364017	74368375	4359	*	10.0237	10.4347	9.44692	0.987774	0.00123273	0.0954999	996.32	1427.7	1728.18	1019.92	706.86	366.99	3	3	+	+	+	+	+	+	Promoter (<=1kb)	4	74365145	74388749	23605	1	2069	ENST00000244869.3	0	ENSG00000124882	EREG	epiregulin	317.519	FALSE
chr12	13100434	13102488	2055	*	9.11779	9.43049	8.71801	0.712487	0.00123424	0.0954999	665.25	714.37	690.44	452.92	392.1	418.27	3	3	+	+	+	+	+	+	Promoter (1-2kb)	12	13087245	13103642	16398	2	83445	ENST00000545401.5	1154	ENSG00000111305	GSG1	germ cell associated 1	335.776	FALSE
chr1	31795979	31799570	3592	*	8.64879	9.16746	7.83114	1.33632	0.00123584	0.0954999	643.52	853.1	228.43	223.91	310.46	148.81	3	3	+	+	+	+	+	+	Promoter (<=1kb)	1	31790428	31798615	8188	2	90853	ENST00000473361.5	0	ENSG00000134668	SPOCD1	SPOC domain containing 1	160.082	FALSE
chr10	130930152	130930594	443	*	2.89925	0.0489399	3.79559	-3.74665	0.00123642	0.0954999	1.03	1.04	1.03	19.58	15.04	7.04	0	2	-	-	-	+	+	-	Distal Intergenic	10	130962588	130962668	81	2	100422867	ENST00000578683.1	32074	ENSG00000264803	MIR378C	microRNA 378c	2.33522	FALSE
chr1	207815602	207816100	499	*	3.51644	1.27061	4.35572	-3.08512	0.00124075	0.0954999	1.03	1.04	5.17	28.95	20.41	12.07	0	2	-	-	-	+	+	-	Exon (ENST00000608023.5/100128537, exon 5 of 5)	1	207814924	207822702	7779	2	100128537	ENST00000655169.1	6602		MIR29B2CHG	MIR29B2 and MIR29C host gene	4.83494	FALSE
chr20	1225198	1228040	2843	*	10.0906	10.3531	9.76944	0.583653	0.00124195	0.0954999	1176.34	1365.58	1381.92	921.16	877.66	819.45	3	3	+	+	+	+	+	+	Promoter (<=1kb)	20	1226056	1296421	70366	1	642636	ENST00000402452.5	0	ENSG00000244588	RAD21L1	RAD21 cohesin complex component like 1	460.059	FALSE
chr4	84964280	84968168	3889	*	11.3702	11.62	11.068	0.551936	0.00124387	0.0954999	3225.88	3307.84	2908.54	2552.36	1933.65	1954.6	3	3	+	+	+	+	+	+	Promoter (<=1kb)	4	84669597	84966690	297094	2	23001	ENST00000295888.9	0	ENSG00000163625	WDFY3	WD repeat and FYVE domain containing 3	809.314	FALSE
chr14	94173104	94176601	3498	*	10.5409	10.8143	10.2034	0.610834	0.00124913	0.0954999	1692.6	1640.98	2068.23	990.97	1356.77	1189.45	3	3	+	+	+	+	+	+	Promoter (<=1kb)	14	94174312	94230714	56403	1	57718	ENST00000555690.5	0	ENSG00000119698	PPP4R4	protein phosphatase 4 regulatory subunit 4	514.752	FALSE
chr3	195258718	195261631	2914	*	9.98786	10.2811	9.61947	0.661584	0.00125364	0.0954999	1178.41	1435.98	1118.35	677.68	926	756.1	3	3	+	+	+	+	+	+	Promoter (<=1kb)	3	195180394	195260080	79687	2	152002	ENST00000494175.1	0	ENSG00000173950	XXYLT1	xyloside xylosyltransferase 1	426.99	FALSE
chr4	95544810	95551115	6306	*	11.4093	11.6713	11.089	0.582293	0.00125448	0.0954999	3607.65	2880.25	3296.14	2638.34	1935.79	1960.64	3	3	+	+	+	+	+	+	Promoter (<=1kb)	4	95162504	95548973	386470	2	8633	ENST00000453304.6	0	ENSG00000182168	UNC5C	unc-5 netrin receptor C	517.182	FALSE
chr5	97181319	97184972	3654	*	9.99016	10.2789	9.62883	0.650054	0.00125577	0.0954999	1075.98	1220.64	1430.5	848.8	848.66	677.68	3	3	+	+	+	+	+	+	Promoter (<=1kb)	5	97160867	97183247	22381	2	55781	ENST00000283109.8	0	ENSG00000058729	RIOK2	RIO kinase 2	340.004	FALSE
chr12	111404445	111411681	7237	*	11.561	11.814	11.254	0.559977	0.00125753	0.0954999	3598.34	3189.81	4013.46	2666.44	2624.39	2036.05	3	3	+	+	+	+	+	+	Promoter (<=1kb)	12	111405923	111451623	45701	1	10019	ENST00000341259.7	0	ENSG00000111252	SH2B3	SH2B adaptor protein 3	497.518	FALSE
chr4	98654133	98660470	6338	*	11.5812	11.8759	11.2104	0.665435	0.00126153	0.0955149	4048.39	4095.71	3130.77	3072.53	2219.4	1816.86	3	3	+	+	+	+	+	+	Promoter (<=1kb)	4	98470367	98658570	188204	2	10098	ENST00000508798.5	0	ENSG00000168785	TSPAN5	tetraspanin 5	592.977	FALSE
chr8	122862806	122863702	897	*	4.04947	1.92249	4.87408	-2.95159	0.00126603	0.0955166	1.03	1.04	9.3	15.32	35.45	37.2	0	2	-	-	-	-	+	+	Promoter (<=1kb)	8	122863385	122952009	88625	1	22882	ENST00000534247.1	0	ENSG00000178764	ZHX2	zinc fingers and homeoboxes 2	4.22605	FALSE
chr5	35574115	35574647	533	*	3.54529	4.34651	1.58753	2.75898	0.00127193	0.0955166	18.62	18.64	23.77	1.7	4.3	3.02	3	0	+	+	+	-	-	-	Distal Intergenic	5	35617844	35671575	53732	1	79925	ENST00000282469.10	-43197	ENSG00000152582	SPEF2	sperm flagellar 2	38.1684	FALSE
chr14	58636621	58640324	3704	*	11.4819	11.7283	11.1846	0.543735	0.00127295	0.0955166	3412.11	3607.04	3159.71	2749.02	2145.27	2088.33	3	3	+	+	+	+	+	+	Promoter (<=1kb)	14	58637962	58648321	10360	1	51339	ENST00000395153.8	0	ENSG00000165617	DACT1	dishevelled binding antagonist of beta catenin 1	916.024	FALSE
chr21	45590175	45591343	1169	*	5.39757	6.26377	2.90064	3.36313	0.00128039	0.0957889	23.8	1.04	205.69	11.07	4.3	7.04	2	0	+	-	+	-	-	-	Promoter (2-3kb)	21	45593654	45603056	9403	1	105372840	ENST00000441095.2	-2311	ENSG00000233922	LINC01694	long intergenic non-protein coding RNA 1694	65.7306	FALSE
chr12	8080375	8083543	3169	*	10.6819	10.9209	10.3953	0.525575	0.00128889	0.0961391	1983.33	2013.69	1819.13	1321.3	1465.27	1253.8	3	3	+	+	+	+	+	+	Promoter (<=1kb)	12	8081895	8097740	15846	1	25977	ENST00000640648.1	0	ENSG00000089818	NECAP1	NECAP endocytosis associated 1	611.775	FALSE
chr20	3469717	3473469	3753	*	10.8801	11.1067	10.6111	0.495581	0.00129729	0.0964789	2109.55	2203.15	2302.86	1603.1	1592.04	1497.12	3	3	+	+	+	+	+	+	Promoter (<=1kb)	20	3471018	3651118	180101	1	8455	ENST00000262919.10	0	ENSG00000088812	ATRN	attractin	587.579	FALSE
chr17	38463992	38467366	3375	*	9.48989	9.85752	8.99532	0.862207	0.00130662	0.0968866	869.06	1141.95	772.1	693.85	465.15	372.02	3	3	+	+	+	+	+	+	Promoter (2-3kb)	17	38469580	38482143	12564	1	57636	ENST00000619156.1	-2214	ENSG00000275832	ARHGAP23	Rho GTPase activating protein 23	274.876	FALSE
chr1	181316937	181318416	1480	*	5.31136	3.36987	6.11016	-2.74029	0.00131585	0.0972837	4.14	1.04	25.84	120.89	45.12	41.22	1	3	+	-	-	+	+	+	Promoter (<=1kb)	1	181317690	181716129	398440	1	777	ENST00000524607.6	0	ENSG00000198216	CACNA1E	calcium voltage-gated channel subunit alpha1 E	6.98506	FALSE
chr14	104137039	104141012	3974	*	9.98037	10.2738	9.61161	0.662178	0.00132999	0.098041	981.83	1461.87	1270.29	746.64	842.21	758.11	3	3	+	+	+	+	+	+	Promoter (<=1kb)	14	104137150	104137898	749	2	105370708	ENST00000557610.1	0		KIF26A-DT	KIF26A divergent transcript	311.524	FALSE
chr17	74747157	74751900	4744	*	11.6044	11.885	11.2557	0.62935	0.00134204	0.0986402	3142.08	4339.01	3865.66	3077.64	2144.2	2113.47	3	3	+	+	+	+	+	+	Promoter (<=1kb)	17	74748613	74748699	87	1	100500847	ENST00000581999.1	0	ENSG00000284186	MIR3615	microRNA 3615	797.27	FALSE
chr17	81664306	81668935	4630	*	11.8431	12.1163	11.5058	0.610574	0.00134661	0.0986869	4142.54	5006.79	4170.57	3617.4	2803.79	2302.49	3	3	+	+	+	+	+	+	Promoter (<=1kb)	17	81665036	81666605	1570	2	339229	ENST00000374741.4	0	ENSG00000204237	OXLD1	oxidoreductase like domain containing 1	958.956	FALSE
chr17	45219902	45225207	5306	*	11.3775	11.6763	11.0003	0.676076	0.0013577	0.0992106	3156.56	3393.77	3268.24	2817.98	1759.62	1567.5	3	3	+	+	+	+	+	+	Promoter (<=1kb)	17	45190931	45221765	30835	2	339192	ENST00000586376.5	0	ENSG00000267121	FMNL1-DT	FMNL1 divergent transcript	616.822	FALSE
chr17	36542936	36547952	5017	*	11.7919	12.0345	11.5001	0.534393	0.00138775	0.101113	4210.82	4380.42	3993.82	3426.7	2717.85	2544.81	3	3	+	+	+	+	+	+	Promoter (<=1kb)	17	36544912	36547747	2836	1	79893	ENST00000611219.1	0	ENSG00000278311	GGNBP2	gametogenetin binding protein 2	836.161	FALSE
chr17	82448097	82451883	3787	*	10.9979	11.2682	10.665	0.603216	0.00140025	0.101629	2187.14	2869.9	2342.13	1965.77	1448.09	1456.9	3	3	+	+	+	+	+	+	Promoter (<=1kb)	17	82442586	82450752	8167	2	79415	ENST00000306645.10	0	ENSG00000178927	CYBC1	cytochrome b-245 chaperone 1	651.278	FALSE
chr12	947854	950293	2440	*	10.3459	10.6272	9.99615	0.631081	0.00140293	0.101629	1421.54	1518.81	1804.66	1219.14	984.01	860.67	3	3	+	+	+	+	+	+	Promoter (<=1kb)	12	911736	949694	37959	2	5893	ENST00000358495.8	0	ENSG00000002016	RAD52	RAD52 homolog, DNA repair protein	648.225	FALSE
chr7	379211	380135	925	*	5.3769	3.21774	6.20562	-2.98788	0.00141362	0.101839	1.03	1.04	25.84	142.18	44.04	35.19	1	3	-	-	+	+	+	+	Promoter (<=1kb)	7	379359	382712	3354	1	442497	ENST00000515213.1	0	ENSG00000249574	LOC442497	uncharacterized LOC442497	10.0576	FALSE
chr14	103712245	103718439	6195	*	10.6702	10.9231	10.3634	0.559723	0.00141393	0.101839	1872.62	1873.92	2078.57	1106.76	1440.57	1404.62	3	3	+	+	+	+	+	+	Promoter (<=1kb)	14	103697609	103715443	17835	2	7517	ENST00000554913.5	0	ENSG00000126215	XRCC3	X-ray repair cross complementing 3	313.431	FALSE
chr12	118649878	118650887	1010	*	4.99906	3.21819	5.7722	-2.55401	0.00142732	0.10251	8.28	2.07	17.57	94.5	48.34	21.11	0	3	-	-	-	+	+	+	Distal Intergenic	12	118758805	118761657	2853	2	105370014	ENST00000536572.1	110770	ENSG00000256750	LINC02423	long intergenic non-protein coding RNA 2423	9.21406	FALSE
chr17	48106321	48109848	3528	*	10.6766	10.9496	10.3395	0.610078	0.00143704	0.102591	2072.3	2086.16	1774.69	1590.33	1214.97	1081.87	3	3	+	+	+	+	+	+	Promoter (<=1kb)	17	48107549	48119008	11460	1	29916	ENST00000578861.5	0	ENSG00000002919	SNX11	sorting nexin 11	560.578	FALSE
chr16	8673079	8676685	3607	*	9.85017	10.1447	9.47965	0.665069	0.00143933	0.102591	1168.06	1023.93	1204.14	866.68	615.54	659.58	3	3	+	+	+	+	+	+	Promoter (<=1kb)	16	8674596	8750456	75861	1	18	ENST00000564714.5	0	ENSG00000183044	ABAT	4-aminobutyrate aminotransferase	313.846	FALSE
chr3	138949944	138950907	964	*	4.41735	2.36986	5.23137	-2.86151	0.00144141	0.102591	1.03	1.04	13.44	51.93	22.56	38.21	0	3	-	-	-	+	+	+	Promoter (2-3kb)	3	138947234	138950879	3646	1	401089	ENST00000470680.5	2710	ENSG00000206262	FOXL2NB	FOXL2 neighbor	5.36193	FALSE
chr4	88006705	88010990	4286	*	10.9109	11.1615	10.6074	0.554064	0.00144477	0.102591	2427.17	2453.7	1990.71	1775.07	1466.35	1438.81	3	3	+	+	+	+	+	+	Promoter (<=1kb)	4	88007635	88077777	70143	1	5311	ENST00000237596.7	0	ENSG00000118762	PKD2	polycystin 2, transient receptor potential cation channel	534.421	FALSE
chr19	30253373	30254475	1103	*	5.80819	4.37092	6.51371	-2.14279	0.00145138	0.10277	42.42	9.32	10.34	137.07	67.68	69.38	1	3	+	-	-	+	+	+	Intron (ENST00000590564.5/9745, intron 1 of 3)	19	30228554	30443978	215425	1	9745	ENST00000591488.1	24819	ENSG00000198597	ZNF536	zinc finger protein 536	18.7587	FALSE
chr5	95553134	95556669	3536	*	10.2607	10.5189	9.94595	0.572922	0.00147083	0.103465	1319.11	1458.76	1623.78	897.33	1013.02	1048.69	3	3	+	+	+	+	+	+	Promoter (<=1kb)	5	95555101	95605102	50002	1	153642	ENST00000380009.9	0	ENSG00000164291	ARSK	arylsulfatase family member K	414.938	FALSE
chr17	79835903	79841005	5103	*	11.7757	12.0647	11.4139	0.650879	0.00147509	0.103465	3684.21	3636.03	5531.82	3301.55	2407.39	2476.44	3	3	+	+	+	+	+	+	Promoter (<=1kb)	17	79833156	79839440	6285	2	8535	ENST00000269397.9	0	ENSG00000141582	CBX4	chromobox 4	839.51	FALSE
chr2	190604067	190608372	4306	*	8.5199	8.91625	7.97161	0.944637	0.00147616	0.103465	610.41	425.51	413.44	245.19	299.72	208.13	3	3	+	+	+	+	+	+	Exon (ENST00000638173.1/ENST00000638173.1, exon 6 of 6)	2	190646746	190659634	12889	1	4664	ENST00000448811.1	-38374	ENSG00000138386	NAB1	NGFI-A binding protein 1	112.198	FALSE
chr5	160307860	160313860	6001	*	10.9455	11.1775	10.6688	0.50872	0.00148281	0.103465	2373.37	2070.63	2504.41	1603.95	1584.52	1695.2	3	3	+	+	+	+	+	+	Promoter (<=1kb)	5	160249083	160312564	63482	2	79616	ENST00000257536.13	0	ENSG00000135083	CCNJL	cyclin J like	385.959	FALSE
chr17	43359148	43362923	3776	*	9.65783	10.0008	9.2071	0.793658	0.00148509	0.103465	1044.95	1075.69	952.98	793.46	570.43	409.22	3	3	+	+	+	+	+	+	Exon (ENST00000624705.1/ENST00000624705.1, exon 1 of 1)	17	43371090	43387937	16848	2	100130581	ENST00000656132.1	25014	ENSG00000188825	LINC00910	long intergenic non-protein coding RNA 910	271.329	FALSE
chr4	99086585	99091435	4851	*	10.8854	11.118	10.608	0.510007	0.00148589	0.103465	2292.67	2317.04	2057.89	1700.15	1503.95	1478.02	3	3	+	+	+	+	+	+	Promoter (<=1kb)	4	99088805	99155234	66430	1	100507053	ENST00000670724.1	0	ENSG00000246090	LOC100507053	uncharacterized LOC100507053	458.16	FALSE
chr5	81749106	81752733	3628	*	11.1644	11.3869	10.9012	0.485739	0.00149379	0.10367	2637.19	2560.34	2836.19	1827	1867.04	2043.08	3	3	+	+	+	+	+	+	Promoter (<=1kb)	5	81413021	81751253	338233	2	23635	ENST00000320672.8	0	ENSG00000145687	SSBP2	single stranded DNA binding protein 2	738.122	FALSE
chr10	67883641	67887587	3947	*	11.0042	11.2265	10.7414	0.485168	0.00149726	0.10367	2283.36	2337.74	2567.46	1735.06	1697.31	1703.24	3	3	+	+	+	+	+	+	Promoter (<=1kb)	10	67884656	67918390	33735	1	23411	ENST00000212015.11	0	ENSG00000096717	SIRT1	sirtuin 1	607.091	FALSE
chr17	75455634	75458665	3032	*	11.0651	11.3436	10.7195	0.624091	0.00150121	0.10367	2279.22	3032.44	2484.77	2061.13	1651.12	1346.3	3	3	+	+	+	+	+	+	Promoter (<=1kb)	17	75456635	75500452	43818	1	9772	ENST00000314256.12	0	ENSG00000177728	TMEM94	transmembrane protein 94	857.128	FALSE
chr17	79023263	79025386	2124	*	7.45626	8.35807	4.5304	3.82767	0.00150619	0.103729	300.03	668.81	15.5	15.32	26.86	27.15	2	0	+	+	-	-	-	-	Promoter (<=1kb)	17	79024169	79025052	884	1	114897	ENST00000582295.1	0	ENSG00000173918	C1QTNF1	C1q and TNF related 1	154.481	FALSE
chr5	34006339	34009451	3113	*	10.2253	10.5011	9.88392	0.617215	0.00151856	0.103928	1260.14	1479.47	1608.28	1022.47	1023.76	788.28	3	3	+	+	+	+	+	+	Promoter (<=1kb)	5	33986165	34008050	21886	2	23600	ENST00000335606.11	0	ENSG00000242110	AMACR	alpha-methylacyl-CoA racemase	465.562	FALSE
chr8	144776777	144778121	1345	*	4.27087	2.27034	5.0783	-2.80796	0.00152134	0.103928	1.03	1.04	12.4	36.61	37.6	27.15	0	2	-	-	-	+	+	-	Promoter (2-3kb)	8	144773972	144780280	6309	2	80778	ENST00000534337.6	2159	ENSG00000196378	ZNF34	zinc finger protein 34	3.58689	FALSE
chr7	6606306	6606692	387	*	3.72108	1.63306	4.54058	-2.90752	0.00152148	0.103928	1.03	1.04	7.24	17.03	23.63	29.16	0	2	-	-	-	-	+	+	Intron (ENST00000344417.10/79034, intron 5 of 5)	7	6600200	6608070	7871	1	79034	ENST00000440409.1	6106	ENSG00000146576	C7orf26	chromosome 7 open reading frame 26	8.01473	FALSE
chr7	4879001	4879737	737	*	4.44651	2.46295	5.2515	-2.78855	0.00154541	0.105158	1.03	1.04	14.47	42.57	36.52	35.19	0	2	-	-	-	+	+	-	Promoter (2-3kb)	7	4877738	4882209	4472	2	55698	ENST00000457174.1	2472	ENSG00000157927	RADIL	Rap associating with DIL domain	7.48091	FALSE
chr17	74986963	74990077	3115	*	11.1711	11.4401	10.8401	0.599943	0.00154785	0.105158	2576.15	3110.09	2649.11	2287.59	1687.64	1524.27	3	3	+	+	+	+	+	+	Promoter (<=1kb)	17	74987632	75005800	18169	1	30850	ENST00000337231.5	0	ENSG00000109089	CDR2L	cerebellar degeneration related protein 2 like	891.959	FALSE
chr17	64385037	64388527	3491	*	9.1058	9.60023	8.34762	1.25261	0.00156645	0.105717	505.92	1462.9	359.69	355.01	280.38	341.85	3	3	+	+	+	+	+	+	Promoter (2-3kb)	17	64375176	64390592	15417	2	5175	ENST00000563523.5	2065	ENSG00000261371	PECAM1	platelet and endothelial cell adhesion molecule 1	222.335	FALSE
chr12	4537145	4541093	3949	*	10.9856	11.221	10.7041	0.516882	0.00156646	0.105717	2492.35	2376.05	2292.52	1529.88	1898.2	1576.55	3	3	+	+	+	+	+	+	Promoter (<=1kb)	12	4538798	4548838	10041	1	10635	ENST00000536346.5	0	ENSG00000111247	RAD51AP1	RAD51 associated protein 1	604.45	FALSE
chr20	406728	413459	6732	*	11.336	11.557	11.0749	0.482172	0.00157206	0.105717	2902.05	3020.02	3117.33	2027.07	2356.9	2087.32	3	3	+	+	+	+	+	+	Promoter (<=1kb)	20	407498	417822	10325	1	10616	ENST00000411647.5	0	ENSG00000125826	RBCK1	RANBP2-type and C3HC4-type zinc finger containing 1	447.584	FALSE
chr8	70374322	70375388	1067	*	4.94148	5.70256	3.22953	2.47303	0.00157291	0.105717	104.49	33.13	18.6	4.26	11.82	12.07	2	0	+	+	-	-	-	-	Intron (ENST00000452400.7/10499, intron 1 of 22)	8	70112070	70402079	290010	2	10499	ENST00000518287.6	26691	ENSG00000140396	NCOA2	nuclear receptor coactivator 2	48.8064	FALSE
chr14	102590520	102595021	4502	*	11.0332	11.2891	10.722	0.567059	0.00158031	0.105932	2454.07	2350.17	2702.86	1351.1	1899.27	1816.86	3	3	+	+	+	+	+	+	Promoter (<=1kb)	14	102592649	102730561	137913	1	23186	ENST00000262241.7	0	ENSG00000089902	RCOR1	REST corepressor 1	555.834	FALSE
chr14	100303880	100308688	4809	*	10.4946	10.758	10.1723	0.585709	0.00160111	0.106935	1587.08	1683.42	1924.56	965.43	1187.04	1309.1	3	3	+	+	+	+	+	+	Promoter (<=1kb)	14	100291116	100306444	15329	2	123096	ENST00000359232.8	0	ENSG00000197119	SLC25A29	solute carrier family 25 member 29	360.093	FALSE
chr4	70703420	70707152	3733	*	11.2546	11.5535	10.877	0.676559	0.00160378	0.106935	2859.63	2900.96	3256.87	2605.99	1528.65	1507.18	3	3	+	+	+	+	+	+	Promoter (<=1kb)	4	70704424	70768622	64199	1	22902	ENST00000503876.5	0	ENSG00000018189	RUFY3	RUN and FYVE domain containing 3	805.202	FALSE
chr17	80452960	80456971	4012	*	11.2145	11.4997	10.8587	0.641075	0.0016448	0.109379	2655.82	3363.74	2667.72	2414.44	1648.97	1507.18	3	3	+	+	+	+	+	+	Exon (ENST00000562672.2/ENST00000562672.2, exon 1 of 1)	17	80467148	80474698	7551	2	4884	ENST00000535681.1	17727	ENSG00000171246	NPTX1	neuronal pentraxin 1	721.774	FALSE
chr2	21221067	21224339	3273	*	7.74468	8.39408	6.53206	1.86202	0.00165327	0.109652	343.49	64.19	601.55	59.59	154.69	63.34	3	2	+	+	+	+	+	-	Exon (ENST00000670105.1/ENST00000670105.1, exon 1 of 3)	2	21123968	21144368	20401	1	100129278	ENST00000405799.3	97099	ENSG00000218819	TDRD15	tudor domain containing 15	102.783	FALSE
chr17	75403542	75407110	3569	*	11.5054	11.7526	11.2068	0.545755	0.00166379	0.11006	3117.25	3747.84	3486.33	2816.28	2160.31	2114.47	3	3	+	+	+	+	+	+	Promoter (<=1kb)	17	75406069	75406162	94	1	100500841	ENST00000578455.1	0	ENSG00000264511	MIR3678	microRNA 3678	966.79	FALSE
chr5	177491522	177499022	7501	*	10.9898	11.2224	10.7123	0.510132	0.00168686	0.11105	2528.56	2347.06	2292.52	1474.54	1747.8	1810.82	3	3	+	+	+	+	+	+	Promoter (<=1kb)	5	177483394	177497561	14168	2	9260	ENST00000359895.6	0	ENSG00000196923	PDLIM7	PDZ and LIM domain 7	318.542	FALSE
chr12	12899983	12902470	2488	*	7.90257	8.3709	7.20474	1.16616	0.00168925	0.11105	353.83	331.3	308.01	158.35	198.74	85.46	3	3	+	+	+	+	+	+	Intron (ENST00000537783.1/9052, intron 1 of 1)	12	12908244	12913411	5168	1	9052	ENST00000648791.1	-5774	ENSG00000013588	GPRC5A	G protein-coupled receptor class C group 5 member A	133.058	FALSE
chr17	75783404	75786666	3263	*	9.77536	10.0718	9.40179	0.670037	0.00169201	0.11105	1002.53	1197.86	1028.43	743.23	534.98	751.07	3	3	+	+	+	+	+	+	Promoter (<=1kb)	17	75783107	75785893	2787	2	100616282	ENST00000591893.1	0	ENSG00000283853	MIR4738	microRNA 4738	329.841	FALSE
chr17	31857082	31860131	3050	*	10.4434	10.7259	10.0918	0.634106	0.00172548	0.112952	1640.87	1920.51	1519.39	1365.57	955.01	953.17	3	3	+	+	+	+	+	+	Promoter (<=1kb)	17	31851871	31859074	7204	2	55352	ENST00000378634.6	0	ENSG00000172301	COPRS	coordinator of PRMT5 and differentiation stimulator	555.276	FALSE
chr17	82518729	82523181	4453	*	11.543	11.7925	11.2411	0.551444	0.00173107	0.113023	3203.12	3888.65	3550.41	2894.6	2280.63	2086.32	3	3	+	+	+	+	+	+	Promoter (<=1kb)	17	82519713	82602392	82680	1	3607	ENST00000473637.6	0	ENSG00000141568	FOXK2	forkhead box K2	796.63	FALSE
chr5	96806380	96809187	2808	*	10.2335	10.48	9.93594	0.544112	0.00174163	0.113418	1350.15	1401.82	1532.83	941.6	944.26	1052.71	3	3	+	+	+	+	+	+	Promoter (<=1kb)	5	96760810	96808100	47291	2	51752	ENST00000296754.7	0	ENSG00000164307	ERAP1	endoplasmic reticulum aminopeptidase 1	508.642	FALSE
chrY	11294909	11295914	1006	*	2.9173	0.463661	3.77922	-3.31556	0.00177842	0.115514	1.03	1.04	2.07	11.07	15.04	15.08	1	3	-	-	+	+	+	+	Distal Intergenic	24	12383189	12418294	35106	2	352887	ENST00000493160.5	1122380	ENSG00000206159	GYG2P1	glycogenin 2 pseudogene 1	1.37081	FALSE
chr12	130214968	130215627	660	*	3.69521	1.63306	4.51123	-2.87817	0.00178875	0.115886	1.03	1.04	7.24	22.14	16.11	30.16	0	2	-	-	-	+	-	+	Distal Intergenic	12	130162459	130165740	3282	1	11211	ENST00000539839.1	52509	ENSG00000111432	FZD10	frizzled class receptor 10	4.69955	FALSE
chr17	82750666	82754725	4060	*	11.4545	11.7193	11.1298	0.589517	0.00179939	0.116276	3062.41	3731.28	3321.98	2793.29	2118.42	1810.82	3	3	+	+	+	+	+	+	Promoter (<=1kb)	17	82752065	82945914	193850	1	6904	ENST00000355528.9	0	ENSG00000141556	TBCD	tubulin folding cofactor D	830.515	FALSE
chr5	31853502	31856881	3380	*	10.3997	10.6501	10.0966	0.553496	0.00180586	0.116395	1550.86	1583	1686.83	1233.61	1097.88	953.17	3	3	+	+	+	+	+	+	Promoter (<=1kb)	5	31854937	32077955	223019	1	23037	ENST00000502489.5	0	ENSG00000133401	PDZD2	PDZ domain containing 2	475.414	FALSE
chr5	28954060	28954596	537	*	3.40693	4.21861	1.37624	2.84238	0.00181618	0.116697	10.35	17.6	27.91	2.55	3.22	2.01	2	0	-	+	+	-	-	-	Intron (ENST00000658190.1/101929660, intron 1 of 1)	5	28927029	28927284	256	1	729862	ENST00000412374.2	27031		LSP1P3	LSP1 pseudogene 3	34.6701	FALSE
chr12	12349272	12351296	2025	*	9.99968	10.2686	9.66892	0.599657	0.00181983	0.116697	1210.48	1350.05	1140.06	809.64	919.56	712.87	3	3	+	+	+	+	+	+	Promoter (<=1kb)	12	12326056	12350242	24187	2	54682	ENST00000535902.6	0	ENSG00000111261	MANSC1	MANSC domain containing 1	609.151	FALSE
chr22	30244835	30247445	2611	*	7.7454	3.41703	8.70904	-5.29201	0.00185242	0.118294	1.03	1.04	29.97	24.69	629.51	601.26	0	2	-	-	-	-	+	+	Promoter (<=1kb)	22	30240453	30246759	6307	2	3976	ENST00000249075.4	0	ENSG00000128342	LIF	LIF interleukin 6 family cytokine	4.09093	FALSE
chr17	64144305	64147915	3611	*	10.6889	10.9829	10.3191	0.663769	0.00185415	0.118294	1869.52	2157.6	2044.46	1718.03	1005.5	1109.02	3	3	+	+	+	+	+	+	Promoter (<=1kb)	17	64145970	64146309	340	1	105376843	ENST00000580828.1	0	ENSG00000266402	SNHG25	small nucleolar RNA host gene 25	560.47	FALSE
chr10	4762034	4764701	2668	*	7.13949	7.68816	6.24319	1.44497	0.00186518	0.118358	145.88	288.85	183.98	114.08	55.86	57.31	3	3	+	+	+	+	+	+	Exon (ENST00000670284.1/ENST00000670284.1, exon 2 of 4)	10	4786629	4837583	50955	1	83592	ENST00000533295.5	-21928	ENSG00000165568	AKR1E2	aldo-keto reductase family 1 member E2	77.3004	FALSE
chr4	98994288	98997505	3218	*	10.8696	11.1063	10.5862	0.520078	0.00186665	0.118358	2234.73	2375.02	2004.15	1715.48	1411.56	1485.06	3	3	+	+	+	+	+	+	Promoter (<=1kb)	4	98997387	98997460	74	1	100500867	ENST00000579779.1	0	ENSG00000265213	MIR3684	microRNA 3684	685.094	FALSE
chr10	74823694	74828440	4747	*	11.7771	11.9933	11.5227	0.470529	0.00187068	0.118358	3832.16	4077.08	4321.47	3166.18	2904.77	2755.95	3	3	+	+	+	+	+	+	Promoter (<=1kb)	10	74824927	74842972	18046	1	23522	ENST00000648828.1	0	ENSG00000156650	KAT6B	lysine acetyltransferase 6B	858.837	FALSE
chr5	80652700	80656310	3611	*	10.3412	10.5884	10.0427	0.545707	0.00188212	0.118358	1481.55	1475.33	1662.03	947.56	1155.89	1060.76	3	3	+	+	+	+	+	+	Promoter (<=1kb)	5	80626226	80654983	28758	2	1719	ENST00000439211.7	0	ENSG00000228716	DHFR	dihydrofolate reductase	426.373	FALSE
chr21	42309385	42310477	1093	*	5.44617	3.5934	6.23121	-2.63781	0.00188262	0.118358	31.04	3.11	2.07	130.26	40.82	54.29	1	3	+	-	-	+	+	+	Distal Intergenic	21	42312053	42313686	1634	2	7033	ENST00000489676.1	3209	ENSG00000160180	TFF3	trefoil factor 3	11.0433	FALSE
chr17	81219797	81224267	4471	*	11.2559	11.5191	10.9337	0.585447	0.00188624	0.118358	2673.4	3182.56	2948.85	2466.37	1728.46	1673.08	3	3	+	+	+	+	+	+	Promoter (<=1kb)	17	81189593	81222945	33353	2	22994	ENST00000374782.7	0	ENSG00000141577	CEP131	centrosomal protein 131	656.439	FALSE
chr5	72307041	72309026	1986	*	8.9591	9.27696	8.55083	0.72613	0.00189293	0.118358	559.72	656.39	644.97	379.7	397.47	347.89	3	3	+	+	+	+	+	+	Promoter (<=1kb)	5	72238025	72307962	69938	2	23107	ENST00000519143.5	0	ENSG00000113048	MRPS27	mitochondrial ribosomal protein S27	312.366	FALSE
chr12	12812723	12815649	2927	*	10.2522	10.4988	9.95449	0.544304	0.00189335	0.118358	1451.54	1475.33	1413.96	940.74	1111.85	924.01	3	3	+	+	+	+	+	+	Promoter (<=1kb)	12	12813316	12825107	11792	1	51202	ENST00000541537.5	0	ENSG00000213782	DDX47	DEAD-box helicase 47	494.344	FALSE
chr5	100899979	100901416	1438	*	6.3388	6.93553	5.30289	1.63263	0.00190737	0.118358	106.56	112.85	147.8	20.43	38.67	59.32	3	2	+	+	+	-	+	+	Promoter (1-2kb)	5	100885311	100903214	17904	2	7903	ENST00000451528.2	1798	ENSG00000113532	ST8SIA4	ST8 alpha-N-acetyl-neuraminide alpha-2,8-sialyltransferase 4	85.1223	FALSE
chr15	38885331	38886955	1625	*	5.89604	6.58752	4.5192	2.06832	0.00190898	0.118358	66.21	44.52	177.78	10.22	35.45	23.13	3	0	+	+	+	-	-	-	Exon (ENST00000560197.5/ENST00000560197.5, exon 4 of 8)	15	38696598	38733321	36724	1	400359	ENST00000645994.1	188733	ENSG00000175779	LINC02694	long intergenic non-protein coding RNA 2694	59.1819	FALSE
chr17	83076662	83084521	7860	*	12.3673	12.6167	12.0655	0.551226	0.00191063	0.118358	6235.53	6691.25	5915.28	5221.35	3670.7	3966.52	3	3	+	+	+	+	+	+	Promoter (<=1kb)	17	83079609	83095122	15514	1	284207	ENST00000320095.12	0	ENSG00000176845	METRNL	meteorin like, glial cell differentiation regulator	799.07	FALSE
chr17	49190800	49194772	3973	*	10.4541	10.737	10.1018	0.635153	0.0019189	0.118358	1695.71	1918.44	1505.95	1388.56	970.05	938.09	3	3	+	+	+	+	+	+	Distal Intergenic	17	49202791	49208912	6122	2	2793	ENST00000503070.5	14140	ENSG00000167083	GNGT2	G protein subunit gamma transducin 2	429.575	FALSE
chr17	43398077	43401402	3326	*	10.3024	10.5972	9.93161	0.665556	0.0019215	0.118358	1706.05	1547.8	1393.29	1272.77	863.7	793.3	3	3	+	+	+	+	+	+	Promoter (<=1kb)	17	43398993	43401137	2145	1	379	ENST00000320033.5	0	ENSG00000175906	ARL4D	ADP ribosylation factor like GTPase 4D	465.739	FALSE
chr10	70815352	70818162	2811	*	10.4856	10.7251	10.1982	0.526893	0.00192284	0.118358	1577.76	1606.81	1893.55	1145.07	1153.74	1225.65	3	3	+	+	+	+	+	+	Promoter (<=1kb)	10	70815948	70881184	65237	1	8879	ENST00000373202.8	0	ENSG00000166224	SGPL1	sphingosine-1-phosphate lyase 1	602.173	FALSE
chr12	15787064	15790673	3610	*	10.7789	11.0355	10.4665	0.569046	0.00192858	0.118358	2031.95	2273.55	1991.74	1676.31	1405.12	1163.31	3	3	+	+	+	+	+	+	Promoter (<=1kb)	12	15620134	15789388	169255	2	2059	ENST00000281172.10	0	ENSG00000151491	EPS8	epidermal growth factor receptor pathway substrate 8	581.464	FALSE
chr5	69491763	69495862	4100	*	10.6122	10.8865	10.2732	0.61328	0.00193049	0.118358	1905.73	1730.01	2043.42	935.64	1441.64	1335.24	3	3	+	+	+	+	+	+	Promoter (<=1kb)	5	69492292	69558104	65813	1	100506658	ENST00000355237.6	0	ENSG00000197822	OCLN	occludin	461.721	FALSE
chr17	48099327	48102936	3610	*	10.7409	10.9822	10.4511	0.531111	0.00195726	0.119707	2048.51	2076.84	1943.16	1627.79	1268.69	1303.07	3	3	+	+	+	+	+	+	Promoter (<=1kb)	17	48070052	48101198	31147	2	10951	ENST00000393408.7	0	ENSG00000108468	CBX1	chromobox 1	560.343	FALSE
chr5	81299329	81303700	4372	*	10.722	10.9759	10.4137	0.562141	0.00196349	0.119797	1787.79	1872.89	2381.41	1304.27	1521.13	1266.87	3	3	+	+	+	+	+	+	Promoter (<=1kb)	5	81201341	81301472	100132	2	100131067	ENST00000663674.1	0	ENSG00000247572	CKMT2-AS1	CKMT2 antisense RNA 1	460.665	FALSE
chr7	4806660	4808290	1631	*	6.17485	4.52928	6.92364	-2.39437	0.00197909	0.120456	21.73	1.04	46.51	194.11	65.53	104.57	1	3	-	-	+	+	+	+	Promoter (2-3kb)	7	4799105	4804068	4964	2	55698	ENST00000472999.5	-2592	ENSG00000157927	RADIL	Rap associating with DIL domain	14.1577	FALSE
chr5	79234538	79240003	5466	*	11.414	11.6427	11.1421	0.500668	0.00198644	0.120611	2828.59	3124.58	3639.3	2242.46	2381.61	2155.7	3	3	+	+	+	+	+	+	Promoter (<=1kb)	5	79236131	79327211	91081	1	133746	ENST00000396137.5	0	ENSG00000152409	JMY	junction mediating and regulatory protein, p53 cofactor	584.978	FALSE
chr20	63322261	63323245	985	*	5.42385	3.85557	6.15746	-2.30189	0.00202193	0.12247	11.38	3.11	28.94	118.34	51.56	44.24	0	2	-	-	-	+	-	+	Promoter (1-2kb)	20	63324313	63330933	6621	1	57642	ENST00000471582.5	-1068	ENSG00000101203	COL20A1	collagen type XX alpha 1 chain	14.6962	FALSE
chr11	43556121	43558156	2036	*	5.58953	4.27123	6.26669	-1.99547	0.00203172	0.122768	7.24	23.81	26.87	105.57	42.97	82.45	1	3	-	+	-	+	+	+	Promoter (1-2kb)	11	43559656	43559753	98	1	100313777	ENST00000390142.1	-1500	ENSG00000211568	MIR670	microRNA 670	9.48396	FALSE
chr17	81292642	81296653	4012	*	11.6706	11.9287	11.356	0.572731	0.00203826	0.122868	3579.71	4350.4	3765.4	3260.68	2413.83	2188.88	3	3	+	+	+	+	+	+	Promoter (<=1kb)	17	81244811	81295307	50497	2	124565	ENST00000374759.8	0	ENSG00000157637	SLC38A10	solute carrier family 38 member 10	971.711	FALSE
chr5	132655537	132657051	1515	*	7.83161	8.26979	7.19922	1.07057	0.00204729	0.123117	249.34	369.61	306.98	180.49	140.73	119.65	3	3	+	+	+	+	+	+	Promoter (<=1kb)	5	132638048	132656154	18107	2	101927761	ENST00000458509.1	0	ENSG00000223442	TH2LCRR	T helper type 2 locus control region associated RNA	203.724	FALSE
chr5	83717044	83723608	6565	*	10.6272	10.8738	10.3295	0.5443	0.00205685	0.123396	1798.13	1668.93	2162.29	1189.34	1277.28	1393.56	3	3	+	+	+	+	+	+	Promoter (<=1kb)	5	83637805	83720855	83051	2	1404	ENST00000274341.9	0	ENSG00000145681	HAPLN1	hyaluronan and proteoglycan link protein 1	285.826	FALSE
chr10	30057888	30060443	2556	*	10.5032	10.7375	10.2233	0.514233	0.00206898	0.123828	1628.46	1884.28	1609.31	1206.37	1224.64	1155.27	3	3	+	+	+	+	+	+	Promoter (<=1kb)	10	30012803	30059586	46784	2	57608	ENST00000375377.2	0	ENSG00000165757	JCAD	junctional cadherin 5 associated	667.977	FALSE
chr17	81680326	81687522	7197	*	11.7643	12.012	11.4651	0.546932	0.00208657	0.124429	3818.71	4637.18	3934.91	3334.75	2802.71	2343.72	3	3	+	+	+	+	+	+	Promoter (<=1kb)	17	81681174	81683924	2751	2	339231	ENST00000397498.8	0	ENSG00000214087	ARL16	ADP ribosylation factor like GTPase 16	573.887	FALSE
chr12	3750789	3754424	3636	*	10.5197	10.8276	10.1277	0.699907	0.00208891	0.124429	1708.12	2020.94	1723.01	1428.57	1182.75	745.04	3	3	+	+	+	+	+	+	Promoter (<=1kb)	12	3615328	3753109	137782	2	84766	ENST00000440314.7	0	ENSG00000130038	CRACR2A	calcium release activated channel regulator 2A	499.823	FALSE
chr10	21292964	21294585	1622	*	7.00796	5.88976	7.63026	-1.7405	0.00210126	0.124868	71.39	16.57	89.92	146.43	149.32	298.62	3	3	+	+	+	+	+	+	Promoter (<=1kb)	10	20780050	21293011	512962	2	10529	ENST00000675702.1	0	ENSG00000078114	NEBL	nebulette	36.5548	FALSE
chr7	5549162	5550031	870	*	5.44472	4.19181	6.10501	-1.9132	0.00212193	0.125755	12.42	19.67	22.74	109.82	49.42	47.26	2	3	-	+	+	+	+	+	Intron (ENST00000675515.1/60, intron 1 of 5)	7	5529282	5562790	33509	2	60	ENST00000414620.1	12759	ENSG00000075624	ACTB	actin beta	21.0059	FALSE
chr14	100284681	100286955	2275	*	8.82951	9.16698	8.38819	0.778786	0.00213114	0.125755	532.82	570.46	621.19	277.54	386.73	340.85	3	3	+	+	+	+	+	+	Intron (ENST00000553954.1/ENST00000553954.1, intron 1 of 1)	14	100292608	100294199	1592	2	123096	ENST00000554291.5	7244	ENSG00000197119	SLC25A29	solute carrier family 25 member 29	252.67	FALSE
chr17	47648213	47653787	5575	*	11.0594	11.3214	10.7389	0.582527	0.00213118	0.125755	2678.58	2676.29	2322.49	2154.77	1507.17	1464.95	3	3	+	+	+	+	+	+	Promoter (<=1kb)	17	47649476	47682633	33158	1	3837	ENST00000535458.6	0	ENSG00000108424	KPNB1	karyopherin subunit beta 1	459.035	FALSE
chr17	34979487	34982710	3224	*	10.5521	10.8175	10.2266	0.590878	0.0021428	0.125844	1803.31	1943.29	1667.19	1477.95	1098.96	1017.52	3	3	+	+	+	+	+	+	Promoter (<=1kb)	17	34942559	34981078	38520	2	10693	ENST00000585073.1	0	ENSG00000132141	CCT6B	chaperonin containing TCP1 subunit 6B	559.738	FALSE
chr12	19128817	19132868	4052	*	11.2359	11.4603	10.9699	0.490418	0.00214422	0.125844	3054.14	2854.37	2544.72	2174.36	1977.69	1865.12	3	3	+	+	+	+	+	+	Promoter (<=1kb)	12	19129752	19202003	72252	1	54477	ENST00000540972.5	0	ENSG00000052126	PLEKHA5	pleckstrin homology domain containing A5	695.395	FALSE
chr19	29830990	29831763	774	*	4.38985	2.55048	5.17272	-2.62224	0.00215266	0.125844	2.07	1.04	14.47	33.2	40.82	34.19	0	3	-	-	-	+	+	+	Distal Intergenic	19	29821732	29824280	2549	1	898	ENST00000574121.1	9258	ENSG00000105173	CCNE1	cyclin E1	7.56886	FALSE
chr17	78125077	78129966	4890	*	11.1093	11.4248	10.705	0.719857	0.00215271	0.125844	2422	3344.07	2481.67	2353.14	1430.9	1223.64	3	3	+	+	+	+	+	+	Promoter (<=1kb)	17	78107397	78128755	21359	2	11322	ENST00000590602.6	0	ENSG00000141524	TMC6	transmembrane channel like 6	562.218	FALSE
chr17	75203800	75208437	4638	*	11.3443	11.6031	11.0288	0.574342	0.00216765	0.126423	2879.29	3453.81	2999.5	2597.48	1951.91	1718.32	3	3	+	+	+	+	+	+	Promoter (<=1kb)	17	75205659	75215775	10117	1	79902	ENST00000583569.5	0	ENSG00000125450	NUP85	nucleoporin 85	670.735	FALSE
chr5	94110065	94112527	2463	*	9.55961	9.85031	9.19516	0.655155	0.00218051	0.126812	789.4	924.54	1055.3	549.12	656.37	553	3	3	+	+	+	+	+	+	Promoter (<=1kb)	5	93617725	94111663	493939	2	83989	ENST00000395965.8	0	ENSG00000113391	FAM172A	family with sequence similarity 172 member A	374.779	FALSE
chr4	84581854	84584440	2587	*	10.6443	10.9416	10.2695	0.672099	0.00218441	0.126812	1841.59	2271.48	1787.09	1650.77	1098.96	953.17	3	3	+	+	+	+	+	+	Promoter (<=1kb)	4	84583127	84651334	68208	1	1040	ENST00000295887.6	0	ENSG00000163624	CDS1	CDP-diacylglycerol synthase 1	760.232	FALSE
chr10	51072860	51075908	3049	*	10.7507	10.9863	10.4689	0.517388	0.00218955	0.126817	1871.59	2100.66	2113.71	1561.38	1442.71	1247.77	3	3	+	+	+	+	+	+	Promoter (<=1kb)	10	51074304	52062862	988559	1	5592	ENST00000645324.1	0	ENSG00000185532	PRKG1	protein kinase cGMP-dependent 1	665.35	FALSE
chr17	75512571	75518686	6116	*	12.4123	12.6813	12.0813	0.60001	0.00220265	0.12728	5821.69	7425.29	6457.92	5486.12	4010.17	3504.01	3	3	+	+	+	+	+	+	Promoter (<=1kb)	17	75516060	75519047	2988	1	283989	ENST00000434205.7	0	ENSG00000182173	TSEN54	tRNA splicing endonuclease subunit 54	1073.95	FALSE
chr17	75108215	75112051	3837	*	11.1241	11.3903	10.7974	0.592935	0.00220766	0.12728	2299.91	3127.69	2625.34	2187.13	1645.75	1506.17	3	3	+	+	+	+	+	+	Promoter (<=1kb)	17	75109952	75129170	19219	1	79637	ENST00000581078.1	0	ENSG00000125449	ARMC7	armadillo repeat containing 7	699.587	FALSE
chr20	460335	463172	2838	*	10.4064	10.6395	10.1282	0.511268	0.00222676	0.128024	1500.17	1575.75	1709.57	1064.19	1160.19	1133.15	3	3	+	+	+	+	+	+	Promoter (<=1kb)	20	435480	462531	27052	2	128637	ENST00000461304.5	0	ENSG00000125875	TBC1D20	TBC1 domain family member 20	562.073	FALSE
chr1	41404222	41404874	653	*	4.24843	2.27034	5.05263	-2.78229	0.00223456	0.128024	1.03	1.04	12.4	49.38	30.08	20.11	0	3	-	-	-	+	+	+	Distal Intergenic	1	41375004	41375669	666	2	101929901	ENST00000429109.1	-28553	ENSG00000229901	FOXO6-AS1	FOXO6 antisense RNA 1	7.388	FALSE
chr17	81907851	81912177	4327	*	10.8283	11.0968	10.4981	0.598687	0.00223598	0.128024	1799.17	2505.47	2265.65	1746.12	1342.81	1249.78	3	3	+	+	+	+	+	+	Promoter (<=1kb)	17	81900958	81911399	10442	2	5833	ENST00000538936.7	0	ENSG00000185813	PCYT2	phosphate cytidylyltransferase 2, ethanolamine	506.146	FALSE
chr7	1182914	1183598	685	*	4.95652	3.71178	5.61463	-1.90285	0.00224147	0.128024	12.42	11.39	15.5	57.04	38.67	51.28	0	3	-	-	-	+	+	+	Distal Intergenic	7	1160596	1165607	5012	1	101927021	ENST00000655003.1	22318	ENSG00000229043	ZFAND2A-DT	ZFAND2A divergent transcript	19.1278	FALSE
chr17	32875562	32878062	2501	*	10.6257	10.8958	10.293	0.602819	0.0022536	0.128024	2001.95	2083.06	1631.02	1540.1	1172	1051.71	3	3	+	+	+	+	+	+	Promoter (<=1kb)	17	32492522	32877124	384603	2	4642	ENST00000318217.10	0	ENSG00000176658	MYO1D	myosin ID	761.832	FALSE
chr17	35087055	35090269	3215	*	10.6489	10.915	10.3224	0.5926	0.00225583	0.128024	1878.83	2153.46	1760.22	1552.02	1253.65	1035.62	3	3	+	+	+	+	+	+	Promoter (<=1kb)	17	35005990	35089319	83330	2	117584	ENST00000315249.11	0	ENSG00000092871	RFFL	ring finger and FYVE like domain containing E3 ubiquitin protein ligase	600.571	FALSE
chr12	7127914	7132320	4407	*	11.1119	11.3582	10.8148	0.543317	0.002257	0.128024	2716.86	2998.28	2160.22	2000.68	1709.13	1694.19	3	3	+	+	+	+	+	+	Promoter (<=1kb)	12	7115736	7128889	13154	2	83758	ENST00000619522.2	0	ENSG00000139194	RBP5	retinol binding protein 5	595.67	FALSE
chr7	73830934	73833284	2351	*	7.55474	4.6536	8.4548	-3.80119	0.0022653	0.128024	55.87	1.04	18.6	498.89	152.54	401.18	1	3	+	-	-	+	+	+	Promoter (<=1kb)	7	73830863	73832693	1831	1	1364	ENST00000340958.3	71	ENSG00000189143	CLDN4	claudin 4	10.7059	FALSE
chr17	36532839	36536907	4069	*	11.452	11.7113	11.1356	0.575725	0.0022664	0.128024	3380.04	3487.98	3191.75	2825.64	2161.39	1762.56	3	3	+	+	+	+	+	+	Promoter (<=1kb)	17	36534987	36539303	4317	1	284098	ENST00000614443.2	0	ENSG00000277161	PIGW	phosphatidylinositol glycan anchor biosynthesis class W	824.098	FALSE
chr14	94383531	94391448	7918	*	8.94119	9.39909	8.26649	1.1326	0.00229392	0.12927	1170.13	339.58	515.77	272.43	311.53	339.84	3	3	+	+	+	+	+	+	Promoter (<=1kb)	14	94376747	94388602	11856	2	5265	ENST00000393087.9	0	ENSG00000197249	SERPINA1	serpin family A member 1	85.2691	FALSE
chr14	68779551	68780913	1363	*	5.50416	4.0482	6.21388	-2.16568	0.00229875	0.12927	13.45	3.11	33.08	90.24	74.12	58.32	0	3	-	-	-	+	+	+	Distal Intergenic	14	68787660	68791243	3584	2	677	ENST00000555997.1	10330	ENSG00000185650	ZFP36L1	ZFP36 ring finger protein like 1	12.1377	FALSE
chr5	77085735	77088836	3102	*	9.87724	10.1561	9.53122	0.624895	0.00230666	0.129374	1078.05	1124.35	1220.68	670.01	900.22	649.52	3	3	+	+	+	+	+	+	Promoter (<=1kb)	5	77086688	77142164	55477	1	728723	ENST00000643365.1	0	ENSG00000250802	ZBED3-AS1	ZBED3 antisense RNA 1	367.836	FALSE
chr20	41002794	41005563	2770	*	6.98441	7.565	5.99746	1.56755	0.00231373	0.129374	90.01	333.37	144.7	55.34	71.97	64.35	3	3	+	+	+	+	+	+	Distal Intergenic	20	41028822	41124487	95666	1	7150	ENST00000361337.3	-23259	ENSG00000198900	TOP1	DNA topoisomerase I	68.3617	FALSE
chr17	44501104	44504607	3504	*	10.827	11.0728	10.5306	0.5422	0.00231836	0.129374	2189.21	2331.53	1941.1	1722.29	1436.27	1278.94	3	3	+	+	+	+	+	+	Promoter (<=1kb)	17	44395281	44503406	108126	2	23131	ENST00000591680.6	0	ENSG00000186566	GPATCH8	G-patch domain containing 8	614.711	FALSE
chr17	75031743	75037105	5363	*	11.5827	11.8462	11.2601	0.586051	0.00232325	0.129374	3196.91	4401.13	3447.05	3001.02	2279.55	2077.27	3	3	+	+	+	+	+	+	Promoter (<=1kb)	17	75032575	75049284	16710	1	23510	ENST00000579242.5	0	ENSG00000180901	KCTD2	potassium channel tetramerization domain containing 2	686.499	FALSE
chr17	44196821	44201613	4793	*	11.4794	11.7373	11.1652	0.572115	0.00232634	0.129374	3497.98	3795.47	2948.85	2845.22	2074.37	1969.69	3	3	+	+	+	+	+	+	Promoter (<=1kb)	17	44191805	44198070	6266	2	56970	ENST00000454077.6	0	ENSG00000087152	ATXN7L3	ataxin 7 like 3	712.31	FALSE
chr17	82034654	82038425	3772	*	10.7255	11.0464	10.3122	0.734184	0.00233699	0.129401	1702.95	2484.76	2157.12	1781.03	1133.33	899.88	3	3	+	+	+	+	+	+	Promoter (<=1kb)	17	82037905	82039380	1476	1	113523640	ENST00000584705.1	0	ENSG00000264569	DCXR-DT	DCXR divergent transcript	560.695	FALSE
chr4	99892667	99895346	2680	*	10.3251	10.583	10.0107	0.572251	0.00233712	0.129401	1509.48	1684.46	1407.76	1189.34	1024.83	880.78	3	3	+	+	+	+	+	+	Promoter (<=1kb)	4	99878336	99894427	16092	2	8649	ENST00000499666.7	0	ENSG00000109270	LAMTOR3	late endosomal/lysosomal adaptor, MAPK and MTOR activator 3	572.351	FALSE
chr17	44216721	44222870	6150	*	12.2218	12.4806	11.9063	0.574272	0.00234287	0.129434	5763.75	5949.96	5431.56	4914.86	3179.77	3420.56	3	3	+	+	+	+	+	+	Promoter (<=1kb)	17	44205033	44220963	15931	2	7343	ENST00000343638.9	0	ENSG00000108312	UBTF	upstream binding transcription factor	929.283	FALSE
chr5	172764686	172773083	8398	*	11.6138	11.8733	11.2973	0.575962	0.00235844	0.129769	4067.01	3707.47	3480.12	2792.44	2885.43	1872.16	3	3	+	+	+	+	+	+	Promoter (<=1kb)	5	172768096	172771195	3100	2	1843	ENST00000239223.4	0	ENSG00000120129	DUSP1	dual specificity phosphatase 1	446.718	FALSE
chr14	105488420	105492787	4368	*	10.2345	10.4818	9.93588	0.545913	0.00235925	0.129769	1477.41	1341.77	1470.81	864.12	990.46	1083.88	3	3	+	+	+	+	+	+	Promoter (<=1kb)	14	105489855	105499575	9721	1	283643	ENST00000329886.11	0	ENSG00000185347	TEDC1	tubulin epsilon and delta complex 1	327.38	FALSE
chr12	4163725	4165596	1872	*	8.94582	9.31031	8.45695	0.853361	0.00237833	0.130533	539.03	735.07	630.49	473.35	293.27	287.56	3	3	+	+	+	+	+	+	Distal Intergenic	12	4248794	4253818	5025	2	103752584	ENST00000646756.1	88222	ENSG00000255920	CCND2-AS1	CCND2 antisense RNA 1	339.137	FALSE
chr14	99268653	99275425	6773	*	10.8277	11.1029	10.4874	0.615552	0.00240523	0.131463	1923.32	1884.28	2790.71	1205.52	1621.04	1480.03	3	3	+	+	+	+	+	+	Promoter (<=1kb)	14	99169287	99271485	102199	2	64919	ENST00000345514.2	0	ENSG00000127152	BCL11B	BAF chromatin remodeling complex subunit BCL11B	324.736	FALSE
chr16	85302780	85304130	1351	*	7.1995	5.91549	7.86794	-1.95245	0.00240879	0.131463	106.56	55.91	18.6	455.47	172.95	72.39	2	3	+	+	-	+	+	+	Promoter (2-3kb)	16	85306226	85306325	100	2	100847022	ENST00000583199.1	2195	ENSG00000266307	MIR5093	microRNA 5093	44.6769	FALSE
chr6	6319265	6321071	1807	*	5.16783	3.04783	5.99154	-2.94371	0.00241097	0.131463	1.03	1.04	22.74	56.19	15.04	119.65	0	2	-	-	-	+	-	+	Promoter (<=1kb)	6	6144084	6320662	176579	2	2162	ENST00000264870.8	0	ENSG00000124491	F13A1	coagulation factor XIII A chain	4.57647	FALSE
chr3	143895252	143895965	714	*	4.175	2.27034	4.96821	-2.69787	0.00241934	0.131634	1.03	1.04	12.4	30.65	30.08	33.18	0	3	-	-	-	+	+	+	Distal Intergenic	3	143693210	143848485	155276	2	285195	ENST00000474727.2	-46767	ENSG00000181804	SLC9A9	solute carrier family 9 member A9	6.75681	FALSE
chr19	29467858	29468568	711	*	4.29885	2.55114	5.06627	-2.51513	0.00242643	0.131735	10.35	1.04	6.2	51.08	18.26	31.17	0	2	-	-	-	+	-	+	Intron (ENST00000582581.5/284395, intron 1 of 9)	19	29412231	29525734	113504	2	284395	ENST00000577849.1	57166	ENSG00000264515	VSTM2B-DT	VSTM2B divergent transcript	8.24327	FALSE
chr11	134905907	134907066	1160	*	4.51214	2.464	5.32625	-2.86225	0.00244755	0.132502	13.45	1.04	2.07	82.58	24.71	13.07	1	1	+	-	-	+	-	-	Distal Intergenic	11	134985683	134986799	1117	1	100507548	ENST00000624288.1	-78617		LOC100507548	uncharacterized LOC100507548	4.75641	FALSE
chr12	6333996	6342803	8808	*	12.1646	12.3748	11.9186	0.456194	0.00245177	0.132502	5705.82	4875.3	5351.97	3923.89	3958.6	3731.24	3	3	+	+	+	+	+	+	Promoter (<=1kb)	12	6328757	6342114	13358	2	7132	ENST00000534885.5	0	ENSG00000067182	TNFRSF1A	TNF receptor superfamily member 1A	602.978	FALSE
chr11	66277941	66279226	1286	*	5.95289	2.04799	6.90391	-4.85592	0.00245637	0.132502	1.03	1.04	10.34	3.41	155.77	200.09	0	2	-	-	-	-	+	+	Promoter (<=1kb)	11	66278175	66284206	6032	1	254263	ENST00000311445.7	0	ENSG00000174871	CNIH2	cornichon family AMPA receptor auxiliary protein 2	3.21563	FALSE
chr3	185281456	185284653	3198	*	10.3923	10.6634	10.0581	0.605317	0.00246628	0.132751	1622.25	1816.98	1426.37	882	1298.77	1017.52	3	3	+	+	+	+	+	+	Promoter (<=1kb)	3	185248433	185281990	33558	2	1962	ENST00000465178.1	0	ENSG00000113790	EHHADH	enoyl-CoA hydratase and 3-hydroxyacyl CoA dehydrogenase	507.15	FALSE
chr3	188152067	188156103	4037	*	11.0119	11.2591	10.7136	0.545511	0.00249607	0.134036	2474.76	2628.67	2249.11	1346.84	1911.09	1779.66	3	3	+	+	+	+	+	+	Promoter (<=1kb)	3	188151206	188154057	2852	2	339929	ENST00000605573.1	0	ENSG00000270959	LPP-AS2	LPP antisense RNA 2	607.096	FALSE
chr3	81759457	81762963	3507	*	9.79793	10.1443	9.34125	0.803029	0.00250571	0.134036	1005.63	1119.18	1270.29	946.7	545.72	453.46	3	3	+	+	+	+	+	+	Promoter (<=1kb)	3	81489703	81761645	271943	2	2632	ENST00000429644.7	0	ENSG00000114480	GBE1	1,4-alpha-glucan branching enzyme 1	322.697	FALSE
chr11	69840275	69841325	1051	*	4.42763	2.36986	5.24305	-2.87319	0.00250613	0.134036	1.03	1.04	13.44	72.36	16.11	25.14	0	2	-	-	-	+	-	+	Distal Intergenic	11	69809968	69819416	9449	2	2248	ENST00000334134.4	-20859	ENSG00000186895	FGF3	fibroblast growth factor 3	4.91807	FALSE
chr16	136648	139859	3212	*	9.75769	10.057	9.37958	0.677418	0.00252995	0.134952	1153.58	1141.95	900.26	831.77	599.43	567.08	3	3	+	+	+	+	+	+	Promoter (<=1kb)	16	85386	138349	52964	2	8131	ENST00000622194.4	0	ENSG00000103148	NPRL3	NPR3 like, GATOR1 complex subunit	331.652	FALSE
chr10	71962744	71967929	5186	*	11.6719	11.9127	11.3827	0.530027	0.00253401	0.134952	3840.43	3583.23	4142.66	3037.63	2834.94	2137.6	3	3	+	+	+	+	+	+	Promoter (<=1kb)	10	71964395	72013558	49164	1	9469	ENST00000373115.5	0	ENSG00000122863	CHST3	carbohydrate sulfotransferase 3	743.433	FALSE
chr4	74036997	74040287	3291	*	9.61884	9.93812	9.2082	0.72992	0.00254327	0.135125	787.33	1009.43	1146.26	733.87	580.09	460.5	3	3	+	+	+	+	+	+	Promoter (<=1kb)	4	74036589	74038689	2101	2	2921	ENST00000296026.4	0	ENSG00000163734	CXCL3	C-X-C motif chemokine ligand 3	298.088	FALSE
chr7	1813682	1815345	1664	*	4.52859	2.63285	5.32042	-2.68757	0.00254801	0.135125	1.03	1.04	16.54	38.31	33.3	48.26	0	2	-	-	-	+	-	+	Promoter (1-2kb)	7	1815795	1817085	1291	2	8379	ENST00000468372.5	1740	ENSG00000002822	MAD1L1	mitotic arrest deficient 1 like 1	3.72746	FALSE
chr16	968906	971827	2922	*	9.83024	10.1374	9.43942	0.698019	0.00255485	0.135143	1151.51	1332.45	895.1	859.01	647.77	576.13	3	3	+	+	+	+	+	+	Promoter (<=1kb)	16	853634	970984	117351	2	64788	ENST00000262301.16	0	ENSG00000103227	LMF1	lipase maturation factor 1	385.473	FALSE
chr2	40282409	40282904	496	*	3.6189	1.63399	4.42409	-2.7901	0.00256364	0.135143	7.24	1.04	1.03	27.24	15.04	22.12	0	2	-	-	-	+	-	+	Intron (ENST00000406785.6/6546, intron 2 of 7)	2	40251423	40254546	3124	1	100128590	ENST00000417875.1	30986	ENSG00000227028	SLC8A1-AS1	SLC8A1 antisense RNA 1	6.25747	FALSE
chr17	38427098	38431449	4352	*	11.193	11.453	10.8755	0.577582	0.00256447	0.135143	3023.1	2788.11	2599.5	2401.67	1643.6	1590.63	3	3	+	+	+	+	+	+	Promoter (<=1kb)	17	38428464	38512385	83922	1	57636	ENST00000622683.5	0	ENSG00000275832	ARHGAP23	Rho GTPase activating protein 23	644.202	FALSE
chr9	72229298	72229789	492	*	3.49676	4.3222	1.36344	2.95876	0.00257788	0.135467	4.14	35.2	20.67	2.55	2.15	3.02	2	0	-	+	+	-	-	-	Promoter (1-2kb)	9	72227997	72252224	24228	1	9615	ENST00000436438.1	1301	ENSG00000119125	GDA	guanine deaminase	40.6579	FALSE
chr17	47186964	47190250	3287	*	10.4086	10.6594	10.1049	0.554544	0.00258165	0.135467	1670.88	1745.54	1435.67	1272.77	1018.39	1012.49	3	3	+	+	+	+	+	+	Promoter (<=1kb)	17	47117703	47189295	71593	2	996	ENST00000066544.8	0	ENSG00000004897	CDC27	cell division cycle 27	492.048	FALSE
chr4	55553240	55554140	901	*	5.0867	3.37071	5.8485	-2.47779	0.0025868	0.135467	22.76	1.04	7.24	97.05	37.6	38.21	0	3	-	-	-	+	+	+	Distal Intergenic	4	55427903	55546909	119007	2	9575	ENST00000513440.6	-6331	ENSG00000134852	CLOCK	clock circadian regulator	11.4805	FALSE
chr10	79442593	79447199	4607	*	11.2272	11.4614	10.9475	0.513901	0.00260592	0.136142	2572.01	2675.26	3212.42	2230.54	1773.58	1920.42	3	3	+	+	+	+	+	+	Promoter (<=1kb)	10	79382325	79445624	63300	2	219654	ENST00000372336.4	0	ENSG00000165424	ZCCHC24	zinc finger CCHC-type containing 24	612.09	FALSE
chr3	1234902	1235983	1082	*	4.13643	1.92249	4.97191	-3.04942	0.00261051	0.136142	1.03	1.04	9.3	5.11	55.86	33.18	0	2	-	-	-	-	+	+	Intron (ENST00000397479.6/27255, intron 3 of 21)	3	1093024	1404217	311194	1	27255	ENST00000446702.7	141878	ENSG00000134115	CNTN6	contactin 6	3.50348	FALSE
chr6	138571603	138572693	1091	*	4.44495	5.13633	3.06854	2.06779	0.0026246	0.136593	38.28	30.02	37.21	7.66	6.45	11.06	3	0	+	+	+	-	-	-	Promoter (<=1kb)	6	138422043	138572540	150498	2	57224	ENST00000427025.6	0	ENSG00000135540	NHSL1	NHS like 1	32.2377	FALSE
chr19	3604140	3608695	4556	*	10.0211	10.362	9.57406	0.787898	0.0026345	0.136674	1407.06	1482.57	1058.4	1097.39	656.37	532.89	3	3	+	+	+	+	+	+	Promoter (<=1kb)	19	3607247	3613930	6684	1	404665	ENST00000592274.1	0	ENSG00000226800	CACTIN-AS1	CACTIN antisense RNA 1	288.852	FALSE
chr14	105417930	105422955	5026	*	10.7152	10.949	10.4359	0.513095	0.00263728	0.136674	1944.01	1899.81	2086.83	1193.6	1539.4	1422.72	3	3	+	+	+	+	+	+	Promoter (<=1kb)	14	105416884	105419739	2856	2	100507437	ENST00000551271.5	0	ENSG00000251602	LOC100507437	uncharacterized LOC100507437	393.331	FALSE
chr20	2100875	2105189	4315	*	11.3395	11.5504	11.0925	0.457957	0.00264802	0.136674	2774.8	3016.91	3206.22	2070.49	2274.18	2205.97	3	3	+	+	+	+	+	+	Promoter (<=1kb)	20	2101827	2148555	46729	1	140901	ENST00000381482.8	0	ENSG00000125834	STK35	serine/threonine kinase 35	695.089	FALSE
chr17	75902447	75906573	4127	*	10.8876	11.1315	10.5939	0.53762	0.00266246	0.136674	2076.44	2327.39	2326.63	1853.4	1447.01	1336.25	3	3	+	+	+	+	+	+	Promoter (<=1kb)	17	75898644	75904884	6241	2	64978	ENST00000309352.4	0	ENSG00000204316	MRPL38	mitochondrial ribosomal protein L38	543.612	FALSE
chr2	54483133	54483943	811	*	3.95376	2.04799	4.74714	-2.69915	0.00266814	0.136674	1.03	1.04	10.34	24.69	24.71	31.17	0	3	-	-	-	+	+	+	Intron (ENST00000615901.4/6711, intron 1 of 37)	2	54457261	54629204	171944	1	6711	ENST00000389980.7	25872	ENSG00000115306	SPTBN1	spectrin beta, non-erythrocytic 1	5.09901	FALSE
chr3	185252997	185254994	1998	*	9.17918	9.4802	8.79834	0.681858	0.00266934	0.136674	726.29	805.48	610.86	432.49	474.82	428.32	3	3	+	+	+	+	+	+	Promoter (<=1kb)	3	185253210	185253272	63	2	100847054	ENST00000581890.1	0	ENSG00000264614	MIR5588	microRNA 5588	357.461	FALSE
chr17	75894957	75898122	3166	*	10.7407	11.02	10.3939	0.626081	0.00267012	0.136674	1893.32	2233.18	2103.37	1746.98	1274.06	1015.51	3	3	+	+	+	+	+	+	Promoter (<=1kb)	17	75888963	75896951	7989	2	201292	ENST00000269383.8	0	ENSG00000141569	TRIM65	tripartite motif containing 65	655.913	FALSE
chr7	922648	923862	1215	*	5.58128	3.55029	6.39301	-2.84272	0.00267317	0.136674	1.03	1.04	33.08	161.76	45.12	45.25	1	2	-	-	+	+	+	-	Promoter (<=1kb)	7	904247	923338	19092	2	11033	ENST00000488527.5	0	ENSG00000105963	ADAP1	ArfGAP with dual PH domains 1	9.64199	FALSE
chr10	67849082	67850986	1905	*	9.6012	9.87279	9.26635	0.606447	0.00267508	0.136674	901.14	907.97	1003.62	643.62	663.89	539.93	3	3	+	+	+	+	+	+	Exon (ENST00000610279.1/ENST00000610279.1, exon 1 of 1)	10	67796669	67838188	41520	2	56521	ENST00000225171.7	-10894	ENSG00000108176	DNAJC12	DnaJ heat shock protein family (Hsp40) member C12	492.167	FALSE
chr3	11195824	11196590	767	*	4.36054	2.7115	5.10999	-2.39848	0.00268516	0.136754	10.35	1.04	8.27	48.53	27.93	27.15	0	2	-	-	-	+	-	+	Intron (ENST00000438284.2/3269, intron 1 of 1)	3	11226031	11259075	33045	1	3269	ENST00000413416.1	-29441	ENSG00000196639	HRH1	histamine receptor H1	8.53981	FALSE
chr2	241313745	241318703	4959	*	11.2311	11.5102	10.8846	0.625574	0.0027064	0.136754	2822.39	2877.14	3051.18	2583	1540.47	1548.4	3	3	+	+	+	+	+	+	Promoter (<=1kb)	2	241227264	241315672	88409	2	3069	ENST00000310931.9	0	ENSG00000115677	HDLBP	high density lipoprotein binding protein	588.204	FALSE
chr14	102506921	102510993	4073	*	9.47841	9.77051	9.11175	0.65875	0.00272596	0.136754	766.64	823.08	1030.5	490.38	565.05	604.28	3	3	+	+	+	+	+	+	Promoter (<=1kb)	14	102501767	102509776	8010	2	122416	ENST00000286918.9	0	ENSG00000156381	ANKRD9	ankyrin repeat domain 9	214.437	FALSE
chr4	38662249	38668399	6151	*	11.7226	11.9299	11.4804	0.449452	0.002729	0.136754	3623.17	3814.1	4267.73	2855.44	2878.98	2837.39	3	3	+	+	+	+	+	+	Promoter (<=1kb)	4	38664197	38690751	26555	1	51274	ENST00000514033.1	0	ENSG00000109787	KLF3	Kruppel like factor 3	634.314	FALSE
chr5	40796162	40800531	4370	*	11.0808	11.3027	10.8184	0.484319	0.00273219	0.136754	2373.37	2335.67	2869.27	1753.79	1783.25	1880.2	3	3	+	+	+	+	+	+	Promoter (<=1kb)	5	40759379	40798198	38820	2	5562	ENST00000397128.6	0	ENSG00000132356	PRKAA1	protein kinase AMP-activated catalytic subunit alpha 1	578.056	FALSE
chr22	32800822	32805300	4479	*	10.8464	11.2063	10.3658	0.840498	0.0027335	0.136754	2279.22	1217.53	3591.75	1471.99	1289.1	1197.5	3	3	+	+	+	+	+	+	Promoter (<=1kb)	22	32801705	32863041	61337	1	7078	ENST00000266085.7	0	ENSG00000100234	TIMP3	TIMP metallopeptidase inhibitor 3	527.536	FALSE
chr17	79791167	79802290	11124	*	12.2128	12.5	11.8538	0.646246	0.00273759	0.136754	5073.68	6631.2	5673.42	5060.44	3147.55	2895.71	3	3	+	+	+	+	+	+	Promoter (<=1kb)	17	79792132	79797077	4946	2	57332	ENST00000269385.9	0	ENSG00000141570	CBX8	chromobox 8	520.745	FALSE
chr5	180134021	180139615	5595	*	10.8409	11.1208	10.4933	0.627435	0.00274605	0.136754	2078.51	2056.14	2545.75	1174.87	1906.79	1242.74	3	3	+	+	+	+	+	+	Promoter (<=1kb)	5	180100804	180138349	37546	2	255426	ENST00000393371.6	0	ENSG00000146090	RASGEF1C	RasGEF domain family member 1C	397.998	FALSE
chr6	125918732	125921112	2381	*	6.57817	7.19867	5.466	1.73267	0.00275314	0.136754	52.76	198.78	189.15	64.7	39.75	28.15	3	1	+	+	+	+	-	-	Promoter (<=1kb)	6	125919224	125931111	11888	1	135112	ENST00000438495.6	0	ENSG00000111912	NCOA7	nuclear receptor coactivator 7	61.6959	FALSE
chr17	80144434	80149623	5190	*	12.1227	12.3623	11.8351	0.527184	0.00275524	0.136754	4871.93	5678.71	5245.51	4364.89	3554.69	3041.5	3	3	+	+	+	+	+	+	Promoter (<=1kb)	17	80134369	80147128	12760	2	9775	ENST00000649764.2	0	ENSG00000141543	EIF4A3	eukaryotic translation initiation factor 4A3	1014.52	FALSE
chr19	13850177	13856913	6737	*	8.87314	9.26562	8.33226	0.933351	0.00275598	0.136754	797.68	455.54	593.29	403.54	350.2	213.16	3	3	+	+	+	+	+	+	Distal Intergenic	19	13862063	13880755	18693	1	342977	ENST00000591727.1	-5150	ENSG00000187556	NANOS3	nanos C2HC-type zinc finger 3	91.3612	FALSE
chr5	90407240	90411607	4368	*	10.2848	10.5276	9.99268	0.534964	0.00275676	0.136754	1367.74	1421.49	1639.29	951.81	1118.29	986.35	3	3	+	+	+	+	+	+	Promoter (<=1kb)	5	90392257	90409756	17500	2	1070	ENST00000283122.8	0	ENSG00000153140	CETN3	centrin 3	337.951	FALSE
chr18	79949222	79953059	3838	*	11.3772	11.0267	11.659	-0.632306	0.00276957	0.136754	1694.67	1692.74	2871.34	3470.97	2991.78	3238.57	3	3	+	+	+	+	+	+	Promoter (<=1kb)	18	79902420	79951638	49219	2	80148	ENST00000357575.8	0	ENSG00000122490	SLC66A2	solute carrier family 66 member 2	543.577	FALSE
chr17	78838385	78842150	3766	*	12.063	12.3248	11.7431	0.581689	0.00277027	0.136754	4697.08	5909.58	4783.49	4232.93	3386.03	2664.46	3	3	+	+	+	+	+	+	Promoter (<=1kb)	17	78787467	78840780	53314	2	57602	ENST00000589225.5	0	ENSG00000055483	USP36	ubiquitin specific peptidase 36	1362.2	FALSE
chr5	181044672	181045594	923	*	4.063	2.04799	4.87248	-2.82449	0.0027736	0.136754	1.03	1.04	10.34	11.07	37.6	39.21	0	2	-	-	-	-	+	+	Promoter (1-2kb)	5	181043403	181043484	82	2	102465882	ENST00000620165.1	-1188	ENSG00000277912	MIR8089	microRNA 8089	4.48028	FALSE
chr17	40817130	40820648	3519	*	9.99601	10.2698	9.65777	0.612057	0.00277446	0.136754	1296.35	1360.41	1047.03	926.27	814.28	682.7	3	3	+	+	+	+	+	+	Promoter (<=1kb)	17	40819106	40835085	15980	1	147184	ENST00000436612.5	0	ENSG00000167920	KRT10-AS1	KRT10 antisense RNA 1	350.838	FALSE
chr17	55419879	55422748	2870	*	11.0735	11.2955	10.8109	0.484669	0.00277925	0.136754	2519.25	2708.39	2313.19	1992.17	1719.87	1677.1	3	3	+	+	+	+	+	+	Promoter (<=1kb)	17	55392622	55421835	29214	2	23531	ENST00000262065.8	0	ENSG00000108960	MMD	monocyte to macrophage differentiation associated	875.822	FALSE
chr12	2811843	2814297	2455	*	10.1486	10.3999	9.8442	0.555669	0.00278167	0.136754	1340.84	1341.77	1370.55	1008.85	976.49	772.19	3	3	+	+	+	+	+	+	Promoter (<=1kb)	12	2742626	2812902	70277	2	283440	ENST00000540093.2	0	ENSG00000256150	ITFG2-AS1	ITFG2 antisense RNA 1	550.327	FALSE
chr7	4834798	4836216	1419	*	4.79829	2.92232	5.58702	-2.6647	0.0027822	0.136754	1.03	1.04	20.67	53.64	48.34	42.23	0	2	-	-	-	+	+	-	Promoter (2-3kb)	7	4815278	4832219	16942	2	55698	ENST00000484211.1	-2579	ENSG00000157927	RADIL	Rap associating with DIL domain	5.34223	FALSE
chr17	79073810	79077003	3194	*	10.7333	11.0025	10.4022	0.600276	0.0027935	0.136754	1910.91	2331.53	1912.16	1715.48	1233.24	1111.03	3	3	+	+	+	+	+	+	Promoter (<=1kb)	17	79074824	79082530	7707	1	64772	ENST00000311595.14	0	ENSG00000167280	ENGASE	endo-beta-N-acetylglucosaminidase	642.308	FALSE
chr12	52244019	52245673	1655	*	5.15933	3.89006	5.82394	-1.93388	0.00279697	0.136754	11.38	13.46	19.64	36.61	88.09	45.25	1	3	-	+	-	+	+	+	Promoter (<=1kb)	12	52244378	52248855	4478	1	3855	ENST00000552322.5	0	ENSG00000135480	KRT7	keratin 7	8.95832	FALSE
chr6	33116602	33117794	1193	*	4.93143	3.27065	5.68309	-2.41244	0.00281011	0.136754	10.35	1.04	17.57	85.99	27.93	40.22	0	2	-	-	-	+	-	+	Exon (ENST00000435074.5/3116, exon 2 of 3)	6	33112516	33129084	16569	1	3116	ENST00000470997.1	4086	ENSG00000224557	HLA-DPB2	major histocompatibility complex, class II, DP beta 2 (pseudogene)	8.08954	FALSE
chr16	805225	810886	5662	*	10.536	10.8283	10.1692	0.659084	0.00281345	0.136754	1888.14	2128.61	1437.73	1481.35	1038.8	934.07	3	3	+	+	+	+	+	+	Distal Intergenic	16	798041	800734	2694	2	51764	ENST00000248150.5	-4491	ENSG00000127588	GNG13	G protein subunit gamma 13	321.117	FALSE
chr17	50094314	50097478	3165	*	10.0334	10.3103	9.69042	0.619873	0.00281697	0.136754	1426.71	1250.66	1131.79	953.52	658.51	866.7	3	3	+	+	+	+	+	+	Promoter (<=1kb)	17	50094737	50111058	16322	1	5164	ENST00000007708.7	0	ENSG00000005882	PDK2	pyruvate dehydrogenase kinase 2	401.176	FALSE
chr5	98926207	98931001	4795	*	11.1107	11.3299	10.8522	0.47764	0.00281924	0.136754	2531.66	2479.58	2711.13	1635.45	1902.49	2007.89	3	3	+	+	+	+	+	+	Promoter (<=1kb)	5	98853985	98929007	75023	2	1105	ENST00000614616.5	0	ENSG00000153922	CHD1	chromodomain helicase DNA binding protein 1	536.835	FALSE
chr16	679416	685702	6287	*	11.2894	11.5611	10.9543	0.606741	0.00281985	0.136754	2943.44	3323.36	2797.95	2549.8	1936.87	1465.95	3	3	+	+	+	+	+	+	Promoter (<=1kb)	16	680224	682746	2523	1	10273	ENST00000565677.5	0	ENSG00000103266	STUB1	STIP1 homology and U-box containing protein 1	480.608	FALSE
chr7	1716300	1717086	787	*	5.0363	3.10672	5.83331	-2.72659	0.00282798	0.136754	1.03	1.04	23.77	76.62	30.08	64.35	0	2	-	-	-	+	-	+	Intron (ENST00000424383.4/392617, intron 2 of 2)	7	1709162	1747954	38793	1	392617	ENST00000561626.3	7138	ENSG00000225968	ELFN1	extracellular leucine rich repeat and fibronectin type III domain containing 1	10.9456	FALSE
chr2	241270080	241274561	4482	*	10.6243	10.9131	10.2628	0.650279	0.0028367	0.136754	1803.31	1873.92	2107.51	1673.76	1006.57	1005.46	3	3	+	+	+	+	+	+	Promoter (<=1kb)	2	241227264	241272886	45623	2	3069	ENST00000391975.5	0	ENSG00000115677	HDLBP	high density lipoprotein binding protein	430.22	FALSE
chr17	45146338	45152265	5928	*	11.6549	11.8819	11.3855	0.496427	0.00283721	0.136754	4299.8	3746.81	3275.47	2897.15	2446.06	2682.55	3	3	+	+	+	+	+	+	Promoter (<=1kb)	17	45148475	45152099	3625	1	10614	ENST00000332499.4	0	ENSG00000186834	HEXIM1	HEXIM P-TEFb complex subunit 1	636.644	FALSE
chr6	31927761	31928312	552	*	3.7515	1.78574	4.55389	-2.76815	0.00283987	0.136754	1.03	4.14	5.17	7.66	38.67	24.13	0	2	-	-	-	-	+	+	Promoter (<=1kb)	6	31927763	31945624	17862	1	717	ENST00000383177.7	0	ENSG00000166278	C2	complement C2	6.24629	FALSE
chr17	76451030	76453879	2850	*	11.2556	11.5022	10.9579	0.544357	0.00284674	0.136823	2599.95	3161.86	2940.59	2404.22	1910.01	1652.97	3	3	+	+	+	+	+	+	Promoter (<=1kb)	17	76453351	76470117	16767	1	15	ENST00000250615.7	0	ENSG00000129673	AANAT	aralkylamine N-acetyltransferase	1017.82	FALSE
chr17	75874753	75879569	4817	*	11.6754	12.0241	11.2147	0.809375	0.00288754	0.138286	3555.92	5271.83	3667.21	3615.7	2138.83	1375.46	3	3	+	+	+	+	+	+	Promoter (<=1kb)	17	75874164	75878196	4033	2	91107	ENST00000587339.2	0	ENSG00000132481	TRIM47	tripartite motif containing 47	864.643	FALSE
chr17	43124090	43127749	3660	*	10.0991	10.3799	9.74998	0.629924	0.00288817	0.138286	1325.32	1413.21	1258.92	1093.14	800.31	689.74	3	3	+	+	+	+	+	+	Promoter (<=1kb)	17	43125551	43153649	28099	1	10230	ENST00000657841.1	0	ENSG00000198496	NBR2	neighbor of BRCA1 lncRNA 2	364.067	FALSE
chr3	89107229	89108317	1089	*	5.18499	5.96438	3.36686	2.59753	0.00290302	0.138733	95.18	86.97	5.17	4.26	8.59	18.1	2	0	+	+	-	-	-	-	Promoter (<=1kb)	3	89107621	89482134	374514	1	2042	ENST00000336596.7	0	ENSG00000044524	EPHA3	EPH receptor A3	57.3363	FALSE
chr17	40442646	40445667	3022	*	7.3847	8.26068	4.78299	3.47769	0.00291865	0.138938	393.15	512.48	14.47	23.84	22.56	36.2	2	0	+	+	-	-	-	-	Promoter (<=1kb)	17	40443450	40457725	14276	1	3487	ENST00000269593.5	0	ENSG00000141753	IGFBP4	insulin like growth factor binding protein 4	101.489	FALSE
chr17	56591780	56599445	7666	*	12.0682	12.3136	11.7724	0.54125	0.0029249	0.138938	5430.61	5160.02	4681.17	4338.49	3210.93	2944.98	3	3	+	+	+	+	+	+	Promoter (<=1kb)	17	56593699	56595611	1913	1	9241	ENST00000332822.6	0	ENSG00000183691	NOG	noggin	664.049	FALSE
chr5	157742876	157745840	2965	*	10.3298	10.5636	10.0505	0.513099	0.00292653	0.138938	1351.19	1560.22	1628.95	1039.5	1089.29	1052.71	3	3	+	+	+	+	+	+	Promoter (<=1kb)	5	157743712	157760709	16998	1	134353	ENST00000286307.6	0	ENSG00000155858	LSM11	LSM11, U7 small nuclear RNA associated	510.439	FALSE
chr3	195906461	195911342	4882	*	11.1554	11.3713	10.9014	0.469854	0.00292943	0.138938	2574.08	2862.65	2510.61	1746.12	1939.02	2053.14	3	3	+	+	+	+	+	+	Promoter (<=1kb)	3	195908076	195911257	3182	1	100128262	ENST00000458180.1	0		TNK2-AS1	TNK2 antisense RNA 1	542.629	FALSE
chr17	25920096	25920343	248	*	3.60169	1.63306	4.40451	-2.77145	0.00294372	0.139353	1.03	1.04	7.24	13.62	25.78	24.13	0	2	-	-	-	-	+	+	Distal Intergenic	17	27293910	27293996	87	2	100616277	ENST00000584932.1	1373653	ENSG00000263583	MIR4522	microRNA 4522	12.5069	FALSE
chr17	82211205	82214688	3484	*	11.2874	11.5427	10.9769	0.565804	0.00295883	0.139805	2717.89	3451.74	2780.38	2502.13	1728.46	1815.85	3	3	+	+	+	+	+	+	Promoter (<=1kb)	17	82101470	82212813	111344	2	284001	ENST00000389641.9	0	ENSG00000176155	CCDC57	coiled-coil domain containing 57	856.297	FALSE
chr17	75259542	75263849	4308	*	11.9589	12.2098	11.655	0.554791	0.00296612	0.139886	4341.18	5366.04	4504.42	3883.02	3237.78	2553.86	3	3	+	+	+	+	+	+	Promoter (<=1kb)	17	75236599	75261600	25002	2	23163	ENST00000538886.5	0	ENSG00000125447	GGA3	golgi associated, gamma adaptin ear containing, ARF binding protein 3	1099.63	FALSE
chr16	20348249	20349432	1184	*	5.90941	4.69287	6.55989	-1.86702	0.00300176	0.140917	27.93	26.92	22.74	181.34	49.42	52.28	2	3	+	+	-	+	+	+	Promoter (1-2kb)	16	20348980	20351171	2192	2	7369	ENST00000574195.5	1739	ENSG00000169344	UMOD	uromodulin	21.8445	FALSE
chr2	241147633	241152188	4556	*	11.3312	11.6156	10.9765	0.639104	0.00300438	0.140917	2937.23	3191.88	3284.77	2795.84	1731.69	1517.23	3	3	+	+	+	+	+	+	Promoter (<=1kb)	2	241106099	241149472	43374	2	23178	ENST00000234040.9	0	ENSG00000115687	PASK	PAS domain containing serine/threonine kinase	688.753	FALSE
chr3	196630994	196634140	3147	*	10.0863	10.3471	9.76776	0.579339	0.00300479	0.140917	1334.63	1448.41	1124.55	778.99	993.68	842.57	3	3	+	+	+	+	+	+	Promoter (<=1kb)	3	196631498	196632587	1090	2	101929769	ENST00000441644.1	0	ENSG00000232065	LINC01063	long intergenic non-protein coding RNA 1063	413.896	FALSE
chr4	86933403	86938185	4783	*	11.2491	11.4953	10.9521	0.543145	0.00301228	0.141005	2761.35	3291.27	2607.77	2342.92	1961.58	1638.89	3	3	+	+	+	+	+	+	Promoter (<=1kb)	4	86924630	86936202	11573	2	100506746	ENST00000508280.6	0		AFF1-AS1	AFF1 antisense RNA 1	603.553	FALSE
chr9	133275183	133276169	987	*	5.86994	4.29599	6.6047	-2.30871	0.00301902	0.141058	14.48	1.04	43.41	80.03	75.2	136.74	1	3	-	-	+	+	+	+	Promoter (<=1kb)	9	133250401	133275219	24819	2	28	ENST00000453660.4	0	ENSG00000175164	ABO	ABO, alpha 1-3-N-acetylgalactosaminyltransferase and alpha 1-3-galactosyltransferase	19.9023	FALSE
chr4	98926599	98930975	4377	*	11.0196	11.2507	10.7443	0.506402	0.00303508	0.141545	2547.18	2527.21	2235.67	1994.72	1527.58	1623.81	3	3	+	+	+	+	+	+	Promoter (<=1kb)	4	98871684	98930637	58954	2	1977	ENST00000450253.6	0	ENSG00000151247	EIF4E	eukaryotic translation initiation factor 4E	556.703	FALSE
chr10	68330198	68337947	7750	*	11.7989	12.0108	11.5505	0.460331	0.00304477	0.141709	3807.33	3910.39	4662.56	3046.99	3029.38	2921.85	3	3	+	+	+	+	+	+	Promoter (<=1kb)	10	68331174	68342273	11100	1	3189	ENST00000469172.5	0	ENSG00000096746	HNRNPH3	heterogeneous nuclear ribonucleoprotein H3	532.485	FALSE
chr17	35240226	35246551	6326	*	11.1986	11.455	10.8866	0.568453	0.00305594	0.141709	2802.73	3012.77	2606.73	2389.75	1787.55	1502.15	3	3	+	+	+	+	+	+	Promoter (<=1kb)	17	35243071	35266360	23290	1	162394	ENST00000542451.1	0	ENSG00000166750	SLFN5	schlafen family member 5	443.789	FALSE
chr17	77087867	77091082	3216	*	10.6457	10.9147	10.3147	0.600002	0.00305675	0.141709	1686.4	2125.5	1979.34	1569.04	1264.39	987.36	3	3	+	+	+	+	+	+	Promoter (<=1kb)	17	77089417	77089497	81	1	102466864	ENST00000630554.1	0	ENSG00000284250	MIR6516	microRNA 6516	600.253	FALSE
chr10	76632139	76632868	730	*	3.83803	2.04899	4.61256	-2.56357	0.00306444	0.141709	1.03	6.21	5.17	38.31	13.97	21.11	0	2	-	-	-	+	-	+	Distal Intergenic	10	76556387	76557357	971	1	83938	ENST00000493690.1	75752	ENSG00000148655	LRMDA	leucine rich melanocyte differentiation associated	5.66872	FALSE
chr17	76264099	76269721	5623	*	11.9021	12.1384	11.6192	0.519231	0.00306679	0.141709	4622.59	4708.62	4194.34	3810.66	2970.3	2656.41	3	3	+	+	+	+	+	+	Promoter (<=1kb)	17	76265348	76271298	5951	1	283991	ENST00000327490.8	0	ENSG00000185262	UBALD2	UBA like domain containing 2	801.799	FALSE
chr10	73411797	73415333	3537	*	10.9105	11.1235	10.6605	0.463013	0.00307456	0.14175	2092.99	2181.41	2418.62	1664.39	1599.55	1591.64	3	3	+	+	+	+	+	+	Promoter (<=1kb)	10	73375101	73414058	38958	2	310	ENST00000372921.10	0	ENSG00000138279	ANXA7	annexin A7	630.763	FALSE
chr17	82494404	82499017	4614	*	10.213	10.5429	9.78446	0.758424	0.0030797	0.14175	1286.01	1786.96	1402.59	1273.62	747.68	624.39	3	3	+	+	+	+	+	+	Distal Intergenic	17	82484808	82488259	3452	1	26502	ENST00000578820.1	9596	ENSG00000141562	NARF	nuclear prelamin A recognition factor	323.332	FALSE
chr16	76190	80967	4778	*	10.684	11.007	10.2672	0.739759	0.0030846	0.14175	2195.42	2465.09	1513.19	1692.49	1156.96	847.6	3	3	+	+	+	+	+	+	Promoter (<=1kb)	16	77007	85684	8678	1	4350	ENST00000436333.5	0	ENSG00000103152	MPG	N-methylpurine DNA glycosylase	430.703	FALSE
chr2	207239020	207244273	5254	*	9.21366	9.63405	8.61792	1.01613	0.00310471	0.14227	445.91	1147.13	790.7	323.51	572.57	282.53	3	3	+	+	+	+	+	+	Promoter (<=1kb)	2	207239578	207245892	6315	1	105373853	ENST00000440326.2	0	ENSG00000229647	MYOSLID	myocardin-induced smooth muscle lncRNA, inducer of differentiation	151.234	FALSE
chr5	39422070	39426712	4643	*	10.3538	10.5967	10.0615	0.535233	0.00310722	0.14227	1477.41	1390.43	1777.79	1074.41	1141.93	989.37	3	3	+	+	+	+	+	+	Promoter (<=1kb)	5	39371675	39425233	53559	2	1601	ENST00000545653.5	0	ENSG00000153071	DAB2	DAB adaptor protein 2	333.522	FALSE
chr7	64306116	64308168	2053	*	7.58903	8.0394	6.9307	1.10871	0.00313645	0.143066	193.47	267.11	328.68	149.84	109.57	106.58	3	3	+	+	+	+	+	+	Promoter (2-3kb)	7	64310828	64336285	25458	1	728927	ENST00000438373.5	-2660	ENSG00000234444	ZNF736	zinc finger protein 736	128.148	FALSE
chr16	377770	384368	6599	*	11.1053	11.3642	10.7894	0.574828	0.00314154	0.143066	2767.55	3024.16	2116.81	2133.49	1629.63	1546.39	3	3	+	+	+	+	+	+	Promoter (<=1kb)	16	382097	392960	10864	1	100134368	ENST00000412293.5	0	ENSG00000236829	LOC100134368	uncharacterized LOC100134368	399.481	FALSE
chr12	130013761	130014996	1236	*	5.42587	3.92277	6.14589	-2.22312	0.00314717	0.143066	18.62	1.04	25.84	91.95	60.16	60.33	1	3	+	-	-	+	+	+	Distal Intergenic	12	130033454	130042342	8889	2	100190940	ENST00000291374.11	27346	ENSG00000214039	LINC02418	long intergenic non-protein coding RNA 2418	12.2702	FALSE
chr19	33620682	33623963	3282	*	9.73634	9.33834	10.048	-0.709614	0.00315044	0.143066	540.06	828.25	573.65	1277.88	1046.32	851.62	3	3	+	+	+	+	+	+	Promoter (<=1kb)	19	33621953	33773506	151554	1	64377	ENST00000650847.1	0	ENSG00000124302	CHST8	carbohydrate sulfotransferase 8	197.233	FALSE
chr8	48007446	48010000	2555	*	9.99936	10.2388	9.71218	0.526576	0.00315306	0.143066	1144.27	1226.85	1253.75	836.03	883.03	797.33	3	3	+	+	+	+	+	+	Promoter (<=1kb)	8	48008415	48061417	53003	1	7336	ENST00000523432.5	0	ENSG00000169139	UBE2V2	ubiquitin conjugating enzyme E2 V2	472.912	FALSE
chr5	88266720	88270909	4190	*	10.4501	10.6792	10.1777	0.50149	0.0031715	0.143418	1518.79	1664.79	1735.41	1087.18	1264.39	1123.09	3	3	+	+	+	+	+	+	Promoter (<=1kb)	5	88268891	88436672	167782	1	100505894	ENST00000501869.7	0	ENSG00000247828	TMEM161B-AS1	TMEM161B antisense RNA 1	391.328	FALSE
chr5	78292737	78296210	3474	*	10.7476	10.9742	10.4787	0.495485	0.00317224	0.143418	1846.76	1913.26	2274.95	1330.66	1477.09	1472.99	3	3	+	+	+	+	+	+	Promoter (<=1kb)	5	78002326	78294692	292367	2	8546	ENST00000519295.5	0	ENSG00000132842	AP3B1	adaptor related protein complex 3 subunit beta 1	579.061	FALSE
chr9	136643934	136644961	1028	*	5.80138	4.73086	6.4091	-1.67824	0.00318415	0.143461	35.18	24.85	19.64	123.45	75.2	56.31	2	3	+	+	-	+	+	+	Distal Intergenic	9	136658856	136672678	13823	1	51162	ENST00000371699.5	-13895	ENSG00000172889	EGFL7	EGF like domain multiple 7	25.8308	FALSE
chr16	639573	652972	13400	*	11.813	12.1091	11.44	0.669148	0.0031846	0.143461	4325.66	5315.31	3612.42	3696.57	2716.77	1921.42	3	3	+	+	+	+	+	+	Promoter (<=1kb)	16	648473	649200	728	2	105371038	ENST00000455294.1	0		LOC105371038	uncharacterized LOC105371038	329.687	FALSE
chr3	184358233	184366113	7881	*	12.0515	12.2806	11.7791	0.501535	0.00319624	0.143728	5241.28	5098.93	4586.07	2885.23	3885.55	3772.47	3	3	+	+	+	+	+	+	Promoter (<=1kb)	3	184346185	184361605	15421	2	1181	ENST00000265593.9	0	ENSG00000114859	CLCN2	chloride voltage-gated channel 2	631.319	FALSE
chr10	118367131	118368363	1233	*	5.18306	5.86454	3.84745	2.01708	0.00320931	0.144058	43.45	43.48	87.86	25.54	8.59	9.05	3	1	+	+	+	+	-	-	Intron (ENST00000668223.1/100506126, intron 2 of 2)	10	118357108	118359203	2096	1	100506126	ENST00000445161.5	10023	ENSG00000232139	LINC00867	long intergenic non-protein coding RNA 867	47.2539	FALSE
chr5	38554520	38558467	3948	*	11.0266	11.2338	10.7847	0.449089	0.00324818	0.145393	2263.7	2389.51	2571.59	1752.94	1759.62	1779.66	3	3	+	+	+	+	+	+	Promoter (<=1kb)	5	38557502	38557561	60	2	100500824	ENST00000581972.1	0	ENSG00000265304	MIR3650	microRNA 3650	609.997	FALSE
chr17	75044780	75049512	4733	*	11.8206	12.0489	11.5493	0.499541	0.00325061	0.145393	4022.52	4709.65	3979.35	3488.84	2882.21	2620.22	3	3	+	+	+	+	+	+	Promoter (<=1kb)	17	75038863	75046969	8107	2	10476	ENST00000301587.9	0	ENSG00000167863	ATP5PD	ATP synthase peripheral stalk subunit d	895.241	FALSE
chr8	64264029	64264445	417	*	3.41134	1.46319	4.21113	-2.74794	0.00325673	0.145407	1.03	1.04	6.2	21.28	17.19	17.09	0	3	-	-	-	+	+	+	Intron (ENST00000523191.5/102724623, intron 1 of 5)	8	63856252	64272543	416292	2	102724623	ENST00000648669.1	8098	ENSG00000253554	LINC01414	long intergenic non-protein coding RNA 1414	6.61191	FALSE
chr14	100903888	100905217	1330	*	5.42786	6.10805	4.0974	2.01066	0.00326277	0.145419	111.74	63.15	32.04	6.81	20.41	24.13	3	1	+	+	+	-	-	+	Promoter (<=1kb)	14	100904580	100967053	62474	1	79104	ENST00000663218.1	0		MEG8	maternally expressed 8, small nucleolar RNA host gene	51.8628	FALSE
chr5	179818099	179827953	9855	*	11.3181	11.5466	11.0465	0.50006	0.00327785	0.145465	2773.76	3530.43	2669.78	2102.84	2267.74	1974.71	3	3	+	+	+	+	+	+	Promoter (<=1kb)	5	179818878	179824323	5446	1	8878	ENST00000422245.5	0	ENSG00000161011	SQSTM1	sequestosome 1	303.534	FALSE
chr17	45049383	45052920	3538	*	10.4513	10.7191	10.1221	0.596985	0.00327829	0.145465	1830.21	1775.57	1451.17	1380.89	1048.47	913.96	3	3	+	+	+	+	+	+	Promoter (<=1kb)	17	45051610	45109016	57407	1	4836	ENST00000592782.5	0	ENSG00000136448	NMT1	N-myristoyltransferase 1	476.441	FALSE
chr17	75853423	75856972	3550	*	11.3026	11.5789	10.9604	0.618536	0.00329035	0.145465	2709.62	3613.25	2854.8	2568.53	1926.13	1483.05	3	3	+	+	+	+	+	+	Promoter (<=1kb)	17	75845699	75855335	9637	2	23558	ENST00000254806.8	0	ENSG00000132471	WBP2	WW domain binding protein 2	861.753	FALSE
chr14	102776619	102780443	3825	*	9.98902	10.2576	9.65881	0.598741	0.00329258	0.145465	1112.19	1250.66	1309.57	671.72	970.05	783.25	3	3	+	+	+	+	+	+	Promoter (<=1kb)	14	102777449	102911500	134052	1	7187	ENST00000392745.8	0	ENSG00000131323	TRAF3	TNF receptor associated factor 3	320.037	FALSE
chr17	30822165	30825807	3643	*	10.2735	10.5348	9.95421	0.58061	0.00329673	0.145465	1602.59	1515.7	1332.31	1205.52	846.51	924.01	3	3	+	+	+	+	+	+	Promoter (<=1kb)	17	30782684	30824692	42009	2	51379	ENST00000324238.7	0	ENSG00000176390	CRLF3	cytokine receptor like factor 3	407.229	FALSE
chr20	2838947	2842365	3419	*	10.541	10.7823	10.2511	0.53114	0.00330234	0.145465	1533.28	2007.48	1742.65	1202.11	1346.03	1108.01	3	3	+	+	+	+	+	+	Promoter (<=1kb)	20	2840703	2866732	26030	1	64601	ENST00000380469.7	0	ENSG00000215305	VPS16	VPS16 core subunit of CORVET and HOPS complexes	515.102	FALSE
chr17	36934153	36937402	3250	*	9.53828	9.8889	9.07412	0.814776	0.00330431	0.145465	892.86	1252.73	698.71	727.06	425.4	464.52	3	3	+	+	+	+	+	+	Promoter (<=1kb)	17	36861674	36936661	74988	2	102723471	ENST00000616341.1	0	ENSG00000277268	LHX1-DT	LHX1 divergent transcript	291.723	FALSE
chr12	14364817	14367866	3050	*	8.32252	8.73101	7.75056	0.980448	0.0033101	0.145465	378.66	580.81	315.25	246.04	233.11	166.91	3	3	+	+	+	+	+	+	Promoter (<=1kb)	12	14365632	14502935	137304	1	55729	ENST00000261168.8	0	ENSG00000171681	ATF7IP	activating transcription factor 7 interacting protein	139.314	FALSE
chr1	16497999	16500475	2477	*	9.23088	9.56643	8.79284	0.773597	0.0033268	0.145944	643.52	659.5	971.58	538.05	442.59	349.9	3	3	+	+	+	+	+	+	Promoter (<=1kb)	1	16490634	16499257	8624	2	114819	ENST00000590118.5	0	ENSG00000080947	CROCCP3	CROCC pseudogene 3	306.096	FALSE
chr14	93182812	93186357	3546	*	10.0695	10.335	9.7437	0.591334	0.00333541	0.146003	1205.31	1218.57	1451.17	696.41	979.71	895.86	3	3	+	+	+	+	+	+	Promoter (<=1kb)	14	93184951	93187086	2136	1	26175	ENST00000283534.4	0	ENSG00000153485	TMEM251	transmembrane protein 251	364.265	FALSE
chr7	130900715	130914718	14004	*	11.3426	11.5607	11.0856	0.475062	0.00334963	0.146003	2866.88	3047.97	3147.31	2387.19	2261.29	1871.15	3	3	+	+	+	+	+	+	Promoter (<=1kb)	7	130913508	130930680	17173	1	100506860	ENST00000664231.1	0		LINC00513	long intergenic non-protein coding RNA 513	215.704	FALSE
chr10	32951853	32961269	9417	*	12.2951	12.5102	12.0422	0.467998	0.0033511	0.146003	6253.12	5597.95	5649.65	3742.55	4671.9	4237.99	3	3	+	+	+	+	+	+	Promoter (<=1kb)	10	32887273	32958253	70981	2	3688	ENST00000609742.3	0	ENSG00000150093	ITGB1	integrin subunit beta 1	619.473	FALSE
chr16	90046905	90048185	1281	*	4.16232	2.1643	4.96939	-2.80509	0.00335138	0.146003	9.31	1.04	3.1	68.96	13.97	11.06	2	1	+	+	-	+	-	-	Promoter (<=1kb)	16	90039761	90047625	7865	2	100130015	ENST00000409873.5	0	ENSG00000222019	URAHP	urate (hydroxyiso-) hydrolase, pseudogene	3.49922	FALSE
chr17	50507510	50510094	2585	*	9.8684	10.2118	9.41681	0.795013	0.00336514	0.146117	1250.83	1261.02	1046	1026.73	553.24	470.55	3	3	+	+	+	+	+	+	Promoter (<=1kb)	17	50508384	50530239	21856	1	84073	ENST00000436259.6	0	ENSG00000136449	MYCBPAP	MYCBP associated protein	458.781	FALSE
chr6	32046805	32047408	604	*	3.61498	1.63306	4.41973	-2.78667	0.00336716	0.146117	1.03	1.04	7.24	32.35	10.74	21.11	0	2	-	-	-	+	-	+	Promoter (<=1kb)	6	32041155	32046607	5453	2	7148	ENST00000490077.5	-198	ENSG00000168477	TNXB	tenascin XB	5.13527	FALSE
chr4	88282384	88286241	3858	*	10.7475	11.001	10.4399	0.561154	0.00337494	0.146117	1925.39	2268.38	1954.53	1691.64	1350.33	1125.1	3	3	+	+	+	+	+	+	Promoter (<=1kb)	4	88284507	88331383	46877	1	105369192	ENST00000652965.1	0	ENSG00000246375	PPM1K-DT	PPM1K divergent transcript	531.217	FALSE
chr9	124423600	124424097	498	*	3.72525	1.92274	4.50205	-2.57931	0.00338295	0.146117	3.1	1.04	7.24	28.95	12.89	26.14	0	2	-	-	-	+	-	+	Distal Intergenic	9	124396760	124415444	18685	2	5695	ENST00000441097.1	-8156	ENSG00000136930	PSMB7	proteasome 20S subunit beta 7	7.61332	FALSE
chr17	47894169	47898285	4117	*	11.058	11.296	10.7729	0.523034	0.00338306	0.146117	2580.29	2731.16	2231.54	2083.26	1582.37	1583.59	3	3	+	+	+	+	+	+	Promoter (<=1kb)	17	47891229	47895812	4584	2	102724532	ENST00000582787.2	0	ENSG00000264920	SP2-DT	SP2 divergent transcript	610.719	FALSE
chr3	182792010	182795966	3957	*	11.218	11.4644	10.9208	0.54361	0.00339678	0.146339	2975.51	2935.12	2566.42	1491.57	2208.65	2115.48	3	3	+	+	+	+	+	+	Promoter (<=1kb)	3	182793503	182836624	43122	1	23200	ENST00000493826.1	0	ENSG00000058063	ATP11B	ATPase phospholipid transporting 11B (putative)	714.098	FALSE
chr17	81915075	81918422	3348	*	10.9571	11.2011	10.6633	0.537787	0.00339984	0.146339	2191.28	2672.15	2199.5	1920.65	1578.07	1366.41	3	3	+	+	+	+	+	+	Promoter (<=1kb)	17	81911939	81916452	4514	2	51547	ENST00000574992.5	0	ENSG00000187531	SIRT7	sirtuin 7	703.199	FALSE
chr14	103055031	103059838	4808	*	10.6514	10.8954	10.3576	0.53778	0.00341841	0.146886	1867.45	1734.15	2112.67	1081.22	1467.42	1387.53	3	3	+	+	+	+	+	+	Promoter (<=1kb)	14	102932380	103057549	125170	2	9578	ENST00000361246.7	0	ENSG00000198752	CDC42BPB	CDC42 binding protein kinase beta	396.165	FALSE
chr10	53754434	53755343	910	*	4.91559	5.66309	3.27679	2.38629	0.0034484	0.147922	24.83	30.02	97.16	17.88	2.15	9.05	3	0	+	+	+	-	-	-	Distal Intergenic	10	53808522	53810664	2143	2	65217	ENST00000615043.1	55321	ENSG00000150275	PCDH15	protocadherin related 15	55.6823	FALSE
chr17	39449463	39452705	3243	*	10.3553	10.6211	10.0292	0.591868	0.00345476	0.147926	1578.8	1712.41	1433.6	1290.65	1007.64	836.54	3	3	+	+	+	+	+	+	Promoter (<=1kb)	17	39404285	39451263	46979	2	5469	ENST00000300651.11	0	ENSG00000125686	MED1	mediator complex subunit 1	485.642	FALSE
chr12	7439379	7441273	1895	*	7.20653	7.69789	6.45563	1.24226	0.00346026	0.147926	195.54	290.92	136.43	102.16	82.72	78.43	3	3	+	+	+	+	+	+	Promoter (2-3kb)	12	7354963	7444146	89184	2	283316	ENST00000416109.2	2873	ENSG00000177675	CD163L1	CD163 molecule like 1	109.569	FALSE
chr17	81868126	81873261	5136	*	12.3441	12.5884	12.0498	0.538538	0.00349141	0.148685	5769.96	6712.99	5992.8	5265.62	3908.11	3546.24	3	3	+	+	+	+	+	+	Promoter (<=1kb)	17	81867721	81871337	3617	2	396	ENST00000269321.12	0	ENSG00000141522	ARHGDIA	Rho GDP dissociation inhibitor alpha	1199.1	FALSE
chr14	103560131	103564960	4830	*	10.8617	11.1092	10.5628	0.5464	0.00349516	0.148685	2100.24	2179.34	2347.3	1165.5	1676.9	1695.2	3	3	+	+	+	+	+	+	Promoter (<=1kb)	14	103561896	103657734	95839	1	3831	ENST00000557172.5	0	ENSG00000126214	KLC1	kinesin light chain 1	457.341	FALSE
chr10	29590052	29590870	819	*	5.21117	5.93174	3.70551	2.22623	0.00349575	0.148685	32.07	90.07	60.98	1.7	19.34	18.1	3	1	+	+	+	-	+	-	Intron (ENST00000375400.7/6840, intron 3 of 35)	10	29602264	29602346	83	2	100126327	ENST00000401216.1	11476	ENSG00000216035	MIR938	microRNA 938	74.5329	FALSE
chr6	32586531	32589305	2775	*	2.84558	3.67321	0.695001	2.97821	0.00352854	0.149171	14.48	8.28	15.5	1.7	2.15	1.01	3	0	+	+	+	-	-	-	Promoter (<=1kb)	6	32578769	32589848	11080	2	3123	ENST00000360004.5	543	ENSG00000196126	HLA-DRB1	major histocompatibility complex, class II, DR beta 1	4.5971	FALSE
chr17	81341494	81348794	7301	*	12.4379	12.6633	12.1706	0.492709	0.00353582	0.149171	6157.94	6969.75	6332.85	5320.1	3958.6	4551.7	3	3	+	+	+	+	+	+	Exon (ENST00000665286.1/ENST00000665286.1, exon 1 of 1)	17	81311270	81330674	19405	2	284186	ENST00000650606.1	-10820	ENSG00000185332	TMEM105	TMEM105 long non-coding RNA	888.487	FALSE
chr14	101759903	101763499	3597	*	10.0278	10.2817	9.71951	0.562207	0.0035401	0.149171	1201.17	1210.28	1323.01	700.66	920.63	907.93	3	3	+	+	+	+	+	+	Promoter (<=1kb)	14	101761798	101927989	166192	1	5527	ENST00000422945.6	0	ENSG00000078304	PPP2R5C	protein phosphatase 2 regulatory subunit B'gamma	346.072	FALSE
chr16	227134	230125	2992	*	9.86187	10.1476	9.5053	0.642259	0.0035435	0.149171	1181.51	1311.75	909.57	858.16	704.71	617.35	3	3	+	+	+	+	+	+	Promoter (<=1kb)	16	188969	229439	40471	2	55692	ENST00000426094.5	0	ENSG00000007392	LUC7L	LUC7 like	379.103	FALSE
chr7	322093	322869	777	*	5.37945	3.85559	6.10388	-2.24829	0.00354612	0.149171	15.52	1.04	26.87	99.61	49.42	57.31	2	3	+	-	+	+	+	+	Distal Intergenic	7	291344	294422	3079	1	100288524	ENST00000510017.1	30749	ENSG00000248767	FOXL3-OT1	FOXL3 overlapping transcript 1	18.6306	FALSE
chr5	163502498	163507745	5248	*	10.5611	10.7974	10.2785	0.518872	0.00354638	0.149171	1673.98	1720.7	1944.2	1057.38	1369.67	1299.05	3	3	+	+	+	+	+	+	Promoter (<=1kb)	5	163503114	163519336	16223	1	27430	ENST00000280969.9	0	ENSG00000038274	MAT2B	methionine adenosyltransferase 2B	339.105	FALSE
chr10	33327658	33338113	10456	*	12.6133	12.8531	12.3254	0.527702	0.00355561	0.149171	7559.82	8293.92	6343.19	4728.41	6041.57	4627.1	3	3	+	+	+	+	+	+	Promoter (<=1kb)	10	33177492	33334636	157145	2	8829	ENST00000374875.5	0	ENSG00000099250	NRP1	neuropilin 1	707.63	FALSE
chr17	41965604	41969001	3398	*	10.8306	11.0776	10.5325	0.545166	0.00355738	0.149171	2233.7	2344.99	1904.92	1798.06	1364.29	1280.95	3	3	+	+	+	+	+	+	Promoter (<=1kb)	17	41966763	41974228	7466	1	1267	ENST00000472031.1	0	ENSG00000173786	CNP	2',3'-cyclic nucleotide 3' phosphodiesterase	636.022	FALSE
chr20	1184011	1186625	2615	*	10.1899	10.4387	9.88906	0.549689	0.00356243	0.149171	1263.25	1458.76	1441.87	1105.91	867.99	870.72	3	3	+	+	+	+	+	+	Promoter (<=1kb)	20	1186092	1207036	20945	1	400831	ENST00000619766.1	0	ENSG00000215595	C20orf202	chromosome 20 open reading frame 202	530.768	FALSE
chr17	41687466	41692513	5048	*	10.8128	11.0623	10.5109	0.551408	0.00356653	0.149171	2220.25	2309.79	1885.28	1779.33	1367.52	1230.68	3	3	+	+	+	+	+	+	Promoter (<=1kb)	17	41688885	41691646	2762	1	10209	ENST00000462917.1	0	ENSG00000173812	EIF1	eukaryotic translation initiation factor 1	423.621	FALSE
chr3	186105571	186110914	5344	*	11.5176	11.7549	11.2334	0.521515	0.00358003	0.149487	3545.57	3738.53	3084.26	1968.33	2844.61	2410.08	3	3	+	+	+	+	+	+	Promoter (<=1kb)	3	186046314	186109089	62776	2	2119	ENST00000306376.10	0	ENSG00000244405	ETV5	ETS variant transcription factor 5	646.729	FALSE
chr17	75011591	75014172	2582	*	10.9191	11.1947	10.5781	0.616629	0.00359035	0.149604	2085.75	2717.7	2228.44	2007.49	1392.23	1186.44	3	3	+	+	+	+	+	+	Promoter (<=1kb)	17	75012670	75020939	8270	1	3396	ENST00000584208.5	0	ENSG00000167862	MRPL58	mitochondrial ribosomal protein L58	907.81	FALSE
chr5	28806358	28812358	6001	*	11.5025	11.6994	11.2744	0.424946	0.00359472	0.149604	3293.13	3323.36	3360.23	2414.44	2616.87	2400.02	3	3	+	+	+	+	+	+	Promoter (<=1kb)	5	28809331	29163382	354052	1	101929660	ENST00000658190.1	0		LINC02109	long intergenic non-protein coding RNA 2109	554.17	FALSE
chr17	44321166	44327417	6252	*	11.3649	11.6214	11.0529	0.568503	0.00360749	0.149887	3141.04	3338.89	2971.59	2742.21	1969.1	1662.02	3	3	+	+	+	+	+	+	Promoter (<=1kb)	17	44319625	44324870	5246	2	51629	ENST00000225308.12	0	ENSG00000013306	SLC25A39	solute carrier family 25 member 39	503.92	FALSE
chr17	75151365	75155211	3847	*	11.5579	11.7809	11.2941	0.486805	0.00362627	0.150418	3264.16	3908.32	3384	2817.13	2550.26	2165.75	3	3	+	+	+	+	+	+	Promoter (<=1kb)	17	75135248	75154243	18996	2	51155	ENST00000476258.5	0	ENSG00000189159	JPT1	Jupiter microtubule associated homolog 1	914.694	FALSE
chr10	132793708	132794911	1204	*	5.36156	3.46283	6.15385	-2.69101	0.0036551	0.151058	1.03	1.04	31.01	113.23	60.16	40.22	1	3	-	-	+	+	+	+	Distal Intergenic	10	132783181	132786147	2967	2	84504	ENST00000368592.8	-7561	ENSG00000148826	NKX6-2	NK6 homeobox 2	9.15777	FALSE
chr17	60577181	60577778	598	*	3.65698	1.78502	4.44508	-2.66006	0.00365569	0.151058	1.03	1.04	8.27	24.69	22.56	18.1	0	2	-	-	-	+	+	-	Exon (ENST00000592917.1/388406, exon 3 of 4)	17	60564547	60586623	22077	1	388406	ENST00000592917.1	12634	ENSG00000267772	LINC01999	long intergenic non-protein coding RNA 1999	5.76293	FALSE
chr6	32664494	32666956	2463	*	7.2617	7.74474	6.53029	1.21445	0.00366002	0.151058	215.2	212.24	216.02	131.96	87.01	58.32	3	3	+	+	+	+	+	+	Promoter (<=1kb)	6	32659467	32666638	7172	2	3119	ENST00000487676.1	0	ENSG00000179344	HLA-DQB1	major histocompatibility complex, class II, DQ beta 1	87.0833	FALSE
chr19	32224207	32225044	838	*	4.78926	3.27107	5.51249	-2.24142	0.00366572	0.151058	3.1	10.35	15.5	81.73	30.08	25.14	0	2	-	-	-	+	+	-	Distal Intergenic	19	32102088	32105916	3829	2	101927411	ENST00000591212.1	-118291	ENSG00000267204	LINC01782	long intergenic non-protein coding RNA 1782	11.5199	FALSE
chr7	5451686	5452213	528	*	3.99175	2.16344	4.77281	-2.60937	0.00369093	0.151514	1.03	1.04	11.37	28.95	27.93	25.14	0	2	-	-	-	+	+	-	Intron (ENST00000415009.5/80028, intron 4 of 6)	7	5426277	5428927	2651	2	100129484	ENST00000610122.1	-22759	ENSG00000234432	LOC100129484	uncharacterized LOC100129484	8.48453	FALSE
chr16	396137	403185	7049	*	10.5873	10.8583	10.2534	0.60487	0.00369216	0.151514	1933.67	2099.62	1535.93	1540.95	1106.48	1014.5	3	3	+	+	+	+	+	+	Promoter (<=1kb)	16	401858	406729	4872	1	26063	ENST00000627716.2	0	ENSG00000242612	DECR2	2,4-dienoyl-CoA reductase 2	263.357	FALSE
chr10	71846950	71851905	4956	*	11.332	11.555	11.068	0.487081	0.00370237	0.151514	2857.56	2971.36	3197.95	2241.61	2402.02	1796.75	3	3	+	+	+	+	+	+	Promoter (<=1kb)	10	71816298	71851251	34954	2	5660	ENST00000394936.8	0	ENSG00000197746	PSAP	prosaposin	607.134	FALSE
chr7	1065637	1066197	561	*	4.29089	2.46295	5.0719	-2.60895	0.00370535	0.151514	1.03	1.04	14.47	34.91	25.78	40.22	0	2	-	-	-	+	-	+	Intron (ENST00000357429.10/84310, intron 2 of 4)	7	1056657	1057631	975	1	115330	ENST00000427680.1	8980	ENSG00000164849	GPR146	G protein-coupled receptor 146	9.82786	FALSE
chr12	22045794	22048320	2527	*	10.3687	10.6052	10.0856	0.519548	0.00370963	0.151514	1608.8	1640.98	1423.26	1236.16	1016.24	1007.47	3	3	+	+	+	+	+	+	Promoter (<=1kb)	12	22046218	22065668	19451	1	55907	ENST00000229329.7	0	ENSG00000111726	CMAS	cytidine monophosphate N-acetylneuraminic acid synthetase	616.415	FALSE
chr17	74773633	74778518	4886	*	11.5023	11.7654	11.1804	0.584989	0.00371296	0.151514	3092.42	3862.76	3488.39	2966.96	2254.85	1740.44	3	3	+	+	+	+	+	+	Promoter (<=1kb)	17	74770529	74776345	5817	2	26151	ENST00000357814.8	0	ENSG00000109065	NAT9	N-acetyltransferase 9 (putative)	712.483	FALSE
chr14	104814155	104818074	3920	*	10.2751	10.5111	9.99288	0.518183	0.00373273	0.15166	1381.19	1437.02	1559.7	903.29	1129.03	1024.56	3	3	+	+	+	+	+	+	Exon (ENST00000625139.1/ENST00000625139.1, exon 1 of 1)	14	104821201	104823718	2518	1	196872	ENST00000555578.1	-3127	ENSG00000258701	LINC00638	long intergenic non-protein coding RNA 638	372.271	FALSE
chr17	75269031	75273761	4731	*	11.8481	12.1114	11.5258	0.585568	0.00373594	0.15166	4134.26	4863.92	4275.99	3834.49	2811.31	2199.94	3	3	+	+	+	+	+	+	Promoter (<=1kb)	17	75271369	75273895	2527	1	100287042	ENST00000585075.1	0	ENSG00000263843	MIF4GD-DT	MIF4GD divergent transcript	935.262	FALSE
chr19	29917947	29919133	1187	*	4.03008	2.16344	4.81733	-2.65389	0.00373638	0.15166	1.03	1.04	11.37	17.03	34.38	33.18	0	2	-	-	-	-	+	+	Distal Intergenic	19	29923644	30015695	92052	1	8725	ENST00000360605.8	-4511	ENSG00000105176	URI1	URI1 prefoldin like chaperone	3.77408	FALSE
chr10	80077427	80080861	3435	*	10.922	11.1522	10.6481	0.504099	0.00374095	0.15166	2052.65	2296.33	2478.57	1764	1688.72	1361.39	3	3	+	+	+	+	+	+	Promoter (<=1kb)	10	80046860	80078895	32036	2	219347	ENST00000412298.5	0		TMEM254-AS1	TMEM254 antisense RNA 1	662.547	FALSE
chr14	102303891	102306235	2345	*	9.34757	9.63572	8.98713	0.648591	0.00374812	0.15166	713.87	786.84	885.79	428.23	568.28	525.85	3	3	+	+	+	+	+	+	Promoter (<=1kb)	14	102228827	102305168	76342	2	5891	ENST00000521766.5	0	ENSG00000080823	MOK	MOK protein kinase	339.233	FALSE
chr3	184567081	184570874	3794	*	9.97061	10.2101	9.68328	0.526833	0.00375273	0.15166	1205.31	1235.13	1113.18	780.69	889.48	796.32	3	3	+	+	+	+	+	+	Intron (ENST00000330394.3/2049, intron 1 of 15)	3	184561785	184582408	20624	1	2049	ENST00000330394.3	5296	ENSG00000182580	EPHB3	EPH receptor B3	312.215	FALSE
chr5	17216092	17217204	1113	*	6.55394	7.30234	4.9104	2.39194	0.00375905	0.151671	26.9	67.3	379.33	66.41	10.74	13.07	3	1	+	+	+	+	-	-	Promoter (<=1kb)	5	17216823	17276843	60021	1	10409	ENST00000616743.1	0	ENSG00000176788	BASP1	brain abundant membrane attached signal protein 1	141.817	FALSE
chr4	87386897	87392560	5664	*	10.6942	10.9147	10.4337	0.481032	0.00376557	0.151691	2053.68	2030.26	1707.5	1455.81	1349.26	1344.29	3	3	+	+	+	+	+	+	Promoter (<=1kb)	4	87336515	87391188	54674	2	51170	ENST00000358290.9	0	ENSG00000198189	HSD17B11	hydroxysteroid 17-beta dehydrogenase 11	340.833	FALSE
chr17	48725870	48730283	4414	*	10.4476	10.7621	10.0448	0.717342	0.00378079	0.151779	1624.32	1955.71	1629.98	1534.14	907.74	726.94	3	3	+	+	+	+	+	+	Promoter (<=1kb)	17	48724763	48728750	3988	2	10481	ENST00000290295.8	0	ENSG00000159184	HOXB13	homeobox B13	393.446	FALSE
chr4	83483588	83485881	2294	*	9.76105	10.0438	9.40899	0.63484	0.00378116	0.151779	994.25	1182.33	990.19	848.8	599.43	591.21	3	3	+	+	+	+	+	+	Promoter (<=1kb)	4	83459517	83485100	25584	2	84142	ENST00000321945.12	0	ENSG00000163322	ABRAXAS1	abraxas 1, BRCA1 A complex subunit	460.152	FALSE
chr22	49423466	49425782	2317	*	5.48469	3.88939	6.22372	-2.33433	0.00378711	0.151779	11.38	1.04	32.04	120.04	40.82	63.34	0	2	-	-	-	+	-	+	Promoter (<=1kb)	22	49415776	49425437	9662	2	348645	ENST00000498829.1	0	ENSG00000188511	MIR3667HG	MIR3667 host gene	6.39583	FALSE
chr9	133485892	133486450	559	*	3.79075	1.92249	4.57827	-2.65578	0.0037967	0.151779	1.03	1.04	9.3	29.8	25.78	16.09	0	2	-	-	-	+	+	-	Distal Intergenic	9	133475400	133479127	3728	2	11182	ENST00000432868.1	-6765	ENSG00000160326	SLC2A6	solute carrier family 2 member 6	6.78133	FALSE
chr20	2507375	2510677	3303	*	10.4672	10.7122	10.172	0.540246	0.00379795	0.151779	1471.2	1804.56	1757.12	1287.25	1206.38	967.25	3	3	+	+	+	+	+	+	Promoter (<=1kb)	20	2467212	2508907	41696	2	79175	ENST00000461548.1	0	ENSG00000088876	ZNF343	zinc finger protein 343	507.909	FALSE
chr1	6578845	6582229	3385	*	9.86582	10.139	9.52852	0.610483	0.00380739	0.151915	1035.63	1115.04	1232.05	591.69	880.88	743.03	3	3	+	+	+	+	+	+	Promoter (<=1kb)	1	6579994	6589280	9287	1	3104	ENST00000377674.9	0	ENSG00000204859	ZBTB48	zinc finger and BTB domain containing 48	333.109	FALSE
chr16	738132	742609	4478	*	10.2201	10.5218	9.8383	0.683488	0.00382696	0.152454	1505.34	1736.23	1169	1174.87	908.81	662.59	3	3	+	+	+	+	+	+	Promoter (<=1kb)	16	729765	740997	11233	2	64428	ENST00000251588.7	0	ENSG00000103245	CIAO3	cytosolic iron-sulfur assembly component 3	328.314	FALSE
chr5	38843566	38849230	5665	*	11.5116	11.7468	11.2303	0.516434	0.00383697	0.152519	2922.74	3142.18	4244.99	2401.67	2510.52	2295.45	3	3	+	+	+	+	+	+	Promoter (<=1kb)	5	38710367	38845793	135427	2	101926904	ENST00000636516.2	0	ENSG00000249740	LINC01265	long intergenic non-protein coding RNA 1265	606.644	FALSE
chr20	2523840	2526568	2729	*	10.3418	10.5636	10.0795	0.484133	0.00384615	0.152519	1418.44	1520.88	1601.04	1076.96	1119.37	1049.7	3	3	+	+	+	+	+	+	Promoter (<=1kb)	20	2481823	2524522	42700	2	79175	ENST00000612935.4	0	ENSG00000088876	ZNF343	zinc finger protein 343	554.581	FALSE
chr18	80010598	80011497	900	*	3.8992	2.04799	4.68399	-2.636	0.00384681	0.152519	1.03	1.04	10.34	17.88	30.08	29.16	0	2	-	-	-	-	+	+	Intron (ENST00000585474.5/10907, intron 1 of 2)	18	79973534	79988581	15048	2	10907	ENST00000585769.5	-22017	ENSG00000141759	TXNL4A	thioredoxin like 4A	4.59478	FALSE
chr12	22624261	22628435	4175	*	10.763	10.9849	10.5007	0.484212	0.00386539	0.153015	2074.37	2090.3	1915.26	1646.52	1370.74	1329.21	3	3	+	+	+	+	+	+	Promoter (<=1kb)	12	22609228	22625015	15788	2	105369691	ENST00000542076.1	0		ETNK1-DT	ETNK1 divergent transcript	485.424	FALSE
chr5	96701937	96704444	2508	*	9.69426	9.96927	9.35419	0.615084	0.00390876	0.154126	913.55	1028.07	1065.64	634.26	784.2	544.96	3	3	+	+	+	+	+	+	Promoter (<=1kb)	5	96702781	96773041	70261	1	831	ENST00000675614.1	0	ENSG00000153113	CAST	calpastatin	399.689	FALSE
chr5	88659684	88662139	2456	*	9.07952	9.36937	8.71641	0.652958	0.00391084	0.154126	616.62	694.7	672.87	462.28	412.51	387.1	3	3	+	+	+	+	+	+	Promoter (<=1kb)	5	88539624	88659835	120212	2	645323	ENST00000666297.1	0	ENSG00000245526	LINC00461	long intergenic non-protein coding RNA 461	269.298	FALSE
chr17	47253074	47258275	5202	*	10.3998	10.6622	10.0789	0.583326	0.00391292	0.154126	1861.24	1614.06	1386.05	1318.75	932.45	993.39	3	3	+	+	+	+	+	+	Promoter (<=1kb)	17	47253827	47313743	59917	1	3690	ENST00000559488.7	0	ENSG00000259207	ITGB3	integrin subunit beta 3	311.506	FALSE
chr5	32170858	32175954	5097	*	11.7576	11.9608	11.5209	0.439827	0.00391799	0.154126	3931.48	3734.39	4292.53	2706.45	3068.05	3041.5	3	3	+	+	+	+	+	+	Promoter (<=1kb)	5	32124716	32174319	49604	2	64083	ENST00000265070.7	0	ENSG00000113384	GOLPH3	golgi phosphoprotein 3	782.055	FALSE
chr14	99191646	99192805	1160	*	4.6099	5.37016	2.90246	2.4677	0.00392859	0.154301	22.76	15.53	85.79	1.7	9.67	11.06	3	0	+	+	+	-	-	-	Intron (ENST00000345514.2/64919, intron 2 of 2)	14	99169287	99271485	102199	2	64919	ENST00000345514.2	78680	ENSG00000127152	BCL11B	BAF chromatin remodeling complex subunit BCL11B	35.655	FALSE
chr17	45129661	45133983	4323	*	11.2716	11.5106	10.9851	0.52552	0.0039401	0.154512	2877.22	3001.38	2874.44	2524.26	1872.41	1684.14	3	3	+	+	+	+	+	+	Promoter (<=1kb)	17	45108959	45132515	23557	2	113026	ENST00000619929.5	0	ENSG00000161714	PLCD3	phospholipase C delta 3	674.92	FALSE
chr16	568356	572923	4568	*	10.2157	10.4931	9.87211	0.620959	0.00396302	0.155009	1571.56	1628.55	1123.52	1127.19	895.92	788.28	3	3	+	+	+	+	+	+	Promoter (<=1kb)	16	568837	575903	7067	1	9091	ENST00000409439.6	0	ENSG00000007541	PIGQ	phosphatidylinositol glycan anchor biosynthesis class Q	315.501	FALSE
chr12	385771	390612	4842	*	10.9516	11.1806	10.6793	0.501305	0.00396511	0.155009	2466.49	2388.47	2108.54	1859.35	1672.6	1387.53	3	3	+	+	+	+	+	+	Promoter (<=1kb)	12	280057	389320	109264	2	5927	ENST00000399788.7	0	ENSG00000073614	KDM5A	lysine demethylase 5A	479.382	FALSE
chr17	76732297	76739937	7641	*	12.4361	12.6616	12.1686	0.492999	0.00397408	0.155119	6089.65	6956.29	6391.77	5373.74	4504.32	3933.34	3	3	+	+	+	+	+	+	Promoter (<=1kb)	17	76732656	76733341	686	1	124512	ENST00000588964.1	0	ENSG00000181038	METTL23	methyltransferase like 23	847.957	FALSE
chr18	80032630	80036063	3434	*	10.567	10.1976	10.8609	-0.66332	0.00401966	0.156386	929.07	961.81	1632.05	2162.44	1780.03	1636.88	3	3	+	+	+	+	+	+	Promoter (<=1kb)	18	80034385	80095521	61137	1	100506070	ENST00000562771.1	0	ENSG00000261126	RBFADN	RBFA downstream neighbor	341.966	FALSE
chr15	40906259	40907254	996	*	4.97469	3.1633	5.75297	-2.58967	0.00402119	0.156386	1.03	1.04	24.81	61.3	46.19	54.29	1	3	-	-	+	+	+	+	Promoter (<=1kb)	15	40906811	40910337	3527	1	105370943	ENST00000503052.3	0		LOC105370943	uncharacterized LOC105370943	8.99473	FALSE
chr20	2872478	2875988	3511	*	10.218	10.4505	9.94076	0.50973	0.00402521	0.156386	1296.35	1395.61	1505.95	997.79	1052.76	897.87	3	3	+	+	+	+	+	+	Promoter (<=1kb)	20	2873420	3005104	131685	1	5786	ENST00000455631.5	0	ENSG00000132670	PTPRA	protein tyrosine phosphatase receptor type A	398.549	FALSE
chr10	59707894	59710867	2974	*	10.5416	10.8263	10.1865	0.639838	0.0040448	0.156592	1362.57	1755.9	2328.7	1196.15	1354.63	945.13	3	3	+	+	+	+	+	+	Promoter (<=1kb)	10	59650761	59710079	59319	2	220963	ENST00000395348.7	0	ENSG00000165449	SLC16A9	solute carrier family 16 member 9	610.531	FALSE
chr17	80413446	80417056	3611	*	11.6634	11.9263	11.3417	0.584529	0.00404484	0.156592	3424.52	4395.95	3855.32	3341.56	2489.03	1955.61	3	3	+	+	+	+	+	+	Promoter (<=1kb)	17	80351828	80415118	63291	2	100294362	ENST00000575034.5	0	ENSG00000263069	RNF213-AS1	RNF213 antisense RNA 1	1077.8	FALSE
chr5	159205933	159210747	4815	*	11.1325	11.3581	10.865	0.493055	0.00404921	0.156592	2373.37	2366.73	3134.9	1818.49	1936.87	1839.98	3	3	+	+	+	+	+	+	Promoter (<=1kb)	5	159157409	159207826	50418	2	153830	ENST00000274542.6	0	ENSG00000145860	RNF145	ring finger protein 145	545.172	FALSE
chr17	50371619	50374518	2900	*	10.4295	10.6829	10.1219	0.561	0.00407134	0.157206	1754.68	1749.68	1427.4	1348.54	1029.13	965.24	3	3	+	+	+	+	+	+	Promoter (<=1kb)	17	50373220	50381459	8240	1	146956	ENST00000393271.6	0	ENSG00000154920	EME1	essential meiotic structure-specific endonuclease 1	566.869	FALSE
chr17	57254888	57259576	4689	*	10.9736	11.2023	10.7016	0.500777	0.00408805	0.157408	2468.55	2438.17	2162.29	1962.37	1570.55	1462.94	3	3	+	+	+	+	+	+	Promoter (<=1kb)	17	57255851	57680121	424271	1	124540	ENST00000416426.6	0	ENSG00000153944	MSI2	musashi RNA binding protein 2	502.524	FALSE
chr20	3171833	3175456	3624	*	10.9205	11.139	10.6629	0.476139	0.00408908	0.157408	2089.89	2290.12	2385.54	1605.65	1812.26	1445.84	3	3	+	+	+	+	+	+	Promoter (<=1kb)	20	3162617	3173546	10930	2	9762	ENST00000360342.7	0	ENSG00000088899	LZTS3	leucine zipper tumor suppressor family member 3	622.292	FALSE
chr10	72623973	72627444	3472	*	10.4912	10.7122	10.2301	0.482085	0.0041034	0.157665	1561.21	1683.42	1788.12	1269.37	1226.79	1107.01	3	3	+	+	+	+	+	+	Promoter (<=1kb)	10	72367327	72626191	258865	2	10367	ENST00000398761.8	0	ENSG00000107745	MICU1	mitochondrial calcium uptake 1	483.176	FALSE
chr12	21499722	21503776	4055	*	11.0627	11.284	10.8011	0.482878	0.00410831	0.157665	2624.78	2603.82	2252.21	1953	1859.52	1540.36	3	3	+	+	+	+	+	+	Promoter (<=1kb)	12	21501781	21516231	14451	1	51026	ENST00000535593.5	0	ENSG00000111711	GOLT1B	golgi transport 1B	614.945	FALSE
chr17	80034036	80038286	4251	*	12.0525	12.2912	11.7663	0.524878	0.00412053	0.157869	4599.83	5490.28	4945.77	4289.97	3278.6	2881.63	3	3	+	+	+	+	+	+	Promoter (<=1kb)	17	79932343	80035872	103530	2	125058	ENST00000310924.7	0	ENSG00000167291	TBC1D16	TBC1 domain family member 16	1179.01	FALSE
chr3	196966745	196970601	3857	*	11.1042	11.3387	10.824	0.514709	0.00412618	0.157869	2429.24	3000.35	2340.07	1610.76	2115.19	1712.29	3	3	+	+	+	+	+	+	Promoter (<=1kb)	3	196946356	196968833	22478	2	80235	ENST00000412723.6	0	ENSG00000119227	PIGZ	phosphatidylinositol glycan anchor biosynthesis class Z	671.476	FALSE
chr5	157730345	157732425	2081	*	8.78653	9.10502	8.3772	0.727825	0.0041438	0.158097	498.68	509.38	643.93	345.65	350.2	301.64	3	3	+	+	+	+	+	+	Promoter (<=1kb)	5	157731420	157739578	8159	1	54974	ENST00000521655.1	0	ENSG00000113272	THG1L	tRNA-histidine guanylyltransferase 1 like	264.614	FALSE
chr17	50025967	50028749	2783	*	9.73286	10.0843	9.26718	0.817155	0.00414473	0.158097	976.66	1340.73	939.54	839.43	653.14	355.93	3	3	+	+	+	+	+	+	Distal Intergenic	17	50050349	50055739	5391	2	284080	ENST00000499842.1	26990	ENSG00000246640	PICART1	p53 inducible cancer associated RNA transcript 1	390.099	FALSE
chr17	38796730	38800836	4107	*	10.8553	11.0886	10.5768	0.511783	0.00416737	0.15872	2218.18	2323.25	1991.74	1818.49	1343.88	1419.7	3	3	+	+	+	+	+	+	Promoter (<=1kb)	17	38765689	38799905	34217	2	8396	ENST00000619039.4	0	ENSG00000276293	PIP4K2B	phosphatidylinositol-5-phosphate 4-kinase type 2 beta	530.247	FALSE
chr2	122392243	122396189	3947	*	7.20471	7.81105	6.13859	1.67246	0.00419106	0.159225	158.29	420.34	95.09	53.64	123.54	34.19	3	2	+	+	+	+	+	-	Intron (ENST00000657880.1/ENST00000657880.1, intron 3 of 8)	2	121756171	121765661	9491	1	7247	ENST00000409193.1	636072	ENSG00000211460	TSN	translin	56.8975	FALSE
chr1	117604646	117607888	3243	*	10.2919	10.6195	9.86744	0.752021	0.0041933	0.159225	1171.17	1259.98	2288.39	1189.34	835.76	777.22	3	3	+	+	+	+	+	+	Promoter (<=1kb)	1	117596832	117605711	8880	2	100996263	ENST00000440801.5	0	ENSG00000236866	LOC100996263	uncharacterized LOC100996263	485.099	FALSE
chr17	70168478	70170682	2205	*	9.29163	9.60357	8.89309	0.710477	0.00421462	0.159793	708.7	860.35	764.86	615.53	429.7	381.07	3	3	+	+	+	+	+	+	Promoter (<=1kb)	17	70168673	70176323	7651	1	3759	ENST00000535240.1	0	ENSG00000123700	KCNJ2	potassium inwardly rectifying channel subfamily J member 2	352.821	FALSE
chr11	76767991	76769307	1317	*	4.5725	2.78483	5.34681	-2.56198	0.00424727	0.160788	1.03	1.04	18.6	44.27	37.6	40.22	0	2	-	-	-	+	+	-	Exon (ENST00000533437.1/ENST00000533437.1, exon 1 of 2)	11	76782251	76796068	13818	1	25987	ENST00000533752.1	-12944	ENSG00000182704	TSKU	tsukushi, small leucine rich proteoglycan	5.23277	FALSE
chr11	134341902	134343169	1268	*	5.40566	3.2702	6.23137	-2.96117	0.00426275	0.161019	1.03	1.04	26.87	181.34	12.89	31.17	1	2	-	-	+	+	-	+	Exon (ENST00000339772.9/89944, exon 2 of 20)	11	134346390	134378341	31952	1	89944	ENST00000529077.5	-3221	ENSG00000149328	GLB1L2	galactosidase beta 1 like 2	7.60869	FALSE
chr10	49537567	49540672	3106	*	10.5347	10.7606	10.2669	0.493668	0.00426617	0.161019	1550.86	1741.4	1912.16	1323.85	1233.24	1139.18	3	3	+	+	+	+	+	+	Promoter (<=1kb)	10	49454470	49539121	84652	2	2074	ENST00000355832.10	0	ENSG00000225830	ERCC6	ERCC excision repair 6, chromatin remodeling factor	558.534	FALSE
chr17	75180539	75183800	3262	*	11.5568	11.7756	11.2987	0.476889	0.00428824	0.16158	3226.92	3904.18	3387.1	2894.6	2303.19	2359.8	3	3	+	+	+	+	+	+	Promoter (<=1kb)	17	75165586	75182959	17374	2	6613	ENST00000420826.7	0	ENSG00000188612	SUMO2	small ubiquitin like modifier 2	1074.82	FALSE
chr13	94547628	94551493	3866	*	10.8242	11.0655	10.5342	0.531337	0.00429388	0.16158	1947.12	2295.3	2187.09	1816.79	1343.88	1287.99	3	3	+	+	+	+	+	+	Distal Intergenic	13	94579286	94581189	1904	2	23483	ENST00000470480.1	29696	ENSG00000088451	TGDS	TDP-glucose 4,6-dehydratase	554.363	FALSE
chr17	40414761	40419181	4421	*	10.7302	10.9501	10.4708	0.479252	0.00430384	0.161713	2096.1	1919.48	1919.39	1609.06	1319.18	1329.21	3	3	+	+	+	+	+	+	Promoter (<=1kb)	17	40388525	40417896	29372	2	7153	ENST00000423485.6	0	ENSG00000131747	TOP2A	DNA topoisomerase II alpha	447.483	FALSE
chr5	33889186	33893256	4071	*	10.2683	10.5035	9.98723	0.51628	0.00431572	0.161917	1340.84	1386.29	1627.92	996.93	1112.92	935.07	3	3	+	+	+	+	+	+	Promoter (<=1kb)	5	33523535	33891990	368456	2	81792	ENST00000504830.6	0	ENSG00000151388	ADAMTS12	ADAM metallopeptidase with thrombospondin type 1 motif 12	356.591	FALSE
chr3	195891900	195897608	5709	*	11.4321	11.6599	11.1615	0.498329	0.00432496	0.162015	3535.23	3226.05	2945.75	1879.79	2606.13	2385.94	3	3	+	+	+	+	+	+	Promoter (<=1kb)	3	195863364	195892728	29365	2	10188	ENST00000673038.1	0	ENSG00000061938	TNK2	tyrosine kinase non receptor 2	566.767	FALSE
chr5	74864550	74867305	2756	*	10.738	10.9495	10.4901	0.459395	0.00433124	0.162015	1868.49	1949.5	2114.74	1388.56	1544.77	1381.5	3	3	+	+	+	+	+	+	Promoter (<=1kb)	5	74777574	74866838	89265	2	26049	ENST00000510496.5	0	ENSG00000198780	FAM169A	family with sequence similarity 169 member A	717.553	FALSE
chr10	60942206	60945535	3330	*	11.2264	11.4378	10.9785	0.459257	0.00434649	0.162267	2465.45	2781.89	3074.95	2073.9	2101.23	1878.19	3	3	+	+	+	+	+	+	Promoter (<=1kb)	10	60869438	60944185	74748	2	9886	ENST00000337910.10	0	ENSG00000072422	RHOBTB1	Rho related BTB domain containing 1	833.063	FALSE
chr5	78358442	78362334	3893	*	10.9538	11.1653	10.7058	0.459455	0.00435087	0.162267	2195.42	2304.61	2389.68	1483.06	1812.26	1715.31	3	3	+	+	+	+	+	+	Promoter (<=1kb)	5	78342365	78360393	18029	2	728769	ENST00000513755.1	0	ENSG00000245556	SCAMP1-AS1	SCAMP1 antisense RNA 1	589.923	FALSE
chr12	6198954	6203200	4247	*	11.4227	11.6446	11.1605	0.484134	0.00435897	0.162328	3322.1	3441.39	2841.36	2379.53	2541.67	1945.56	3	3	+	+	+	+	+	+	Promoter (<=1kb)	12	6199715	6238271	38557	1	928	ENST00000382518.6	0	ENSG00000010278	CD9	CD9 molecule	753.854	FALSE
chr20	1265237	1267904	2668	*	9.90998	10.1544	9.61552	0.538896	0.00437384	0.162556	1025.29	1208.21	1185.54	739.83	859.4	754.09	3	3	+	+	+	+	+	+	Promoter (<=1kb)	20	1266280	1307051	40772	1	9751	ENST00000649598.1	0	ENSG00000101298	SNPH	syntaphilin	427.166	FALSE
chr17	39728803	39731580	2778	*	10.1359	10.4223	9.7783	0.643959	0.00437801	0.162556	1307.73	1568.5	1240.32	1164.65	765.94	703.82	3	3	+	+	+	+	+	+	Promoter (<=1kb)	17	39728510	39730532	2023	2	84299	ENST00000394231.8	0	ENSG00000141741	MIEN1	migration and invasion enhancer 1	493.947	FALSE
chr13	18903600	18904534	935	*	4.42831	5.28401	2.03515	3.24887	0.00439875	0.163085	92.08	1.04	23.77	10.22	1.07	1.01	2	0	+	-	+	-	-	-	Promoter (<=1kb)	13	18905419	18908443	3025	1	100652856	ENST00000653982.1	-885	ENSG00000226250	LINC00408	long intergenic non-protein coding RNA 408	41.6711	FALSE
chr5	87266633	87270504	3872	*	10.9002	11.1332	10.6222	0.51097	0.00440917	0.16323	2072.3	2074.77	2591.23	1336.62	1704.83	1687.15	3	3	+	+	+	+	+	+	Promoter (<=1kb)	5	87267883	87391916	124034	1	5921	ENST00000274376.11	0	ENSG00000145715	RASA1	RAS p21 protein activator 1	580.088	FALSE
chr10	67763113	67766288	3176	*	10.2596	10.5025	9.96734	0.535177	0.00443147	0.163815	1236.35	1518.81	1596.91	1058.23	1059.21	885.81	3	3	+	+	+	+	+	+	Distal Intergenic	10	65912523	67696195	1783673	2	29119	ENST00000433211.7	-66918	ENSG00000183230	CTNNA3	catenin alpha 3	456.766	FALSE
chr4	37976462	37979764	3303	*	10.5358	10.7706	10.2553	0.51529	0.00444065	0.163913	1547.76	1791.1	1901.82	1338.33	1282.65	1045.67	3	3	+	+	+	+	+	+	Promoter (<=1kb)	4	37977310	38090065	112756	1	23216	ENST00000446803.6	0	ENSG00000065882	TBC1D1	TBC1 domain family member 1	528.881	FALSE
chr10	70130803	70133950	3148	*	10.5273	10.7731	10.2307	0.542406	0.00446399	0.164212	1401.88	1833.54	2014.48	1186.79	1315.95	1101.98	3	3	+	+	+	+	+	+	Promoter (<=1kb)	10	70112270	70132934	20665	2	84883	ENST00000613322.4	0	ENSG00000042286	AIFM2	apoptosis inducing factor mitochondria associated 2	555.899	FALSE
chr6	12312808	12315025	2218	*	6.02871	6.6689	4.84908	1.81982	0.00447083	0.164212	95.18	150.12	59.95	55.34	15.04	16.09	3	1	+	+	+	+	-	-	Distal Intergenic	6	12290361	12297194	6834	1	1906	ENST00000379375.6	22447	ENSG00000078401	EDN1	endothelin 1	45.8751	FALSE
chr7	3243573	3245062	1490	*	5.56816	3.71074	6.35395	-2.64321	0.0044719	0.164212	1.03	1.04	37.21	103.01	40.82	101.55	1	2	-	-	+	+	-	+	Distal Intergenic	7	3301252	4269000	967749	1	221935	ENST00000404826.7	-56190	ENSG00000146555	SDK1	sidekick cell adhesion molecule 1	8.78735	FALSE
chr11	64331774	64332364	591	*	3.84145	2.16366	4.59629	-2.43263	0.0044749	0.164212	3.1	1.04	9.3	28.09	19.34	25.14	0	2	-	-	-	+	-	+	Distal Intergenic	11	64340204	64357534	17331	1	283234	ENST00000356786.10	-7840	ENSG00000168071	CCDC88B	coiled-coil domain containing 88B	7.58122	FALSE
chr8	64575177	64577038	1862	*	6.86796	7.5667	5.46028	2.10643	0.00448451	0.164248	60.01	131.49	377.26	102.16	11.82	18.1	3	1	+	+	+	+	-	-	Promoter (<=1kb)	8	64574306	64577263	2958	2	401463	ENST00000520834.1	225	ENSG00000254102	LOC401463	uncharacterized LOC401463	101.818	FALSE
chr16	350273	353744	3472	*	9.9851	10.2622	9.64184	0.62034	0.00449481	0.164248	1336.7	1370.76	976.75	959.47	759.49	677.68	3	3	+	+	+	+	+	+	Promoter (<=1kb)	16	287440	352723	65284	2	8312	ENST00000262320.8	0	ENSG00000103126	AXIN1	axin 1	353.707	FALSE
chr17	50863429	50868993	5565	*	11.8108	12.0414	11.5362	0.505199	0.00450116	0.164248	4237.72	4586.45	3821.21	3603.78	2761.89	2543.8	3	3	+	+	+	+	+	+	Promoter (<=1kb)	17	50862223	50866354	4132	2	10140	ENST00000499247.3	0	ENSG00000141232	TOB1	transducer of ERBB2, 1	757.435	FALSE
chr14	90330555	90332764	2210	*	8.71028	9.04134	8.27989	0.761451	0.00451408	0.164248	535.92	480.39	564.34	261.37	383.51	287.56	3	3	+	+	+	+	+	+	Promoter (<=1kb)	14	90267860	90331941	64082	2	55051	ENST00000354366.8	0	ENSG00000119720	NRDE2	NRDE-2, necessary for RNA interference, domain containing	238.409	FALSE
chr14	105032776	105037523	4748	*	7.07887	7.68086	6.02655	1.65431	0.00451917	0.164248	409.7	122.17	83.72	98.76	51.56	45.25	3	1	+	+	+	+	-	-	Distal Intergenic	14	105009573	105021083	11511	2	55038	ENST00000336219.4	-11693	ENSG00000170779	CDCA4	cell division cycle associated 4	43.2175	FALSE
chr3	187137412	187140287	2876	*	9.89242	10.1373	9.59727	0.540063	0.00452233	0.164248	1232.21	1128.49	1018.09	707.47	792.79	823.47	3	3	+	+	+	+	+	+	Promoter (<=1kb)	3	187120948	187139484	18537	2	116832	ENST00000455270.5	0	ENSG00000163923	RPL39L	ribosomal protein L39 like	391.608	FALSE
chr17	78779750	78783777	4028	*	11.4532	11.6794	11.1847	0.494752	0.00452615	0.164248	3066.55	3729.21	3043.95	2731.14	2086.19	2165.75	3	3	+	+	+	+	+	+	Promoter (<=1kb)	17	78674048	78782272	108225	2	9267	ENST00000591455.5	0	ENSG00000108669	CYTH1	cytohesin 1	814.276	FALSE
chr17	81549240	81554739	5500	*	12.1183	12.3711	11.8116	0.559514	0.00452815	0.164248	4833.65	6111.47	4947.83	4552.18	3389.25	2842.42	3	3	+	+	+	+	+	+	Promoter (<=1kb)	17	81539885	81552376	12492	2	80233	ENST00000443656.6	0	ENSG00000185504	FAAP100	FA core complex associated protein 100	963.209	FALSE
chr10	48305713	48308711	2999	*	10.8933	11.1006	10.6512	0.449371	0.00455063	0.164826	2039.2	2172.09	2376.24	1523.07	1640.38	1661.01	3	3	+	+	+	+	+	+	Promoter (<=1kb)	10	48306639	48439357	132719	1	5599	ENST00000395611.7	0	ENSG00000107643	MAPK8	mitogen-activated protein kinase 8	732.192	FALSE
chr2	241733312	241736511	3200	*	10.6223	10.9333	10.2252	0.708084	0.00455828	0.164865	1772.27	1966.07	2128.18	1791.25	943.19	856.65	3	3	+	+	+	+	+	+	Promoter (<=1kb)	2	241734602	241768809	34208	1	728294	ENST00000403782.5	0	ENSG00000180902	D2HGDH	D-2-hydroxyglutarate dehydrogenase	611.095	FALSE
chr17	43777269	43780255	2987	*	10.651	10.9088	10.3369	0.571885	0.00459084	0.165738	1969.88	2133.79	1664.09	1632.89	1163.41	1083.88	3	3	+	+	+	+	+	+	Promoter (<=1kb)	17	43766125	43778977	12853	2	1845	ENST00000226004.8	0	ENSG00000108861	DUSP3	dual specificity phosphatase 3	643.651	FALSE
chr17	49359903	49362976	3074	*	11.0392	11.2732	10.7598	0.513389	0.0046096	0.165738	2679.61	2602.78	2142.65	2061.13	1532.95	1607.72	3	3	+	+	+	+	+	+	Promoter (<=1kb)	17	49361150	49367596	6447	1	102724596	ENST00000502823.6	0		LOC102724596	uncharacterized LOC102724596	805.145	FALSE
chr17	83050503	83052647	2145	*	10.6228	10.9345	10.2247	0.709803	0.00460962	0.165738	1650.19	2342.92	1878.05	1746.98	984.01	858.66	3	3	+	+	+	+	+	+	Promoter (<=1kb)	17	82943791	83051810	108020	2	146712	ENST00000320865.3	0	ENSG00000175711	B3GNTL1	UDP-GlcNAc:betaGal beta-1,3-N-acetylglucosaminyltransferase like 1	912.378	FALSE
chr3	114453251	114455409	2159	*	8.1433	8.55143	7.57205	0.979383	0.00461306	0.165738	484.19	306.45	334.89	253.7	148.25	168.92	3	3	+	+	+	+	+	+	Promoter (<=1kb)	3	114453593	114520132	66540	1	101929754	ENST00000465249.1	0	ENSG00000242290	ZBTB20-AS5	ZBTB20 antisense RNA 5	173.774	FALSE
chr14	95515350	95517614	2265	*	9.07451	9.3708	8.70122	0.669584	0.00461538	0.165738	576.27	657.43	752.46	375.45	463	410.23	3	3	+	+	+	+	+	+	Exon (ENST00000554161.1/ENST00000554161.1, exon 1 of 2)	14	95533503	95544557	11055	1	51218	ENST00000553672.1	-15889	ENSG00000182512	GLRX5	glutaredoxin 5	292.297	FALSE
chr12	6277903	6279737	1835	*	8.90641	9.22391	8.49873	0.725183	0.00463036	0.166039	535.92	667.78	590.18	441	324.42	319.73	3	3	+	+	+	+	+	+	Distal Intergenic	12	6310436	6328505	18070	1	55200	ENST00000011684.11	-30699	ENSG00000008323	PLEKHG6	pleckstrin homology and RhoGEF domain containing G6	325.865	FALSE
chr12	15321747	15323820	2074	*	8.59842	9.0494	7.93877	1.11062	0.00467183	0.167287	453.15	878.98	257.37	287.76	265.34	182.99	3	3	+	+	+	+	+	+	Promoter (<=1kb)	12	15322257	15597323	275067	1	5800	ENST00000674316.1	0	ENSG00000151490	PTPRO	protein tyrosine phosphatase receptor type O	255.465	FALSE
chr20	34515422	34518137	2716	*	10.1322	10.471	9.68852	0.782524	0.00468232	0.167322	974.59	1127.46	2156.09	1020.77	734.79	719.91	3	3	+	+	+	+	+	+	Promoter (<=1kb)	20	34516414	34540958	24545	1	83658	ENST00000480759.1	0	ENSG00000125971	DYNLRB1	dynein light chain roadblock-type 1	522.599	FALSE
chr14	104677030	104683169	6140	*	9.48165	9.79847	9.0751	0.723371	0.00468611	0.167322	935.28	1106.75	629.46	441	623.06	554.01	3	3	+	+	+	+	+	+	Promoter (<=1kb)	14	104677694	104677749	56	2	100616300	ENST00000582316.1	0	ENSG00000265291	MIR4710	microRNA 4710	145.032	FALSE
chr2	356154	356554	401	*	3.45493	1.46319	4.2611	-2.79791	0.00469635	0.16745	1.03	1.04	6.2	6.81	22.56	28.15	0	2	-	-	-	-	+	+	Distal Intergenic	2	318053	342118	24066	1	105373350	ENST00000436808.2	38101		LINC01865	long intergenic non-protein coding RNA 1865	6.87573	FALSE
chr10	50621511	50626802	5292	*	12.0889	12.2887	11.8568	0.431899	0.00471559	0.167898	4598.79	5064.77	5346.8	3750.21	3921	3455.75	3	3	+	+	+	+	+	+	Promoter (<=1kb)	10	50624943	50641451	16509	1	104355295	ENST00000443374.7	0		SGMS1-AS1	SGMS1 antisense RNA 1	945.475	FALSE
chr10	80453040	80456811	3772	*	11.3508	11.5621	11.103	0.459076	0.00474919	0.168681	2698.24	2994.13	3378.83	2402.52	2113.05	2083.3	3	3	+	+	+	+	+	+	Promoter (<=1kb)	10	80454166	80533123	78958	1	81619	ENST00000429989.7	0	ENSG00000108219	TSPAN14	tetraspanin 14	801.626	FALSE
chr22	19940228	19944288	4061	*	11.4928	11.6976	11.254	0.443555	0.00475251	0.168681	3174.15	3430	3360.23	2560.87	2626.54	2139.61	3	3	+	+	+	+	+	+	Promoter (<=1kb)	22	19875519	19941807	66289	2	10587	ENST00000474308.5	0	ENSG00000184470	TXNRD2	thioredoxin reductase 2	817.892	FALSE
chr17	43019506	43023178	3673	*	10.9875	11.2198	10.7105	0.509309	0.00475773	0.168681	2416.82	2654.55	2083.73	1977.69	1501.8	1547.4	3	3	+	+	+	+	+	+	Promoter (<=1kb)	17	43014607	43022385	7779	2	10493	ENST00000355653.8	0	ENSG00000108828	VAT1	vesicle amine transport 1	649.343	FALSE
chr17	42386300	42389308	3009	*	10.9766	11.1875	10.7296	0.457821	0.00480518	0.169777	2428.2	2393.65	2174.69	1878.94	1534.03	1681.12	3	3	+	+	+	+	+	+	Promoter (<=1kb)	17	42313324	42388442	75119	2	6774	ENST00000264657.10	0	ENSG00000168610	STAT3	signal transducer and activator of transcription 3	775.069	FALSE
chr5	41902979	41906010	3032	*	10.343	10.5676	10.077	0.490578	0.00480852	0.169777	1383.26	1541.59	1627.92	1069.3	1166.63	1004.45	3	3	+	+	+	+	+	+	Promoter (<=1kb)	5	41904188	41911179	6992	1	285636	ENST00000505931.6	0	ENSG00000205765	C5orf51	chromosome 5 open reading frame 51	500.524	FALSE
chr2	241634489	241639634	5146	*	11.2292	11.4999	10.8957	0.604211	0.00480891	0.169777	2769.62	2716.67	3202.09	2622.17	1594.18	1499.13	3	3	+	+	+	+	+	+	Promoter (<=1kb)	2	241637213	241673854	36642	1	23192	ENST00000405546.7	0	ENSG00000168397	ATG4B	autophagy related 4B cysteine peptidase	562.792	FALSE
chr17	49762099	49765151	3053	*	10.1686	10.4669	9.79226	0.67459	0.00484124	0.170326	1492.93	1481.54	1271.33	1249.79	731.56	678.68	3	3	+	+	+	+	+	+	Promoter (<=1kb)	17	49710332	49764131	53800	2	81558	ENST00000240364.7	0	ENSG00000121104	FAM117A	family with sequence similarity 117 member A	463.565	FALSE
chr4	76146180	76149989	3810	*	10.9437	11.2521	10.5509	0.701242	0.00484236	0.170326	2014.37	2258.02	3044.98	2184.57	1198.86	1117.06	3	3	+	+	+	+	+	+	Promoter (<=1kb)	4	76114659	76148416	33758	2	53371	ENST00000507257.5	0	ENSG00000138750	NUP54	nucleoporin 54	640.19	FALSE
chr17	81831189	81835457	4269	*	11.6842	11.9433	11.3682	0.575148	0.00484684	0.170326	3640.76	4508.8	3665.14	3465.86	2420.28	2044.09	3	3	+	+	+	+	+	+	Promoter (<=1kb)	17	81833492	81835050	1559	2	116729	ENST00000330261.5	0	ENSG00000182676	PPP1R27	protein phosphatase 1 regulatory subunit 27	922.519	FALSE
chr14	91252615	91255411	2797	*	9.05478	9.34052	8.6981	0.642413	0.00485155	0.170326	594.89	698.84	651.17	386.51	452.26	407.21	3	3	+	+	+	+	+	+	Promoter (<=1kb)	14	91232532	91253925	21394	2	8111	ENST00000531499.2	0	ENSG00000119714	GPR68	G protein-coupled receptor 68	231.784	FALSE
chr1	54944684	54945615	932	*	4.71865	3.1073	5.46084	-2.35354	0.00486852	0.170683	1.03	7.25	17.57	75.77	32.23	24.13	0	3	-	-	-	+	+	+	Distal Intergenic	1	54980628	54992288	11661	1	199964	ENST00000371268.4	-35013	ENSG00000143001	TMEM61	transmembrane protein 61	9.24642	FALSE
chr19	56670531	56672501	1971	*	8.37714	7.90059	8.73476	-0.83417	0.00488847	0.171144	230.72	214.31	271.84	528.69	381.36	368	3	3	+	+	+	+	+	+	Promoter (<=1kb)	19	56671982	56799632	127651	1	101929059	ENST00000595954.2	0	ENSG00000286125	ZIM2-AS1	ZIM2 antisense RNA 1	121.235	FALSE
chr12	7188169	7192460	4292	*	11.3812	11.6286	11.0824	0.546204	0.00491611	0.171872	3373.83	3667.09	2457.9	2337.81	2379.46	1787.7	3	3	+	+	+	+	+	+	Promoter (<=1kb)	12	7188685	7201795	13111	1	5830	ENST00000536883.5	0	ENSG00000139197	PEX5	peroxisomal biogenesis factor 5	737.715	FALSE
chr17	82696175	82700755	4581	*	10.9384	11.2231	10.5834	0.639698	0.00492828	0.171944	2134.38	2187.62	2849.63	2090.92	1107.55	1404.62	3	3	+	+	+	+	+	+	Promoter (<=1kb)	17	82654973	82698698	43726	2	10966	ENST00000571995.6	0	ENSG00000141542	RAB40B	RAB40B, member RAS oncogene family	521.839	FALSE
chr17	76101753	76105306	3554	*	11.3259	11.5958	10.9936	0.602141	0.00493427	0.171944	2819.28	3567.7	2898.21	2756.68	1804.74	1555.44	3	3	+	+	+	+	+	+	Promoter (<=1kb)	17	76081016	76103787	22772	2	23265	ENST00000589210.6	0	ENSG00000182473	EXOC7	exocyst complex component 7	870.868	FALSE
chr17	75287339	75290834	3496	*	10.79	11.0653	10.4494	0.615926	0.00493867	0.171944	1795.03	2401.93	2231.54	1805.72	1381.48	1007.47	3	3	+	+	+	+	+	+	Promoter (<=1kb)	17	75272981	75289449	16469	2	60386	ENST00000375261.8	0	ENSG00000125454	SLC25A19	solute carrier family 25 member 19	612.939	FALSE
chr8	142634163	142636170	2008	*	5.19858	3.41703	5.97184	-2.55481	0.00494592	0.171958	1.03	1.04	29.97	50.23	67.68	70.38	0	2	-	-	-	-	+	+	Promoter (2-3kb)	8	142638596	142640648	2053	1	101928087	ENST00000612629.1	-2426	ENSG00000277332	LOC101928087	uncharacterized LOC101928087	5.31943	FALSE
chr2	230690202	230691408	1207	*	4.89111	3.46361	5.59441	-2.13081	0.00495432	0.171959	5.17	9.32	18.6	81.73	45.12	18.1	0	2	-	-	-	+	+	-	Exon (ENST00000660361.1/151475, exon 4 of 4)	2	230690065	230700340	10276	2	151475	ENST00000660361.1	8932	ENSG00000226125	LINC01907	long intergenic non-protein coding RNA 1907	9.13991	FALSE
chr3	192407674	192411031	3358	*	10.7009	10.9469	10.4041	0.542808	0.00495963	0.171959	1997.81	2287.01	1637.22	1150.18	1571.62	1343.29	3	3	+	+	+	+	+	+	Promoter (<=1kb)	3	192142509	192409049	266541	2	2257	ENST00000454309.6	0	ENSG00000114279	FGF12	fibroblast growth factor 12	587.854	FALSE
chr17	32141339	32144391	3053	*	10.5757	10.7997	10.3105	0.489193	0.00499158	0.172698	1806.41	1873.92	1667.19	1457.52	1199.93	1152.25	3	3	+	+	+	+	+	+	Promoter (<=1kb)	17	32141226	32143135	1910	2	105371730	ENST00000398832.2	0	ENSG00000214708	LOC105371730	uncharacterized LOC105371730	583.855	FALSE
chr17	48601119	48605930	4812	*	11.3528	11.5854	11.0755	0.5099	0.0049947	0.172698	3092.42	3104.91	3021.21	2516.6	1661.86	2295.45	3	3	+	+	+	+	+	+	Promoter (<=1kb)	17	48573982	48604912	30931	2	3216	ENST00000552000.2	0	ENSG00000108511	HOXB6	homeobox B6	638.58	FALSE
chr12	7016789	7019870	3082	*	10.6831	10.9166	10.4044	0.512244	0.00502549	0.173393	2098.17	2162.78	1537.99	1368.98	1353.55	1343.29	3	3	+	+	+	+	+	+	Promoter (<=1kb)	12	6976185	7018476	42292	2	10162	ENST00000261407.9	0	ENSG00000111684	LPCAT3	lysophosphatidylcholine acyltransferase 3	627.183	FALSE
chr17	46922374	46924859	2486	*	10.4379	10.6965	10.1226	0.573911	0.00502858	0.173393	1718.47	1766.25	1493.55	1374.93	1110.77	858.66	3	3	+	+	+	+	+	+	Promoter (<=1kb)	17	46923075	46942015	18941	1	9570	ENST00000640608.1	0	ENSG00000108433	GOSR2	golgi SNAP receptor complex member 2	667.507	FALSE
chr14	103384172	103388520	4349	*	10.5786	10.8253	10.2808	0.544548	0.00506276	0.174074	1699.85	1780.74	1962.8	962.88	1462.05	1307.09	3	3	+	+	+	+	+	+	Promoter (<=1kb)	14	103385377	103503820	118444	1	4140	ENST00000678179.1	0	ENSG00000075413	MARK3	microtubule affinity regulating kinase 3	417.214	FALSE
chr4	175671332	175672272	941	*	5.57059	6.17818	4.50049	1.67768	0.00506485	0.174074	92.08	56.94	68.22	34.91	12.89	20.11	3	2	+	+	+	+	-	+	Intron (ENST00000280187.11/2823, intron 4 of 7)	4	175634920	175654323	19404	2	2823	ENST00000508323.1	-17009	ENSG00000150625	GPM6A	glycoprotein M6A	76.9533	FALSE
chr10	75110154	75113719	3566	*	11.0303	11.2358	10.7906	0.445184	0.00507189	0.174074	2243.01	2311.86	2680.12	1849.99	1746.73	1717.32	3	3	+	+	+	+	+	+	Promoter (<=1kb)	10	75111511	75182123	70613	1	142891	ENST00000671730.1	0	ENSG00000156671	SAMD8	sterile alpha motif domain containing 8	676.294	FALSE
chr2	36964576	36967926	3351	*	10.9231	11.1228	10.6913	0.431567	0.00507873	0.174074	2111.62	2212.47	2365.91	1703.56	1618.89	1637.89	3	3	+	+	+	+	+	+	Promoter (<=1kb)	2	36837698	36966536	128839	2	6801	ENST00000263918.9	0	ENSG00000115808	STRN	striatin	665.472	FALSE
chr14	93113298	93117468	4171	*	10.2015	10.4515	9.89899	0.552502	0.00512999	0.174074	1322.22	1266.19	1612.41	790.91	1053.84	1019.53	3	3	+	+	+	+	+	+	Promoter (<=1kb)	14	92936914	93115918	179005	2	3705	ENST00000354313.7	0	ENSG00000100605	ITPK1	inositol-tetrakisphosphate 1-kinase	335.717	FALSE
chr4	86890849	86893688	2840	*	10.1427	10.3981	9.83198	0.566168	0.00513305	0.174074	1406.02	1508.46	1133.86	1062.49	890.55	781.24	3	3	+	+	+	+	+	+	Promoter (<=1kb)	4	86876205	86892422	16218	2	132989	ENST00000295898.8	0	ENSG00000163633	C4orf36	chromosome 4 open reading frame 36	475.156	FALSE
chr14	100585624	100588566	2943	*	9.59688	9.85197	9.28679	0.565174	0.00513384	0.174074	839.06	943.17	990.19	572.96	687.52	613.33	3	3	+	+	+	+	+	+	Promoter (<=1kb)	14	100539299	100587413	48115	2	57596	ENST00000554140.1	0	ENSG00000183092	BEGAIN	brain enriched guanylate kinase associated	314.013	FALSE
chr5	140174254	140177140	2887	*	10.4933	10.7647	10.1587	0.60595	0.00513452	0.174074	2207.84	1649.26	1362.28	1021.62	1376.11	1031.6	3	3	+	+	+	+	+	+	Promoter (<=1kb)	5	140175156	140244810	69655	1	84418	ENST00000509589.5	0	ENSG00000120306	CYSTM1	cysteine rich transmembrane module containing 1	602.63	FALSE
chr2	21042089	21043605	1517	*	4.42975	2.63285	5.20561	-2.57276	0.00514212	0.174074	1.03	1.04	16.54	51.08	20.41	39.21	0	2	-	-	-	+	-	+	Promoter (<=1kb)	2	21011353	21042465	31113	2	338	ENST00000673739.1	0	ENSG00000084674	APOB	apolipoprotein B	4.08866	FALSE
chr14	103526104	103532047	5944	*	10.4421	10.6825	10.1534	0.529097	0.00514775	0.174074	1539.48	1688.6	1702.34	1109.31	1364.29	943.12	3	3	+	+	+	+	+	+	Promoter (<=1kb)	14	103529196	103537073	7878	1	115708	ENST00000389749.9	0	ENSG00000166166	TRMT61A	tRNA methyltransferase 61A	276.493	FALSE
chr5	72106823	72110783	3961	*	11.0448	11.2598	10.7921	0.467666	0.00514994	0.174074	2326.81	2344.99	2684.25	1570.75	1999.18	1749.49	3	3	+	+	+	+	+	+	Promoter (<=1kb)	5	72107234	72183823	76590	1	4131	ENST00000512974.5	0	ENSG00000131711	MAP1B	microtubule associated protein 1B	619.041	FALSE
chr14	89617429	89619909	2481	*	8.94067	9.24369	8.5566	0.687089	0.00515229	0.174074	533.85	645	639.8	317.55	417.88	394.14	3	3	+	+	+	+	+	+	Promoter (<=1kb)	14	89156172	89619130	462959	2	1112	ENST00000345097.8	0	ENSG00000053254	FOXN3	forkhead box N3	244.344	FALSE
chr10	50990073	50993894	3822	*	10.8742	11.099	10.6077	0.491388	0.0051523	0.174074	1989.53	2383.3	2207.77	1649.92	1722.02	1309.1	3	3	+	+	+	+	+	+	Promoter (<=1kb)	10	50990888	52298350	1307463	1	5592	ENST00000401604.8	0	ENSG00000185532	PRKG1	protein kinase cGMP-dependent 1	573.923	FALSE
chr10	32344036	32349071	5036	*	11.5216	11.7348	11.2714	0.463341	0.00515429	0.174074	3382.11	3706.43	3135.94	2134.34	2776.93	2504.59	3	3	+	+	+	+	+	+	Promoter (<=1kb)	10	32347397	32374488	27092	1	102031319	ENST00000417447.1	0	ENSG00000229327	LOC102031319	uncharacterized LOC102031319	676.759	FALSE
chr10	69122804	69126408	3605	*	11.1299	11.332	10.8949	0.437139	0.0051575	0.174074	2363.03	2652.48	2718.36	1935.12	2003.47	1773.62	3	3	+	+	+	+	+	+	Promoter (<=1kb)	10	69123512	69172861	49350	1	9559	ENST00000373382.5	0	ENSG00000122958	VPS26A	VPS26, retromer complex component A	715.106	FALSE
chr18	79986110	79989824	3715	*	11.073	10.7314	11.3491	-0.617685	0.00516071	0.174074	1349.12	1383.18	2367.97	2787.33	2767.26	2271.32	3	3	+	+	+	+	+	+	Promoter (<=1kb)	18	79970813	79988563	17751	2	10907	ENST00000269601.10	0	ENSG00000141759	TXNL4A	thioredoxin like 4A	457.629	FALSE
chr19	41531384	41532905	1522	*	6.69901	7.25867	5.77236	1.48631	0.00516606	0.174074	177.95	192.57	88.89	56.19	81.64	26.14	3	2	+	+	+	+	+	-	Promoter (2-3kb)	19	41535340	41536902	1563	1	101927931	ENST00000487420.2	-2435	ENSG00000270164	LINC01480	long intergenic non-protein coding RNA 1480	100.615	FALSE
chr17	42743491	42745617	2127	*	9.66656	9.96389	9.29161	0.672281	0.00517968	0.1743	995.28	1083.98	916.8	844.54	516.71	518.81	3	3	+	+	+	+	+	+	Promoter (<=1kb)	17	42700275	42745040	44766	2	2145	ENST00000428826.7	0	ENSG00000108799	EZH1	enhancer of zeste 1 polycomb repressive complex 2 subunit	469.529	FALSE
chr17	76070824	76073405	2582	*	10.9412	11.1932	10.6357	0.557488	0.00519556	0.1746	2130.24	2588.29	2305.96	1981.1	1582.37	1209.56	3	3	+	+	+	+	+	+	Promoter (<=1kb)	17	76071961	76079778	7818	1	353174	ENST00000591500.1	0	ENSG00000186919	ZACN	zinc activated ion channel	906.854	FALSE
chr4	87420983	87425160	4178	*	10.466	10.7182	10.1602	0.557945	0.00523593	0.175722	1723.64	1803.52	1526.62	1427.72	1072.1	933.06	3	3	+	+	+	+	+	+	Promoter (<=1kb)	4	87422573	87459455	36883	1	53343	ENST00000302174.9	0	ENSG00000170502	NUDT9	nudix hydrolase 9	403.206	FALSE
chr9	5509826	5515358	5533	*	9.24269	9.59522	8.77518	0.820034	0.00524711	0.175751	556.61	924.54	839.28	299.68	599.43	415.25	3	3	+	+	+	+	+	+	Promoter (<=1kb)	9	5510531	5571282	60752	1	80380	ENST00000397747.5	0	ENSG00000197646	PDCD1LG2	programmed cell death 1 ligand 2	139.794	FALSE
chr17	38350386	38355895	5510	*	11.4406	11.6797	11.1539	0.525845	0.00526408	0.175751	3400.73	3519.04	2921.98	2808.61	2216.17	1810.82	3	3	+	+	+	+	+	+	Promoter (<=1kb)	17	38351844	38405593	53750	1	30837	ENST00000612932.6	0	ENSG00000274211	SOCS7	suppressor of cytokine signaling 7	595.387	FALSE
chr5	79611151	79614246	3096	*	10.0767	10.3149	9.79117	0.523704	0.00526469	0.175751	1167.03	1216.5	1437.73	801.97	957.15	898.88	3	3	+	+	+	+	+	+	Promoter (<=1kb)	5	79612120	79623648	11529	1	167153	ENST00000505571.5	0	ENSG00000164329	TENT2	terminal nucleotidyltransferase 2	411.419	FALSE
chr20	26135546	26138183	2638	*	4.57542	5.3468	2.80485	2.54195	0.00526478	0.175751	66.21	35.2	20.67	17.88	1.07	2.01	2	0	+	+	-	-	-	-	Exon (ENST00000657722.1/ENST00000657722.1, exon 1 of 2)	20	26103416	26114028	10613	2	149934	ENST00000478176.1	-21518	ENSG00000240108	NCOR1P1	NCOR1 pseudogene 1	15.4267	FALSE
chr19	27859860	27861711	1852	*	5.54839	3.74821	6.3248	-2.57659	0.00527785	0.175873	1.03	1.04	38.24	113.23	55.86	71.39	0	3	-	-	-	+	+	+	Exon (ENST00000669145.1/ENST00000669145.1, exon 1 of 3)	19	27902595	27956684	54090	1	101927151	ENST00000586473.2	-40884	ENSG00000267575	LOC101927151	uncharacterized LOC101927151	7.25577	FALSE
chr21	21921817	21922424	608	*	4.2284	2.55048	4.98325	-2.43277	0.00529555	0.175873	2.07	1.04	14.47	37.46	33.3	24.13	0	3	-	-	-	+	+	+	Distal Intergenic	21	22008944	22018156	9213	2	101927843	ENST00000416327.5	95732	ENSG00000233215	LINC01687	long intergenic non-protein coding RNA 1687	9.63535	FALSE
chr1	207231463	207232775	1313	*	3.2495	1.04831	4.08344	-3.03513	0.00529817	0.175873	1.03	1.04	4.13	38.31	7.52	5.03	1	1	+	-	-	+	-	-	Distal Intergenic	1	207321532	207340766	19235	1	1604	ENST00000367063.6	-88757	ENSG00000196352	CD55	CD55 molecule (Cromer blood group)	1.5751	FALSE
chr12	7106904	7110732	3829	*	10.8258	11.071	10.5302	0.540793	0.0053018	0.175873	2269.91	2466.12	1717.84	1658.44	1536.17	1241.74	3	3	+	+	+	+	+	+	Promoter (<=1kb)	12	7108052	7111606	3555	1	283314	ENST00000435921.6	0	ENSG00000205885	C1RL-AS1	C1RL antisense RNA 1	561.842	FALSE
chr17	75665139	75669022	3884	*	11.4892	11.7265	11.2051	0.521451	0.00530746	0.175873	3048.96	3629.82	3487.36	2822.23	2435.32	1824.9	3	3	+	+	+	+	+	+	Promoter (<=1kb)	17	75667251	75690716	23466	1	29115	ENST00000583170.5	0	ENSG00000161526	SAP30BP	SAP30 binding protein	872.48	FALSE
chr10	32979836	32985566	5731	*	9.39596	9.68747	9.03024	0.65723	0.00531524	0.175873	923.9	865.52	684.24	464.84	639.18	464.52	3	3	+	+	+	+	+	+	Exon (ENST00000414157.1/ENST00000414157.1, exon 1 of 3)	10	32928212	32992463	64252	2	3688	ENST00000534049.5	6897	ENSG00000150093	ITGB1	integrin subunit beta 1	143.876	FALSE
chr5	31637779	31640809	3031	*	10.0127	10.2616	9.71157	0.550055	0.00531741	0.175873	1102.88	1283.79	1296.13	989.27	765.94	760.12	3	3	+	+	+	+	+	+	Promoter (<=1kb)	5	31639131	32110932	471802	1	23037	ENST00000438447.2	0	ENSG00000133401	PDZD2	PDZ domain containing 2	405.016	FALSE
chr4	70721813	70723127	1315	*	5.81145	6.45863	4.60686	1.85177	0.00534493	0.17641	152.09	83.86	27.91	28.95	30.08	14.08	2	1	+	+	-	+	-	-	Promoter (<=1kb)	4	70721964	70808619	86656	1	22902	ENST00000381006.8	0	ENSG00000018189	RUFY3	RUN and FYVE domain containing 3	66.8831	FALSE
chr17	63740225	63743528	3304	*	10.9604	11.1956	10.6792	0.516362	0.00534767	0.17641	2350.61	2539.63	2145.75	2001.53	1550.14	1367.42	3	3	+	+	+	+	+	+	Promoter (<=1kb)	17	63682336	63741845	59510	2	92335	ENST00000640870.1	0	ENSG00000266173	STRADA	STE20 related adaptor alpha	709.846	FALSE
chr10	17886924	17887778	855	*	4.72858	5.52918	2.77497	2.75421	0.00536428	0.176416	36.21	1.04	101.29	5.11	5.37	10.05	2	0	+	-	+	-	-	-	Intron (ENST00000569591.3/4360, intron 22 of 29)	10	17845107	17845193	87	1	574445	ENST00000385203.1	41817	ENSG00000207938	MIR511	microRNA 511	54.0113	FALSE
chr5	180806408	180812160	5753	*	10.7174	10.9253	10.4744	0.450904	0.00536827	0.176416	1964.7	2103.76	1765.39	1397.92	1467.42	1402.61	3	3	+	+	+	+	+	+	Promoter (<=1kb)	5	180790548	180809829	19282	2	4245	ENST00000446023.6	0	ENSG00000131446	MGAT1	alpha-1,3-mannosyl-glycoprotein 2-beta-N-acetylglucosaminyltransferase	338.018	FALSE
chr20	3044187	3048383	4197	*	10.7074	10.933	10.4398	0.493209	0.0053689	0.176416	1822.96	1823.19	2219.13	1358.76	1569.48	1238.72	3	3	+	+	+	+	+	+	Promoter (<=1kb)	20	3044412	3045747	1336	1	2797	ENST00000380346.2	0	ENSG00000125787	GNRH2	gonadotropin releasing hormone 2	465.832	FALSE
chr17	31547927	31551277	3351	*	10.5794	10.8462	10.2517	0.594476	0.00539725	0.177116	2023.68	2074.77	1424.3	1523.07	1051.69	1082.88	3	3	+	+	+	+	+	+	Distal Intergenic	17	31559996	31560083	88	1	406968	ENST00000384882.1	-8719	ENSG00000207614	MIR193A	microRNA 193a	549.363	FALSE
chr5	160417459	160425475	8017	*	10.9256	11.1421	10.671	0.471103	0.00542281	0.177722	2170.59	2078.91	2530.25	1454.96	1796.14	1639.9	3	3	+	+	+	+	+	+	Promoter (<=1kb)	5	160401641	160419081	17441	2	10569	ENST00000297151.9	0	ENSG00000164609	SLU7	SLU7 homolog, splicing factor	281.891	FALSE
chr17	38700988	38709136	8149	*	11.9322	12.1596	11.6621	0.497458	0.00543503	0.177891	4798.47	4817.33	4109.59	3959.64	2975.67	2787.12	3	3	+	+	+	+	+	+	Promoter (<=1kb)	17	38702262	38702331	70	2	100616203	ENST00000612893.1	0	ENSG00000275238	MIR4734	microRNA 4734	561.434	FALSE
chr16	632550	638418	5869	*	10.5144	10.7877	10.1769	0.610846	0.00544699	0.178051	1780.55	2047.86	1474.94	1477.1	1126.89	868.71	3	3	+	+	+	+	+	+	Promoter (<=1kb)	16	636817	638620	1804	1	100287175	ENST00000619377.1	0		LOC100287175	uncharacterized LOC100287175	301.207	FALSE
chr17	40218356	40221205	2850	*	10.1859	10.4474	9.86635	0.581008	0.00546374	0.17822	1483.62	1397.68	1307.5	1197	792.79	810.4	3	3	+	+	+	+	+	+	Promoter (<=1kb)	17	40219304	40277132	57829	1	147179	ENST00000583268.1	0	ENSG00000171475	WIPF2	WAS/WASL interacting protein family member 2	489.917	FALSE
chr17	35576948	35580532	3585	*	10.3906	10.6595	10.0599	0.599524	0.00546903	0.17822	1652.26	1813.87	1386.05	1340.88	1057.06	804.36	3	3	+	+	+	+	+	+	Promoter (<=1kb)	17	35578046	35608315	30270	1	163	ENST00000589774.5	0	ENSG00000006125	AP2B1	adaptor related protein complex 2 subunit beta 1	451.156	FALSE
chr12	2957266	2965099	7834	*	11.766	11.9613	11.5401	0.421181	0.00547344	0.17822	4017.35	3941.45	4004.16	3238.55	3008.97	2686.58	3	3	+	+	+	+	+	+	Promoter (<=1kb)	12	2959330	3040665	81336	1	7004	ENST00000358409.7	0	ENSG00000197905	TEAD4	TEA domain transcription factor 4	509.019	FALSE
chr14	102082622	102088892	6271	*	10.3291	10.5786	10.0273	0.551276	0.00550591	0.178909	1493.96	1343.84	1749.88	847.95	1089.29	1193.48	3	3	+	+	+	+	+	+	Promoter (<=1kb)	14	102080742	102087044	6303	2	3320	ENST00000216281.13	0	ENSG00000080824	HSP90AA1	heat shock protein 90 alpha family class A member 1	243.857	FALSE
chr1	70709242	70710220	979	*	3.62195	4.44063	1.54009	2.90054	0.00550883	0.178909	27.93	1.04	36.18	2.55	2.15	4.02	2	0	+	-	+	-	-	-	Promoter (2-3kb)	1	70706453	70786468	80016	1	101927244	ENST00000419450.1	2789	ENSG00000229051	LINC01788	long intergenic non-protein coding RNA 1788	22.1809	FALSE
chr14	105091806	105095038	3233	*	9.51274	9.77278	9.19529	0.577488	0.00552981	0.179358	805.95	802.37	1016.03	582.33	580.09	596.23	3	3	+	+	+	+	+	+	Promoter (<=1kb)	14	105093609	105095699	2091	1	102723354	ENST00000548104.1	0		LINC02298	long intergenic non-protein coding RNA 2298	270.579	FALSE
chr17	17391800	17393388	1589	*	4.33088	2.46295	5.11834	-2.65539	0.00554544	0.179366	1.03	1.04	14.47	50.23	10.74	43.23	0	2	-	-	-	+	-	+	Distal Intergenic	17	17345269	17347152	1884	1	56953	ENST00000480529.1	46531	ENSG00000205309	NT5M	5',3'-nucleotidase, mitochondrial	3.46975	FALSE
chr5	87410961	87414078	3118	*	10.4216	10.6528	10.1462	0.506589	0.00555385	0.179366	1468.1	1482.57	1879.08	1076.96	1240.76	1081.87	3	3	+	+	+	+	+	+	Promoter (<=1kb)	5	87318416	87412908	94493	2	902	ENST00000645953.1	0	ENSG00000134480	CCNH	cyclin H	516.33	FALSE
chr4	87218639	87221661	3023	*	10.7998	11.0382	10.5142	0.524026	0.00556983	0.179366	2072.3	2375.02	1861.51	1757.19	1395.45	1234.7	3	3	+	+	+	+	+	+	Promoter (<=1kb)	4	87160103	87220618	60516	2	57563	ENST00000273963.10	0	ENSG00000145332	KLHL8	kelch like family member 8	695.648	FALSE
chr14	103332413	103337450	5038	*	10.7357	10.9826	10.4377	0.544852	0.00557054	0.179366	1961.6	1912.23	2196.4	1035.25	1534.03	1591.64	3	3	+	+	+	+	+	+	Promoter (<=1kb)	14	103333544	103335844	2301	1	1983	ENST00000560877.5	0	ENSG00000100664	EIF5	eukaryotic translation initiation factor 5	401.629	FALSE
chr12	6698351	6702270	3920	*	11.0695	11.2956	10.8013	0.494334	0.00557059	0.179366	2772.73	2761.19	2007.25	1907.88	1724.17	1721.34	3	3	+	+	+	+	+	+	Promoter (<=1kb)	12	6693791	6700815	7025	2	196500	ENST00000534837.6	0	ENSG00000139200	PIANP	PILR alpha associated neural protein	641.255	FALSE
chr16	3019343	3025697	6355	*	11.5232	11.8037	11.1747	0.628978	0.00557285	0.179366	4834.68	2687.68	3202.09	2771.15	1790.77	2372.87	3	3	+	+	+	+	+	+	Promoter (<=1kb)	16	3020359	3022383	2025	1	51330	ENST00000341627.5	0	ENSG00000006327	TNFRSF12A	TNF receptor superfamily member 12A	562.52	FALSE
chr10	73166746	73169772	3027	*	10.9118	11.1163	10.6735	0.442842	0.00558694	0.179538	2030.92	2239.39	2389.68	1553.72	1739.21	1606.72	3	3	+	+	+	+	+	+	Promoter (<=1kb)	10	73133668	73168008	34341	2	11319	ENST00000372979.9	0	ENSG00000122882	ECD	ecdysoneless cell cycle regulator	733.398	FALSE
chr3	182681871	182684327	2457	*	9.97938	10.2372	9.66523	0.571986	0.00559248	0.179538	1131.85	1397.68	1091.48	710.88	966.82	758.11	3	3	+	+	+	+	+	+	Distal Intergenic	3	182793503	182836624	43122	1	23200	ENST00000493826.1	-109176	ENSG00000058063	ATP11B	ATPase phospholipid transporting 11B (putative)	491.251	FALSE
chr17	54439589	54440327	739	*	4.43429	5.12223	3.07222	2.05001	0.00560702	0.179566	42.42	32.09	29.97	13.62	8.59	3.02	3	1	+	+	+	+	-	-	Distal Intergenic	17	54899387	54937316	37930	1	10040	ENST00000570371.5	-459060	ENSG00000141198	TOM1L1	target of myb1 like 1 membrane trafficking protein	47.1302	FALSE
chr20	57264578	57268230	3653	*	9.96231	10.3053	9.51144	0.793867	0.00562004	0.179566	953.9	1079.83	1762.28	1048.02	523.16	618.35	3	3	+	+	+	+	+	+	Promoter (<=1kb)	20	57168753	57266641	97889	2	655	ENST00000395863.8	0	ENSG00000101144	BMP7	bone morphogenetic protein 7	346.384	FALSE
chr1	39407054	39417992	10939	*	11.4999	11.7869	11.1412	0.645736	0.00562148	0.179566	3598.34	2312.9	4689.43	2740.5	2122.71	1912.38	3	3	+	+	+	+	+	+	Promoter (<=1kb)	1	39409503	39428092	18590	1	23499	ENST00000530275.3	0	ENSG00000127603	MACF1	microtubule actin crosslinking factor 1	323.024	FALSE
chr8	125512723	125513817	1095	*	5.32384	3.55029	6.09573	-2.54544	0.00562698	0.179566	1.03	1.04	33.08	82.58	77.35	45.25	1	3	-	-	+	+	+	+	Intron (ENST00000522815.1/ENST00000522815.1, intron 2 of 3)	8	125433546	125437191	3646	1	10221	ENST00000519576.1	79177	ENSG00000173334	TRIB1	tribbles pseudokinase 1	10.6986	FALSE
chr3	194482364	194487923	5560	*	11.1962	11.4255	10.9234	0.502097	0.00562908	0.179566	2865.84	2816.06	2569.52	1512	2178.57	2135.59	3	3	+	+	+	+	+	+	Promoter (<=1kb)	3	194487140	194513861	26722	1	401106	ENST00000661941.1	0		LINC00884	long intergenic non-protein coding RNA 884	494.69	FALSE
chr17	78377447	78380494	3048	*	11.304	11.5337	11.0307	0.502966	0.00565524	0.179749	2713.75	3422.76	2757.64	2462.96	2049.66	1763.57	3	3	+	+	+	+	+	+	Promoter (<=1kb)	17	78378649	78396385	17737	1	9489	ENST00000586325.5	0	ENSG00000087157	PGS1	phosphatidylglycerophosphate synthase 1	972.676	FALSE
chr8	115429002	115430299	1298	*	4.51468	5.2579	2.89802	2.35988	0.00565857	0.179749	47.59	9.32	57.88	1.7	8.59	12.07	2	0	+	-	+	-	-	-	Intron (ENST00000640765.1/7227, intron 4 of 5)	8	115414429	115492221	77793	2	7227	ENST00000518018.1	61922	ENSG00000104447	TRPS1	transcriptional repressor GATA binding 1	29.4789	FALSE
chr14	102138490	102141756	3267	*	10.6384	10.8813	10.3462	0.535029	0.00566116	0.179749	1826.07	1841.83	1990.71	990.97	1514.69	1399.59	3	3	+	+	+	+	+	+	Promoter (<=1kb)	14	102081049	102139686	58638	2	3320	ENST00000334701.11	0	ENSG00000080824	HSP90AA1	heat shock protein 90 alpha family class A member 1	577.35	FALSE
chr17	73190842	73195434	4593	*	11.7537	11.9739	11.4939	0.479966	0.00566342	0.179749	3801.12	4030.49	4235.68	3493.1	2670.58	2488.5	3	3	+	+	+	+	+	+	Promoter (<=1kb)	17	73192632	73208503	15872	1	9382	ENST00000618996.4	0	ENSG00000166685	COG1	component of oligomeric golgi complex 1	875.774	FALSE
chr17	40646092	40649989	3898	*	11.0959	11.3327	10.8124	0.520272	0.00570204	0.180747	2659.96	2856.44	2221.2	2157.33	1759.62	1478.02	3	3	+	+	+	+	+	+	Promoter (<=1kb)	17	40624962	40647818	22857	2	6605	ENST00000348513.12	0	ENSG00000073584	SMARCE1	SWI/SNF related, matrix associated, actin dependent regulator of chromatin, subfamily e, member 1	661.672	FALSE
chr17	82646069	82650007	3939	*	11.7361	11.9634	11.4663	0.497107	0.00575527	0.182204	3560.06	4451.86	3967.98	3350.07	2812.38	2325.62	3	3	+	+	+	+	+	+	Promoter (<=1kb)	17	82614562	82648444	33883	2	56270	ENST00000392325.9	0	ENSG00000141580	WDR45B	WD repeat domain 45B	1013.79	FALSE
chr4	80264249	80270612	6364	*	10.4464	10.7914	9.99203	0.799372	0.00578227	0.182401	1470.17	2292.19	1554.53	1609.06	803.54	642.49	3	3	+	+	+	+	+	+	Promoter (<=1kb)	4	80266599	80290194	23596	1	2250	ENST00000312465.11	0	ENSG00000138675	FGF5	fibroblast growth factor 5	278.488	FALSE
chr5	160398311	160400778	2468	*	9.41541	9.67704	9.09558	0.581455	0.00578325	0.182401	762.5	804.44	888.89	486.97	596.21	558.03	3	3	+	+	+	+	+	+	Promoter (<=1kb)	5	160393148	160400054	6907	2	63920	ENST00000408953.4	0	ENSG00000221886	ZBED8	zinc finger BED-type containing 8	331.69	FALSE
chr14	64726461	64727219	759	*	3.92364	2.16344	4.69323	-2.52979	0.00583735	0.183715	1.03	1.04	11.37	27.24	17.19	33.18	0	2	-	-	-	+	-	+	Promoter (<=1kb)	14	64727884	64730688	2805	1	26030	ENST00000556801.1	-665	ENSG00000126822	PLEKHG3	pleckstrin homology and RhoGEF domain containing G3	5.90228	FALSE
chr17	39399746	39403213	3468	*	11.554	11.7892	11.2729	0.516327	0.00584618	0.183715	3805.26	3709.54	3102.86	3032.52	2402.02	1988.79	3	3	+	+	+	+	+	+	Promoter (<=1kb)	17	39252663	39401626	148964	2	84961	ENST00000264658.11	0	ENSG00000108306	FBXL20	F-box and leucine rich repeat protein 20	1020.54	FALSE
chr17	40119488	40125478	5991	*	12.2175	12.4428	11.9504	0.492374	0.00585706	0.183715	5945.84	5838.15	4917.86	4776.94	3440.82	3654.83	3	3	+	+	+	+	+	+	Promoter (<=1kb)	17	40121971	40136917	14947	1	339287	ENST00000398532.9	0	ENSG00000188895	MSL1	MSL complex subunit 1	929.274	FALSE
chr10	71211673	71218851	7179	*	11.7623	12.0126	11.4594	0.553188	0.00585822	0.183715	3934.58	3696.08	4764.89	3153.41	3259.27	2035.04	3	3	+	+	+	+	+	+	Promoter (<=1kb)	10	71212570	71302864	90295	1	219699	ENST00000335350.10	0	ENSG00000107731	UNC5B	unc-5 netrin receptor B	575.547	FALSE
chr22	30250662	30259015	8354	*	11.7212	12.0083	11.3625	0.645812	0.00586146	0.183715	4407.39	3598.76	4352.48	3846.41	2173.2	1879.2	3	3	+	+	+	+	+	+	Distal Intergenic	22	30240453	30246759	6307	2	3976	ENST00000249075.4	-3903	ENSG00000128342	LIF	LIF interleukin 6 family cytokine	493.122	FALSE
chr17	40139039	40142201	3163	*	10.3222	10.5565	10.0424	0.514071	0.00587014	0.183758	1527.07	1585.07	1405.69	1230.2	1034.5	898.88	3	3	+	+	+	+	+	+	Promoter (<=1kb)	17	40140318	40167080	26763	1	22794	ENST00000418132.7	0	ENSG00000108349	CASC3	CASC3 exon junction complex subunit	476.112	FALSE
chr17	79811210	79815406	4197	*	10.8366	11.1376	10.4559	0.681619	0.00588246	0.183915	1852.97	2644.2	2261.51	2034.73	1212.83	966.24	3	3	+	+	+	+	+	+	Distal Intergenic	17	79819083	79827020	7938	1	105371919	ENST00000667764.1	-3677		LINC01977	long intergenic non-protein coding RNA 1977	536.786	FALSE
chr17	43386928	43390201	3274	*	10.164	10.4517	9.80441	0.647274	0.00591076	0.18457	1361.53	1572.65	1267.19	1209.77	828.25	644.5	3	3	+	+	+	+	+	+	Promoter (<=1kb)	17	43338741	43388312	49572	2	100130581	ENST00000658096.1	0	ENSG00000188825	LINC00910	long intergenic non-protein coding RNA 910	427.751	FALSE
chr12	6913409	6917485	4077	*	10.9536	11.2147	10.6345	0.580216	0.00591957	0.184616	2412.69	3025.19	1692	1768.26	1497.5	1503.16	3	3	+	+	+	+	+	+	Promoter (<=1kb)	12	6913745	6917107	3363	1	2026	ENST00000537688.5	0	ENSG00000111674	ENO2	enolase 2	582.935	FALSE
chr15	68875050	68876439	1390	*	7.14097	7.58281	6.50087	1.08194	0.00593571	0.184699	214.16	153.23	207.75	102.16	88.09	81.44	3	3	+	+	+	+	+	+	Intron (ENST00000560188.1/246777, intron 1 of 1)	15	68930504	69028889	98386	1	79400	ENST00000557966.1	-54065	ENSG00000255346	NOX5	NADPH oxidase 5	137.924	FALSE
chr7	32068620	32072634	4015	*	10.8253	11.112	10.467	0.645025	0.00593694	0.184699	2239.91	2651.44	1748.85	1950.45	1214.97	1080.86	3	3	+	+	+	+	+	+	Promoter (<=1kb)	7	31751179	32070407	319229	2	5137	ENST00000396191.6	0	ENSG00000154678	PDE1C	phosphodiesterase 1C	551.283	FALSE
chr17	82094313	82100948	6636	*	12.2829	12.513	12.0091	0.503873	0.0059586	0.184999	5517.52	6191.19	5826.39	4955.72	4176.68	3233.54	3	3	+	+	+	+	+	+	Promoter (<=1kb)	17	82078338	82098236	19899	2	2194	ENST00000306749.4	0	ENSG00000169710	FASN	fatty acid synthase	880.807	FALSE
chr3	2156072	2157031	960	*	4.64447	3.10706	5.37173	-2.26468	0.00596567	0.184999	7.24	1.04	17.57	64.7	34.38	25.14	0	3	-	-	-	+	+	+	Intron (ENST00000422330.5/152330, intron 1 of 4)	3	2110409	2144241	33833	2	100873976	ENST00000447256.2	-11831	ENSG00000227588	CNTN4-AS2	CNTN4 antisense RNA 2	8.97524	FALSE
chr2	9769364	9771281	1918	*	5.57855	4.01756	6.31068	-2.29311	0.00598	0.184999	7.24	1.04	40.31	118.34	49.42	70.38	0	3	-	-	-	+	+	+	Exon (ENST00000474667.1/ENST00000474667.1, exon 1 of 2)	2	9843443	9846113	2671	1	9014	ENST00000625239.2	-72162	ENSG00000115750	TAF1B	TATA-box binding protein associated factor, RNA polymerase I subunit B	8.44418	FALSE
chr17	74202633	74205782	3150	*	11.2335	11.4866	10.9263	0.560214	0.00598014	0.184999	2528.56	3187.74	2892.01	2535.33	1788.62	1514.22	3	3	+	+	+	+	+	+	Promoter (<=1kb)	17	74203582	74209880	6299	1	6169	ENST00000439590.6	0	ENSG00000172809	RPL38	ribosomal protein L38	910.932	FALSE
chr3	183161310	183163432	2123	*	8.5954	8.93561	8.14937	0.786235	0.00598951	0.184999	416.94	506.27	545.74	287.76	344.83	219.19	3	3	+	+	+	+	+	+	Promoter (<=1kb)	3	183122215	183162734	40520	2	27074	ENST00000265598.8	0	ENSG00000078081	LAMP3	lysosomal associated membrane protein 3	230.641	FALSE
chr15	52178027	52181207	3181	*	10.3008	10.5685	9.97194	0.596521	0.00599073	0.184999	1377.05	2010.58	1167.97	977.35	1043.09	992.38	3	3	+	+	+	+	+	+	Promoter (<=1kb)	15	52179999	52205963	25965	1	100129973	ENST00000559779.2	0		CERNA1	competing endogenous lncRNA 1 for miR-4707-5p and miR-4767	477.376	FALSE
chr5	32309791	32315048	5258	*	11.0742	11.2703	10.8472	0.423092	0.00601383	0.185361	2335.09	2398.83	2675.99	1779.33	1897.12	1850.04	3	3	+	+	+	+	+	+	Promoter (<=1kb)	5	32226994	32312938	85945	2	54545	ENST00000280285.9	0	ENSG00000150712	MTMR12	myotubularin related protein 12	469.754	FALSE
chr11	69774394	69776303	1910	*	7.79834	7.14705	8.24544	-1.09839	0.0060218	0.185361	174.85	135.63	114.73	466.54	211.63	232.26	3	3	+	+	+	+	+	+	Promoter (<=1kb)	11	69771022	69775341	4320	2	2249	ENST00000168712.3	0	ENSG00000075388	FGF4	fibroblast growth factor 4	74.2065	FALSE
chr5	34838109	34840459	2351	*	9.92226	10.1795	9.60899	0.570498	0.00603421	0.185361	984.94	1230.99	1263.06	830.07	870.14	642.49	3	3	+	+	+	+	+	+	Promoter (<=1kb)	5	34838833	34863010	24178	1	153657	ENST00000502782.5	0	ENSG00000205838	TTC23L	tetratricopeptide repeat domain 23 like	493.263	FALSE
chr17	48045534	48055094	9561	*	11.5462	11.8055	11.2298	0.575719	0.00603703	0.185361	3290.03	3686.76	3761.26	3235.99	2201.13	1767.59	3	3	+	+	+	+	+	+	Promoter (<=1kb)	17	48048329	48051146	2818	1	4779	ENST00000579889.1	0	ENSG00000082641	NFE2L1	nuclear factor, erythroid 2 like 1	374.37	FALSE
chr5	172958431	172960832	2402	*	9.32548	9.61494	8.96299	0.651952	0.00604393	0.185361	686.97	786.84	878.56	411.2	612.32	473.57	3	3	+	+	+	+	+	+	Promoter (<=1kb)	5	172954786	172958778	3993	2	100268168	ENST00000520067.5	0	ENSG00000204758	LOC100268168	uncharacterized LOC100268168	326.446	FALSE
chr10	72352769	72355794	3026	*	10.8691	11.072	10.633	0.438935	0.00604671	0.185361	2007.12	2104.8	2346.27	1633.75	1638.23	1492.1	3	3	+	+	+	+	+	+	Promoter (<=1kb)	10	72332830	72355149	22320	2	54788	ENST00000338820.7	0	ENSG00000148719	DNAJB12	DnaJ heat shock protein family (Hsp40) member B12	711.411	FALSE
chr5	36872784	36881206	8423	*	12.0686	12.2624	11.8448	0.417632	0.00606248	0.185618	4804.68	4594.73	5339.57	3453.94	3867.29	3713.15	3	3	+	+	+	+	+	+	Promoter (<=1kb)	5	36876769	37066413	189645	1	25836	ENST00000282516.13	0	ENSG00000164190	NIPBL	NIPBL cohesin loading factor	583.283	FALSE
chr4	76304940	76308385	3446	*	10.8697	11.1873	10.4619	0.725325	0.00612035	0.186721	1896.42	2101.69	2997.43	2129.23	1078.54	1023.55	3	3	+	+	+	+	+	+	Promoter (<=1kb)	4	76306026	76311599	5574	1	8987	ENST00000237642.6	0	ENSG00000118804	STBD1	starch binding domain 1	676.683	FALSE
chr2	112782312	112784911	2600	*	6.88712	7.5166	5.74468	1.77192	0.00612094	0.186721	32.07	284.71	232.56	75.77	56.94	28.15	3	2	+	+	+	+	+	-	Promoter (<=1kb)	2	112773925	112784493	10569	2	3552	ENST00000263339.4	0	ENSG00000115008	IL1A	interleukin 1 alpha	70.4287	FALSE
chr18	80108594	80111458	2865	*	11.3532	11.1222	11.5522	-0.430064	0.00613483	0.186721	2178.87	2161.74	2346.27	3292.18	2684.55	3032.45	3	3	+	+	+	+	+	+	Promoter (<=1kb)	18	80109262	80140346	31085	1	22850	ENST00000262198.9	0	ENSG00000101544	ADNP2	ADNP homeobox 2	777.996	FALSE
chr17	39698914	39702387	3474	*	10.6715	10.9041	10.394	0.510198	0.00613588	0.186721	2071.27	2021.97	1655.82	1578.41	1159.11	1299.05	3	3	+	+	+	+	+	+	Promoter (<=1kb)	17	39699560	39728662	29103	1	2064	ENST00000541774.5	0	ENSG00000141736	ERBB2	erb-b2 receptor tyrosine kinase 2	551.628	FALSE
chr12	22542649	22545684	3036	*	10.3855	10.6258	10.0971	0.528662	0.0061363	0.186721	1610.87	1669.96	1459.44	1335.77	935.67	1014.5	3	3	+	+	+	+	+	+	Promoter (<=1kb)	12	22448583	22544546	95964	2	9847	ENST00000333957.8	0	ENSG00000111731	C2CD5	C2 calcium dependent domain containing 5	520.452	FALSE
chr10	47383357	47385800	2444	*	10.0618	10.2917	9.78832	0.503349	0.00614337	0.186721	1128.75	1258.94	1372.62	951.81	859.4	841.57	3	3	+	+	+	+	+	+	Promoter (<=1kb)	10	47365496	47384293	18798	2	118738	ENST00000585316.3	0	ENSG00000265763	ZNF488	zinc finger protein 488	512.863	FALSE
chr8	117303946	117304462	517	*	3.89061	2.16344	4.65441	-2.49097	0.00615767	0.186721	1.03	1.04	11.37	29.8	23.63	22.12	0	3	-	-	-	+	+	+	Intron (ENST00000671266.1/ENST00000671266.1, intron 1 of 2)	8	117135328	117174091	38764	1	169026	ENST00000456015.6	168618	ENSG00000164756	SLC30A8	solute carrier family 30 member 8	8.66505	FALSE
chr3	193240035	193243454	3420	*	10.0417	10.3072	9.71606	0.591105	0.00615792	0.186721	1159.79	1419.42	1221.71	872.64	1014.09	636.45	3	3	+	+	+	+	+	+	Promoter (<=1kb)	3	193241128	193270854	29727	1	57110	ENST00000650797.1	0	ENSG00000127252	PLAAT1	phospholipase A and acyltransferase 1	370.46	FALSE
chr17	48941920	48946103	4184	*	10.6282	10.871	10.3361	0.534894	0.00618028	0.187173	1891.25	2010.58	1716.81	1575.85	1282.65	1019.53	3	3	+	+	+	+	+	+	Promoter (<=1kb)	17	48929316	48944842	15527	2	11267	ENST00000502492.6	0	ENSG00000159210	SNF8	SNF8 subunit of ESCRT-II	447.629	FALSE
chr5	75656144	75657250	1107	*	7.57246	8.00678	6.94815	1.05863	0.00620673	0.187748	176.92	230.88	363.83	115.78	129.98	124.68	3	3	+	+	+	+	+	+	Promoter (<=1kb)	5	75655876	75671846	15971	1	728780	ENST00000506596.6	268	ENSG00000189045	ANKDD1B	ankyrin repeat and death domain containing 1B	232.345	FALSE
chr5	157857083	157859743	2661	*	10.1743	10.4046	9.90006	0.50454	0.00622331	0.188023	1258.07	1308.64	1499.75	852.2	1055.99	958.2	3	3	+	+	+	+	+	+	Promoter (<=1kb)	5	157785743	157859145	73403	2	9685	ENST00000523094.5	0	ENSG00000113282	CLINT1	clathrin interactor 1	509.39	FALSE
chr10	70168401	70171701	3301	*	10.9256	11.1215	10.6989	0.422622	0.0062605	0.188864	2103.34	2202.12	2378.31	1653.33	1713.43	1619.79	3	3	+	+	+	+	+	+	Promoter (<=1kb)	10	70147289	70170514	23226	2	56681	ENST00000373241.9	0	ENSG00000079332	SAR1A	secretion associated Ras related GTPase 1A	674.923	FALSE
chr11	104997227	104998259	1033	*	5.1754	5.83916	3.90932	1.92984	0.00626966	0.188864	20.69	89.04	62.02	14.47	22.56	8.04	3	0	+	+	+	-	-	-	Promoter (<=1kb)	11	104994235	104999028	4794	2	838	ENST00000438448.6	769	ENSG00000137757	CASP5	caspase 5	55.4195	FALSE
chr5	150777593	150780764	3172	*	10.4918	10.7119	10.2318	0.480119	0.00627367	0.188864	1512.58	1825.26	1694.07	1255.75	1286.95	1064.78	3	3	+	+	+	+	+	+	Promoter (<=1kb)	5	150777946	150796734	18789	1	85027	ENST00000526627.1	0	ENSG00000256235	SMIM3	small integral membrane protein 3	528.785	FALSE
chr17	42015521	42021861	6341	*	11.7648	11.9939	11.4923	0.501607	0.00628605	0.18901	4141.5	4562.64	3531.8	3501.61	2684.55	2456.33	3	3	+	+	+	+	+	+	Promoter (<=1kb)	17	42017020	42025644	8625	1	28511	ENST00000307641.9	0	ENSG00000168256	NKIRAS2	NFKB inhibitor interacting Ras like 2	643.218	FALSE
chr10	60731722	60734445	2724	*	9.82368	10.0602	9.54069	0.519468	0.00631227	0.189304	1074.95	1052.92	1074.94	837.73	691.82	704.82	3	3	+	+	+	+	+	+	Promoter (<=1kb)	10	60028401	60733490	705090	2	288	ENST00000373827.6	0	ENSG00000151150	ANK3	ankyrin 3	391.925	FALSE
chr17	44005114	44009507	4394	*	10.7078	10.9679	10.3903	0.577537	0.00631818	0.189304	1993.67	2173.13	1841.87	1787.84	1184.9	1053.72	3	3	+	+	+	+	+	+	Promoter (<=1kb)	17	44006048	44009063	3016	1	162417	ENST00000592915.1	0	ENSG00000161653	NAGS	N-acetylglutamate synthase	455.824	FALSE
chr14	76904871	76905351	481	*	4.00011	2.4633	4.72725	-2.26395	0.00632884	0.189304	5.17	1.04	10.34	20.43	26.86	32.17	0	2	-	-	-	+	+	-	Distal Intergenic	14	76959638	76965802	6165	1	105370578	ENST00000553613.1	-54287	ENSG00000258602	LINC01629	long intergenic non-protein coding RNA 1629	11.4652	FALSE
chr14	101964019	101968217	4199	*	10.4464	10.702	10.1354	0.5666	0.00632975	0.189304	1520.86	1629.59	1847.04	836.88	1361.07	1176.38	3	3	+	+	+	+	+	+	Promoter (<=1kb)	14	101964573	102011733	47161	1	1778	ENST00000643684.1	0	ENSG00000197102	DYNC1H1	dynein cytoplasmic 1 heavy chain 1	396.721	FALSE
chr4	83108352	83110983	2632	*	10.0344	10.3091	9.69469	0.614449	0.00634913	0.189304	1236.35	1388.36	1181.4	1072.7	796.02	617.35	3	3	+	+	+	+	+	+	Promoter (<=1kb)	4	83090688	83109843	19156	2	51316	ENST00000411416.6	0	ENSG00000145287	PLAC8	placenta associated 8	482.03	FALSE
chr12	5943810	5946750	2941	*	10.1428	10.4147	9.80743	0.607293	0.00635122	0.189304	1325.32	1707.24	1062.54	1013.11	941.04	733.98	3	3	+	+	+	+	+	+	Promoter (<=1kb)	12	5562651	5945259	382609	2	57101	ENST00000546188.5	0	ENSG00000047617	ANO2	anoctamin 2	464.139	FALSE
chr17	75588376	75591804	3429	*	10.0894	10.3999	9.69326	0.706614	0.00636302	0.189304	1101.85	1484.64	1466.68	1207.22	650.99	625.39	3	3	+	+	+	+	+	+	Promoter (<=1kb)	17	75590341	75591246	906	1	80022	ENST00000578564.5	0	ENSG00000266714	MYO15B	myosin XVB	394.009	FALSE
chr14	102361574	102364948	3375	*	10.2013	10.4444	9.90883	0.535589	0.00636372	0.189304	1317.05	1340.73	1522.49	768.77	1077.47	1037.63	3	3	+	+	+	+	+	+	Promoter (<=1kb)	14	102341102	102362916	21815	2	51550	ENST00000559514.5	0	ENSG00000100865	CINP	cyclin dependent kinase 2 interacting protein	412.866	FALSE
chr17	34156651	34157856	1206	*	7.35812	7.78581	6.7475	1.03831	0.00638192	0.189304	215.2	198.78	248.06	131.11	81.64	109.59	3	3	+	+	+	+	+	+	Promoter (<=1kb)	17	33013087	34157294	1144208	2	40	ENST00000359872.6	0	ENSG00000108684	ASIC2	acid sensing ion channel subunit 2	182.985	FALSE
chr5	161545937	161549504	3568	*	9.97059	10.2264	9.65949	0.566867	0.00639507	0.189304	1014.94	1307.6	1271.33	672.57	943.19	810.4	3	3	+	+	+	+	+	+	Promoter (<=1kb)	5	161547063	161688994	141932	1	2559	ENST00000522269.5	0	ENSG00000145863	GABRA6	gamma-aminobutyric acid type A receptor subunit alpha6	335.75	FALSE
chr7	45259804	45260851	1048	*	3.99249	2.27034	4.75539	-2.48505	0.00639785	0.189304	1.03	1.04	12.4	22.14	24.71	34.19	0	2	-	-	-	+	-	+	Distal Intergenic	7	45157829	45186302	28474	1	10268	ENST00000481345.1	101975	ENSG00000122679	RAMP3	receptor activity modifying protein 3	4.6034	FALSE
chr12	30751618	30756396	4779	*	10.8011	11.0407	10.5136	0.527059	0.00639794	0.189304	2364.06	1858.39	2097.17	1804.02	1343.88	1237.72	3	3	+	+	+	+	+	+	Promoter (<=1kb)	12	30755167	30802602	47436	1	100287314	ENST00000650286.1	0		LINC00941	long intergenic non-protein coding RNA 941	440.791	FALSE
chr18	3296425	3297809	1385	*	8.72142	8.21689	9.0945	-0.877608	0.00639806	0.189304	230.72	223.63	438.25	435.04	571.5	633.44	3	3	+	+	+	+	+	+	Intron (ENST00000578787.2/ENST00000578787.2, intron 1 of 2)	18	3262956	3278284	15329	1	103910	ENST00000584539.1	33469	ENSG00000118680	MYL12B	myosin light chain 12B	214.823	FALSE
chr17	49787278	49790522	3245	*	10.3489	10.583	10.0694	0.513539	0.0064049	0.189304	1501.2	1648.22	1452.21	1262.56	1055.99	904.91	3	3	+	+	+	+	+	+	Promoter (<=1kb)	17	49788648	49829090	40443	1	11143	ENST00000675278.1	0	ENSG00000136504	KAT7	lysine acetyltransferase 7	472.689	FALSE
chr5	159261474	159264906	3433	*	10.4994	10.7157	10.2448	0.470878	0.00640878	0.189304	1537.41	1683.42	1824.3	1128.04	1342.81	1169.34	3	3	+	+	+	+	+	+	Promoter (<=1kb)	5	159263290	159286036	22747	1	134510	ENST00000296786.8	0	ENSG00000164332	UBLCP1	ubiquitin like domain containing CTD phosphatase 1	489.867	FALSE
chr6	157515116	157516173	1058	*	4.87549	3.21888	5.62636	-2.40749	0.00642961	0.189477	23.8	1.04	3.1	79.18	25.78	43.23	1	3	+	-	-	+	+	+	Intron (ENST00000414563.6/79683, intron 1 of 8)	6	157529132	157529200	69	1	100500899	ENST00000577768.1	-12959	ENSG00000266617	MIR3692	microRNA 3692	8.80022	FALSE
chr11	134471026	134472187	1162	*	5.30092	4.19224	5.92036	-1.72812	0.0064301	0.189477	18.62	25.88	10.34	87.69	54.79	39.21	1	3	-	+	-	+	+	+	Intron (ENST00000661684.1/283177, intron 1 of 3)	11	134467611	134505661	38051	1	283177	ENST00000653028.1	3415	ENSG00000255545	B3GAT1-DT	B3GAT1 divergent transcript	15.732	FALSE
chrX	34653397	34658261	4865	*	8.76081	9.09343	8.32777	0.765658	0.00643724	0.189477	611.45	574.6	452.72	410.35	291.12	262.42	3	3	+	+	+	+	+	+	Promoter (<=1kb)	23	34627075	34657285	30211	2	83604	ENST00000275954.4	0	ENSG00000147027	TMEM47	transmembrane protein 47	112.283	FALSE
chr5	163457087	163463120	6034	*	10.6894	10.9061	10.4342	0.471885	0.00645714	0.18984	1826.07	1853.22	2077.53	1208.07	1566.25	1376.47	3	3	+	+	+	+	+	+	Promoter (<=1kb)	5	163446526	163460102	13577	2	134492	ENST00000302764.9	0	ENSG00000170584	NUDCD2	NudC domain containing 2	318.021	FALSE
chrX	5724908	5726506	1599	*	5.93252	6.48621	5.02244	1.46378	0.00646974	0.189988	74.49	83.86	110.59	25.54	24.71	47.26	3	1	+	+	+	-	-	+	Exon (ENST00000422914.2/ENST00000422914.2, exon 1 of 3)	23	5840637	5903353	62717	2	57502	ENST00000477079.1	176847	ENSG00000146938	NLGN4X	neuroligin 4 X-linked	56.0656	FALSE
chr17	42606310	42611570	5261	*	11.0068	11.2258	10.7485	0.477348	0.00648805	0.190161	2471.66	2551.02	2162.29	2016.85	1648.97	1495.11	3	3	+	+	+	+	+	+	Promoter (<=1kb)	17	42579513	42609377	29865	2	162427	ENST00000589797.5	0	ENSG00000141699	RETREG3	reticulophagy regulator family member 3	455.234	FALSE
chr17	37607733	37610423	2691	*	10.3641	10.61	10.0675	0.542525	0.00649077	0.190161	1618.11	1672.04	1398.46	1325.56	992.6	900.89	3	3	+	+	+	+	+	+	Promoter (<=1kb)	17	37514807	37609418	94612	2	11276	ENST00000612223.5	0	ENSG00000275066	SYNRG	synergin gamma	580.776	FALSE
chr14	91507759	91511810	4052	*	10.8492	11.086	10.5659	0.520086	0.006515	0.190564	2080.58	2067.53	2373.14	1167.2	1788.62	1591.64	3	3	+	+	+	+	+	+	Promoter (<=1kb)	14	91457611	91510144	52534	2	55671	ENST00000554684.5	0	ENSG00000100796	PPP4R3A	protein phosphatase 4 regulatory subunit 3A	536.463	FALSE
chr7	4357719	4359225	1507	*	5.35705	3.5921	6.12747	-2.53536	0.00651984	0.190564	1.03	1.04	34.11	108.97	50.49	50.27	0	2	-	-	-	+	+	-	Distal Intergenic	7	4232887	4237671	4785	1	221935	ENST00000467827.1	124832	ENSG00000146555	SDK1	sidekick cell adhesion molecule 1	8.00236	FALSE
chr9	127574124	127581268	7145	*	9.56291	9.91024	9.10452	0.80572	0.00652725	0.190564	831.82	677.1	1377.79	753.45	425.4	472.56	3	3	+	+	+	+	+	+	Promoter (<=1kb)	9	127505339	127578989	73651	2	64855	ENST00000373314.7	0	ENSG00000136830	NIBAN2	niban apoptosis regulator 2	134.672	FALSE
chr10	31133303	31135589	2287	*	9.51259	9.82114	9.11958	0.701561	0.00653702	0.190571	803.88	1146.1	763.83	641.07	629.51	398.16	3	3	+	+	+	+	+	+	Intron (ENST00000658872.1/ENST00000658872.1, intron 2 of 2)	10	31187715	31261625	73911	1	101929352	ENST00000669722.1	-52126		LINC02664	long intergenic non-protein coding RNA 2664	395.541	FALSE
chr12	12786027	12788298	2272	*	9.66974	9.98917	9.25886	0.73031	0.00654635	0.190571	939.42	1268.26	841.35	813.04	616.62	408.21	3	3	+	+	+	+	+	+	Promoter (<=1kb)	12	12785659	12791466	5808	1	81575	ENST00000356591.5	368	ENSG00000178878	APOLD1	apolipoprotein L domain containing 1	447.334	FALSE
chr19	2701103	2703502	2400	*	8.75519	9.08983	8.31871	0.771113	0.00655022	0.190571	658.01	574.6	402.07	369.49	316.9	271.47	3	3	+	+	+	+	+	+	Promoter (<=1kb)	19	2511219	2702694	191476	2	2788	ENST00000382159.8	0	ENSG00000176533	GNG7	G protein subunit gamma 7	227.038	FALSE
chr17	44344202	44346784	2583	*	10.134	10.3956	9.81431	0.581268	0.00656443	0.190763	1349.12	1552.97	1139.02	1099.95	869.07	731.97	3	3	+	+	+	+	+	+	Promoter (<=1kb)	17	44345246	44349894	4649	1	2896	ENST00000588170.5	0	ENSG00000030582	GRN	granulin precursor	521.502	FALSE
chr7	52668858	52669704	847	*	4.6602	2.92232	5.4259	-2.50358	0.00660261	0.191651	1.03	1.04	20.67	64.7	30.08	34.19	0	3	-	-	-	+	+	+	Distal Intergenic	7	53035633	53036925	1293	1	285877	ENST00000408890.6	-365929	ENSG00000221900	POM121L12	POM121 transmembrane nucleoporin like 12	8.94997	FALSE
chr15	92733987	92735197	1211	*	4.8436	5.66273	2.75837	2.90436	0.00662514	0.192083	36.21	1.04	114.73	0.85	5.37	14.08	2	0	+	-	+	-	-	-	Exon (ENST00000671695.1/ENST00000671695.1, exon 1 of 2)	15	92795647	92796439	793	1	728619	ENST00000557146.1	-60450		ASB9P1	ankyrin repeat and SOCS box containing 9 pseudogene 1	41.832	FALSE
chr4	83033489	83037344	3856	*	10.2642	10.5023	9.97882	0.523447	0.00663479	0.192141	1475.34	1533.3	1342.64	1215.73	936.74	874.75	3	3	+	+	+	+	+	+	Promoter (<=1kb)	4	83034447	83075789	41343	1	51138	ENST00000509093.5	0	ENSG00000138663	COPS4	COP9 signalosome subunit 4	376.148	FALSE
chr4	4869973	4870672	700	*	4.60016	3.16479	5.30525	-2.14046	0.00667024	0.192946	15.52	9.32	2.07	65.55	27.93	25.14	1	2	+	-	-	+	-	+	Distal Intergenic	4	4862428	4863028	601	1	4487	ENST00000468421.1	7545	ENSG00000163132	MSX1	msh homeobox 1	12.8114	FALSE
chr20	541766	544605	2840	*	10.3376	10.5487	10.0901	0.458654	0.00669944	0.193561	1414.3	1477.4	1602.08	1067.6	1152.67	1049.7	3	3	+	+	+	+	+	+	Promoter (<=1kb)	20	472498	543790	71293	2	1457	ENST00000217244.9	0	ENSG00000101266	CSNK2A1	casein kinase 2 alpha 1	527.438	FALSE
chr10	69317251	69321566	4316	*	11.6738	11.8723	11.4437	0.428594	0.00672726	0.193561	3285.89	3881.4	4079.61	2889.49	2859.65	2607.14	3	3	+	+	+	+	+	+	Promoter (<=1kb)	10	69318847	69401882	83036	1	3098	ENST00000359426.7	0	ENSG00000156515	HK1	hexokinase 1	868.621	FALSE
chr17	42673160	42680368	7209	*	11.9138	12.1336	11.6544	0.479281	0.00673151	0.193561	4590.52	4422.87	4467.21	3988.59	2915.51	2766.01	3	3	+	+	+	+	+	+	Promoter (<=1kb)	17	42667914	42676633	8720	2	79990	ENST00000591196.5	0	ENSG00000068137	PLEKHH3	pleckstrin homology, MyTH4 and FERM domain containing H3	623.323	FALSE
chr4	37452777	37455217	2441	*	9.9483	10.2334	9.59257	0.640861	0.00673973	0.193561	858.72	1455.65	1297.17	888.81	794.94	632.43	3	3	+	+	+	+	+	+	Promoter (<=1kb)	4	37453925	37593510	139586	1	55286	ENST00000381980.9	0	ENSG00000154274	C4orf19	chromosome 4 open reading frame 19	493.177	FALSE
chr7	47596469	47597594	1126	*	4.99121	3.8903	5.6083	-1.718	0.00674817	0.193561	15.52	15.53	13.44	32.35	68.75	45.25	1	3	-	+	-	+	+	+	Distal Intergenic	7	47608465	47629888	21424	1	101929086	ENST00000668284.1	-10871	ENSG00000236078	LINC01447	long intergenic non-protein coding RNA 1447	13.1692	FALSE
chr3	184313867	184320641	6775	*	11.4082	11.6037	11.1819	0.421837	0.0067572	0.193561	3142.08	3191.88	3002.6	2079.85	2561.01	2328.63	3	3	+	+	+	+	+	+	Promoter (<=1kb)	3	184314495	184335357	20863	1	1981	ENST00000352767.7	0	ENSG00000114867	EIF4G1	eukaryotic translation initiation factor 4 gamma 1	459.363	FALSE
chrX	76171842	76175950	4109	*	9.31842	9.7124	8.77467	0.937738	0.00676075	0.193561	751.12	793.05	972.62	763.66	270.71	279.52	3	3	+	+	+	+	+	+	Promoter (<=1kb)	23	76173040	76178196	5157	1	51260	ENST00000373357.3	0	ENSG00000102390	PBDC1	polysaccharide biosynthesis domain containing 1	204.169	FALSE
chr12	15880956	15884808	3853	*	10.6978	10.9111	10.4473	0.463729	0.00676445	0.193561	1946.08	1947.43	1883.22	1569.89	1423.38	1195.49	3	3	+	+	+	+	+	+	Promoter (<=1kb)	12	15882387	15903478	21092	1	11171	ENST00000419869.7	0	ENSG00000023734	STRAP	serine/threonine kinase receptor associated protein	499.76	FALSE
chr8	140493108	140494413	1306	*	4.09484	2.36986	4.85825	-2.48839	0.00678928	0.193561	1.03	1.04	13.44	18.73	30.08	38.21	0	2	-	-	-	-	+	+	Distal Intergenic	8	140511311	140516467	5157	1	54108	ENST00000519533.1	-16898	ENSG00000104472	CHRAC1	chromatin accessibility complex subunit 1	3.95781	FALSE
chr4	99561853	99565063	3211	*	9.87144	10.1281	9.55907	0.568991	0.00679844	0.193561	1126.68	1227.88	1002.59	904.99	732.64	625.39	3	3	+	+	+	+	+	+	Promoter (<=1kb)	4	99563761	99583416	19656	1	4547	ENST00000513404.5	0	ENSG00000138823	MTTP	microsomal triglyceride transfer protein	348.506	FALSE
chr12	58310712	58311470	759	*	3.62018	1.78502	4.40236	-2.61734	0.00679859	0.193561	1.03	1.04	8.27	26.39	29	8.04	0	2	-	-	-	+	+	-	Distal Intergenic	12	58087892	58093362	5471	1	105369785	ENST00000548215.1	222820	ENSG00000257541	LINC02403	long intergenic non-protein coding RNA 2403	4.54049	FALSE
chr17	78252722	78255345	2624	*	10.2045	10.4662	9.88455	0.581627	0.00679918	0.193561	1238.42	1680.32	1325.07	1178.27	871.21	786.27	3	3	+	+	+	+	+	+	Exon (ENST00000590384.1/ENST00000590384.1, exon 1 of 7)	17	78248193	78251440	3248	1	105371910	ENST00000638890.1	4529		LOC105371910	uncharacterized LOC105371910	539.101	FALSE
chr7	66627147	66630708	3562	*	10.5292	10.8144	10.1734	0.640983	0.00680892	0.193561	2419.93	1430.81	1551.43	1476.25	1008.72	979.31	3	3	+	+	+	+	+	+	Promoter (<=1kb)	7	66628881	66643047	14167	1	154881	ENST00000639828.2	0	ENSG00000243335	KCTD7	potassium channel tetramerization domain containing 7	505.537	FALSE
chr5	147903570	147907076	3507	*	7.70596	8.25151	6.81812	1.43339	0.00681763	0.193561	472.81	66.26	375.2	112.38	108.5	117.64	3	3	+	+	+	+	+	+	Promoter (<=1kb)	5	147880726	147906490	25765	2	389336	ENST00000510432.1	0	ENSG00000178776	C5orf46	chromosome 5 open reading frame 46	86.8994	FALSE
chr17	81933190	81938458	5269	*	11.5133	11.7799	11.186	0.593878	0.00682028	0.193561	3445.22	3863.8	3240.33	3207.9	2137.75	1643.92	3	3	+	+	+	+	+	+	Promoter (<=1kb)	17	81932384	81937257	4874	2	5831	ENST00000337943.9	0	ENSG00000183010	PYCR1	pyrroline-5-carboxylate reductase 1	667.384	FALSE
chr10	62812563	62818696	6134	*	10.4745	10.765	10.1103	0.654778	0.00682469	0.193561	1959.53	1311.75	1949.37	1521.37	924.93	869.72	3	3	+	+	+	+	+	+	Promoter (<=1kb)	10	62811996	62816366	4371	2	1959	ENST00000242480.4	0	ENSG00000122877	EGR2	early growth response 2	283.7	FALSE
chr5	72954297	72958234	3938	*	10.5083	10.7245	10.254	0.470537	0.00682497	0.193561	1536.38	1589.21	1950.4	1194.45	1232.16	1236.71	3	3	+	+	+	+	+	+	Promoter (<=1kb)	5	72956041	73090522	134482	1	115548	ENST00000430046.7	0	ENSG00000157107	FCHO2	FCH and mu domain containing endocytic adaptor 2	429.659	FALSE
chr2	241700360	241704219	3860	*	10.7096	11.0178	10.3172	0.700605	0.00683011	0.193561	1986.43	1906.02	2327.66	1968.33	924.93	934.07	3	3	+	+	+	+	+	+	Promoter (<=1kb)	2	241702035	241712380	10346	1	84289	ENST00000492488.5	0	ENSG00000168395	ING5	inhibitor of growth family member 5	537.143	FALSE
chr14	104792251	104798490	6240	*	10.2244	10.4487	9.95871	0.490007	0.00683806	0.193568	1367.74	1353.16	1471.84	859.87	1097.88	1027.58	3	3	+	+	+	+	+	+	Promoter (<=1kb)	14	104769349	104794124	24776	2	207	ENST00000554581.5	0	ENSG00000142208	AKT1	AKT serine/threonine kinase 1	223.971	FALSE
chr17	58350823	58353908	3086	*	11.561	11.7714	11.3145	0.456813	0.00686109	0.193753	3501.08	3681.58	3304.41	2947.38	2558.86	2134.58	3	3	+	+	+	+	+	+	Promoter (<=1kb)	17	58345175	58352167	6993	2	6827	ENST00000581166.5	0	ENSG00000213246	SUPT4H1	SPT4 homolog, DSIF elongation factor subunit	1132.76	FALSE
chr4	88522034	88524995	2962	*	10.4225	10.6557	10.1442	0.511575	0.00686759	0.193753	1671.91	1757.97	1409.83	1322.15	1090.36	982.33	3	3	+	+	+	+	+	+	Promoter (<=1kb)	4	88520998	88523776	2779	2	100996939	ENST00000273968.5	0	ENSG00000145337	PYURF	PIGY upstream open reading frame	544.644	FALSE
chr17	42048217	42052331	4115	*	9.91139	10.1937	9.5601	0.633576	0.00686774	0.193753	1175.3	1281.72	1056.34	1004.6	693.96	566.07	3	3	+	+	+	+	+	+	Promoter (<=1kb)	17	42038232	42050601	12370	2	110806298	ENST00000587304.3	0	ENSG00000267221	C17orf113	chromosome 17 open reading frame 113	284.598	FALSE
chr4	89306357	89308995	2639	*	9.7797	10.0575	9.43538	0.622099	0.00690535	0.194162	1019.08	1240.31	937.47	878.6	643.47	555.01	3	3	+	+	+	+	+	+	Promoter (<=1kb)	4	89236383	89307800	71418	2	285513	ENST00000609438.2	0	ENSG00000185477	GPRIN3	GPRIN family member 3	403.797	FALSE
chr5	56908398	56911928	3531	*	10.4798	10.7084	10.2079	0.500489	0.00691692	0.194162	1684.33	1805.59	1529.72	1365.57	1190.27	992.38	3	3	+	+	+	+	+	+	Promoter (<=1kb)	5	56909260	56916944	7685	1	133383	ENST00000475908.5	0	ENSG00000155542	SETD9	SET domain containing 9	473.864	FALSE
chr20	59299809	59301336	1528	*	7.53612	6.69317	8.06469	-1.37152	0.00691914	0.194162	166.57	114.92	28.94	324.37	239.56	239.3	2	3	+	+	-	+	+	+	Promoter (<=1kb)	20	59300443	59325992	25550	1	1908	ENST00000311585.11	0	ENSG00000124205	EDN3	endothelin 3	67.7206	FALSE
chr5	75235339	75237961	2623	*	9.35244	9.64639	8.98286	0.663536	0.00692247	0.194162	689.04	887.27	827.91	629.15	500.6	388.11	3	3	+	+	+	+	+	+	Promoter (<=1kb)	5	75068297	75236878	168582	2	256006	ENST00000274361.3	0	ENSG00000145700	ANKRD31	ankyrin repeat domain 31	305.531	FALSE
chr17	45059258	45062961	3704	*	10.6608	10.9008	10.3729	0.527837	0.00692415	0.194162	1894.35	2091.34	1749.88	1633.75	1282.65	1061.76	3	3	+	+	+	+	+	+	Promoter (<=1kb)	17	45061271	45108980	47710	1	4836	ENST00000676828.1	0	ENSG00000136448	NMT1	N-myristoyltransferase 1	516.16	FALSE
chr10	58264889	58271117	6229	*	11.6359	11.8434	11.3934	0.450062	0.00692857	0.194162	3447.29	3500.4	4076.51	2562.57	3099.2	2408.06	3	3	+	+	+	+	+	+	Promoter (<=1kb)	10	58191517	58267894	76378	2	253430	ENST00000373935.4	0	ENSG00000151151	IPMK	inositol polyphosphate multikinase	589.94	FALSE
chr18	48939579	48953943	14365	*	12.4201	12.168	12.6345	-0.466493	0.00694729	0.19447	4917.45	4132.98	4755.58	7485.95	5630.13	5960.34	3	3	+	+	+	+	+	+	Promoter (<=1kb)	18	48919853	48952052	32200	2	4092	ENST00000262158.7	0	ENSG00000101665	SMAD7	SMAD family member 7	320.362	FALSE
chr3	185362429	185364285	1857	*	8.1013	8.46413	7.61539	0.848743	0.00697486	0.195025	387.97	401.7	269.77	202.62	181.55	204.11	3	3	+	+	+	+	+	+	Promoter (<=1kb)	3	185363136	185489094	125959	1	9175	ENST00000265026.8	0	ENSG00000073803	MAP3K13	mitogen-activated protein kinase kinase kinase 13	190.172	FALSE
chr20	296639	300547	3909	*	11.218	11.4094	10.9972	0.412184	0.0069907	0.19525	2580.29	2700.1	2879.6	1904.48	2146.35	2081.29	3	3	+	+	+	+	+	+	Promoter (<=1kb)	20	297570	300321	2752	1	85364	ENST00000500893.4	0	ENSG00000247315	ZCCHC3	zinc finger CCHC-type containing 3	695.83	FALSE
chr17	35807733	35812183	4451	*	9.93953	10.2076	9.60999	0.597628	0.00701157	0.195549	1231.17	1256.87	1059.44	986.72	757.34	600.26	3	3	+	+	+	+	+	+	Promoter (<=1kb)	17	35809481	35836186	26706	1	8148	ENST00000604879.5	0	ENSG00000270647	TAF15	TATA-box binding protein associated factor 15	265.67	FALSE
chr17	30599323	30601563	2241	*	9.42206	9.70127	9.07553	0.625743	0.00701695	0.195549	862.86	903.83	730.75	669.16	474.82	474.57	3	3	+	+	+	+	+	+	Promoter (<=1kb)	17	30600796	30615980	15185	1	107133515	ENST00000579301.5	0		SMURF2P1-LRRC37BP1	SMURF2P1-LRRC37BP1 readthrough transcribed pseudogene	371.477	FALSE
chr17	35566874	35570495	3622	*	10.3455	10.5942	10.0449	0.549374	0.00704687	0.196165	1512.58	1586.1	1539.03	1357.91	915.26	895.86	3	3	+	+	+	+	+	+	Promoter (<=1kb)	17	35568076	35574786	6711	1	105371743	ENST00000665667.1	0		SNHG30	small nucleolar RNA host gene 30	426.81	FALSE
chr2	240997050	241002194	5145	*	10.6635	10.9851	10.2491	0.735965	0.00708936	0.19713	1993.67	2067.53	2019.65	1953.85	926	771.18	3	3	+	+	+	+	+	+	Promoter (<=1kb)	2	240998618	241095568	96951	1	25992	ENST00000310397.13	0	ENSG00000162804	SNED1	sushi, nidogen and EGF like domains 1	393.965	FALSE
chr7	590894	591562	669	*	4.22953	2.5504	4.98462	-2.43422	0.00711159	0.197328	1.03	1.04	15.5	30.65	31.15	33.18	0	3	-	-	-	+	+	+	Intron (ENST00000544935.5/5575, intron 7 of 10)	7	550270	602683	52414	2	5575	ENST00000400758.6	11121	ENSG00000188191	PRKAR1B	protein kinase cAMP-dependent type I regulatory subunit beta	8.7563	FALSE
chr17	43542390	43547556	5167	*	11.2966	11.5425	10.9999	0.542532	0.0071122	0.197328	3277.61	2835.73	2835.16	2707.3	1786.47	1649.95	3	3	+	+	+	+	+	+	Promoter (<=1kb)	17	43527844	43545937	18094	2	2118	ENST00000538265.5	0	ENSG00000175832	ETV4	ETS variant transcription factor 4	577.285	FALSE
chr13	23570112	23573183	3072	*	6.68862	7.23862	5.78869	1.44993	0.00712785	0.197498	206.92	92.14	154.01	85.99	53.71	26.14	3	2	+	+	+	+	+	-	Promoter (<=1kb)	13	23570370	23676104	105735	1	55504	ENST00000403372.6	0	ENSG00000127863	TNFRSF19	TNF receptor superfamily member 19	49.1611	FALSE
chr5	141512740	141514644	1905	*	7.67748	8.05825	7.1587	0.899556	0.00715296	0.197498	258.65	254.69	286.31	128.55	164.36	135.74	3	3	+	+	+	+	+	+	3' UTR	5	141508070	141511527	3458	1	5098	ENST00000622836.1	4670	ENSG00000240184	PCDHGC3	protocadherin gamma subfamily C, 3	139.92	FALSE
chr5	102753643	102757339	3697	*	10.7171	10.9144	10.4884	0.425922	0.00715628	0.197498	1880.9	1852.18	2056.86	1454.11	1479.24	1376.47	3	3	+	+	+	+	+	+	Promoter (<=1kb)	5	102753981	102866282	112302	1	5066	ENST00000505654.1	0	ENSG00000145730	PAM	peptidylglycine alpha-amidating monooxygenase	522.04	FALSE
chr17	80988847	80995886	7040	*	11.7015	11.9393	11.4167	0.522579	0.00715826	0.197498	3398.66	4625.79	3757.13	3398.6	2540.6	2262.27	3	3	+	+	+	+	+	+	Promoter (<=1kb)	17	80991598	80999145	7548	1	79643	ENST00000572525.5	0	ENSG00000176108	CHMP6	charged multivesicular body protein 6	557.84	FALSE
chr17	38744763	38754845	10083	*	12.8083	13.0413	12.5303	0.511028	0.00715849	0.197498	8919.28	9276.43	7094.62	7124.97	5466.85	5154.97	3	3	+	+	+	+	+	+	Promoter (<=1kb)	17	38749360	38751457	2098	1	100287808	ENST00000610658.1	0		LOC100287808	uncharacterized LOC100287808	836.072	FALSE
chr17	67364059	67367354	3296	*	11.0836	11.2888	10.8443	0.444417	0.00716546	0.197498	2495.45	2586.22	2423.79	2110.5	1784.33	1620.79	3	3	+	+	+	+	+	+	Promoter (<=1kb)	17	67337916	67366577	28662	2	5718	ENST00000356126.8	0	ENSG00000197170	PSMD12	proteasome 26S subunit, non-ATPase 12	759.047	FALSE
chr17	38866575	38875970	9396	*	12.0032	12.2187	11.7498	0.468969	0.00718765	0.197893	5198.86	5057.52	4043.44	3973.26	3055.16	3302.92	3	3	+	+	+	+	+	+	Promoter (<=1kb)	17	38869859	38921769	51911	1	3927	ENST00000433206.6	0	ENSG00000002834	LASP1	LIM and SH3 protein 1	507.302	FALSE
chr8	1929819	1931086	1268	*	4.99145	3.55126	5.69763	-2.14637	0.00721289	0.198162	4.14	13.46	17.57	107.27	18.26	30.16	1	1	-	+	-	+	-	-	Intron (ENST00000635855.1/9639, intron 26 of 29)	8	1923196	1923874	679	1	9639	ENST00000519641.1	6623	ENSG00000104728	ARHGEF10	Rho guanine nucleotide exchange factor 10	9.24518	FALSE
chr17	81700366	81705924	5559	*	12.0969	12.3329	11.8145	0.518412	0.00721711	0.198162	4511.89	5719.09	5246.54	4443.21	3560.06	2802.2	3	3	+	+	+	+	+	+	Promoter (<=1kb)	17	81703371	81720539	17169	1	1468	ENST00000571730.1	0	ENSG00000183048	SLC25A10	solute carrier family 25 member 10	928.076	FALSE
chr3	179649644	179650335	692	*	4.94601	5.5621	3.84839	1.71371	0.00722108	0.198162	68.28	40.38	33.08	16.18	13.97	13.07	2	0	+	+	-	-	-	-	Promoter (2-3kb)	3	179653040	179789401	136362	1	8975	ENST00000263966.8	-2705	ENSG00000058056	USP13	ubiquitin specific peptidase 13	68.2736	FALSE
chr16	366620	371799	5180	*	9.16213	9.51456	8.69477	0.819787	0.00722939	0.198173	698.35	801.33	694.58	641.07	310.46	291.58	3	3	+	+	+	+	+	+	Promoter (<=1kb)	16	366969	370538	3570	2	10573	ENST00000199706.13	0	ENSG00000086504	MRPL28	mitochondrial ribosomal protein L28	141.201	FALSE
chr17	50633874	50639273	5400	*	10.8767	11.1077	10.6015	0.506212	0.00724922	0.198501	2458.21	2274.59	1887.35	1809.12	1577	1274.92	3	3	+	+	+	+	+	+	Promoter (<=1kb)	17	50634777	50635915	1139	1	8714	ENST00000515707.1	0	ENSG00000108846	ABCC3	ATP binding cassette subfamily C member 3	408.651	FALSE
chr15	69305424	69306172	749	*	3.96794	2.46355	4.68824	-2.22469	0.00726718	0.198738	1.03	5.18	10.34	24.69	21.48	31.17	0	2	-	-	-	+	-	+	Intron (ENST00000395407.7/54852, intron 1 of 8)	15	69298952	69389781	90830	1	54852	ENST00000558684.5	6472	ENSG00000137819	PAQR5	progestin and adipoQ receptor family member 5	7.36411	FALSE
chr3	186565861	186572620	6760	*	11.6001	11.8253	11.333	0.49232	0.00727369	0.198738	3641.79	4008.74	3236.2	2020.26	2949.88	2769.02	3	3	+	+	+	+	+	+	Promoter (<=1kb)	3	186567403	186585800	18398	1	51726	ENST00000439351.5	0	ENSG00000090520	DNAJB11	DnaJ heat shock protein family (Hsp40) member B11	536.821	FALSE
chr10	45592657	45595846	3190	*	10.1957	10.4174	9.93355	0.483835	0.00730189	0.199088	1257.04	1335.56	1510.09	970.54	1060.28	902.9	3	3	+	+	+	+	+	+	Promoter (<=1kb)	10	45454593	45594906	140314	2	220972	ENST00000319836.7	0	ENSG00000165406	MARCHF8	membrane associated ring-CH-type finger 8	428.702	FALSE
chr2	90396665	90398744	2080	*	3.52182	1.63306	4.31256	-2.6795	0.00730236	0.199088	1.03	1.04	7.24	8.51	12.89	38.21	0	2	-	-	-	-	+	+	Distal Intergenic	2	89622213	89640635	18423	2	101927050	ENST00000636037.1	-756030		LOC101927050	lysine methyltransferase 2C pseudogene	1.4912	FALSE
chr17	81487032	81490495	3464	*	10.9319	11.2235	10.5659	0.657595	0.0073542	0.19964	2161.28	2781.89	2230.5	2233.1	1255.8	1058.74	3	3	+	+	+	+	+	+	Distal Intergenic	17	81509999	81511848	1850	2	71	ENST00000574671.5	21353	ENSG00000184009	ACTG1	actin gamma 1	690.308	FALSE
chr14	103520066	103524129	4064	*	10.1591	10.4137	9.8496	0.564124	0.00736752	0.19964	1150.47	1359.37	1582.44	738.97	1081.77	947.14	3	3	+	+	+	+	+	+	Promoter (<=1kb)	14	103519667	103522830	3164	2	1152	ENST00000348956.7	0	ENSG00000166165	CKB	creatine kinase B	335.653	FALSE
chr16	423414	428840	5427	*	11.108	11.3751	10.78	0.595116	0.00736757	0.19964	2668.23	3088.35	2211.9	2318.23	1708.05	1248.78	3	3	+	+	+	+	+	+	Promoter (<=1kb)	16	425649	523011	97363	1	9727	ENST00000262305.9	0	ENSG00000090565	RAB11FIP3	RAB11 family interacting protein 3	489.434	FALSE
chr17	68510804	68515453	4650	*	11.8484	12.0575	11.6037	0.453773	0.00737099	0.19964	4377.39	4383.53	4026.9	3722.97	2753.3	2860.52	3	3	+	+	+	+	+	+	Promoter (<=1kb)	17	68511780	68525818	14039	1	5573	ENST00000589017.5	0	ENSG00000108946	PRKAR1A	protein kinase cAMP-dependent type I regulatory subunit alpha	916.689	FALSE
chr7	2679778	2681242	1465	*	5.06708	3.36973	5.82551	-2.45578	0.00737142	0.19964	1.03	1.04	28.94	71.51	48.34	50.27	0	3	-	-	-	+	+	+	Promoter (<=1kb)	7	2679522	2716529	37008	1	155185	ENST00000312371.8	256	ENSG00000174945	AMZ1	archaelysin family metallopeptidase 1	7.05589	FALSE
chr17	78933265	78936512	3248	*	8.46843	8.80724	8.0248	0.782443	0.00737559	0.19964	483.16	471.07	389.67	321.81	251.37	208.13	3	3	+	+	+	+	+	+	Distal Intergenic	17	78852977	78925387	72411	2	7077	ENST00000262768.11	-7878	ENSG00000035862	TIMP2	TIMP metallopeptidase inhibitor 2	137.92	FALSE
chr8	136665815	136666847	1033	*	4.50038	2.85528	5.24908	-2.39381	0.00737818	0.19964	2.07	1.04	18.6	51.08	41.9	21.11	0	2	-	-	-	+	+	-	Intron (ENST00000650445.2/107986980, intron 6 of 7)	8	136780853	136810037	29185	1	107986980	ENST00000521090.5	-114006	ENSG00000254101	LINC02055	long intergenic non-protein coding RNA 2055	7.00525	FALSE
chr17	45313020	45318430	5411	*	10.9835	11.2093	10.7157	0.493606	0.00739282	0.199723	2636.16	2396.76	2070.3	2016.85	1566.25	1461.93	3	3	+	+	+	+	+	+	Promoter (<=1kb)	17	45263119	45317020	53902	2	9020	ENST00000344686.8	0	ENSG00000006062	MAP3K14	mitogen-activated protein kinase kinase kinase 14	437.579	FALSE
chr1	205528700	205529568	869	*	4.34178	2.78497	5.07305	-2.28808	0.00741526	0.199723	3.1	1.04	16.54	26.39	34.38	40.22	0	3	-	-	-	+	+	+	Promoter (<=1kb)	1	205529194	205531404	2211	1	5129	ENST00000512008.5	0	ENSG00000117266	CDK18	cyclin dependent kinase 18	7.93122	FALSE
chr17	76381561	76388087	6527	*	12.301	12.6125	11.9031	0.709345	0.00742829	0.199723	5318.88	7691.36	5776.78	5640.21	3644.92	2204.96	3	3	+	+	+	+	+	+	Promoter (<=1kb)	17	76330552	76384521	53970	2	5635	ENST00000423915.1	0	ENSG00000161542	PRPSAP1	phosphoribosyl pyrophosphate synthetase associated protein 1	959.451	FALSE
chr17	75939585	75941860	2276	*	10.1205	10.397	9.77823	0.618758	0.00742853	0.199723	1183.58	1546.76	1314.74	1154.43	829.32	650.53	3	3	+	+	+	+	+	+	Promoter (<=1kb)	17	75909574	75941038	31465	2	85302	ENST00000586717.5	0	ENSG00000188878	FBF1	Fas binding factor 1	592.425	FALSE
chr10	68559375	68562316	2942	*	10.9528	11.1544	10.7185	0.43588	0.00742953	0.199723	2118.86	2276.66	2442.39	1849.99	1530.8	1674.08	3	3	+	+	+	+	+	+	Promoter (<=1kb)	10	68560337	68694487	134151	1	80312	ENST00000373644.5	0	ENSG00000138336	TET1	tet methylcytosine dioxygenase 1	774.746	FALSE
chr5	34655252	34658676	3425	*	11.5069	11.6905	11.2965	0.394029	0.00743195	0.199723	3135.87	3310.94	3468.75	2490.21	2608.27	2447.28	3	3	+	+	+	+	+	+	Promoter (<=1kb)	5	34656328	34832612	176285	1	26064	ENST00000265109.8	0	ENSG00000039560	RAI14	retinoic acid induced 14	965.019	FALSE
chr14	89700884	89702472	1589	*	7.78415	8.16436	7.26643	0.897922	0.00743687	0.199723	255.55	283.68	321.45	123.45	166.51	171.93	3	3	+	+	+	+	+	+	Intron (ENST00000555070.1/1112, intron 2 of 3)	14	89162362	89619149	456788	2	1112	ENST00000555353.5	-81735	ENSG00000053254	FOXN3	forkhead box N3	180.548	FALSE
chr10	32445007	32448061	3055	*	10.3504	10.5843	10.0711	0.513172	0.0074898	0.20093	1532.24	1614.06	1459.44	866.68	1266.54	1093.94	3	3	+	+	+	+	+	+	Promoter (<=1kb)	10	32413499	32446061	32563	2	101929431	ENST00000658560.1	0		LOC101929431	uncharacterized LOC101929431	502.536	FALSE
chr16	34588100	34588657	558	*	3.95966	2.27034	4.71662	-2.44628	0.00752691	0.201591	1.03	1.04	12.4	22.14	22.56	34.19	1	3	-	-	+	+	+	+	Distal Intergenic	16	34353616	34381110	27495	2	102724928	ENST00000638228.2	-206990		CCNYL3	cyclin Y like 3 (pseudogene)	8.64581	FALSE
chr4	67698676	67702765	4090	*	10.6961	10.9497	10.3881	0.561607	0.00753047	0.201591	1802.27	1833.54	2297.69	1747.83	1147.3	1125.1	3	3	+	+	+	+	+	+	Promoter (<=1kb)	4	67701209	67723914	22706	1	550112	ENST00000660649.1	0	ENSG00000248049	UBA6-AS1	UBA6 antisense RNA 1 (head to head)	483.578	FALSE
chr17	2747968	2750582	2615	*	9.09724	9.45404	8.62214	0.831894	0.00754489	0.201683	489.37	785.8	828.95	560.19	353.43	268.46	3	3	+	+	+	+	+	+	Promoter (<=1kb)	17	2748078	2748182	105	2	100302208	ENST00000408273.1	0	ENSG00000221200	MIR1253	microRNA 1253	268.211	FALSE
chr17	79842147	79845555	3409	*	10.2551	10.5654	9.85927	0.706135	0.0075581	0.201683	1338.77	1815.94	1391.22	1391.11	734.79	660.58	3	3	+	+	+	+	+	+	Promoter (2-3kb)	17	79833156	79839440	6285	2	8535	ENST00000269397.9	-2707	ENSG00000141582	CBX4	chromobox 4	444.504	FALSE
chr17	32006417	32009797	3381	*	9.79228	10.0462	9.48391	0.562304	0.00757252	0.201683	1078.05	1165.77	928.17	852.2	673.55	622.38	3	3	+	+	+	+	+	+	Promoter (<=1kb)	17	32007872	32021856	13985	1	114659	ENST00000583342.1	0	ENSG00000185158	LRRC37B	leucine rich repeat containing 37B	312.727	FALSE
chr14	104751527	104756630	5104	*	10.3842	10.6146	10.1098	0.504849	0.0075733	0.201683	1497.07	1475.33	1731.28	903.29	1184.9	1226.66	3	3	+	+	+	+	+	+	Promoter (<=1kb)	14	104753147	104757479	4333	1	10572	ENST00000535554.4	0	ENSG00000184990	SIVA1	SIVA1 apoptosis inducing factor	307.188	FALSE
chr10	72214605	72217902	3298	*	10.3884	10.6124	10.1232	0.489184	0.00757404	0.201683	1470.17	1520.88	1705.44	1220.84	1185.97	939.1	3	3	+	+	+	+	+	+	Promoter (<=1kb)	10	72216000	72235858	19859	1	119504	ENST00000615507.4	0	ENSG00000166295	ANAPC16	anaphase promoting complex subunit 16	474.68	FALSE
chr7	26449461	26450307	847	*	3.95387	2.27034	4.70976	-2.43942	0.00759186	0.201943	1.03	1.04	12.4	27.24	31.15	20.11	0	2	-	-	-	+	+	-	Intron (ENST00000439120.2/441204, intron 1 of 2)	7	26440259	26494114	53856	1	441204	ENST00000448056.1	9202	ENSG00000214870	LOC441204	uncharacterized LOC441204	5.69582	FALSE
chr14	99478408	99482913	4506	*	10.8387	11.072	10.5603	0.511701	0.00760551	0.202093	1993.67	2149.32	2315.26	1164.65	1803.66	1561.47	3	3	+	+	+	+	+	+	Promoter (<=1kb)	14	99397748	99480859	83112	2	84193	ENST00000331768.10	0	ENSG00000183576	SETD3	SET domain containing 3, actin histidine methyltransferase	477.752	FALSE
chr12	6722827	6725886	3060	*	10.0466	10.3151	9.71638	0.59874	0.00762383	0.202366	1336.7	1525.02	960.21	958.62	873.36	691.75	3	3	+	+	+	+	+	+	Promoter (<=1kb)	12	6724014	6731873	7860	1	50813	ENST00000626119.2	0	ENSG00000111652	COPS7A	COP9 signalosome subunit 7A	416.333	FALSE
chr17	81888767	81893822	5056	*	11.9575	12.1744	11.7022	0.472158	0.00764586	0.202736	4229.44	5102.04	4535.43	3984.33	3210.93	2801.2	3	3	+	+	+	+	+	+	Promoter (<=1kb)	17	81887835	81891586	3752	2	10189	ENST00000505490.3	0	ENSG00000183684	ALYREF	Aly/REF export factor	914.221	FALSE
chr16	57371324	57378479	7156	*	10.463	10.7903	10.0389	0.751339	0.00765757	0.202833	1696.74	2138.96	1477.01	1633.75	628.43	893.85	3	3	+	+	+	+	+	+	Promoter (<=1kb)	16	57372477	57385041	12565	1	6376	ENST00000563383.1	0	ENSG00000006210	CX3CL1	C-X3-C motif chemokine ligand 1	247.471	FALSE
chr2	152173628	152177357	3730	*	10.2751	10.5135	9.98932	0.524126	0.00766878	0.202886	1358.43	1458.76	1567.97	1243.83	937.82	867.71	3	3	+	+	+	+	+	+	Promoter (<=1kb)	2	152116801	152175763	58963	2	10254	ENST00000263904.5	0	ENSG00000115145	STAM2	signal transducing adaptor molecule 2	391.882	FALSE
chr10	63628513	63632855	4343	*	10.318	10.5632	10.0223	0.540994	0.00767571	0.202886	1245.66	1527.09	1766.42	1211.48	1019.46	888.82	3	3	+	+	+	+	+	+	Exon (ENST00000654322.1/ENST00000654322.1, exon 1 of 3)	10	63598046	63620822	22777	1	221035	ENST00000634963.1	30467	ENSG00000165476	REEP3	receptor accessory protein 3	348.39	FALSE
chr12	4807963	4811600	3638	*	10.3964	10.7009	10.0101	0.690769	0.00773217	0.203963	1654.32	2226.97	1112.15	1365.57	904.52	823.47	3	3	+	+	+	+	+	+	Promoter (2-3kb)	12	4814337	4851927	37591	1	3742	ENST00000541339.2	-2737	ENSG00000151079	KCNA6	potassium voltage-gated channel subfamily A member 6	457.526	FALSE
chr12	6686367	6691431	5065	*	11.6018	11.8157	11.3504	0.465304	0.00773735	0.203963	3959.41	3965.26	2889.94	2667.29	2761.89	2404.04	3	3	+	+	+	+	+	+	Promoter (<=1kb)	12	6666477	6689510	23034	2	171017	ENST00000319770.7	0	ENSG00000126746	ZNF384	zinc finger protein 384	711.722	FALSE
chr3	192914227	192919179	4953	*	11.4036	11.626	11.1405	0.485429	0.00774079	0.203963	3476.25	3284.02	2721.46	1890.85	2689.92	2191.89	3	3	+	+	+	+	+	+	Promoter (<=1kb)	3	192796815	192917856	121042	2	151963	ENST00000392452.3	0	ENSG00000180611	MB21D2	Mab-21 domain containing 2	638.114	FALSE
chr19	58543035	58547875	4841	*	10.6962	10.3748	10.9589	-0.584065	0.00776192	0.204305	1581.9	1527.09	874.42	1904.48	2086.19	1980.75	3	3	+	+	+	+	+	+	Promoter (<=1kb)	19	58544064	58550715	6652	1	10155	ENST00000253024.10	0	ENSG00000130726	TRIM28	tripartite motif containing 28	274.283	FALSE
chr17	31094262	31097188	2927	*	10.7268	10.9546	10.456	0.49864	0.00779162	0.204653	2175.76	2049.93	1728.18	1679.72	1217.12	1317.15	3	3	+	+	+	+	+	+	Promoter (<=1kb)	17	31094350	31094425	76	2	100616266	ENST00000578268.1	0	ENSG00000265444	MIR4733	microRNA 4733	678.039	FALSE
chr5	151019880	151021685	1806	*	8.75239	9.05269	8.3727	0.679989	0.00779248	0.204653	488.33	551.82	552.97	275.84	355.58	362.97	3	3	+	+	+	+	+	+	Promoter (<=1kb)	5	151020438	151028992	8555	1	2878	ENST00000622181.4	0	ENSG00000211445	GPX3	glutathione peroxidase 3	294.044	FALSE
chr8	141416006	141419130	3125	*	10.1173	9.84068	10.3493	-0.508655	0.00780878	0.204653	784.23	1034.28	932.31	1430.27	1285.87	1197.5	3	3	+	+	+	+	+	+	Promoter (2-3kb)	8	141421388	141432454	11067	1	11156	ENST00000329397.5	-2258	ENSG00000184489	PTP4A3	protein tyrosine phosphatase 4A3	293.42	FALSE
chr22	42069262	42075757	6496	*	10.9607	11.1897	10.6883	0.501349	0.00780941	0.204653	2202.66	2193.83	2610.87	2024.52	1553.36	1372.45	3	3	+	+	+	+	+	+	Promoter (<=1kb)	22	42074248	42079438	5191	1	150368	ENST00000321753.8	0	ENSG00000177096	PHETA2	PH domain containing endocytic trafficking adaptor 2	359.573	FALSE
chr16	5581767	5582720	954	*	4.35178	2.63285	5.11411	-2.48126	0.00782185	0.204653	1.03	1.04	16.54	55.34	20.41	28.15	0	3	-	-	-	+	+	+	Intron (ENST00000569895.3/54715, intron 2 of 6)	16	5600743	5616210	15468	2	101926950	ENST00000566218.2	33490		LINC01570	long intergenic non-protein coding RNA 1570	6.50157	FALSE
chr14	100213102	100215149	2048	*	9.0662	9.35192	8.70957	0.642353	0.00784094	0.204653	592.83	657.43	710.08	378	504.9	373.02	3	3	+	+	+	+	+	+	Intron (ENST00000554537.1/ENST00000554537.1, intron 1 of 1)	14	100239144	100282788	43645	1	7528	ENST00000262238.10	-23995	ENSG00000100811	YY1	YY1 transcription factor	319.065	FALSE
chr14	103919675	103923331	3657	*	9.43798	9.71302	9.09785	0.615172	0.00784141	0.204653	805.95	788.91	923	454.62	686.44	502.73	3	3	+	+	+	+	+	+	Promoter (<=1kb)	14	103912288	103921529	9242	2	9556	ENST00000286953.8	0	ENSG00000156411	ATP5MJ	ATP synthase membrane subunit j	229.502	FALSE
chr8	141507781	141508665	885	*	4.98531	3.2702	5.74696	-2.47675	0.00784571	0.204653	1.03	1.04	26.87	83.43	35.45	42.23	0	3	-	-	-	+	+	+	Promoter (<=1kb)	8	141433832	141507230	73399	2	389690	ENST00000430863.5	-551	ENSG00000226807	MROH5	maestro heat like repeat family member 5 (gene/pseudogene)	10.9015	FALSE
chr17	81235509	81242232	6724	*	12.184	12.4207	11.9006	0.520043	0.00784843	0.204653	5001.25	6082.48	5364.37	4753.95	3826.47	2889.68	3	3	+	+	+	+	+	+	Promoter (<=1kb)	17	81228277	81239041	10765	2	146705	ENST00000573295.5	0	ENSG00000167302	TEPSIN	TEPSIN adaptor related protein complex 4 accessory protein	815.393	FALSE
chr10	71395310	71398392	3083	*	9.59682	9.87554	9.25104	0.624495	0.0078595	0.204721	746.98	1107.79	963.31	738.97	566.13	522.84	3	3	+	+	+	+	+	+	Promoter (<=1kb)	10	71396920	71815947	419028	1	64072	ENST00000224721.12	0	ENSG00000107736	CDH23	cadherin related 23	304.69	FALSE
chr4	107717869	107721771	3903	*	10.4263	10.6714	10.1308	0.540593	0.00786731	0.204721	1472.23	1386.29	2034.12	1280.43	1081.77	1001.43	3	3	+	+	+	+	+	+	Promoter (<=1kb)	4	107613666	107720234	106569	2	9061	ENST00000265174.5	0	ENSG00000138801	PAPSS1	3'-phosphoadenosine 5'-phosphosulfate synthase 1	417.853	FALSE
chr17	81710838	81716440	5603	*	11.5324	11.7617	11.2597	0.502043	0.00790125	0.205392	3189.67	3569.77	3657.9	3124.46	2203.28	2028	3	3	+	+	+	+	+	+	Promoter (<=1kb)	17	81712236	81721016	8781	1	1468	ENST00000545862.5	0	ENSG00000183048	SLC25A10	solute carrier family 25 member 10	619.748	FALSE
chr17	73307743	73313227	5485	*	12.3435	12.5531	12.0982	0.454859	0.00791667	0.205449	5872.39	5789.49	6366.96	5222.2	3803.91	4127.39	3	3	+	+	+	+	+	+	Promoter (<=1kb)	17	73283624	73312001	28378	2	23580	ENST00000335793.4	0	ENSG00000179604	CDC42EP4	CDC42 effector protein 4	1095.64	FALSE
chr17	51258216	51263119	4904	*	11.7281	11.9522	11.4625	0.489711	0.00792907	0.205449	3990.45	4160.94	3736.46	3503.32	2714.62	2248.2	3	3	+	+	+	+	+	+	Promoter (<=1kb)	17	51260546	51297933	37388	1	51096	ENST00000225298.12	0	ENSG00000011260	UTP18	UTP18 small subunit processome component	808.037	FALSE
chr17	48622423	48627600	5178	*	11.8165	12.0429	11.548	0.494944	0.00793354	0.205449	4501.54	4462.21	3695.11	3672.74	2889.73	2420.13	3	3	+	+	+	+	+	+	Promoter (<=1kb)	17	48621156	48626358	5203	2	3219	ENST00000311177.7	0	ENSG00000170689	HOXB9	homeobox B9	814.914	FALSE
chr17	80217886	80222713	4828	*	11.4206	11.7173	11.0466	0.670683	0.00793614	0.205449	3069.66	4458.07	2573.66	2937.17	1995.95	1412.66	3	3	+	+	+	+	+	+	Promoter (<=1kb)	17	80219699	80223283	3585	1	284129	ENST00000577155.5	0	ENSG00000181045	SLC26A11	solute carrier family 26 member 11	697.417	FALSE
chr5	100534049	100536946	2898	*	10.1236	10.3618	9.83828	0.523483	0.0079533	0.205525	1152.54	1317.96	1477.01	796.87	1064.58	884.8	3	3	+	+	+	+	+	+	Promoter (<=1kb)	5	100535374	100586741	51368	1	345757	ENST00000312637.5	0	ENSG00000174132	FAM174A	family with sequence similarity 174 member A	454.05	FALSE
chr14	77180660	77183898	3239	*	10.2505	10.5753	9.83072	0.744578	0.00795545	0.205525	1522.93	1888.42	1165.9	1397.92	655.29	678.68	3	3	+	+	+	+	+	+	Promoter (<=1kb)	14	77181623	77231730	50108	1	57156	ENST00000554766.5	0	ENSG00000165548	TMEM63C	transmembrane protein 63C	471.055	FALSE
chr12	132284286	132286923	2638	*	9.34299	8.77997	9.74692	-0.966945	0.0079755	0.205832	531.78	229.84	557.11	1357.06	722.97	497.7	3	3	+	+	+	+	+	+	Promoter (<=1kb)	12	132283164	132286471	3308	2	50614	ENST00000540493.1	0	ENSG00000182870	GALNT9	polypeptide N-acetylgalactosaminyltransferase 9	166.633	FALSE
chr10	132817143	132818353	1211	*	5.54164	3.92236	6.28538	-2.36302	0.00804204	0.207237	5.17	1.04	39.28	148.14	37.6	48.26	1	3	-	-	+	+	+	+	Intron (ENST00000368586.10/54777, intron 50 of 57)	10	132808443	132812804	4362	2	54777	ENST00000639072.1	-4339	ENSG00000171811	CFAP46	cilia and flagella associated protein 46	12.52	FALSE
chr9	134896303	134897133	831	*	4.33125	3.10769	4.98365	-1.87596	0.00804644	0.207237	8.28	7.25	10.34	38.31	20.41	36.2	0	3	-	-	-	+	+	+	Distal Intergenic	9	134880812	134887520	6709	1	2220	ENST00000350339.3	15491	ENSG00000160339	FCN2	ficolin 2	10.373	FALSE
chr12	19439030	19442815	3786	*	11.2816	11.4789	11.0529	0.426007	0.00807331	0.207552	3180.36	2775.68	2606.73	2306.31	1994.88	2072.24	3	3	+	+	+	+	+	+	Promoter (<=1kb)	12	19439492	19522227	82736	1	121536	ENST00000266508.14	0	ENSG00000139154	AEBP2	AE binding protein 2	753.898	FALSE
chr1	81698810	81703710	4901	*	9.16144	9.46239	8.7807	0.681684	0.00807519	0.207552	641.45	582.88	892	396.73	528.53	394.14	3	3	+	+	+	+	+	+	Promoter (<=1kb)	1	81699770	81991426	291657	1	23266	ENST00000359929.7	0	ENSG00000117114	ADGRL2	adhesion G protein-coupled receptor L2	143.939	FALSE
chr3	197455606	197457778	2173	*	9.15086	9.46626	8.74663	0.719623	0.00810848	0.208195	745.95	834.46	541.61	407.8	550.01	330.79	3	3	+	+	+	+	+	+	Exon (ENST00000438408.1/ENST00000438408.1, exon 2 of 3)	3	197505262	197506986	1725	2	100129516	ENST00000608206.1	49208		LINC02012	long intergenic non-protein coding RNA 2012	325.513	FALSE
chr14	104687525	104692913	5389	*	10.3311	10.5573	10.0627	0.494575	0.00811987	0.208275	1392.57	1441.16	1686.83	910.95	1195.64	1101.98	3	3	+	+	+	+	+	+	Promoter (<=1kb)	14	104688307	104701756	13450	1	64423	ENST00000676427.1	0	ENSG00000203485	INF2	inverted formin 2	279.617	FALSE
chr10	4676515	4678761	2247	*	5.99744	6.69804	4.5817	2.11635	0.00813094	0.208346	7.24	218.45	85.79	28.09	23.63	20.11	2	0	-	+	+	-	-	-	Promoter (<=1kb)	10	4650158	4678177	28020	2	100216001	ENST00000430998.7	0	ENSG00000231298	MANCR	mitotically associated long non coding RNA	46.2072	FALSE
chr22	41997732	42000165	2434	*	9.17288	9.4752	8.78995	0.685251	0.00813976	0.20836	569.03	792.02	774.16	557.64	409.29	360.96	3	3	+	+	+	+	+	+	Promoter (<=1kb)	22	41998725	42032769	34045	1	164684	ENST00000412113.5	0	ENSG00000183066	WBP2NL	WBP2 N-terminal like	292.415	FALSE
chr5	79989876	79992416	2541	*	10.0725	10.3091	9.78929	0.519784	0.00816799	0.208722	1153.58	1340.73	1311.64	832.62	1052.76	769.17	3	3	+	+	+	+	+	+	Promoter (<=1kb)	5	79976716	79991262	14547	2	345778	ENST00000512528.3	0	ENSG00000177034	MTX3	metaxin 3	499.272	FALSE
chr5	146180372	146184007	3636	*	10.163	10.3791	9.9088	0.4703	0.00817051	0.208722	1318.08	1323.13	1354.01	1066.75	945.34	871.73	3	3	+	+	+	+	+	+	Promoter (<=1kb)	5	146110566	146182475	71910	2	51520	ENST00000674158.1	0	ENSG00000133706	LARS1	leucyl-tRNA synthetase 1	366.266	FALSE
chr5	75715555	75718421	2867	*	9.82098	10.0517	9.54616	0.505577	0.00817934	0.208735	977.7	1083.98	1122.49	731.31	821.8	689.74	3	3	+	+	+	+	+	+	Promoter (<=1kb)	5	75674124	75717437	43314	2	134359	ENST00000428202.7	0	ENSG00000152359	POC5	POC5 centriolar protein	370.208	FALSE
chr13	113034574	113035397	824	*	4.02669	2.27034	4.79562	-2.52528	0.00820086	0.209072	1.03	1.04	12.4	43.42	10.74	29.16	0	2	-	-	-	+	-	+	Intron (ENST00000375608.7/23263, intron 4 of 29)	13	113044462	113045322	861	1	23263	ENST00000469558.1	-9065	ENSG00000126217	MCF2L	MCF.2 cell line derived transforming sequence like	5.85481	FALSE
chr3	195441037	195444030	2994	*	11.0652	11.29	10.7988	0.4912	0.00824955	0.209844	2559.6	2765.33	2187.09	1413.25	1958.35	1972.7	3	3	+	+	+	+	+	+	Promoter (<=1kb)	3	195274745	195443020	168276	2	23527	ENST00000326793.11	0	ENSG00000114331	ACAP2	ArfGAP with coiled-coil, ankyrin repeat and PH domains 2	836.342	FALSE
chr20	31593602	31595543	1942	*	6.02372	4.4636	6.75567	-2.29207	0.00825392	0.209844	40.35	1.04	24.81	33.2	241.71	49.27	1	3	+	-	-	+	+	+	Distal Intergenic	20	31605283	31606515	1233	1	3397	ENST00000376105.4	-9740	ENSG00000125968	ID1	inhibitor of DNA binding 1, HLH protein	11.3613	FALSE
chr17	49229257	49232095	2839	*	10.2604	10.5183	9.94616	0.572104	0.00825619	0.209844	1314.98	1587.14	1497.68	1293.2	866.92	799.34	3	3	+	+	+	+	+	+	Promoter (<=1kb)	17	49230853	49252830	21978	1	124871	ENST00000668445.1	0	ENSG00000177369	FLJ40194	uncharacterized FLJ40194	516.59	FALSE
chr17	51164937	51168915	3979	*	11.0584	11.3152	10.7458	0.569363	0.00826794	0.209898	2547.18	2723.92	2373.14	2371.87	1438.42	1341.28	3	3	+	+	+	+	+	+	Promoter (<=1kb)	17	51165435	51171744	6310	1	4831	ENST00000514264.6	0	ENSG00000243678	NME2	NME/NM23 nucleoside diphosphate kinase 2	640.382	FALSE
chr16	51993	55664	3672	*	10.2159	10.4827	9.8883	0.594351	0.00827499	0.209898	1407.06	1673.07	1212.41	1202.11	928.15	712.87	3	3	+	+	+	+	+	+	Promoter (<=1kb)	16	46407	53608	7202	2	51728	ENST00000293860.6	0	ENSG00000161980	POLR3K	RNA polymerase III subunit K	389.664	FALSE
chr17	39635670	39638980	3311	*	10.6301	10.8917	10.3103	0.581397	0.00828364	0.209905	1841.59	2204.19	1653.76	1696.75	1112.92	999.42	3	3	+	+	+	+	+	+	Promoter (<=1kb)	17	39637090	39659553	22464	1	10948	ENST00000578232.5	0	ENSG00000131748	STARD3	StAR related lipid transfer domain containing 3	573.798	FALSE
chr17	41862727	41865974	3248	*	10.9792	11.1887	10.7339	0.454821	0.00829865	0.210074	2393.03	2338.78	2270.81	1980.25	1694.09	1434.78	3	3	+	+	+	+	+	+	Promoter (<=1kb)	17	41848518	41865423	16906	2	55175	ENST00000319121.4	0	ENSG00000178502	KLHL11	kelch like family member 11	718.66	FALSE
chr17	42192200	42195153	2954	*	9.75711	10.0405	9.40406	0.636467	0.00836012	0.21116	1079.09	1122.28	958.15	919.46	596.21	516.8	3	3	+	+	+	+	+	+	Promoter (<=1kb)	17	42188799	42194459	5661	2	84514	ENST00000593209.5	0	ENSG00000167925	GHDC	GH3 domain containing	356.524	FALSE
chr22	17157434	17160400	2967	*	10.1021	10.3201	9.84528	0.47477	0.00836473	0.21116	1222.9	1369.72	1242.38	1002.04	910.96	846.59	3	3	+	+	+	+	+	+	Promoter (<=1kb)	22	17159384	17165439	6056	1	100130717	ENST00000329743.3	0	ENSG00000185837	HDHD5-AS1	HDHD5 antisense RNA 1	430.851	FALSE
chr17	42535159	42538513	3355	*	10.4702	10.7324	10.1495	0.582846	0.00836713	0.21116	1760.89	1984.7	1358.15	1439.64	1086.06	881.78	3	3	+	+	+	+	+	+	Promoter (<=1kb)	17	42536241	42544449	8209	1	4669	ENST00000225927.7	0	ENSG00000108784	NAGLU	N-acetyl-alpha-glucosaminidase	507.078	FALSE
chr17	49676144	49678721	2578	*	9.94511	10.2114	9.61832	0.593066	0.00837517	0.21116	1246.69	1225.81	1084.24	1023.33	727.27	607.29	3	3	+	+	+	+	+	+	Promoter (<=1kb)	17	49598884	49678097	79214	2	8405	ENST00000504102.6	0	ENSG00000121067	SPOP	speckle type BTB/POZ protein	459.885	FALSE
chr17	30904238	30907956	3719	*	10.6888	10.9194	10.4141	0.505264	0.00839626	0.21148	1940.91	2128.61	1740.58	1609.91	1397.6	1085.89	3	3	+	+	+	+	+	+	Promoter (<=1kb)	17	30898986	30906235	7250	2	79736	ENST00000306049.9	0	ENSG00000172171	TEFM	transcription elongation factor, mitochondrial	520.758	FALSE
chr5	90527734	90530910	3177	*	10.3738	10.5855	10.1257	0.459783	0.00841213	0.211667	1401.88	1504.31	1703.37	1048.02	1194.56	1109.02	3	3	+	+	+	+	+	+	Promoter (<=1kb)	5	90515611	90529561	13951	2	116068	ENST00000500869.6	0	ENSG00000176018	LYSMD3	LysM domain containing 3	483.639	FALSE
chr17	82048066	82056790	8725	*	12.4193	12.6541	12.1387	0.515395	0.00843303	0.2119	5822.73	7155.07	6358.69	5681.08	4320.62	3526.13	3	3	+	+	+	+	+	+	Promoter (<=1kb)	17	82050948	82054651	3704	1	2873	ENST00000582327.5	0	ENSG00000169727	GPS1	G protein pathway suppressor 1	738.739	FALSE
chr20	323350	330284	6935	*	11.9638	12.1436	11.7583	0.385302	0.00843882	0.2119	4493.27	4288.28	4792.79	3389.24	3556.83	3446.7	3	3	+	+	+	+	+	+	Promoter (<=1kb)	20	316860	324461	7602	2	100507459	ENST00000657126.1	0	ENSG00000225377	NRSN2-AS1	NRSN2 antisense RNA 1	652.456	FALSE
chr20	35452689	35457439	4751	*	10.6306	10.895	10.3066	0.588479	0.00844667	0.2119	1563.28	1686.53	2463.06	1597.99	1089.29	1112.03	3	3	+	+	+	+	+	+	Promoter (<=1kb)	20	35453954	35454097	144	2	100302125	ENST00000408836.1	0	ENSG00000221763	MIR1289-1	microRNA 1289-1	400.819	FALSE
chr20	3207238	3211577	4340	*	10.9045	11.0983	10.6806	0.417689	0.00848295	0.212598	2056.78	2250.78	2269.78	1658.44	1755.32	1510.19	3	3	+	+	+	+	+	+	Promoter (<=1kb)	20	3208868	3223870	15003	1	3704	ENST00000483354.5	0	ENSG00000125877	ITPA	inosine triphosphatase	505.172	FALSE
chr10	22227878	22231497	3620	*	9.96923	10.2386	9.6377	0.600932	0.00849939	0.212798	941.49	1166.8	1516.29	941.6	774.53	673.65	3	3	+	+	+	+	+	+	Exon (ENST00000665142.1/ENST00000665142.1, exon 2 of 2)	10	22208814	22210021	1208	2	340900	ENST00000422359.2	-17857	ENSG00000223601	EBLN1	endogenous Bornavirus like nucleoprotein 1	333.755	FALSE
chr5	159097091	159102089	4999	*	10.5203	10.7249	10.2818	0.443019	0.00851843	0.213049	1727.78	1588.18	1761.25	1121.23	1277.28	1336.25	3	3	+	+	+	+	+	+	Promoter (<=1kb)	5	159100483	159117323	16841	1	101927740	ENST00000517335.2	0	ENSG00000245812	LINC02202	long intergenic non-protein coding RNA 2202	338.548	FALSE
chr5	41924572	41926914	2343	*	9.96691	10.2092	9.67553	0.533697	0.00852638	0.213049	1058.4	1245.49	1247.55	874.34	916.33	662.59	3	3	+	+	+	+	+	+	Promoter (<=1kb)	5	41925254	41934309	9056	1	26272	ENST00000513496.5	0	ENSG00000151876	FBXO4	F-box protein 4	505.254	FALSE
chr17	42419191	42424243	5053	*	11.8477	12.0565	11.6036	0.45288	0.00855262	0.213493	4744.67	4261.36	3772.63	3627.61	2956.33	2751.93	3	3	+	+	+	+	+	+	Promoter (<=1kb)	17	42402449	42423256	20808	2	284119	ENST00000357037.6	0	ENSG00000177469	CAVIN1	caveolae associated protein 1	842.976	FALSE
chr12	7959889	7962447	2559	*	8.78246	9.07858	8.40943	0.66915	0.00859086	0.214235	535.92	473.14	612.92	358.42	298.64	362.97	3	3	+	+	+	+	+	+	Intron (ENST00000661633.1/ENST00000661633.1, intron 1 of 1)	12	7932646	7936187	3542	2	6515	ENST00000476634.1	-23702	ENSG00000059804	SLC2A3	solute carrier family 2 member 3	211.279	FALSE
chr4	94756411	94759583	3173	*	10.7856	11.0153	10.5124	0.502897	0.00863381	0.214885	2295.78	2062.35	1851.17	1801.46	1246.13	1334.24	3	3	+	+	+	+	+	+	Promoter (<=1kb)	4	94743668	94757681	14014	2	100507012	ENST00000510795.2	0	ENSG00000249599	BMPR1B-DT	BMPR1B divergent transcript	652.306	FALSE
chr2	241100480	241103867	3388	*	10.3581	10.6426	10.0032	0.639376	0.00863402	0.214885	1545.69	1558.15	1692	1450.71	947.49	680.69	3	3	+	+	+	+	+	+	Promoter (<=1kb)	2	241072169	241102332	30164	2	130916	ENST00000464344.6	0	ENSG00000122085	MTERF4	mitochondrial transcription termination factor 4	471.846	FALSE
chr1	39892419	39893195	777	*	4.1401	2.46295	4.89481	-2.43186	0.00865638	0.215225	1.03	1.04	14.47	17.88	31.15	40.22	0	2	-	-	-	-	+	+	Distal Intergenic	1	39895428	39901917	6490	2	4610	ENST00000372816.3	8722	ENSG00000116990	MYCL	MYCL proto-oncogene, bHLH transcription factor	7.09579	FALSE
chr5	2889388	2890152	765	*	4.1887	2.46295	4.95225	-2.4893	0.0086726	0.215225	1.03	1.04	14.47	53.64	16.11	23.13	0	2	-	-	-	+	-	+	Distal Intergenic	5	2752265	2755376	3112	1	153571	ENST00000397835.4	137123	ENSG00000186493	C5orf38	chromosome 5 open reading frame 38	7.2071	FALSE
chr17	55750193	55752639	2447	*	9.99321	10.2483	9.68317	0.565093	0.00867883	0.215225	1240.48	1293.11	1115.25	1039.5	770.24	656.56	3	3	+	+	+	+	+	+	Promoter (<=1kb)	17	55751051	55777374	26324	1	58488	ENST00000268896.10	0	ENSG00000141179	PCTP	phosphatidylcholine transfer protein	497.05	FALSE
chr3	196710880	196713877	2998	*	10.7549	10.9879	10.477	0.510928	0.00868605	0.215225	2078.51	2265.27	1748.85	1173.16	1737.06	1365.41	3	3	+	+	+	+	+	+	Promoter (<=1kb)	3	196712358	196736007	23650	1	54965	ENST00000392391.8	0	ENSG00000163964	PIGX	phosphatidylinositol glycan anchor biosynthesis class X	677.41	FALSE
chr5	39072714	39077152	4439	*	11.4657	11.6463	11.2592	0.387112	0.00869197	0.215225	3092.42	3126.65	3397.44	2360.8	2487.96	2504.59	3	3	+	+	+	+	+	+	Promoter (<=1kb)	5	38937920	39074399	136480	2	253260	ENST00000357387.8	0	ENSG00000164327	RICTOR	RPTOR independent companion of MTOR complex 2	722.123	FALSE
chr17	39753079	39755699	2621	*	10.1783	10.4875	9.7842	0.703297	0.00869907	0.215225	1464.99	1622.34	1219.65	1305.12	782.05	558.03	3	3	+	+	+	+	+	+	Distal Intergenic	17	39743272	39744428	1157	1	2886	ENST00000473071.1	9807	ENSG00000141738	GRB7	growth factor receptor bound protein 7	547.753	FALSE
chr19	29332771	29333515	745	*	3.87837	2.37051	4.5994	-2.22889	0.00871903	0.215387	8.28	1.04	6.2	30.65	29	13.07	0	2	-	-	-	+	+	-	Intron (ENST00000582581.5/284395, intron 9 of 9)	19	29396469	29397810	1342	2	284395	ENST00000664318.1	64295	ENSG00000264515	VSTM2B-DT	VSTM2B divergent transcript	6.94125	FALSE
chr20	12345789	12346280	492	*	2.41046	3.2714	0	3.2714	0.00872276	0.215387	1.03	15.53	12.4	0.85	1.07	1.01	2	0	-	+	+	-	-	-	Distal Intergenic	20	11921566	11923130	1565	1	22903	ENST00000473180.1	424223	ENSG00000132640	BTBD3	BTB domain containing 3	19.6257	FALSE
chr5	90472619	90476157	3539	*	10.8509	11.0569	10.6106	0.446215	0.00873519	0.215482	1819.86	2197.98	2373.14	1586.92	1632.86	1470.98	3	3	+	+	+	+	+	+	Promoter (<=1kb)	5	90474059	90495707	21649	1	10622	ENST00000505345.5	0	ENSG00000113356	POLR3G	RNA polymerase III subunit G	601.957	FALSE
chr3	58840350	58842317	1968	*	7.24752	7.78586	6.37899	1.40686	0.00874681	0.215557	200.71	219.49	241.86	166.01	50.49	33.18	3	2	+	+	+	+	+	-	Intron (ENST00000493123.1/101929238, intron 1 of 1)	3	58725868	58849226	123359	2	200844	ENST00000484535.5	6909	ENSG00000163689	CFAP20DC	CFAP20 domain containing	112.138	FALSE
chr10	31602264	31604515	2252	*	10.4825	10.6959	10.2319	0.463941	0.00877009	0.215862	1600.53	1819.05	1556.6	1288.95	1275.13	1043.66	3	3	+	+	+	+	+	+	Exon (ENST00000649682.2/ENST00000649682.2, exon 1 of 4)	10	31806291	31808551	2261	2	94134	ENST00000497085.1	204036	ENSG00000165322	ARHGAP12	Rho GTPase activating protein 12	736.556	FALSE
chr16	524903	531559	6657	*	11.3248	11.5934	10.9945	0.598867	0.00877634	0.215862	3035.51	3720.93	2513.71	2702.19	2010.99	1407.64	3	3	+	+	+	+	+	+	Promoter (<=1kb)	16	525155	527407	2253	2	64493	ENST00000622160.1	0		LINC00235	long intergenic non-protein coding RNA 235	464.181	FALSE
chr17	39686904	39689684	2781	*	10.0308	10.3095	9.68501	0.624541	0.00879579	0.216129	1263.25	1401.82	1142.13	1111.02	770.24	588.19	3	3	+	+	+	+	+	+	Promoter (<=1kb)	17	39687914	39728361	40448	1	2064	ENST00000584601.5	0	ENSG00000141736	ERBB2	erb-b2 receptor tyrosine kinase 2	456.333	FALSE
chr15	50763435	50766684	3250	*	10.0996	10.3537	9.79093	0.562748	0.00880657	0.216182	1264.28	1650.29	1010.86	820.7	956.08	880.78	3	3	+	+	+	+	+	+	Promoter (<=1kb)	15	50702266	50765706	63441	2	84888	ENST00000261854.10	0	ENSG00000138600	SPPL2A	signal peptide peptidase like 2A	402.609	FALSE
chr5	96875647	96878103	2457	*	9.18115	9.44192	8.86262	0.579293	0.00882885	0.216518	637.31	681.24	767.96	429.93	475.89	490.66	3	3	+	+	+	+	+	+	Promoter (<=1kb)	5	96875986	96909030	33045	1	64167	ENST00000510373.5	0	ENSG00000164308	ERAP2	endoplasmic reticulum aminopeptidase 2	283.071	FALSE
chr17	76670895	76673337	2443	*	9.80167	10.0884	9.44347	0.644921	0.0089183	0.21812	921.83	1286.9	1057.37	928.83	638.1	521.83	3	3	+	+	+	+	+	+	Promoter (<=1kb)	17	76671942	76673658	1717	1	105274304	ENST00000565271.1	0	ENSG00000261335	LOC105274304	uncharacterized LOC105274304	445.64	FALSE
chr7	455452	455945	494	*	5.13142	3.41703	5.89293	-2.4759	0.00892558	0.21812	1.03	1.04	29.97	98.76	48.34	31.17	1	2	-	-	+	+	+	-	Distal Intergenic	7	425483	428341	2859	1	116435278	ENST00000652788.1	29969	ENSG00000286710	LOC116435278	uncharacterized LOC116435278	21.6223	FALSE
chr1	200508802	200510510	1709	*	6.34476	6.94399	5.30107	1.64293	0.00892876	0.21812	139.67	150.12	79.59	79.18	13.97	25.14	3	1	+	+	+	+	-	-	Distal Intergenic	1	200404940	200410056	5117	2	23528	ENST00000294740.3	-98746	ENSG00000162702	ZNF281	zinc finger protein 281	72.0458	FALSE
chr6	26046888	26047184	297	*	3.111	3.89068	1.2912	2.59948	0.00894616	0.21812	18.62	20.71	5.17	4.26	1.07	2.01	2	0	+	+	-	-	-	-	Promoter (1-2kb)	6	26045384	26045869	486	1	8352	ENST00000612966.3	1504	ENSG00000287080	H3C3	H3 clustered histone 3	49.9406	FALSE
chr6	52389755	52390651	897	*	3.97442	2.55139	4.6767	-2.12531	0.00895363	0.21812	1.03	8.28	8.27	28.09	21.48	27.15	1	2	-	+	-	+	-	+	Intron (ENST00000512121.1/85315, intron 1 of 1)	6	52413014	52438481	25468	1	114327	ENST00000637315.1	-22363	ENSG00000096093	EFHC1	EF-hand domain containing 1	6.53508	FALSE
chr16	54283945	54288690	4746	*	11.1839	11.4443	10.8659	0.578396	0.00895391	0.21812	2425.1	2425.75	3509.06	2477.44	1590.96	1530.3	3	3	+	+	+	+	+	+	Promoter (<=1kb)	16	54283304	54286787	3484	2	79191	ENST00000329734.4	0	ENSG00000177508	IRX3	iroquois homeobox 3	587.155	FALSE
chr4	36240652	36245381	4730	*	10.8032	11.0113	10.56	0.451296	0.00896352	0.21812	2027.81	1860.46	2303.89	1323	1593.11	1612.75	3	3	+	+	+	+	+	+	Promoter (<=1kb)	4	36066004	36244514	178511	2	116984	ENST00000303965.9	0	ENSG00000047365	ARAP2	ArfGAP with RhoGAP domain, ankyrin repeat and PH domain 2	436.375	FALSE
chr19	38213936	38214713	778	*	4.34151	2.71084	5.08745	-2.37661	0.00896401	0.21812	1.03	1.04	17.57	37.46	34.38	30.16	0	3	-	-	-	+	+	+	Promoter (<=1kb)	19	38212072	38213979	1908	2	8193	ENST00000488378.1	0	ENSG00000011332	DPF1	double PHD fingers 1	8.4152	FALSE
chr17	56959365	56961741	2377	*	9.30628	9.5875	8.95663	0.630867	0.00897226	0.21812	796.64	801.33	710.08	629.15	466.22	395.14	3	3	+	+	+	+	+	+	Promoter (<=1kb)	17	56938199	56961050	22852	2	8161	ENST00000240316.5	0	ENSG00000121058	COIL	coilin	323.665	FALSE
chr14	105179136	105183151	4016	*	9.00017	9.28337	8.64746	0.635916	0.00901356	0.218493	527.65	689.52	652.2	455.47	368.47	379.06	3	3	+	+	+	+	+	+	Promoter (<=1kb)	14	105172939	105181312	8374	2	256281	ENST00000392568.7	0	ENSG00000183828	NUDT14	nudix hydrolase 14	155.16	FALSE
chr17	47838462	47842036	3575	*	10.2918	10.5308	10.0053	0.525538	0.00901891	0.218493	1523.96	1575.75	1338.51	1265.11	977.57	840.56	3	3	+	+	+	+	+	+	Promoter (<=1kb)	17	47837692	47841273	3582	2	90507	ENST00000290216.14	0	ENSG00000141295	SCRN2	secernin 2	413.821	FALSE
chr12	29147782	29150332	2551	*	9.27591	9.58949	8.87469	0.714796	0.00902183	0.218493	1030.46	711.26	569.51	582.33	414.66	411.23	3	3	+	+	+	+	+	+	Promoter (<=1kb)	12	29149103	29297078	147976	1	55711	ENST00000551451.5	0	ENSG00000064763	FAR2	fatty acyl-CoA reductase 2	302.004	FALSE
chr22_KI270733v1_random	150692	152218	1527	*	5.72836	4.19086	6.45565	-2.26478	0.00902238	0.218493	7.24	1.04	46.51	147.28	37.6	78.43	1	2	-	-	+	+	-	+	Distal Intergenic	442	173956	174108	153	1	109864274	ENST00000618998.1	-21738	ENSG00000276700	RNA5-8SN4	RNA, 5.8S ribosomal N4	11.9601	FALSE
chr17	50705990	50709345	3356	*	10.5946	10.8378	10.302	0.535744	0.00903421	0.218569	1944.01	1988.84	1557.63	1602.25	1134.41	1050.7	3	3	+	+	+	+	+	+	Promoter (<=1kb)	17	50693198	50707914	14717	2	91369	ENST00000285243.7	0	ENSG00000154945	ANKRD40	ankyrin repeat domain 40	545.34	FALSE
chr17	44555100	44561963	6864	*	11.0419	11.2583	10.7872	0.471035	0.00905381	0.218832	2700.3	2514.78	2133.35	2030.48	1480.31	1790.72	3	3	+	+	+	+	+	+	Promoter (<=1kb)	17	44557484	44561262	3779	1	2535	ENST00000315323.5	0	ENSG00000180340	FZD2	frizzled class receptor 2	356.859	FALSE
chr14	101809144	101812386	3243	*	8.94888	9.24359	8.5781	0.665496	0.0090742	0.219114	581.44	541.47	695.61	303.93	424.33	418.27	3	3	+	+	+	+	+	+	Promoter (<=1kb)	14	101809803	101927519	117717	1	5527	ENST00000350249.7	0	ENSG00000078304	PPP2R5C	protein phosphatase 2 regulatory subunit B'gamma	186.918	FALSE
chr19	28312510	28314402	1893	*	7.43112	6.85217	7.84315	-0.990976	0.00911833	0.219969	113.81	141.84	90.96	204.32	281.45	203.1	3	3	+	+	+	+	+	+	Exon (ENST00000587777.1/ENST00000587777.1, exon 1 of 3)	19	28460339	28466682	6344	2	100420587	ENST00000585697.1	152280	ENSG00000283403	LOC100420587	SHC binding and spindle associated 1 pseudogene	61.032	FALSE
chr6	52992774	52997007	4234	*	10.3308	10.5524	10.0689	0.483558	0.00914688	0.220342	1402.92	1532.27	1570.04	1262.56	1020.54	939.1	3	3	+	+	+	+	+	+	Promoter (<=1kb)	6	52995620	52995950	331	1	125050	ENST00000365328.1	0	ENSG00000202198	RN7SK	RNA component of 7SK nuclear ribonucleoprotein	354.686	FALSE
chr3	101848432	101860308	11877	*	11.9241	12.1626	11.6383	0.524249	0.00915135	0.220342	5056.09	4899.12	3798.47	4079.68	2932.7	2550.84	3	3	+	+	+	+	+	+	Promoter (<=1kb)	3	101849514	101859523	10010	1	64332	ENST00000326151.9	0	ENSG00000144802	NFKBIZ	NFKB inhibitor zeta	386.003	FALSE
chr17	44184572	44189055	4484	*	11.1597	11.3649	10.9205	0.444416	0.0091603	0.220347	2721	2797.42	2393.81	2235.65	1891.75	1687.15	3	3	+	+	+	+	+	+	Promoter (<=1kb)	17	44175968	44186707	10740	2	339201	ENST00000588785.6	0	ENSG00000267080	ASB16-AS1	ASB16 antisense RNA 1	588.183	FALSE
chr16	784603	792710	8108	*	11.166	11.4167	10.8623	0.554349	0.00917615	0.220517	2766.52	3146.33	2288.39	2462.96	1661.86	1459.92	3	3	+	+	+	+	+	+	Promoter (<=1kb)	16	784974	787981	3008	2	113000	ENST00000561734.5	0	ENSG00000007376	RPUSD1	RNA pseudouridine synthase domain containing 1	337.166	FALSE
chr17	44688297	44691580	3284	*	10.6221	10.8596	10.3377	0.521937	0.00920129	0.220781	1860.21	2080.99	1633.08	1593.73	1255.8	1032.6	3	3	+	+	+	+	+	+	Promoter (<=1kb)	17	44673069	44689725	16657	2	124808	ENST00000588687.5	0	ENSG00000180329	CCDC43	coiled-coil domain containing 43	565.802	FALSE
chr3	184811484	184814264	2781	*	10.3097	10.5555	10.0131	0.542446	0.00920471	0.220781	1507.41	1720.7	1286.83	804.53	1224.64	1070.81	3	3	+	+	+	+	+	+	Promoter (<=1kb)	3	184812143	185052614	240472	1	23355	ENST00000287546.8	0	ENSG00000156931	VPS8	VPS8 subunit of CORVET complex	541.165	FALSE
chr14	104799993	104803431	3439	*	9.47085	9.71661	9.17446	0.542155	0.00921524	0.220788	836.99	810.65	876.49	508.26	652.07	573.11	3	3	+	+	+	+	+	+	Promoter (<=1kb)	14	104800596	104802486	1891	1	100128927	ENST00000555360.1	0	ENSG00000179627	ZBTB42	zinc finger and BTB domain containing 42	244.658	FALSE
chr16	4799885	4803365	3481	*	10.4982	10.7333	10.217	0.516312	0.00922255	0.220788	1831.24	1489.82	1786.06	1476.25	1021.61	1072.82	3	3	+	+	+	+	+	+	Promoter (<=1kb)	16	4777939	4801423	23485	2	79641	ENST00000649556.1	0	ENSG00000067836	ROGDI	rogdi atypical leucine zipper	489.047	FALSE
chr12	32678826	32681911	3086	*	10.3327	10.5952	10.0117	0.58348	0.00925563	0.221369	2057.82	1221.67	1361.25	1197.85	971.12	928.04	3	3	+	+	+	+	+	+	Promoter (<=1kb)	12	32679200	32745552	66353	1	10059	ENST00000452533.6	0	ENSG00000087470	DNM1L	dynamin 1 like	501.268	FALSE
chr2	176096300	176098142	1843	*	8.32481	8.74923	7.72089	1.02834	0.0092718	0.221545	345.56	401.7	543.67	321.81	210.55	100.55	3	3	+	+	+	+	+	+	Promoter (1-2kb)	2	176099795	176102489	2695	1	3238	ENST00000406506.4	-1653	ENSG00000170178	HOXD12	homeobox D12	233.484	FALSE
chr17	73229936	73234567	4632	*	12.2779	12.4799	12.0429	0.436947	0.00933927	0.222703	5377.85	5714.95	6044.48	4958.28	3990.83	3710.13	3	3	+	+	+	+	+	+	Promoter (<=1kb)	17	73232233	73245339	13107	1	55028	ENST00000255557.8	0	ENSG00000141219	C17orf80	chromosome 17 open reading frame 80	1233.25	FALSE
chr2	241355026	241358258	3233	*	10.0343	10.3281	9.6649	0.663215	0.00934378	0.222703	1203.24	1254.8	1398.46	1188.49	659.59	587.19	3	3	+	+	+	+	+	+	Promoter (<=1kb)	2	241356285	241494841	138557	1	9855	ENST00000264042.8	0	ENSG00000006607	FARP2	FERM, ARH/RhoGEF and pleckstrin domain protein 2	397.618	FALSE
chr17	8218947	8227993	9047	*	10.8365	11.0916	10.5265	0.565082	0.00935064	0.222703	1714.33	1950.54	2881.67	1766.56	1349.26	1309.1	3	3	+	+	+	+	+	+	Promoter (<=1kb)	17	8220642	8224043	3402	2	284029	ENST00000315707.3	0	ENSG00000178977	LINC00324	long intergenic non-protein coding RNA 324	241.205	FALSE
chr4	37889248	37893369	4122	*	10.743	10.9417	10.5126	0.429082	0.00935572	0.222703	1835.38	1897.73	2167.45	1568.19	1445.94	1368.42	3	3	+	+	+	+	+	+	Promoter (<=1kb)	4	37891084	38139173	248090	1	23216	ENST00000261439.9	0	ENSG00000065882	TBC1D1	TBC1 domain family member 1	477.161	FALSE
chr20	379667	384862	5196	*	10.6675	10.8595	10.446	0.41355	0.00937239	0.222889	1941.94	1829.4	1802.59	1435.38	1310.58	1438.81	3	3	+	+	+	+	+	+	Promoter (<=1kb)	20	381021	397559	16539	1	57761	ENST00000217233.8	0	ENSG00000101255	TRIB3	tribbles pseudokinase 3	357.579	FALSE
chr5	102295007	102297391	2385	*	8.75655	9.06654	8.36118	0.705356	0.00941646	0.223713	441.77	500.06	666.67	371.19	297.57	317.72	3	3	+	+	+	+	+	+	Promoter (<=1kb)	5	102233986	102296284	62299	2	353189	ENST00000310954.7	0	ENSG00000173930	SLCO4C1	solute carrier organic anion transporter family member 4C1	224.808	FALSE
chr17	44120801	44124996	4196	*	10.5907	10.815	10.325	0.489986	0.00942482	0.223713	1952.29	1818.02	1634.12	1555.42	1181.67	1111.03	3	3	+	+	+	+	+	+	Promoter (<=1kb)	17	44076746	44123638	46893	2	10014	ENST00000225983.10	0	ENSG00000108840	HDAC5	histone deacetylase 5	429.331	FALSE
chr1	68881545	68883526	1982	*	8.12106	8.59839	7.4028	1.1956	0.00943934	0.223846	352.8	402.74	407.24	326.92	106.35	74.4	3	3	+	+	+	+	+	+	Exon (ENST00000646995.1/ENST00000646995.1, exon 1 of 2)	1	69055838	69229597	173760	1	105378785	ENST00000658427.1	-172312	ENSG00000223883	LINC01707	long intergenic non-protein coding RNA 1707	195.556	FALSE
chr17	81384928	81395613	10686	*	11.9953	12.2389	11.7021	0.536863	0.00945482	0.223894	4323.59	5425.06	4752.48	4473.86	2831.72	2689.59	3	3	+	+	+	+	+	+	Promoter (<=1kb)	17	81375144	81385464	10321	2	100130370	ENST00000648736.1	0	ENSG00000262223	LOC100130370	uncharacterized LOC100130370	452.34	FALSE
chr17	76585351	76586972	1622	*	7.75101	8.1905	7.11584	1.07466	0.00946806	0.223894	251.41	428.62	196.38	196.66	113.87	105.57	3	3	+	+	+	+	+	+	Promoter (<=1kb)	17	76565377	76585860	20484	2	10610	ENST00000225276.10	0	ENSG00000070731	ST6GALNAC2	ST6 N-acetylgalactosaminide alpha-2,6-sialyltransferase 2	180.109	FALSE
chr8	9830154	9831096	943	*	4.58786	2.85521	5.35264	-2.49743	0.00946809	0.223894	1.03	1.04	19.64	76.62	26.86	19.1	1	1	-	-	+	+	-	-	Distal Intergenic	8	9770131	9777036	6906	1	8658	ENST00000517770.1	60023	ENSG00000173273	TNKS	tankyrase	7.67348	FALSE
chr2	241684902	241689654	4753	*	10.8486	11.0985	10.546	0.55248	0.0094797	0.223956	2099.2	2120.33	2358.67	2034.73	1245.05	1205.54	3	3	+	+	+	+	+	+	Promoter (<=1kb)	2	241675747	241686815	11069	2	1841	ENST00000305784.7	0	ENSG00000168393	DTYMK	deoxythymidylate kinase	461.337	FALSE
chr5	151251790	151254713	2924	*	9.69407	9.93779	9.40065	0.537132	0.00948852	0.223956	922.86	1141.95	877.52	750.04	639.18	638.46	3	3	+	+	+	+	+	+	Promoter (<=1kb)	5	151253185	151270440	17256	1	2760	ENST00000357164.4	0	ENSG00000196743	GM2A	GM2 ganglioside activator	335.424	FALSE
chr4	82887619	82892169	4551	*	10.4444	10.7145	10.1118	0.60268	0.0095075	0.224193	1583.97	1649.26	1807.76	1564.79	900.22	854.64	3	3	+	+	+	+	+	+	Promoter (<=1kb)	4	82818509	82891153	72645	2	22872	ENST00000395310.7	0	ENSG00000138674	SEC31A	SEC31 homolog A, COPII coat complex component	369.222	FALSE
chr17	51118047	51122712	4666	*	11.2732	11.4942	11.012	0.482199	0.00952314	0.224352	2925.85	3198.09	2530.25	2521.71	1943.31	1730.39	3	3	+	+	+	+	+	+	Promoter (<=1kb)	17	50962174	51120865	158692	2	9043	ENST00000618113.4	0	ENSG00000008294	SPAG9	sperm associated antigen 9	618.245	FALSE
chr17	54966383	54970472	4090	*	10.5873	10.8097	10.3244	0.485301	0.00954045	0.224549	1801.24	1810.77	1772.62	1549.46	1249.35	1047.68	3	3	+	+	+	+	+	+	Promoter (<=1kb)	17	54951902	54968653	16752	2	1353	ENST00000576370.5	0	ENSG00000166260	COX11	cytochrome c oxidase copper chaperone COX11	438.845	FALSE
chr17	36590990	36594695	3706	*	11.1349	11.3526	10.8785	0.474032	0.00956128	0.224829	2546.15	2761.19	2537.48	2265.45	1885.3	1497.12	3	3	+	+	+	+	+	+	Promoter (<=1kb)	17	36591879	36600804	8926	1	79154	ENST00000618403.5	0	ENSG00000278535	DHRS11	dehydrogenase/reductase 11	705.596	FALSE
chr17	78213588	78217116	3529	*	11.0726	11.2725	10.8405	0.431996	0.00958942	0.225247	2465.45	2461.98	2494.07	2143.71	1651.12	1706.26	3	3	+	+	+	+	+	+	Promoter (<=1kb)	17	78214186	78225636	11451	1	332	ENST00000301633.8	0	ENSG00000089685	BIRC5	baculoviral IAP repeat containing 5	701.002	FALSE
chr17	37488170	37494577	6408	*	11.2401	11.4659	10.9723	0.493629	0.009597	0.225247	2885.5	2744.62	2855.83	2559.17	1869.19	1598.67	3	3	+	+	+	+	+	+	Promoter (<=1kb)	17	37489891	37513498	23608	1	11072	ENST00000617516.5	0	ENSG00000276023	DUSP14	dual specificity phosphatase 14	441.425	FALSE
chr17	75762876	75765741	2866	*	10.3752	10.6355	10.0573	0.578202	0.00961444	0.225419	1383.26	1775.57	1613.45	1417.5	962.53	816.43	3	3	+	+	+	+	+	+	Promoter (<=1kb)	17	75751594	75765236	13643	2	2584	ENST00000225614.6	0	ENSG00000108479	GALK1	galactokinase 1	555.045	FALSE
chr17	82020195	82027197	7003	*	12.0747	12.309	11.7948	0.514202	0.00963098	0.225419	4579.14	5723.23	4920.96	4597.31	3232.41	2829.35	3	3	+	+	+	+	+	+	Promoter (<=1kb)	17	82018702	82024107	5406	2	201254	ENST00000579520.5	0	ENSG00000169689	CENPX	centromere protein X	724.61	FALSE
chr17	40315392	40324231	8840	*	12.1379	12.3849	11.8397	0.545183	0.00963121	0.225419	6650.41	4986.08	4408.3	4702.02	3224.89	3068.65	3	3	+	+	+	+	+	+	Promoter (<=1kb)	17	40318281	40356331	38051	1	5914	ENST00000394089.6	0	ENSG00000131759	RARA	retinoic acid receptor alpha	605.007	FALSE
chr5	43482161	43485447	3287	*	10.5013	10.7216	10.2412	0.480447	0.00972862	0.227487	1475.34	1706.2	1884.25	1402.18	1140.85	1087.9	3	3	+	+	+	+	+	+	Promoter (<=1kb)	5	43444252	43483836	39585	2	64417	ENST00000500337.6	0	ENSG00000151881	TMEM267	transmembrane protein 267	513.72	FALSE
chr3	184560538	184564879	4342	*	10.3987	10.6141	10.1454	0.468685	0.00973953	0.22753	1576.73	1593.35	1531.79	1029.29	1029.13	1339.27	3	3	+	+	+	+	+	+	Promoter (<=1kb)	3	184561785	184582408	20624	1	2049	ENST00000330394.3	0	ENSG00000182580	EPHB3	EPH receptor B3	360.961	FALSE
chr12	132218296	132219490	1195	*	5.18174	3.71151	5.89462	-2.18311	0.00981438	0.228675	22.76	1.04	15.5	116.64	23.63	38.21	1	2	+	-	-	+	-	+	Intron (ENST00000328957.13/50614, intron 6 of 10)	12	132201137	132206159	5023	2	50614	ENST00000538356.1	-12137	ENSG00000182870	GALNT9	polypeptide N-acetylgalactosaminyltransferase 9	10.9625	FALSE
chr3	13017731	13022810	5080	*	9.49818	9.14065	9.78446	-0.643808	0.00981505	0.228675	592.83	432.76	667.7	718.54	827.17	1099.97	3	3	+	+	+	+	+	+	Promoter (<=1kb)	3	12897220	13022596	125377	2	9922	ENST00000646269.1	0	ENSG00000144711	IQSEC1	IQ motif and Sec7 domain ArfGEF 1	111.108	FALSE
chr4	78774516	78779053	4538	*	10.9818	11.2634	10.6317	0.631735	0.00982425	0.228675	2241.98	2434.03	2698.72	2380.38	1198.86	1180.4	3	3	+	+	+	+	+	+	Promoter (<=1kb)	4	78776342	78879435	103094	1	55589	ENST00000389010.7	0	ENSG00000138756	BMP2K	BMP2 inducible kinase	541.702	FALSE
chr17	63771098	63776753	5656	*	11.8971	12.0953	11.6673	0.427966	0.00982492	0.228675	4449.81	4504.66	4172.63	3778.3	3199.11	2780.08	3	3	+	+	+	+	+	+	Promoter (<=1kb)	17	63773603	63792504	18902	1	11325	ENST00000581135.5	0	ENSG00000198231	DDX42	DEAD-box helicase 42	773.639	FALSE
chr6	114339850	114344488	4639	*	10.4862	10.7077	10.2244	0.483318	0.00984195	0.22886	1705.02	1577.82	1734.38	1426.87	1167.71	994.4	3	3	+	+	+	+	+	+	Promoter (<=1kb)	6	114055586	114343045	287460	2	222537	ENST00000312719.9	0	ENSG00000249853	HS3ST5	heparan sulfate-glucosamine 3-sulfotransferase 5	360.51	FALSE
chr17	32926889	32930608	3720	*	10.5884	10.8383	10.286	0.552238	0.00985418	0.228932	1919.18	1978.49	1594.84	1655.88	1059.21	1030.59	3	3	+	+	+	+	+	+	Promoter (<=1kb)	17	32927910	32941613	13704	1	26022	ENST00000394642.7	0	ENSG00000006042	TMEM98	transmembrane protein 98	492.161	FALSE
chr12	10672992	10674996	2005	*	9.57876	9.80717	9.30726	0.499914	0.00986466	0.228933	869.06	923.5	895.1	666.61	616.62	617.35	3	3	+	+	+	+	+	+	Promoter (<=1kb)	12	10618923	10674052	55130	2	55359	ENST00000075503.8	0	ENSG00000060140	STYK1	serine/threonine/tyrosine kinase 1	446.826	FALSE
chr17	64127953	64131502	3550	*	11.2478	11.4812	10.9692	0.511947	0.00987245	0.228933	2708.58	3142.18	2725.6	2546.4	1949.76	1518.24	3	3	+	+	+	+	+	+	Promoter (<=1kb)	17	64039142	64130144	91003	2	2081	ENST00000433197.4	0	ENSG00000178607	ERN1	endoplasmic reticulum to nucleus signaling 1	805.292	FALSE
chr4	37684194	37687756	3563	*	10.915	11.1263	10.6673	0.459064	0.0099063	0.229507	1931.6	2135.86	2638.78	1625.23	1768.21	1485.06	3	3	+	+	+	+	+	+	Promoter (<=1kb)	4	37590800	37686376	95577	2	768211	ENST00000314117.8	0	ENSG00000181826	RELL1	RELT like 1	627.395	FALSE
chr5	52786919	52789724	2806	*	10.3018	10.5261	10.036	0.490143	0.00993717	0.23001	1451.54	1719.66	1252.72	1069.3	1131.18	949.15	3	3	+	+	+	+	+	+	Promoter (<=1kb)	5	52787916	52959209	171294	1	3672	ENST00000282588.7	0	ENSG00000213949	ITGA1	integrin subunit alpha 1	525.531	FALSE
chr3	181726114	181728057	1944	*	8.20435	8.53799	7.76957	0.768423	0.00996876	0.230529	348.66	326.12	440.31	236.68	214.85	203.1	3	3	+	+	+	+	+	+	Promoter (<=1kb)	3	181727025	181742417	15393	1	347689	ENST00000647034.1	0	ENSG00000242808	SOX2-OT	SOX2 overlapping transcript	191.203	FALSE
chr10	65569873	65571833	1961	*	9.90621	10.1284	9.64343	0.484992	0.00999396	0.230899	990.11	1197.86	1170.03	801.12	840.06	758.11	3	3	+	+	+	+	+	+	Promoter (<=1kb)	10	65570338	65681466	111129	1	101928913	ENST00000433152.8	0		LINC01515	long intergenic non-protein coding RNA 1515	570.798	FALSE
chr17	36947485	36952569	5085	*	11.202	11.4338	10.9257	0.508038	0.0100081	0.231013	2667.2	3041.76	2590.2	2461.26	1887.45	1487.07	3	3	+	+	+	+	+	+	Promoter (<=1kb)	17	36948954	37056871	107918	1	26574	ENST00000619387.5	0	ENSG00000275700	AATF	apoptosis antagonizing transcription factor	544.028	FALSE
chr17	79972706	79974287	1582	*	5.22753	6.00978	3.39195	2.61783	0.0100358	0.231441	22.76	1.04	169.51	6.81	8.59	16.09	2	0	+	-	+	-	-	-	Intron (ENST00000310924.7/125058, intron 3 of 11)	17	79950571	79993634	43064	2	125058	ENST00000571872.1	19347	ENSG00000167291	TBC1D16	TBC1 domain family member 16	40.7304	FALSE
chr17	49706312	49709488	3177	*	10.7339	10.9682	10.4542	0.514009	0.010069	0.231864	2009.19	2276.66	1724.04	1718.03	1366.44	1124.1	3	3	+	+	+	+	+	+	Promoter (<=1kb)	17	49700934	49707951	7018	2	10237	ENST00000649906.1	0	ENSG00000121073	SLC35B1	solute carrier family 35 member B1	630.563	FALSE
chr16	4182297	4185256	2960	*	10.0405	10.2964	9.72906	0.567385	0.0100726	0.231864	1341.88	1162.66	1268.22	1102.5	779.9	663.6	3	3	+	+	+	+	+	+	Exon (ENST00000573220.1/ENST00000573220.1, exon 1 of 2)	16	4191810	4239743	47934	2	6345	ENST00000537996.1	54487	ENSG00000185739	SRL	sarcalumenin	424.86	FALSE
chr12	30794185	30798847	4663	*	11.0164	11.2675	10.7122	0.55531	0.0100876	0.231865	2841.01	2175.2	2379.34	2270.56	1353.55	1408.64	3	3	+	+	+	+	+	+	Promoter (<=1kb)	12	30795458	30803155	7698	1	100287314	ENST00000650193.1	0		LINC00941	long intergenic non-protein coding RNA 941	528.669	FALSE
chr14	96038003	96041122	3120	*	9.7566	10.0022	9.46047	0.541718	0.0100911	0.231865	963.21	1085.01	1028.43	584.03	850.8	678.68	3	3	+	+	+	+	+	+	Promoter (<=1kb)	14	96039362	96086807	47446	1	56967	ENST00000553764.1	0	ENSG00000227051	C14orf132	chromosome 14 open reading frame 132	328.702	FALSE
chr5	95729933	95735951	6019	*	11.0957	11.3054	10.8503	0.455145	0.0101105	0.232098	2333.02	2224.89	3034.64	1721.44	2012.07	1804.79	3	3	+	+	+	+	+	+	Promoter (<=1kb)	5	95730872	95748441	17570	1	22836	ENST00000506959.5	0	ENSG00000164292	RHOBTB3	Rho related BTB domain containing 3	420.477	FALSE
chr20	289188	291682	2495	*	9.34684	9.59708	9.04391	0.55317	0.0101396	0.232554	667.32	795.12	860.99	536.35	509.19	537.92	3	3	+	+	+	+	+	+	Promoter (<=1kb)	20	270863	290429	19567	2	140680	ENST00000382369.9	0	ENSG00000196476	C20orf96	chromosome 20 open reading frame 96	310.411	FALSE
chr4	944906	946395	1490	*	5.81792	4.41789	6.51487	-2.09698	0.0101574	0.23275	43.45	1.04	19.64	160.05	41.9	72.39	1	3	+	-	-	+	+	+	Promoter (2-3kb)	4	948411	953354	4944	1	84286	ENST00000504180.5	-2016	ENSG00000127419	TMEM175	transmembrane protein 175	14.3461	FALSE
chr10	21524999	21529136	4138	*	10.8735	11.1318	10.5587	0.573108	0.0101987	0.233483	1985.4	1943.29	2803.12	1998.13	1304.14	1222.63	3	3	+	+	+	+	+	+	Promoter (<=1kb)	10	21513475	21525682	12208	2	387640	ENST00000449193.7	0	ENSG00000180592	SKIDA1	SKI/DACH domain containing 1	542.275	FALSE
chr17	42071774	42073047	1274	*	6.6752	7.23582	5.74588	1.48994	0.0102158	0.233662	138.64	223.63	89.92	96.2	22.56	42.23	3	2	+	+	+	+	-	+	Intron (ENST00000436535.4/201181, intron 1 of 8)	17	42061239	42065365	4127	2	201181	ENST00000453355.2	-6409	ENSG00000187595	ZNF385C	zinc finger protein 385C	118.312	FALSE
chr4	70992170	70997511	5342	*	10.7975	11.0487	10.4932	0.555433	0.0102577	0.234373	1967.81	2069.6	2317.33	1969.18	1148.37	1206.55	3	3	+	+	+	+	+	+	Promoter (<=1kb)	4	70993563	71030914	37352	1	1633	ENST00000503359.5	0	ENSG00000156136	DCK	deoxycytidine kinase	396.526	FALSE
chr17	56976980	56979597	2618	*	9.24613	9.53359	8.88678	0.646812	0.0102744	0.234373	731.46	899.69	592.25	566.15	459.78	394.14	3	3	+	+	+	+	+	+	Promoter (<=1kb)	17	56978129	57006605	28477	1	59342	ENST00000575423.5	0	ENSG00000121064	SCPEP1	serine carboxypeptidase 1	283.092	FALSE
chr11	6616578	6620021	3444	*	10.0153	10.2697	9.70625	0.563406	0.0102829	0.234373	1012.87	1258.94	1431.53	1034.39	748.75	722.92	3	3	+	+	+	+	+	+	Promoter (<=1kb)	11	6610883	6616594	5712	2	1200	ENST00000532191.2	0	ENSG00000166340	TPP1	tripeptidyl peptidase 1	358.435	FALSE
chr3	180987750	180991141	3392	*	10.0568	10.3103	9.74905	0.561295	0.0102842	0.234373	1275.66	1419.42	1114.22	676.83	1089.29	815.42	3	3	+	+	+	+	+	+	Promoter (<=1kb)	3	180983709	180989736	6028	2	131118	ENST00000382564.8	0	ENSG00000205981	DNAJC19	DnaJ heat shock protein family (Hsp40) member C19	374.341	FALSE
chr10	132035553	132037836	2284	*	9.07577	8.6224	9.42022	-0.797817	0.0103011	0.234545	534.89	219.49	427.91	772.18	710.08	573.11	3	3	+	+	+	+	+	+	Promoter (<=1kb)	10	132036336	132184832	148497	1	282973	ENST00000668452.1	0	ENSG00000188385	JAKMIP3	Janus kinase and microtubule interacting protein 3	172.546	FALSE
chr14	59480024	59486953	6930	*	11.8743	12.0496	11.6748	0.374709	0.0103502	0.23545	4287.38	4351.43	4078.58	3447.98	3233.49	3126.97	3	3	+	+	+	+	+	+	Promoter (<=1kb)	14	59472606	59484408	11803	2	112849	ENST00000247194.9	0	ENSG00000126790	L3HYPDH	trans-L-3-hydroxyproline dehydratase	611.707	FALSE
chr14	60508297	60509845	1549	*	7.82674	8.19542	7.33027	0.865146	0.0103706	0.235693	251.41	361.33	266.67	182.19	140.73	159.87	3	3	+	+	+	+	+	+	Promoter (<=1kb)	14	60509146	60512850	3705	1	4990	ENST00000327720.6	0	ENSG00000184302	SIX6	SIX homeobox 6	189.241	FALSE
chr17	51152386	51155936	3551	*	10.6159	10.8752	10.2994	0.575812	0.0103796	0.235693	1909.87	1912.23	1812.93	1713.77	1187.04	879.77	3	3	+	+	+	+	+	+	Promoter (<=1kb)	17	51153559	51162168	8610	1	4830	ENST00000393196.8	0	ENSG00000239672	NME1	NME/NM23 nucleoside diphosphate kinase 1	528.962	FALSE
chr3	196739363	196742343	2981	*	10.833	11.0516	10.5752	0.476414	0.0104091	0.236149	2207.84	2308.76	1851.17	1237.02	1739.21	1600.68	3	3	+	+	+	+	+	+	Promoter (<=1kb)	3	196739857	196832647	92791	1	5062	ENST00000327134.7	0	ENSG00000180370	PAK2	p21 (RAC1) activated kinase 2	712.039	FALSE
chr5	33438366	33445007	6642	*	11.5585	11.7559	11.3296	0.426284	0.0104527	0.236727	3262.09	3170.14	3943.18	2617.91	2818.83	2284.39	3	3	+	+	+	+	+	+	Promoter (<=1kb)	5	33440696	33467933	27238	1	6897	ENST00000502553.5	0	ENSG00000113407	TARS1	threonyl-tRNA synthetase 1	520.697	FALSE
chr1	20632788	20635174	2387	*	9.62712	9.90363	9.28474	0.61889	0.0104708	0.236727	782.16	844.82	1246.52	736.42	589.76	544.96	3	3	+	+	+	+	+	+	Promoter (<=1kb)	1	20633679	20633788	110	1	102464833	ENST00000622012.1	0	ENSG00000284005	MIR6084	microRNA 6084	401.27	FALSE
chr20	59525675	59526511	837	*	4.69586	3.27075	5.39861	-2.12786	0.0104749	0.236727	12.42	1.04	15.5	75.77	23.63	27.15	0	2	-	-	-	+	-	+	Distal Intergenic	20	59577509	59847711	270203	1	116154	ENST00000359926.7	-50998	ENSG00000087495	PHACTR3	phosphatase and actin regulator 3	11.5311	FALSE
chr14	91946100	91948658	2559	*	9.1965	9.46751	8.86254	0.604971	0.0104778	0.236727	633.17	764.06	726.62	428.23	563.98	404.19	3	3	+	+	+	+	+	+	Promoter (<=1kb)	14	91869441	91947399	77959	2	10516	ENST00000267620.14	0	ENSG00000140092	FBLN5	fibulin 5	276.652	FALSE
chr7	66204079	66208054	3976	*	11.036	11.3049	10.7051	0.599839	0.0104919	0.236727	3566.26	1891.52	2132.31	2023.67	1449.16	1535.33	3	3	+	+	+	+	+	+	Promoter (<=1kb)	7	66205317	66240550	35234	1	8460	ENST00000442120.1	0	ENSG00000169902	TPST1	tyrosylprotein sulfotransferase 1	636.326	FALSE
chr17	42772040	42775323	3284	*	10.3294	10.5772	10.0302	0.546968	0.0105117	0.236727	1560.18	1668.93	1354.01	1357.91	932.45	846.59	3	3	+	+	+	+	+	+	Promoter (<=1kb)	17	42773449	42779599	6151	1	84313	ENST00000253794.7	0	ENSG00000131475	VPS25	vacuolar protein sorting 25 homolog	465.197	FALSE
chr10	75233755	75236621	2867	*	11.2161	11.4246	10.9723	0.452299	0.0105147	0.236727	2447.86	2695.96	3102.86	2313.98	1997.03	1716.31	3	3	+	+	+	+	+	+	Promoter (<=1kb)	10	75233641	75235957	2317	2	118881	ENST00000372538.8	0	ENSG00000165644	COMTD1	catechol-O-methyltransferase domain containing 1	958.806	FALSE
chr17	43168447	43173291	4845	*	10.6738	10.9049	10.3986	0.506365	0.0105187	0.236727	1941.94	2072.7	1737.48	1655.88	1343.88	1049.7	3	3	+	+	+	+	+	+	Promoter (<=1kb)	17	43148368	43170316	21949	2	101929767	ENST00000635600.1	0		LOC101929767	uncharacterized LOC101929767	395.743	FALSE
chr1	226425172	226425628	457	*	3.4461	1.78502	4.19782	-2.4128	0.0105193	0.236727	1.03	1.04	8.27	17.03	12.89	25.14	0	2	-	-	-	+	-	+	Distal Intergenic	1	226360748	226408154	47407	2	142	ENST00000676709.1	-17018	ENSG00000143799	PARP1	poly(ADP-ribose) polymerase 1	7.54099	FALSE
chr18	79046087	79047075	989	*	5.40967	3.8207	6.14743	-2.32674	0.0105409	0.237	11.38	1.04	29.97	162.61	27.93	22.12	1	2	-	-	+	+	+	-	Distal Intergenic	18	79069285	79096481	27197	1	374868	ENST00000588600.1	-22210	ENSG00000166377	ATP9B	ATPase phospholipid transporting 9B (putative)	14.2872	FALSE
chr7	66680680	66682895	2216	*	9.75875	10.0315	9.42219	0.609258	0.0105503	0.237	1318.08	878.98	942.64	853.91	576.87	627.4	3	3	+	+	+	+	+	+	Promoter (<=1kb)	7	66682164	66809662	127499	1	27342	ENST00000607882.5	0	ENSG00000154710	RABGEF1	RAB guanine nucleotide exchange factor 1	472.278	FALSE
chr17	74212772	74214524	1753	*	8.64185	8.99327	8.17628	0.816985	0.0105723	0.237282	396.25	487.63	644.97	397.58	214.85	255.39	3	3	+	+	+	+	+	+	Promoter (<=1kb)	17	74209980	74213321	3342	2	85001	ENST00000499670.2	0	ENSG00000246731	MGC16275	uncharacterized protein MGC16275	290.711	FALSE
chr5	148824850	148830397	5548	*	10.4702	10.6935	10.2058	0.487722	0.0106036	0.237591	1697.78	1915.33	1355.05	1297.46	1183.82	1061.76	3	3	+	+	+	+	+	+	Promoter (<=1kb)	5	148826611	148828623	2013	1	154	ENST00000305988.6	0	ENSG00000169252	ADRB2	adrenoceptor beta 2	298.496	FALSE
chr17	61860268	61864632	4365	*	11.0368	11.2369	10.8045	0.432456	0.0106085	0.237591	2490.28	2386.4	2363.84	2101.99	1672.6	1590.63	3	3	+	+	+	+	+	+	Promoter (<=1kb)	17	61679139	61863528	184390	2	83990	ENST00000259008.7	0	ENSG00000136492	BRIP1	BRCA1 interacting helicase 1	552.923	FALSE
chr17	37641447	37644531	3085	*	10.1817	10.4088	9.91215	0.496609	0.0106144	0.237591	1363.6	1481.54	1233.08	1128.89	943.19	818.44	3	3	+	+	+	+	+	+	Promoter (<=1kb)	17	37609739	37643446	33708	2	11056	ENST00000617633.5	0	ENSG00000278053	DDX52	DExD-box helicase 52	440.651	FALSE
chr1	22641518	22642354	837	*	4.78	3.37021	5.47923	-2.10902	0.0106423	0.238004	1.03	7.25	22.74	66.41	32.23	35.19	0	3	-	-	-	+	+	+	Promoter (1-2kb)	1	22643633	22648108	4476	1	714	ENST00000374640.9	-1279	ENSG00000159189	C1QC	complement C1q C chain	12.354	FALSE
chr14	100191821	100193865	2045	*	8.3238	8.66965	7.86798	0.801665	0.0106772	0.238571	339.35	385.14	497.16	256.26	269.64	174.95	3	3	+	+	+	+	+	+	Distal Intergenic	14	100143957	100159645	15689	2	123099	ENST00000305631.7	-32176	ENSG00000168350	DEGS2	delta 4-desaturase, sphingolipid 2	199.127	FALSE
chr5	93580132	93583994	3863	*	9.2411	9.59001	8.77996	0.810049	0.0106986	0.238838	710.77	777.52	823.78	705.77	339.46	273.48	3	3	+	+	+	+	+	+	Promoter (<=1kb)	5	93360779	93580779	220001	2	441094	ENST00000660523.1	0	ENSG00000237187	NR2F1-AS1	NR2F1 antisense RNA 1	199.506	FALSE
chr14	73633225	73634451	1227	*	6.2143	5.10716	6.83327	-1.72611	0.0107226	0.238925	22.76	12.42	68.22	200.92	84.87	56.31	2	3	+	-	+	+	+	+	Exon (ENST00000664243.1/ENST00000664243.1, exon 1 of 2)	14	73644875	73689493	44619	1	83544	ENST00000554113.5	-10424	ENSG00000119661	DNAL1	dynein axonemal light chain 1	28.0909	FALSE
chr3	79014242	79020112	5871	*	11.0827	11.3499	10.7543	0.595604	0.0107331	0.238925	2559.6	2266.31	3004.67	2470.63	1439.49	1271.9	3	3	+	+	+	+	+	+	Promoter (<=1kb)	3	78597240	79019459	422220	2	6091	ENST00000618833.4	0	ENSG00000169855	ROBO1	roundabout guidance receptor 1	444.591	FALSE
chr5	154856584	154861037	4454	*	11.1083	11.2876	10.9034	0.38414	0.0107536	0.238925	2448.9	2639.02	2411.38	1975.99	1912.16	1858.08	3	3	+	+	+	+	+	+	Promoter (<=1kb)	5	154824484	154859252	34769	2	10826	ENST00000520968.5	0	ENSG00000170271	FAXDC2	fatty acid hydroxylase domain containing 2	561.241	FALSE
chr10	45671598	45673715	2118	*	9.65574	9.8938	9.37048	0.523324	0.0107568	0.238925	874.24	870.7	1109.05	682.78	688.59	614.33	3	3	+	+	+	+	+	+	Promoter (<=1kb)	10	45615500	45672772	57273	2	93550	ENST00000344646.10	0	ENSG00000172671	ZFAND4	zinc finger AN1-type containing 4	449.164	FALSE
chr1	159075394	159076841	1448	*	4.70801	3.27055	5.41358	-2.14304	0.0107621	0.238925	1.03	5.18	22.74	30.65	58.01	39.21	0	2	-	-	-	-	+	+	Promoter (<=1kb)	1	159062484	159076766	14283	2	9447	ENST00000368130.9	0	ENSG00000163568	AIM2	absent in melanoma 2	6.66444	FALSE
chr5	181258307	181263421	5115	*	11.2387	11.4233	11.0268	0.396477	0.0107672	0.238925	2828.59	2909.24	2501.31	1997.27	2229.06	2033.03	3	3	+	+	+	+	+	+	Promoter (<=1kb)	5	181261169	181264578	3410	1	100507602	ENST00000657194.1	0	ENSG00000248275	TRIM52-AS1	TRIM52 antisense RNA 1 (head to head)	536.927	FALSE
chr8	127293471	127295232	1762	*	7.80733	8.20201	7.26224	0.939769	0.0107691	0.238925	232.78	307.49	343.15	211.99	128.91	119.65	3	3	+	+	+	+	+	+	Promoter (<=1kb)	8	127292812	127339435	46624	1	103021164	ENST00000642795.1	659		CASC21	cancer susceptibility 21	167.126	FALSE
chr18	63948757	63949899	1143	*	6.40191	5.34715	7.00467	-1.65752	0.0107849	0.239066	58.97	56.94	6.2	108.97	106.35	169.92	2	3	+	+	-	+	+	+	Promoter (<=1kb)	18	63949301	63961835	12535	1	284293	ENST00000408945.5	0	ENSG00000221887	HMSD	histocompatibility minor serpin domain containing	35.6128	FALSE
chr10	46283038	46285951	2914	*	9.87597	10.1051	9.60346	0.501644	0.0108061	0.239325	991.15	1130.57	1182.44	874.34	776.68	682.7	3	3	+	+	+	+	+	+	Promoter (<=1kb)	10	46286345	46296094	9750	1	195977	ENST00000619553.4	-394	ENSG00000274209	ANTXRL	ANTXR like	377.962	FALSE
chr5	73119711	73121586	1876	*	8.41141	8.75159	7.96543	0.78616	0.01083	0.239643	368.32	412.06	512.66	305.64	184.77	259.41	3	3	+	+	+	+	+	+	Promoter (<=1kb)	5	73120569	73131809	11241	1	134285	ENST00000287773.5	0	ENSG00000157111	TMEM171	transmembrane protein 171	229.751	FALSE
chr5	32584958	32587851	2894	*	10.8956	11.0837	10.6793	0.40437	0.0108574	0.240036	2053.68	2073.74	2383.48	1615.02	1593.11	1711.28	3	3	+	+	+	+	+	+	Promoter (<=1kb)	5	32585557	32604079	18523	1	10923	ENST00000265073.9	0	ENSG00000113387	SUB1	SUB1 regulator of transcription	749.93	FALSE
chr12	21436839	21439595	2757	*	9.71061	9.95581	9.41502	0.540796	0.0109214	0.24124	1019.08	957.67	1002.59	836.03	633.81	578.14	3	3	+	+	+	+	+	+	Promoter (<=1kb)	12	21437615	21462746	25132	1	79912	ENST00000543476.5	0	ENSG00000121350	PYROXD1	pyridine nucleotide-disulphide oxidoreductase domain 1	360.215	FALSE
chr17	68034306	68039473	5168	*	10.9325	11.1168	10.7212	0.395606	0.0109382	0.2414	2323.71	2166.92	2171.59	1812.53	1621.04	1630.85	3	3	+	+	+	+	+	+	Promoter (<=1kb)	17	68035636	68046854	11219	1	3838	ENST00000676594.1	0	ENSG00000182481	KPNA2	karyopherin subunit alpha 2	429.71	FALSE
chr10	75209276	75212906	3631	*	11.3978	11.5853	11.1823	0.403045	0.0109608	0.241654	2733.41	3115.27	3369.53	2372.72	2428.87	2169.77	3	3	+	+	+	+	+	+	Promoter (<=1kb)	10	75210154	75230951	20798	1	7417	ENST00000298468.9	0	ENSG00000165637	VDAC2	voltage dependent anion channel 2	846.251	FALSE
chr2	201806367	201807949	1583	*	5.85153	4.63304	6.50254	-1.8695	0.0109844	0.241654	14.48	4.14	55.81	112.38	59.08	100.55	2	3	+	-	+	+	+	+	Promoter (<=1kb)	2	201806375	201893544	87170	1	65061	ENST00000260967.6	0	ENSG00000138395	CDK15	cyclin dependent kinase 15	15.6749	FALSE
chr4	53507138	53509142	2005	*	8.21629	8.6499	7.59343	1.05647	0.0109985	0.241654	309.35	360.29	535.4	331.18	123.54	124.68	3	3	+	+	+	+	+	+	Promoter (<=1kb)	4	53498773	53508383	9611	2	84708	ENST00000511398.1	0	ENSG00000072201	LNX1	ligand of numb-protein X 1	200.339	FALSE
chr12	6890451	6892886	2436	*	8.75795	9.07697	8.34775	0.729228	0.0110154	0.241654	559.72	614.98	445.48	416.31	313.68	247.34	3	3	+	+	+	+	+	+	Promoter (1-2kb)	12	6875764	6889358	13595	2	105369632	ENST00000437851.1	-1093	ENSG00000111671	LOC105369632	uncharacterized LOC105369632	221.699	FALSE
chr16	3156274	3160378	4105	*	10.6838	10.9438	10.3665	0.577242	0.0110217	0.241654	2445.79	1744.51	1718.87	1728.25	1243.98	988.36	3	3	+	+	+	+	+	+	Exon (ENST00000570843.1/ENST00000570843.1, exon 1 of 1)	16	3147128	3148073	946	1	197350	ENST00000576807.1	9146	ENSG00000228146	CASP16P	caspase 16, pseudogene	479.835	FALSE
chr8	80431704	80432852	1149	*	4.32044	2.85544	5.03217	-2.17673	0.011029	0.241654	1.03	3.11	17.57	34.91	30.08	33.18	1	3	-	+	-	+	+	+	Intron (ENST00000656157.1/ENST00000656157.1, intron 2 of 3)	8	80485619	80519804	34186	1	65986	ENST00000379091.8	-52767	ENSG00000205189	ZBTB10	zinc finger and BTB domain containing 10	6.29873	FALSE
chr19	6108321	6111910	3590	*	10.3257	10.5746	10.0247	0.549839	0.01103	0.241654	1630.53	1672.04	1272.36	993.53	1319.18	812.41	3	3	+	+	+	+	+	+	Promoter (<=1kb)	19	5993164	6110500	117337	2	5990	ENST00000303657.10	0	ENSG00000087903	RFX2	regulatory factor X2	424.784	FALSE
chr19	28792428	28794838	2411	*	9.99251	9.66143	10.2616	-0.600193	0.0110397	0.241654	894.93	999.08	535.4	1266.81	1269.76	1146.22	3	3	+	+	+	+	+	+	Exon (ENST00000590286.1/ENST00000590286.1, exon 1 of 2)	19	28724276	28727777	3502	2	100420587	ENST00000586528.1	-64651	ENSG00000283403	LOC100420587	SHC binding and spindle associated 1 pseudogene	335.879	FALSE
chr17	57083537	57087616	4080	*	11.3611	11.591	11.0876	0.503353	0.0110442	0.241654	3006.55	3557.35	2690.46	2732.84	2075.45	1720.33	3	3	+	+	+	+	+	+	Promoter (<=1kb)	17	57085092	57106023	20932	1	8165	ENST00000575322.1	0	ENSG00000121057	AKAP1	A-kinase anchoring protein 1	756.074	FALSE
chr17	80100398	80104890	4493	*	11.1266	11.3889	10.8058	0.583082	0.0110586	0.241654	2204.73	3202.23	2637.74	2416.14	1695.16	1258.83	3	3	+	+	+	+	+	+	Promoter (<=1kb)	17	80101556	80107718	6163	1	2548	ENST00000570803.5	0	ENSG00000171298	GAA	alpha glucosidase	596.833	FALSE
chr15	67125433	67127834	2402	*	8.96646	8.45434	9.34365	-0.889312	0.0110672	0.241654	442.81	412.06	197.42	718.54	846.51	384.08	3	3	+	+	+	+	+	+	Promoter (<=1kb)	15	67125716	67190762	65047	1	4088	ENST00000540846.6	0	ENSG00000166949	SMAD3	SMAD family member 3	146.029	FALSE
chr4	72566292	72570420	4129	*	10.8279	11.101	10.4908	0.610185	0.0110746	0.241654	1988.5	2172.09	2428.96	2112.21	1141.93	1062.77	3	3	+	+	+	+	+	+	Promoter (<=1kb)	4	72280969	72569221	288253	2	9508	ENST00000286657.10	0	ENSG00000156140	ADAMTS3	ADAM metallopeptidase with thrombospondin type 1 motif 3	531.973	FALSE
chr12	16604514	16607548	3035	*	9.31897	9.61068	8.95294	0.657733	0.011077	0.241654	789.4	905.9	650.13	654.69	431.85	400.17	3	3	+	+	+	+	+	+	Promoter (<=1kb)	12	16548372	16606162	57791	2	55885	ENST00000537304.6	0	ENSG00000048540	LMO3	LIM domain only 3	257.598	FALSE
chr5	31530262	31534404	4143	*	11.1793	11.3663	10.9643	0.402004	0.0110843	0.241654	2429.24	2614.17	2876.5	1913.84	2164.61	1915.39	3	3	+	+	+	+	+	+	Promoter (<=1kb)	5	31400497	31532061	131565	2	29102	ENST00000511367.6	0	ENSG00000113360	DROSHA	drosha ribonuclease III	637.213	FALSE
chr1	235067492	235069504	2013	*	5.6558	4.46325	6.29963	-1.83638	0.0111348	0.242544	16.55	5.18	44.44	126.85	45.12	64.35	2	3	+	-	+	+	+	+	Exon (ENST00000628622.1/ENST00000628622.1, exon 2 of 3)	1	235112025	235119899	7875	2	9804	ENST00000467767.5	50395	ENSG00000173726	TOMM20	translocase of outer mitochondrial membrane 20	10.9579	FALSE
chr16	714148	730275	16128	*	11.9342	12.2132	11.5882	0.62497	0.0111448	0.242552	4559.48	5717.02	3967.98	4402.35	2873.61	1960.64	3	3	+	+	+	+	+	+	Promoter (<=1kb)	16	722582	726429	3848	2	124093	ENST00000485091.5	0	ENSG00000162004	CCDC78	coiled-coil domain containing 78	294.405	FALSE
chr5	135466059	135466793	735	*	4.06929	2.55048	4.79266	-2.24218	0.0111902	0.243329	2.07	1.04	14.47	31.5	21.48	30.16	0	2	-	-	-	+	-	+	Distal Intergenic	5	135444226	135452351	8126	2	497189	ENST00000537858.2	-13708	ENSG00000255833	TIFAB	TIFA inhibitor	7.97047	FALSE
chr4	68347086	68350802	3717	*	10.5839	10.8394	10.2732	0.566193	0.0112277	0.243751	1658.46	1646.15	2192.26	1644.81	1107.55	960.21	3	3	+	+	+	+	+	+	Promoter (<=1kb)	4	68310387	68350090	39704	2	91746	ENST00000344157.9	0	ENSG00000083896	YTHDC1	YTH domain containing 1	492.949	FALSE
chr5	140106613	140110258	3646	*	10.6815	10.915	10.4027	0.512354	0.0112313	0.243751	2417.86	1931.9	1442.9	1313.64	1406.19	1341.28	3	3	+	+	+	+	+	+	Promoter (<=1kb)	5	140071312	140109266	37955	2	100505636	ENST00000663778.1	0		MALINC1	mitosis associated long intergenic non-coding RNA 1	529.591	FALSE
chr10	73250322	73254332	4011	*	11.1263	11.3169	10.9067	0.410102	0.0112608	0.243751	2438.55	2472.34	2742.14	2075.6	1991.66	1692.18	3	3	+	+	+	+	+	+	Promoter (<=1kb)	10	73252791	73254349	1559	1	414245	ENST00000457147.1	0	ENSG00000227540	DNAJC9-AS1	DNAJC9 antisense RNA 1	636.003	FALSE
chr4	70900913	70904476	3564	*	11.0461	11.2966	10.7428	0.55384	0.0112611	0.243751	2300.95	2519.96	2725.6	2379.53	1431.97	1329.21	3	3	+	+	+	+	+	+	Promoter (<=1kb)	4	70902326	70975254	72929	1	92597	ENST00000502869.5	0	ENSG00000173542	MOB1B	MOB kinase activator 1B	705.809	FALSE
chr17	65053954	65058125	4172	*	11.6766	11.8849	11.433	0.451926	0.0112657	0.243751	3991.48	3967.33	3387.1	3354.33	2582.49	2357.79	3	3	+	+	+	+	+	+	Promoter (<=1kb)	17	65009289	65056740	47452	2	10672	ENST00000439174.7	0	ENSG00000120063	GNA13	G protein subunit alpha 13	906.513	FALSE
chr17	4966016	4969900	3885	*	10.3007	10.5266	10.0326	0.493996	0.0112678	0.243751	1332.56	1404.92	1687.87	1241.27	936.74	964.23	3	3	+	+	+	+	+	+	Promoter (<=1kb)	17	4969702	4969771	70	2	102465521	ENST00000617935.1	0	ENSG00000274300	MIR6864	microRNA 6864	379.696	FALSE
chr15	50181541	50183792	2252	*	9.35038	9.67735	8.9269	0.750448	0.0113066	0.244226	636.28	1199.93	620.16	442.7	626.29	391.12	3	3	+	+	+	+	+	+	Promoter (<=1kb)	15	50182196	50236385	54190	1	11001	ENST00000267842.10	0	ENSG00000140284	SLC27A2	solute carrier family 27 member 2	363.583	FALSE
chr11	44538059	44538634	576	*	4.38411	2.78483	5.12392	-2.33909	0.0113117	0.244226	1.03	1.04	18.6	48.53	27.93	28.15	0	3	-	-	-	+	+	+	Distal Intergenic	11	44564427	44615295	50869	1	3732	ENST00000526958.5	-25793	ENSG00000085117	CD82	CD82 molecule	11.9645	FALSE
chr20	2690982	2695523	4542	*	10.8252	11.0221	10.597	0.425156	0.0113189	0.244226	1780.55	2187.62	2270.81	1602.25	1535.1	1509.19	3	3	+	+	+	+	+	+	Promoter (<=1kb)	20	2692874	2760101	67228	1	57593	ENST00000380648.9	0	ENSG00000088881	EBF4	EBF family member 4	457.873	FALSE
chr10	78302194	78303962	1769	*	8.97504	9.25833	8.62219	0.636146	0.0113397	0.244465	498.68	632.58	705.95	448.66	368.47	364.98	3	3	+	+	+	+	+	+	Intron (ENST00000634930.1/ENST00000634930.1, intron 1 of 3)	10	78267442	78330595	63154	1	414243	ENST00000459633.1	34752	ENSG00000230417	LINC00595	long intergenic non-protein coding RNA 595	346.185	FALSE
chr10	70144424	70147797	3374	*	11.0586	11.2695	10.8115	0.457964	0.0113732	0.244978	2227.49	2544.81	2633.61	2024.52	1928.27	1438.81	3	3	+	+	+	+	+	+	Promoter (<=1kb)	10	70137981	70144835	6855	2	219743	ENST00000494143.5	0	ENSG00000156521	TYSND1	trypsin like peroxisomal matrix peptidase 1	731.664	FALSE
chr16	4371002	4375355	4354	*	10.1925	10.4988	9.80296	0.695866	0.011394	0.245215	1715.37	765.1	1860.48	1006.3	807.83	865.7	3	3	+	+	+	+	+	+	Promoter (<=1kb)	16	4371848	4383538	11691	1	114990	ENST00000304735.4	0	ENSG00000168140	VASN	vasorin	332.334	FALSE
chr16	8865483	8869921	4439	*	11.0243	11.2689	10.7296	0.539378	0.0114283	0.245368	2652.71	1816.98	2933.35	2018.56	1358.92	1716.31	3	3	+	+	+	+	+	+	Promoter (<=1kb)	16	8852942	8868401	15460	2	23589	ENST00000396593.6	0	ENSG00000153048	CARHSP1	calcium regulated heat stable protein 1	555.909	FALSE
chr8	76997823	77001868	4046	*	10.7233	10.9228	10.4918	0.431064	0.0114337	0.245368	1754.68	1883.24	2186.06	1565.64	1399.74	1354.35	3	3	+	+	+	+	+	+	Promoter (<=1kb)	8	76980258	77000078	19821	2	5828	ENST00000357039.9	0	ENSG00000164751	PEX2	peroxisomal biogenesis factor 2	479.814	FALSE
chr17	47970196	47973166	2971	*	10.0243	10.2926	9.69442	0.59817	0.0114356	0.245368	1164.96	1425.63	1172.1	1100.8	789.57	595.23	3	3	+	+	+	+	+	+	Promoter (<=1kb)	17	47970534	47981772	11239	1	80279	ENST00000536708.6	0	ENSG00000108465	CDK5RAP3	CDK5 regulatory subunit associated protein 3	422.157	FALSE
chr5	77490007	77493016	3010	*	9.79862	10.0314	9.52093	0.510448	0.0114402	0.245368	983.9	983.55	1172.1	637.66	829.32	737	3	3	+	+	+	+	+	+	Promoter (<=1kb)	5	77430933	77492316	61384	2	55255	ENST00000296679.9	0	ENSG00000164253	WDR41	WD repeat domain 41	347.68	FALSE
chr17	34960187	34963461	3275	*	11.0291	11.2475	10.7717	0.475799	0.0114856	0.246133	2439.59	2631.77	2222.24	2119.87	1739.21	1385.52	3	3	+	+	+	+	+	+	Promoter (<=1kb)	17	34927859	34961402	33544	2	10693	ENST00000421975.7	0	ENSG00000132141	CCT6B	chaperonin containing TCP1 subunit 6B	742.351	FALSE
chr13	111952875	111955309	2435	*	7.61507	6.93127	8.07711	-1.14584	0.011508	0.246403	136.57	65.22	164.34	402.69	161.14	246.34	3	3	+	+	+	+	+	+	Distal Intergenic	13	111899988	111901081	1094	1	101928616	ENST00000664504.1	52887	ENSG00000226903	LINC00354	long intergenic non-protein coding RNA 354	50.121	FALSE
chr15	64386518	64389327	2810	*	10.0299	10.2483	9.77254	0.475722	0.0115806	0.247608	1219.79	1303.46	1125.59	959.47	901.29	763.14	3	3	+	+	+	+	+	+	Promoter (<=1kb)	15	64387748	64397760	10013	1	9325	ENST00000559833.5	0	ENSG00000103671	TRIP4	thyroid hormone receptor interactor 4	432.84	FALSE
chr17	43314543	43316437	1895	*	9.20073	9.50567	8.81356	0.692115	0.0115998	0.247608	693.18	779.59	708.01	608.72	440.44	300.63	3	3	+	+	+	+	+	+	Distal Intergenic	17	43224353	43305397	81045	2	100874261	ENST00000615433.2	-9146	ENSG00000236383	CCDC200	coiled-coil domain containing 200	383.604	FALSE
chr19	2517996	2519043	1048	*	5.01847	3.88987	5.64387	-1.754	0.0116171	0.247608	7.24	12.42	24.81	72.36	50.49	27.15	1	3	-	+	-	+	+	+	Intron (ENST00000382159.8/2788, intron 4 of 4)	19	2476356	2477126	771	1	4616	ENST00000593043.1	41640	ENSG00000099860	GADD45B	growth arrest and DNA damage inducible beta	14.1451	FALSE
chr10	44051129	44051906	778	*	4.01677	2.63324	4.70984	-2.07661	0.0116234	0.247608	6.21	1.04	11.37	21.28	30.08	27.15	0	2	-	-	-	+	+	-	Distal Intergenic	10	43943093	43944486	1394	1	283033	ENST00000664261.1	108036		LINC00841	long intergenic non-protein coding RNA 841	7.9745	FALSE
chr15	49619420	49623184	3765	*	9.66133	9.94601	9.30631	0.639698	0.0116329	0.247608	864.93	1349.02	745.22	574.66	745.53	579.14	3	3	+	+	+	+	+	+	Promoter (<=1kb)	15	49326970	49620818	293849	2	196951	ENST00000299338.11	0	ENSG00000166262	FAM227B	family with sequence similarity 227 member B	261.989	FALSE
chr10	68954654	68958984	4331	*	11.3204	11.5276	11.0784	0.449236	0.0116536	0.247608	2579.26	2879.21	3398.47	2320.79	2350.45	1815.85	3	3	+	+	+	+	+	+	Promoter (<=1kb)	10	68956170	68985068	28899	1	9188	ENST00000354185.9	0	ENSG00000165732	DDX21	DExD-box helicase 21	681.67	FALSE
chr7	435549	436811	1263	*	5.84167	4.71167	6.46749	-1.75582	0.0116584	0.247608	8.28	28.99	41.34	166.87	48.34	50.27	2	3	-	+	+	+	+	+	Intron (ENST00000664509.1/116435278, intron 1 of 1)	7	425483	428341	2859	1	116435278	ENST00000652788.1	10066	ENSG00000286710	LOC116435278	uncharacterized LOC116435278	20.7468	FALSE
chr7	366196	366505	310	*	3.9559	2.55114	4.65396	-2.10282	0.011672	0.247608	10.35	1.04	6.2	33.2	17.19	25.14	0	2	-	-	-	+	-	+	Distal Intergenic	7	379359	382712	3354	1	442497	ENST00000515213.1	-12854	ENSG00000249574	LOC442497	uncharacterized LOC442497	18.9063	FALSE
chr10	80202898	80209131	6234	*	11.4433	11.6393	11.2164	0.422825	0.0116854	0.247608	2933.09	2950.65	3685.81	2625.57	2331.12	2181.84	3	3	+	+	+	+	+	+	Promoter (<=1kb)	10	80150889	80205537	54649	2	311	ENST00000422982.8	0	ENSG00000122359	ANXA11	annexin A11	511.686	FALSE
chr4	77817536	77821552	4017	*	11.3734	11.6421	11.0428	0.599362	0.0116897	0.247608	3134.84	3060.39	3393.3	3150.01	1564.1	1614.76	3	3	+	+	+	+	+	+	Promoter (<=1kb)	4	77713387	77819368	105982	2	246175	ENST00000649644.1	0	ENSG00000138767	CNOT6L	CCR4-NOT transcription complex subunit 6 like	795.663	FALSE
chr2	230066614	230069393	2780	*	9.59147	9.89599	9.20498	0.691003	0.0116901	0.247608	971.49	930.75	956.08	880.3	476.97	413.24	3	3	+	+	+	+	+	+	Promoter (<=1kb)	2	230034982	230068924	33943	2	151473	ENST00000295190.9	0	ENSG00000163053	SLC16A14	solute carrier family 16 member 14	342.724	FALSE
chr10	79065984	79073300	7317	*	12.3787	12.5586	12.1731	0.385583	0.0116913	0.247608	5911.7	5609.34	6577.82	4688.4	4411.94	4753.79	3	3	+	+	+	+	+	+	Promoter (<=1kb)	10	78943328	79067895	124568	2	283050	ENST00000456353.5	0	ENSG00000224596	ZMIZ1-AS1	ZMIZ1 antisense RNA 1	824.512	FALSE
chr10	68071363	68075897	4535	*	10.9486	11.1361	10.7331	0.40307	0.0116931	0.247608	2079.54	2215.58	2456.86	1630.34	1820.85	1654.98	3	3	+	+	+	+	+	+	Promoter (<=1kb)	10	67921905	68075283	153379	2	26091	ENST00000373700.9	0	ENSG00000148634	HERC4	HECT and RLD domain containing E3 ubiquitin protein ligase 4	496.287	FALSE
chr3	93470350	93470813	464	*	8.77269	4.98632	9.71944	-4.73313	0.0117127	0.247608	1.03	1.04	93.02	113.23	1770.36	645.5	1	3	-	-	+	+	+	+	Distal Intergenic	3	93877003	93886413	9411	2	5627	ENST00000649585.1	415600	ENSG00000184500	PROS1	protein S	68.3145	FALSE
chr17	60077199	60082696	5498	*	11.5432	11.7659	11.2797	0.486144	0.0117138	0.247608	3497.98	3406.19	3543.17	3098.92	2513.74	1846.02	3	3	+	+	+	+	+	+	Promoter (<=1kb)	17	60079309	60088695	9387	1	105371849	ENST00000589740.1	0	ENSG00000267416	HEATR6-DT	HEATR6 divergent transcript	633.403	FALSE
chr14	35038061	35039174	1114	*	4.04746	4.80443	2.35812	2.4463	0.0117219	0.247608	37.25	43.48	3.1	10.22	2.15	3.02	2	0	+	+	-	-	-	-	Distal Intergenic	14	35044907	35083381	38475	1	283635	ENST00000396472.5	-5733	ENSG00000151327	FAM177A1	family with sequence similarity 177 member A1	25.0837	FALSE
chr15	49169667	49172653	2987	*	9.92083	10.1672	9.62357	0.543619	0.0117435	0.247856	1043.91	1456.69	948.84	780.69	850.8	734.99	3	3	+	+	+	+	+	+	Promoter (<=1kb)	15	49170204	49328514	158311	1	2585	ENST00000396509.6	0	ENSG00000156958	GALK2	galactokinase 2	384.94	FALSE
chr3	39195321	39205983	10663	*	11.1717	11.4339	10.8509	0.583081	0.0117655	0.248112	2542.01	2404	3354.03	2600.88	1440.57	1499.13	3	3	+	+	+	+	+	+	Promoter (2-3kb)	3	39183210	39192596	9387	2	165904	ENST00000396251.1	-2725	ENSG00000168334	XIRP1	xin actin binding repeat containing 1	259.465	FALSE
chr1	210439479	210440737	1259	*	4.8759	3.50765	5.56533	-2.05768	0.0117833	0.248279	11.38	1.04	21.71	22.99	53.71	65.35	0	2	-	-	-	-	+	+	Promoter (<=1kb)	1	210439583	210676296	236714	1	55733	ENST00000367009.2	0	ENSG00000054392	HHAT	hedgehog acyltransferase	9.03401	FALSE
chr17	59617294	59624155	6862	*	12.4582	12.6492	12.238	0.411245	0.011828	0.249012	6450.73	6321.64	6499.26	5592.54	4583.82	4315.41	3	3	+	+	+	+	+	+	Promoter (<=1kb)	17	59619689	59696956	77268	1	1213	ENST00000621829.4	0	ENSG00000141367	CLTC	clathrin heavy chain	936.152	FALSE
chr7	66652897	66655286	2390	*	9.4253	9.73191	9.03543	0.696483	0.0118534	0.249339	1081.16	689.52	780.37	702.37	503.82	368	3	3	+	+	+	+	+	+	Promoter (<=1kb)	7	66654538	66666299	11762	1	100996437	ENST00000448096.1	0		LOC100996437	uncharacterized LOC100996437	355.794	FALSE
chr15	77659833	77660305	473	*	3.40571	1.923	4.12133	-2.19833	0.011937	0.250887	5.17	1.04	5.17	18.73	20.41	13.07	0	2	-	-	-	+	+	-	Promoter (<=1kb)	15	77660052	77668074	8023	1	101929478	ENST00000557799.1	0	ENSG00000259281	LINGO1-AS2	LINGO1 antisense RNA 2	8.01713	FALSE
chr7	14970618	14971941	1324	*	5.12335	3.82083	5.79652	-1.97569	0.0119708	0.251273	15.52	1.04	25.84	74.92	36.52	55.3	1	3	+	-	-	+	+	+	Promoter (2-3kb)	7	14736138	14974777	238640	2	1607	ENST00000437998.1	2836	ENSG00000136267	DGKB	diacylglycerol kinase beta	10.6733	FALSE
chr5	53478237	53484301	6065	*	11.806	11.9793	11.6091	0.37025	0.0119792	0.251273	3880.78	4149.55	4082.71	3329.64	3074.5	2967.1	3	3	+	+	+	+	+	+	Promoter (<=1kb)	5	53480626	53487106	6481	1	10468	ENST00000396947.7	0	ENSG00000134363	FST	follistatin	665.735	FALSE
chr10	70051712	70054840	3129	*	11.5411	11.7166	11.3412	0.375369	0.0119854	0.251273	3149.32	3362.71	3584.52	2543.84	2720	2519.67	3	3	+	+	+	+	+	+	Promoter (<=1kb)	10	70052544	70077663	25120	1	55506	ENST00000677255.1	0	ENSG00000099284	MACROH2A2	macroH2A.2 histone	1075.59	FALSE
chr17	2171449	2173013	1565	*	6.90509	7.42649	6.08053	1.34596	0.0120287	0.251812	118.98	120.1	277	78.32	94.53	30.16	3	3	+	+	+	+	+	+	Promoter (<=1kb)	17	2085783	2173071	87289	2	23293	ENST00000570874.1	58	ENSG00000070366	SMG6	SMG6 nonsense mediated mRNA decay factor	109.921	FALSE
chr11	65026802	65028851	2050	*	8.4667	8.83454	7.97175	0.86279	0.0120311	0.251812	374.52	433.8	561.24	372.04	204.11	176.96	3	3	+	+	+	+	+	+	Promoter (<=1kb)	11	65027439	65040572	13134	1	29907	ENST00000377244.8	0	ENSG00000110025	SNX15	sorting nexin 15	222.694	FALSE
chr10	68404803	68408310	3508	*	11.1205	11.3043	10.9097	0.394573	0.012052	0.251832	2290.6	2502.36	2793.82	1934.27	1888.53	1948.57	3	3	+	+	+	+	+	+	Promoter (<=1kb)	10	68341107	68406950	65844	2	55680	ENST00000466493.5	0	ENSG00000204130	RUFY2	RUN and FYVE domain containing 2	720.902	FALSE
chr5	75335638	75339130	3493	*	10.6746	10.8775	10.4383	0.439277	0.0120521	0.251832	1782.61	1800.41	2060.99	1196.15	1416.93	1549.41	3	3	+	+	+	+	+	+	Promoter (<=1kb)	5	75336329	75360758	24430	1	3156	ENST00000511206.5	0	ENSG00000113161	HMGCR	3-hydroxy-3-methylglutaryl-CoA reductase	538.603	FALSE
chr19	7097999	7100220	2222	*	9.71167	9.96496	9.40424	0.560718	0.0120809	0.252223	999.42	1171.98	826.88	784.1	688.59	560.04	3	3	+	+	+	+	+	+	Distal Intergenic	19	7120620	7123158	2539	2	3643	ENST00000601099.1	22938	ENSG00000171105	INSR	insulin receptor	449.787	FALSE
chr17	81922718	81931717	9000	*	12.4565	12.6868	12.1823	0.504543	0.0121042	0.252501	5688.23	7364.2	6727.69	5948.4	4316.33	3677.95	3	3	+	+	+	+	+	+	Promoter (<=1kb)	17	81918270	81927735	9466	2	4097	ENST00000357736.9	0	ENSG00000197063	MAFG	MAF bZIP transcription factor G	732.597	FALSE
chr12	10153090	10154635	1546	*	9.15795	9.42905	8.82383	0.605219	0.0121258	0.252633	640.42	728.86	698.71	556.78	428.62	374.03	3	3	+	+	+	+	+	+	Distal Intergenic	12	10159668	10160561	894	2	4973	ENST00000536989.1	5926	ENSG00000173391	OLR1	oxidized low density lipoprotein receptor 1	445.88	FALSE
chr16	3123393	3125946	2554	*	10.073	10.3451	9.7375	0.607556	0.0121307	0.252633	1580.87	1073.62	1247.55	1137.41	782.05	641.48	3	3	+	+	+	+	+	+	Exon (ENST00000673666.1/81854, exon 4 of 7)	16	3125600	3129554	3955	2	100507458	ENST00000573414.1	3608		ZNF213-AS1	ZNF213 antisense RNA 1 (head to head)	509.272	FALSE
chr14	93205027	93209298	4272	*	10.1743	10.4068	9.89714	0.509639	0.0121583	0.252854	1305.66	1247.56	1519.39	746.64	1075.32	1038.64	3	3	+	+	+	+	+	+	Promoter (<=1kb)	14	93207241	93218557	11317	1	55148	ENST00000554232.5	0	ENSG00000012963	UBR7	ubiquitin protein ligase E3 component n-recognin 7	317.775	FALSE
chr3	194133129	194142864	9736	*	12.1859	12.3595	11.9885	0.37096	0.0121652	0.252854	5467.86	5433.34	4864.11	4138.43	4061.73	3990.65	3	3	+	+	+	+	+	+	Promoter (<=1kb)	3	194136148	194137284	1137	1	3280	ENST00000476918.1	0	ENSG00000114315	HES1	hes family bHLH transcription factor 1	539.76	FALSE
chr17	46769801	46773044	3244	*	10.7574	11.0066	10.4561	0.550555	0.0121714	0.252854	2047.47	2283.91	1840.84	1908.73	1238.61	1066.79	3	3	+	+	+	+	+	+	Exon (ENST00000225512.6/7473, exon 3 of 5)	17	46726556	46755837	29282	1	4905	ENST00000465370.1	43245	ENSG00000073969	NSF	N-ethylmaleimide sensitive factor, vesicle fusing ATPase	634.219	FALSE
chr16	15641453	15644688	3236	*	9.99416	10.2458	9.68923	0.556529	0.0122048	0.253338	1470.17	1082.94	1089.41	985.02	841.14	650.53	3	3	+	+	+	+	+	+	Promoter (<=1kb)	16	15643267	15726353	83087	1	54820	ENST00000396355.5	0	ENSG00000072864	NDE1	nudE neurodevelopment protein 1	375.208	FALSE
chr14	90396062	90400223	4162	*	11.1956	11.3748	10.991	0.383721	0.0122507	0.25408	2607.19	2525.14	2834.13	1899.37	2100.15	2106.43	3	3	+	+	+	+	+	+	Promoter (<=1kb)	14	90396502	90404496	7995	1	801	ENST00000557020.5	0	ENSG00000198668	CALM1	calmodulin 1	638.031	FALSE
chr20	2206481	2208941	2461	*	10.0294	10.26	9.75483	0.505182	0.0122907	0.2547	1030.46	1328.31	1319.9	976.5	873.36	742.03	3	3	+	+	+	+	+	+	Promoter (<=1kb)	20	2207217	2213151	5935	1	388780	ENST00000447956.5	0		LOC388780	uncharacterized LOC388780	498.263	FALSE
chr12	128969403	128970096	694	*	4.12358	2.5504	4.85818	-2.30778	0.0123156	0.254819	1.03	1.04	15.5	38.31	22.56	26.14	0	2	-	-	-	+	+	-	Intron (ENST00000441390.6/144423, intron 10 of 10)	12	128864136	128983739	119604	1	144423	ENST00000537468.1	105267	ENSG00000151948	GLT1D1	glycosyltransferase 1 domain containing 1	8.44087	FALSE
chr1	162002931	162004138	1208	*	5.77558	4.85583	6.33277	-1.47694	0.0123206	0.254819	19.66	17.6	49.61	100.46	71.97	69.38	2	3	+	-	+	+	+	+	Intron (ENST00000294794.7/25903, intron 4 of 7)	1	161983553	161985232	1680	2	25903	ENST00000367938.1	-17699	ENSG00000162745	OLFML2B	olfactomedin like 2B	23.9709	FALSE
chr5	672580	673452	873	*	3.89286	2.27034	4.63723	-2.36689	0.0123323	0.254819	1.03	1.04	12.4	16.18	18.26	40.22	0	2	-	-	-	-	+	+	Intron (ENST00000360578.7/11076, intron 2 of 3)	5	655455	667168	11714	1	55722	ENST00000514507.1	17125	ENSG00000112877	CEP72	centrosomal protein 72	5.52619	FALSE
chr18	79784505	79785615	1111	*	5.51134	4.24445	6.17532	-1.93087	0.012337	0.254819	8.28	4.14	44.44	110.68	55.86	50.27	1	3	-	-	+	+	+	+	Distal Intergenic	18	79736353	79749997	13645	1	9150	ENST00000585951.1	48152	ENSG00000060069	CTDP1	CTD phosphatase subunit 1	17.0605	FALSE
chr11	86742129	86744010	1882	*	5.88208	4.93986	6.44726	-1.5074	0.0123848	0.255597	25.86	39.34	26.87	57.89	153.62	50.27	2	3	+	+	-	+	+	+	Intron (ENST00000532979.1/ENST00000532979.1, intron 1 of 4)	11	86791059	86808106	17048	1	11098	ENST00000527521.1	-47049	ENSG00000150687	PRSS23	serine protease 23	16.309	FALSE
chr17	58014917	58015968	1052	*	5.16234	5.81239	3.94736	1.86504	0.0124119	0.255802	27.93	50.73	89.92	3.41	25.78	17.09	3	0	+	+	+	-	-	-	Distal Intergenic	17	58006242	58007346	1105	2	6426	ENST00000578430.1	-7571	ENSG00000136450	SRSF1	serine and arginine rich splicing factor 1	53.4182	FALSE
chr17	59962869	59965732	2864	*	11.0251	11.226	10.7918	0.434186	0.0124165	0.255802	2363.03	2453.7	2369.01	2111.35	1687.64	1519.24	3	3	+	+	+	+	+	+	Promoter (<=1kb)	17	59964832	59973104	8273	1	101927755	ENST00000593015.5	0	ENSG00000267302	RNFT1-DT	RNFT1 divergent transcript	836.328	FALSE
chr5	38257687	38259667	1981	*	9.16482	9.46097	8.79176	0.669206	0.0124294	0.255802	579.38	610.84	924.04	351.61	512.42	465.53	3	3	+	+	+	+	+	+	Promoter (<=1kb)	5	38258409	38464549	206141	1	133584	ENST00000354891.7	0	ENSG00000164318	EGFLAM	EGF like, fibronectin type III and laminin G domains	355.754	FALSE
chr17	7455053	7457410	2358	*	8.40984	8.74928	7.96513	0.784146	0.0124355	0.255802	364.18	414.13	512.66	177.93	261.04	310.69	3	3	+	+	+	+	+	+	Promoter (<=1kb)	17	7455594	7457329	1736	1	1140	ENST00000575379.1	0	ENSG00000170175	CHRNB1	cholinergic receptor nicotinic beta 1 subunit	182.495	FALSE
chr19	33241163	33242021	859	*	4.95717	3.88976	5.56392	-1.67416	0.0124896	0.256706	12.42	7.25	24.81	59.59	45.12	37.2	0	3	-	-	-	+	+	+	Distal Intergenic	19	33208664	33225850	17187	2	56301	ENST00000253188.8	-15313	ENSG00000130876	SLC7A10	solute carrier family 7 member 10	17.256	FALSE
chr7	66074980	66077728	2749	*	10.4048	10.6928	10.0447	0.648141	0.0125171	0.256909	2266.81	1314.85	1383.99	1386	1050.61	731.97	3	3	+	+	+	+	+	+	Promoter (<=1kb)	7	66075800	66092930	17131	1	435	ENST00000672586.1	0	ENSG00000126522	ASL	argininosuccinate lyase	602.115	FALSE
chr2	72137712	72137999	288	*	3.17949	1.63337	3.90856	-2.27519	0.0125346	0.256909	3.1	1.04	5.17	17.88	16.11	11.06	0	2	-	-	-	+	+	-	Intron (ENST00000546307.5/56603, intron 1 of 4)	2	72129393	72143084	13692	2	56603	ENST00000412253.1	5085	ENSG00000003137	CYP26B1	cytochrome P450 family 26 subfamily B member 1	10.7721	FALSE
chr1	228663566	228664707	1142	*	5.29005	4.21852	5.89809	-1.67957	0.012539	0.256909	20.69	9.32	25.84	102.16	36.52	40.22	2	3	+	-	+	+	+	+	Distal Intergenic	1	228646040	228646158	119	2	100169751	ENST00000363500.1	-17408	ENSG00000199352	RNA5S1	RNA, 5S ribosomal 1	16.3017	FALSE
chr12	128190272	128191767	1496	*	5.85207	4.78594	6.45842	-1.67248	0.0125403	0.256909	58.97	10.35	13.44	106.42	87.01	70.38	2	3	+	+	-	+	+	+	Exon (ENST00000669336.1/ENST00000669336.1, exon 1 of 2)	12	128120534	128121546	1013	1	101927694	ENST00000668356.1	69738	ENSG00000256659	LINC02368	long intergenic non-protein coding RNA 2368	18.4408	FALSE
chr22	49281704	49283170	1467	*	4.36773	2.78483	5.10429	-2.31946	0.0126457	0.258855	1.03	1.04	18.6	42.57	20.41	40.22	0	2	-	-	-	+	-	+	Distal Intergenic	22	49415776	49425437	9662	2	348645	ENST00000498829.1	142267	ENSG00000188511	MIR3667HG	MIR3667 host gene	4.69772	FALSE
chr19	56367554	56369756	2203	*	9.46293	9.73495	9.12742	0.607525	0.0126646	0.25892	817.33	968.02	771.06	729.61	456.56	491.67	3	3	+	+	+	+	+	+	Promoter (<=1kb)	19	56368099	56379528	11430	1	147947	ENST00000467807.5	0	ENSG00000240225	ZNF542P	zinc finger protein 542, pseudogene	386.809	FALSE
chr22	47315557	47315962	406	*	3.36783	1.78586	4.1042	-2.31834	0.0126694	0.25892	7.24	1.04	2.07	22.14	20.41	9.05	0	2	-	-	-	+	+	-	Distal Intergenic	22	47345569	47373541	27973	1	339685	ENST00000434707.1	-29607	ENSG00000224715	LOC339685	uncharacterized LOC339685	8.49319	FALSE
chr7	50962080	50963731	1652	*	5.67236	4.82145	6.20399	-1.38254	0.0127071	0.259275	25.86	26.92	32.04	51.93	67.68	101.55	3	3	+	+	+	+	+	+	Intron (ENST00000420449.1/ENST00000420449.1, intron 1 of 3)	7	51017280	51035955	18676	2	23242	ENST00000462395.1	72224	ENSG00000106078	COBL	cordon-bleu WH2 repeat protein	17.1156	FALSE
chr3	185151173	185154443	3271	*	10.9327	11.1488	10.6784	0.470431	0.0127182	0.259275	2406.48	2445.42	1959.7	1316.19	1923.98	1676.09	3	3	+	+	+	+	+	+	Promoter (<=1kb)	3	185076838	185153060	76223	2	285382	ENST00000335012.3	0	ENSG00000187068	C3orf70	chromosome 3 open reading frame 70	694.14	FALSE
chr17	50718461	50722775	4315	*	10.9396	11.1479	10.696	0.451929	0.0127193	0.259275	2320.61	2370.87	2115.77	1927.46	1719.87	1329.21	3	3	+	+	+	+	+	+	Promoter (<=1kb)	17	50719565	50737360	17796	1	51747	ENST00000625349.2	0	ENSG00000108848	LUC7L3	LUC7 like 3 pre-mRNA splicing factor	525.86	FALSE
chr15	50684732	50688199	3468	*	10.5977	10.8414	10.3042	0.53724	0.0127281	0.259275	1637.77	2459.91	1406.73	1246.38	1363.22	1183.42	3	3	+	+	+	+	+	+	Promoter (<=1kb)	15	50557158	50686797	129640	2	54822	ENST00000646667.1	0	ENSG00000092439	TRPM7	transient receptor potential cation channel subfamily M member 7	529.067	FALSE
chr17	50344791	50348350	3560	*	11.1352	11.3696	10.8552	0.514449	0.0127458	0.259426	2673.4	2865.76	2398.98	2481.69	1551.21	1524.27	3	3	+	+	+	+	+	+	Promoter (<=1kb)	17	50346126	50361185	15060	1	64132	ENST00000017003.7	0	ENSG00000015532	XYLT2	xylosyltransferase 2	743.272	FALSE
chr2	240053322	240054482	1161	*	5.34985	3.71074	6.0974	-2.38666	0.012765	0.259607	1.03	1.04	37.21	118.34	40.82	46.25	1	3	-	-	+	+	+	+	Distal Intergenic	2	240045077	240046072	996	2	150681	ENST00000319423.4	-7250	ENSG00000178586	OR6B3	olfactory receptor family 6 subfamily B member 3	11.2775	FALSE
chr5	37247668	37250575	2908	*	10.6223	10.8099	10.4066	0.403371	0.0127919	0.259943	1679.15	1877.03	1829.47	1439.64	1336.36	1296.03	3	3	+	+	+	+	+	+	Promoter (<=1kb)	5	37249026	37250646	1621	1	105374727	ENST00000650795.1	0	ENSG00000286193	LOC105374727	uncharacterized LOC105374727	617.337	FALSE
chr20	833082	836066	2985	*	10.1685	10.3712	9.93252	0.438702	0.0128304	0.259997	1235.31	1347.98	1390.19	900.73	987.23	1043.66	3	3	+	+	+	+	+	+	Promoter (<=1kb)	20	833715	846277	12563	1	83541	ENST00000381941.8	0	ENSG00000125898	FAM110A	family with sequence similarity 110 member A	443.717	FALSE
chr19	7918669	7926726	8058	*	10.9353	11.145	10.6898	0.455225	0.0128476	0.259997	2465.45	2278.73	2049.62	1998.98	1528.65	1427.75	3	3	+	+	+	+	+	+	Promoter (<=1kb)	19	7924491	7926135	1645	2	404217	ENST00000318978.6	0	ENSG00000178531	CTXN1	cortexin 1	281.038	FALSE
chr3	184015882	184018985	3104	*	10.5999	10.8142	10.3481	0.466079	0.0128509	0.259997	1840.55	1983.67	1577.27	1086.33	1501.8	1322.17	3	3	+	+	+	+	+	+	Promoter (<=1kb)	3	183919934	184017884	97951	2	10057	ENST00000334444.11	0	ENSG00000114770	ABCC5	ATP binding cassette subfamily C member 5	580.057	FALSE
chr5	1444639	1445487	849	*	4.66775	3.2714	5.36384	-2.09244	0.0128557	0.259997	1.03	15.53	12.4	29.8	19.34	74.4	1	2	-	+	-	+	-	+	Promoter (<=1kb)	5	1392794	1445440	52647	2	6531	ENST00000270349.12	0	ENSG00000142319	SLC6A3	solute carrier family 6 member 3	11.3732	FALSE
chr10	73357677	73359718	2042	*	9.76654	9.98901	9.50341	0.485595	0.0128833	0.259997	935.28	1061.2	1052.2	764.51	772.38	640.47	3	3	+	+	+	+	+	+	Promoter (<=1kb)	10	73253759	73358859	105101	2	118491	ENST00000310715.7	0	ENSG00000156042	CFAP70	cilia and flagella associated protein 70	497.662	FALSE
chr5	38444646	38447867	3222	*	10.4911	10.6955	10.253	0.442546	0.0128917	0.259997	1563.28	1728.98	1682.7	1388.56	1222.49	1049.7	3	3	+	+	+	+	+	+	Promoter (<=1kb)	5	38445520	38451639	6120	1	133584	ENST00000508868.5	0	ENSG00000164318	EGFLAM	EGF like, fibronectin type III and laminin G domains	514.686	FALSE
chr17	48830469	48832901	2433	*	10.0874	10.3352	9.78811	0.547092	0.0128961	0.259997	1290.15	1431.84	1153.5	1129.75	837.91	684.71	3	3	+	+	+	+	+	+	Promoter (<=1kb)	17	48831018	48848562	17545	1	10241	ENST00000503463.5	0	ENSG00000136436	CALCOCO2	calcium binding and coiled-coil domain 2	530.961	FALSE
chr2	110769941	110771313	1373	*	4.78224	3.78572	5.36604	-1.58032	0.0128984	0.259997	12.42	11.39	17.57	40.01	35.45	48.26	1	2	-	+	-	+	-	+	Intron (ENST00000676595.1/55289, intron 2 of 18)	2	110794069	110796181	2113	1	55289	ENST00000461340.1	-22756	ENSG00000153093	ACOXL	acyl-CoA oxidase like	10.0449	FALSE
chr15	28917952	28920596	2645	*	8.28929	8.66022	7.78869	0.871523	0.0129015	0.259997	399.36	535.26	279.07	294.57	200.88	167.91	3	3	+	+	+	+	+	+	Promoter (<=1kb)	15	28919367	29054094	134728	1	321	ENST00000558804.5	0	ENSG00000034053	APBA2	amyloid beta precursor protein binding family A member 2	152.953	FALSE
chr22	30232849	30233250	402	*	3.55233	1.92249	4.2981	-2.37562	0.0129017	0.259997	1.03	1.04	9.3	17.88	30.08	11.06	0	2	-	-	-	+	+	-	Distal Intergenic	22	30239194	30240538	1345	1	110806283	ENST00000447565.1	-5944	ENSG00000232530	LIF-AS1	LIF antisense RNA 1	9.42977	FALSE
chr10	60998874	61002473	3600	*	10.2637	10.4597	10.0366	0.423098	0.0129083	0.259997	1336.7	1450.48	1437.73	1114.42	997.98	1038.64	3	3	+	+	+	+	+	+	Promoter (<=1kb)	10	60869438	61001440	132003	2	9886	ENST00000357917.4	0	ENSG00000072422	RHOBTB1	Rho related BTB domain containing 1	391.196	FALSE
chr2	237474186	237476803	2618	*	10.1196	10.334	9.86781	0.466172	0.0129217	0.260057	1187.72	1398.71	1285.8	1065.89	890.55	846.59	3	3	+	+	+	+	+	+	Distal Intergenic	2	237485428	237511050	25623	1	79083	ENST00000422695.5	-8625	ENSG00000115648	MLPH	melanophilin	493.026	FALSE
chr14	96500707	96505563	4857	*	10.5632	10.7937	10.2887	0.505014	0.0129503	0.260425	1750.54	1583	1991.74	943.3	1474.94	1334.24	3	3	+	+	+	+	+	+	Promoter (<=1kb)	14	96501433	96527496	26064	1	10914	ENST00000554887.5	0	ENSG00000090060	PAPOLA	poly(A) polymerase alpha	365.471	FALSE
chr6	35213164	35215345	2182	*	9.46507	9.83041	8.97463	0.855777	0.0129886	0.260987	592.83	600.48	1537.99	677.68	393.17	438.38	3	3	+	+	+	+	+	+	Promoter (<=1kb)	6	35213956	35253079	39124	1	222663	ENST00000274938.8	0	ENSG00000146197	SCUBE3	signal peptide, CUB domain and EGF like domain containing 3	417.248	FALSE
chr1	119645256	119649995	4740	*	11.4936	11.7423	11.1928	0.549588	0.0130016	0.26104	3148.29	3220.87	3909.07	3287.07	1898.2	1836.97	3	3	+	+	+	+	+	+	Promoter (<=1kb)	1	119648411	119744190	95780	1	26227	ENST00000641597.1	0	ENSG00000092621	PHGDH	phosphoglycerate dehydrogenase	722.8	FALSE
chr6	169831277	169832448	1172	*	4.88305	3.63325	5.54251	-1.90925	0.0130315	0.26133	9.31	4.14	23.77	81.73	27.93	30.16	1	3	+	-	-	+	+	+	Distal Intergenic	6	169794244	169799549	5306	2	401288	ENST00000648769.1	-31728	ENSG00000229214	LINC00242	long intergenic non-protein coding RNA 242	10.5874	FALSE
chr17	37404565	37408702	4138	*	10.8273	11.0521	10.561	0.491048	0.0130369	0.26133	2236.8	2228	1904.92	1900.22	1438.42	1193.48	3	3	+	+	+	+	+	+	Promoter (<=1kb)	17	37084992	37406836	321845	2	31	ENST00000616317.5	0	ENSG00000278540	ACACA	acetyl-CoA carboxylase alpha	513.108	FALSE
chr10	73784897	73788479	3583	*	11.2135	11.3956	11.005	0.390581	0.0131264	0.262598	2408.55	2698.03	2975.73	2012.6	2107.67	2045.1	3	3	+	+	+	+	+	+	Promoter (<=1kb)	10	73785606	73801793	16188	1	23053	ENST00000604729.6	0	ENSG00000214655	ZSWIM8	zinc finger SWIM-type containing 8	751.913	FALSE
chr4	75670975	75674514	3540	*	10.863	11.1344	10.5285	0.605817	0.0131305	0.262598	2066.1	2191.76	2485.8	2199.04	1163.41	1068.8	3	3	+	+	+	+	+	+	Promoter (<=1kb)	4	75641849	75672689	30841	2	9908	ENST00000677171.1	0	ENSG00000138757	G3BP2	G3BP stress granule assembly factor 2	634.996	FALSE
chr10	72691498	72694960	3463	*	10.7653	10.9543	10.5478	0.406461	0.0131394	0.262598	1852.97	1887.38	2211.9	1505.19	1560.88	1424.73	3	3	+	+	+	+	+	+	Promoter (<=1kb)	10	72692131	72887694	195564	1	90550	ENST00000373053.7	0	ENSG00000156026	MCU	mitochondrial calcium uniporter	572.938	FALSE
chr10	28301077	28304231	3155	*	10.1636	10.4005	9.88004	0.520436	0.0131419	0.262598	1125.64	1246.52	1682.7	1075.26	897	854.64	3	3	+	+	+	+	+	+	Exon (ENST00000634334.1/ENST00000634334.1, exon 1 of 3)	10	28289258	28289350	93	2	102465880	ENST00000621498.1	-11727	ENSG00000275036	MIR8086	microRNA 8086	428.406	FALSE
chr15	101167679	101168537	859	*	4.75933	3.36996	5.45377	-2.08381	0.0131565	0.262681	6.21	1.04	23.77	61.3	44.04	26.14	0	3	-	-	-	+	+	+	Exon (ENST00000557903.5/ENST00000557903.5, exon 1 of 2)	15	101178602	101187870	9269	2	22856	ENST00000561414.1	19333	ENSG00000131873	CHSY1	chondroitin sulfate synthase 1	12.0356	FALSE
chr17	67992165	67995237	3073	*	10.3362	10.5472	10.0891	0.458095	0.0131992	0.263323	1573.63	1511.56	1403.63	1275.33	949.64	1042.66	3	3	+	+	+	+	+	+	Promoter (<=1kb)	17	67991102	67993552	2451	2	284018	ENST00000536693.1	0	ENSG00000186665	C17orf58	chromosome 17 open reading frame 58	486.909	FALSE
chr17	80544328	80546827	2500	*	11.1912	11.4096	10.9337	0.475983	0.0132456	0.263836	2357.85	3045.9	2757.64	2339.52	1997.03	1531.31	3	3	+	+	+	+	+	+	Promoter (<=1kb)	17	80544819	80858124	313306	1	57521	ENST00000574767.5	0	ENSG00000141564	RPTOR	regulatory associated protein of MTOR complex 1	1088.19	FALSE
chr2	120238629	120240049	1421	*	5.4163	3.88923	6.1414	-2.25217	0.0132459	0.263836	1.03	4.14	39.28	132.81	39.75	39.21	1	2	-	-	+	+	+	-	Promoter (<=1kb)	2	120240064	120289705	49642	1	5899	ENST00000447591.5	-15	ENSG00000144118	RALB	RAS like proto-oncogene B	10.4275	FALSE
chr2	239035094	239036301	1208	*	5.50652	4.1916	6.18283	-1.99123	0.0132667	0.264042	36.21	1.04	17.57	119.19	50.49	48.26	1	3	+	-	-	+	+	+	Distal Intergenic	2	239053046	239066981	13936	2	9759	ENST00000430200.1	30680	ENSG00000068024	HDAC4	histone deacetylase 4	15.1262	FALSE
chr20	50482347	50484653	2307	*	8.14164	8.49734	7.6685	0.828839	0.0132791	0.264079	282.45	381	420.67	267.32	175.1	167.91	3	3	+	+	+	+	+	+	Distal Intergenic	20	50510321	50584760	74440	1	5770	ENST00000541713.5	-25668	ENSG00000196396	PTPN1	protein tyrosine phosphatase non-receptor type 1	156.642	FALSE
chr7	24755464	24758909	3446	*	11.0795	11.2519	10.8837	0.368154	0.0133433	0.265147	2403.37	2511.68	2401.05	1926.61	1843.41	1898.3	3	3	+	+	+	+	+	+	Promoter (<=1kb)	7	24698355	24757464	59110	2	1687	ENST00000645220.1	0	ENSG00000105928	GSDME	gasdermin E	707.69	FALSE
chr9	129752679	129753560	882	*	4.30639	2.9227	4.9995	-2.0768	0.0134112	0.266285	7.24	1.04	14.47	51.08	25.78	19.1	0	2	-	-	-	+	+	-	Promoter (<=1kb)	9	129738331	129753019	14689	2	9536	ENST00000481476.1	0	ENSG00000148344	PTGES	prostaglandin E synthase	8.59708	FALSE
chr12	31726924	31731457	4534	*	10.6342	10.8482	10.3829	0.465327	0.0134296	0.26639	1871.59	1824.23	1834.64	1653.33	1219.27	1133.15	3	3	+	+	+	+	+	+	Promoter (<=1kb)	12	31671142	31729021	57880	2	196394	ENST00000281471.11	0	ENSG00000151743	AMN1	antagonist of mitotic exit network 1 homolog	406.591	FALSE
chr17	60388512	60394055	5544	*	12.3031	12.5058	12.0672	0.438623	0.0134377	0.26639	5897.22	5776.03	5774.71	5279.24	3961.83	3632.71	3	3	+	+	+	+	+	+	Promoter (<=1kb)	17	60392429	60425871	33443	1	124773	ENST00000461535.1	0	ENSG00000141371	C17orf64	chromosome 17 open reading frame 64	1049.06	FALSE
chr18	79010755	79011807	1053	*	6.83983	5.95569	7.38401	-1.42831	0.0134568	0.266446	50.7	57.98	77.52	336.28	77.35	87.47	3	3	+	+	+	+	+	+	Distal Intergenic	18	78994798	79002677	7880	1	27164	ENST00000573324.1	15957	ENSG00000256463	SALL3	spalt like transcription factor 3	58.9405	FALSE
chr12	21654902	21659018	4117	*	10.5484	10.7534	10.3093	0.444101	0.0134617	0.266446	1746.4	1723.8	1708.54	1471.99	1270.84	1063.77	3	3	+	+	+	+	+	+	Promoter (<=1kb)	12	21536203	21657798	121596	2	2998	ENST00000647960.1	0	ENSG00000111713	GYS2	glycogen synthase 2	419.297	FALSE
chr9	89317445	89320597	3153	*	9.51066	9.77625	9.18489	0.591363	0.0134865	0.26653	831.82	858.28	940.57	767.92	483.41	494.68	3	3	+	+	+	+	+	+	Promoter (<=1kb)	9	89318500	89359663	41164	1	79048	ENST00000375807.8	0	ENSG00000187742	SECISBP2	SECIS binding protein 2	278.113	FALSE
chr3	182978284	182981778	3495	*	11.0197	11.2436	10.7545	0.489134	0.0134921	0.26653	2680.65	2587.26	2006.21	1323.85	1926.13	1932.48	3	3	+	+	+	+	+	+	Promoter (<=1kb)	3	182938074	182980538	42465	2	54165	ENST00000292782.9	0	ENSG00000043093	DCUN1D1	defective in cullin neddylation 1 domain containing 1	693.764	FALSE
chr5	157458898	157462937	4040	*	10.0717	10.3657	9.70199	0.663707	0.0134977	0.26653	1056.33	1640.98	1260.99	945	1055.99	497.7	3	3	+	+	+	+	+	+	Promoter (<=1kb)	5	157460019	157473100	13082	1	348938	ENST00000435489.6	0	ENSG00000172548	NIPAL4	NIPA like domain containing 4	326.592	FALSE
chr7	42856291	42858131	1841	*	8.23242	8.55285	7.81987	0.732981	0.0135491	0.267188	419.01	390.31	317.31	206.88	257.82	213.16	3	3	+	+	+	+	+	+	Distal Intergenic	7	42909622	42911910	2289	2	79020	ENST00000438029.1	53779	ENSG00000136197	C7orf25	chromosome 7 open reading frame 25	203.991	FALSE
chr2	104849438	104855240	5803	*	11.0912	11.3185	10.8211	0.49735	0.0135523	0.267188	2382.68	2171.06	3108.03	2246.72	1596.33	1584.6	3	3	+	+	+	+	+	+	Promoter (<=1kb)	2	104807572	104851461	43890	2	100506421	ENST00000413121.5	0	ENSG00000233639	PANTR1	POU3F3 adjacent non-coding transcript 1	440.104	FALSE
chr17	50424038	50428063	4026	*	10.4932	10.7414	10.1932	0.548254	0.0135823	0.267423	1815.72	1974.35	1345.74	1517.96	978.64	1015.51	3	3	+	+	+	+	+	+	Promoter (<=1kb)	17	50426158	50474670	48513	1	80221	ENST00000510410.5	0	ENSG00000167107	ACSF2	acyl-CoA synthetase family member 2	425.221	FALSE
chr14	92120161	92123741	3581	*	10.3684	10.5887	10.1083	0.480413	0.013611	0.267423	1508.45	1455.65	1655.82	864.97	1259.02	1187.44	3	3	+	+	+	+	+	+	Promoter (<=1kb)	14	92116122	92121724	5603	2	4707	ENST00000553514.5	0	ENSG00000183648	NDUFB1	NADH:ubiquinone oxidoreductase subunit B1	430.04	FALSE
chr15	52788030	52791463	3434	*	9.13281	9.42856	8.76037	0.668196	0.0136378	0.267423	692.15	898.65	476.49	388.22	467.3	445.42	3	3	+	+	+	+	+	+	Promoter (<=1kb)	15	52755053	52790336	35284	2	3175	ENST00000305901.7	0	ENSG00000169856	ONECUT1	one cut homeobox 1	200.669	FALSE
chr5	76810743	76815528	4786	*	8.52009	8.82911	8.12631	0.702799	0.0136432	0.267423	456.26	398.6	509.56	315	305.09	218.18	3	3	+	+	+	+	+	+	Distal Intergenic	5	76818933	76833227	14295	1	2150	ENST00000514165.1	-3405	ENSG00000164251	F2RL1	F2R like trypsin receptor 1	95.0285	FALSE
chr17	76498489	76502527	4039	*	11.3212	11.5777	11.0089	0.568822	0.013649	0.267423	2515.11	3463.13	3191.75	2880.13	1838.04	1463.94	3	3	+	+	+	+	+	+	Promoter (<=1kb)	17	76470896	76501407	30512	2	79651	ENST00000313080.8	0	ENSG00000129667	RHBDF2	rhomboid 5 homolog 2	756.788	FALSE
chr7	44079940	44083689	3750	*	10.1927	10.4091	9.93811	0.47099	0.0136505	0.267423	1388.43	1414.24	1276.49	1162.95	932.45	847.6	3	3	+	+	+	+	+	+	Promoter (<=1kb)	7	44072062	44082530	10469	2	27434	ENST00000242248.10	0	ENSG00000122678	POLM	DNA polymerase mu	362.593	FALSE
chr22	43088503	43090362	1860	*	9.64123	9.87275	9.36531	0.50744	0.0136546	0.267423	950.8	826.18	1035.67	731.31	652.07	595.23	3	3	+	+	+	+	+	+	Promoter (<=1kb)	22	43039516	43089391	49876	2	25809	ENST00000266254.12	0	ENSG00000100271	TTLL1	tubulin tyrosine ligase like 1	504.058	FALSE
chr5	173055169	173059107	3939	*	11.0119	11.1996	10.796	0.403655	0.0136605	0.267423	2484.07	2542.74	2028.95	1731.65	1845.56	1756.53	3	3	+	+	+	+	+	+	Promoter (<=1kb)	5	173056352	173092330	35979	1	153222	ENST00000522692.5	0	ENSG00000164463	CREBRF	CREB3 regulatory factor	597.086	FALSE
chr13	93225576	93232353	6778	*	11.0362	11.2741	10.7511	0.523078	0.0136739	0.267423	2045.4	2048.89	3335.42	1964.92	1584.52	1620.79	3	3	+	+	+	+	+	+	Promoter (<=1kb)	13	93226807	94408020	1181214	1	10082	ENST00000377047.9	0	ENSG00000183098	GPC6	glypican 6	365.384	FALSE
chr4	89110604	89113147	2544	*	9.83642	10.0935	9.52344	0.570017	0.0136997	0.267423	978.73	1325.2	973.65	930.53	664.96	612.32	3	3	+	+	+	+	+	+	Promoter (<=1kb)	4	88767983	89111398	343416	2	10144	ENST00000502459.5	0	ENSG00000138640	FAM13A	family with sequence similarity 13 member A	429.453	FALSE
chr17	72587057	72593251	6195	*	11.4168	11.6478	11.1416	0.506195	0.0137131	0.267423	4087.7	2863.68	2674.95	2520	1783.25	2474.42	3	3	+	+	+	+	+	+	Promoter (<=1kb)	17	72290091	72592804	302714	2	100499467	ENST00000648631.1	0	ENSG00000227036	LINC00673	long intergenic non-protein coding RNA 673	517.963	FALSE
chr3	194631654	194634545	2892	*	10.406	10.6455	10.1187	0.526875	0.0137296	0.267423	1599.49	1794.2	1411.89	841.99	1410.49	1082.88	3	3	+	+	+	+	+	+	Promoter (<=1kb)	3	194587673	194633421	45749	2	93109	ENST00000392432.6	0	ENSG00000145014	TMEM44	transmembrane protein 44	553.894	FALSE
chr17	67376321	67379626	3306	*	11.0818	11.3408	10.7659	0.574891	0.0137394	0.267423	2215.08	3150.47	2415.52	2416.14	1559.81	1247.77	3	3	+	+	+	+	+	+	Promoter (<=1kb)	17	67377281	67697256	319976	1	26207	ENST00000581322.6	0	ENSG00000154217	PITPNC1	phosphatidylinositol transfer protein cytoplasmic 1	784.54	FALSE
chr17	64973929	64976666	2738	*	9.05607	9.34512	8.69422	0.650902	0.0137429	0.267423	620.76	691.59	638.76	544.87	313.68	384.08	3	3	+	+	+	+	+	+	Promoter (<=1kb)	17	64966550	64975568	9019	2	201283	ENST00000430983.5	0	ENSG00000214174	AMZ2P1	AMZ2 pseudogene 1	237.535	FALSE
chr4	98142326	98144589	2264	*	9.46198	9.722	9.14455	0.577448	0.0137513	0.267423	851.48	890.37	791.74	717.69	531.75	448.43	3	3	+	+	+	+	+	+	Promoter (<=1kb)	4	97558872	98143476	584605	2	285555	ENST00000295268.4	0	ENSG00000163116	STPG2	sperm tail PG-rich repeat containing 2	373.025	FALSE
chr18	48468722	48470805	2084	*	5.39676	3.88936	6.1177	-2.22835	0.0137533	0.267423	10.35	1.04	33.08	11.92	83.79	112.61	1	2	-	-	+	-	+	+	Distal Intergenic	18	48041052	48410752	369701	2	201501	ENST00000588149.5	-57970	ENSG00000184828	ZBTB7C	zinc finger and BTB domain containing 7C	7.11076	FALSE
chr7	43112282	43114555	2274	*	8.3325	8.65377	7.91856	0.735213	0.013762	0.267423	330.04	429.66	448.58	200.07	281.45	244.33	3	3	+	+	+	+	+	+	Promoter (<=1kb)	7	43112629	43311984	199356	1	23072	ENST00000490954.2	0	ENSG00000002746	HECW1	HECT, C2 and WW domain containing E3 ubiquitin protein ligase 1	177.114	FALSE
chr10	128286540	128287342	803	*	5.76123	4.6538	6.38029	-1.72649	0.0137661	0.267423	55.87	7.25	12.4	91.95	64.45	93.51	1	3	+	-	-	+	+	+	Exon (ENST00000626518.2/101927381, exon 3 of 4)	10	128181136	128317726	136591	1	101927381	ENST00000630252.1	105404	ENSG00000280953	LINC01163	long intergenic non-protein coding RNA 1163	31.3486	FALSE
chr10	68720227	68723188	2962	*	10.8656	11.0491	10.6553	0.393791	0.0137669	0.267423	2015.4	1985.74	2355.57	1613.31	1624.26	1600.68	3	3	+	+	+	+	+	+	Promoter (<=1kb)	10	68721012	68742408	21397	1	55749	ENST00000536391.5	0	ENSG00000060339	CCAR1	cell division cycle and apoptosis regulator 1	715.362	FALSE
chr4	67543609	67546651	3043	*	10.135	10.3813	9.83778	0.543473	0.013777	0.267423	1230.14	1235.13	1535.93	1189.34	761.64	794.31	3	3	+	+	+	+	+	+	Promoter (<=1kb)	4	67468762	67545503	76742	2	1060	ENST00000273853.11	0	ENSG00000145241	CENPC	centromere protein C	438.295	FALSE
chr1	15523134	15528173	5040	*	10.5966	10.8437	10.2983	0.545404	0.0137939	0.267512	1446.37	1632.69	2434.12	1485.61	1218.2	1073.83	3	3	+	+	+	+	+	+	Promoter (<=1kb)	1	15526813	15566595	39783	1	23341	ENST00000375838.5	0	ENSG00000116138	DNAJC16	DnaJ heat shock protein family (Hsp40) member C16	364.629	FALSE
chr5	140111659	140116944	5286	*	10.9924	11.2217	10.7197	0.502004	0.0138099	0.267512	2978.61	2458.88	1727.14	1691.64	1809.03	1558.46	3	3	+	+	+	+	+	+	Promoter (<=1kb)	5	140114109	140125619	11511	1	5813	ENST00000331327.5	0	ENSG00000185129	PURA	purine rich element binding protein A	451.799	FALSE
chr6	41732688	41736432	3745	*	11.2411	11.5051	10.9178	0.587281	0.0138135	0.267512	2263.7	2509.61	3946.28	2537.88	1791.85	1474	3	3	+	+	+	+	+	+	Promoter (<=1kb)	6	41683978	41733690	49713	2	7942	ENST00000419396.6	0	ENSG00000112561	TFEB	transcription factor EB	776.109	FALSE
chr17	76707730	76712057	4328	*	11.1964	11.4665	10.864	0.602502	0.0138619	0.268242	2466.49	3113.2	2909.58	2623.02	1836.96	1131.14	3	3	+	+	+	+	+	+	Promoter (<=1kb)	17	76672551	76710955	38405	2	439921	ENST00000355797.7	0	ENSG00000182534	MXRA7	matrix remodeling associated 7	653.825	FALSE
chr16	978683	984530	5848	*	9.52832	9.8299	9.14657	0.683324	0.0138938	0.268653	1058.4	989.76	682.17	796.01	492.01	412.24	3	3	+	+	+	+	+	+	Promoter (<=1kb)	16	975761	980913	5153	2	115804232	ENST00000562570.1	0	ENSG00000260807	CEROX1	cytoplasmic endogenous regulator of oxidative phosphorylation 1	155.628	FALSE
chr1	12177781	12179327	1547	*	5.49222	4.13582	6.17878	-2.04295	0.0139078	0.268717	1.03	14.49	37.21	130.26	40.82	46.25	2	3	-	+	+	+	+	+	Intron (ENST00000376259.7/7133, intron 1 of 9)	1	12167003	12209228	42226	1	7133	ENST00000492361.1	10778	ENSG00000028137	TNFRSF1B	TNF receptor superfamily member 1B	11.3636	FALSE
chr12	6762571	6770484	7914	*	12.0412	12.2482	11.7995	0.448744	0.0139576	0.26928	5812.38	5025.42	3757.13	3652.3	3421.48	3619.64	3	3	+	+	+	+	+	+	Promoter (<=1kb)	12	6765516	6770875	5360	1	5763	ENST00000540667.5	0	ENSG00000159335	PTMS	parathymosin	614.731	FALSE
chr17	35117935	35120625	2691	*	10.0896	10.3555	9.7635	0.59199	0.0139584	0.26928	1353.26	1459.8	1117.32	1184.23	793.87	629.41	3	3	+	+	+	+	+	+	Promoter (<=1kb)	17	35026496	35120065	93570	2	5892	ENST00000592181.1	0	ENSG00000185379	RAD51D	RAD51 paralog D	486.854	FALSE
chr5	2135065	2135986	922	*	4.29899	2.7849	5.02136	-2.23646	0.0140415	0.270676	2.07	1.04	17.57	45.12	16.11	36.2	0	2	-	-	-	+	-	+	Distal Intergenic	5	1887332	1900493	13162	1	101929081	ENST00000514569.1	247733	ENSG00000249326	CTD-2194D22.4	uncharacterized LOC101929081	7.47494	FALSE
chr21	16586668	16590007	3340	*	8.63614	8.9689	8.20286	0.766032	0.0140548	0.270724	455.22	590.13	457.88	417.16	239.56	227.23	3	3	+	+	+	+	+	+	Promoter (<=1kb)	21	16588580	16590252	1673	1	388815	ENST00000659483.1	0	ENSG00000215386	MIR99AHG	mir-99a-let-7c cluster host gene	150.024	FALSE
chr12	31658397	31660929	2533	*	9.78134	10.0142	9.50354	0.510647	0.0140814	0.271029	1149.44	897.62	1055.3	846.24	676.78	654.55	3	3	+	+	+	+	+	+	Promoter (<=1kb)	12	31659187	31668967	9781	1	254013	ENST00000395763.7	0	ENSG00000139160	ETFBKMT	electron transfer flavoprotein subunit beta lysine methyltransferase	408.259	FALSE
chr17	69325519	69328326	2808	*	10.7865	11.0383	10.4813	0.556987	0.0141023	0.271085	1814.69	2243.53	2251.18	1998.98	1118.29	1171.36	3	3	+	+	+	+	+	+	Promoter (<=1kb)	17	69244311	69327133	82823	2	23461	ENST00000392676.8	0	ENSG00000154265	ABCA5	ATP binding cassette subfamily A member 5	748.978	FALSE
chr14	104931422	104935386	3965	*	8.81487	9.10681	8.44846	0.658344	0.0141166	0.271085	486.26	505.23	662.54	406.95	354.5	286.55	3	3	+	+	+	+	+	+	Promoter (<=1kb)	14	104932160	104933235	1076	1	122618	ENST00000553861.1	0	ENSG00000166428	PLD4	phospholipase D family member 4	139.053	FALSE
chr16	4314014	4318811	4798	*	11.1484	11.3536	10.909	0.444589	0.0141167	0.271085	2812.04	2274.59	2763.84	2306.31	1701.61	1760.55	3	3	+	+	+	+	+	+	Promoter (<=1kb)	16	4314761	4339597	24837	1	84662	ENST00000262366.7	0	ENSG00000126603	GLIS2	GLIS family zinc finger 2	545.399	FALSE
chr12	8681441	8683436	1996	*	7.29013	7.76976	6.56659	1.20318	0.0141618	0.271556	155.19	180.15	319.38	160.05	56.94	67.37	3	3	+	+	+	+	+	+	Promoter (<=1kb)	12	8681600	8714161	32562	1	57494	ENST00000538758.1	0	ENSG00000166532	RIMKLB	ribosomal modification protein rimK like family member B	109.338	FALSE
chr17	46977787	46980243	2457	*	9.71056	9.99882	9.34994	0.648879	0.0141829	0.271556	853.54	1194.75	1021.19	893.92	627.36	436.37	3	3	+	+	+	+	+	+	Promoter (<=1kb)	17	46978156	46979253	1098	2	388394	ENST00000322329.5	0	ENSG00000179673	RPRML	reprimo like	416.428	FALSE
chr5	81850949	81853457	2509	*	8.69482	8.98839	8.32583	0.662566	0.0141894	0.271556	520.4	421.37	581.92	370.34	314.75	277.51	3	3	+	+	+	+	+	+	Exon (ENST00000512859.1/ENST00000512859.1, exon 1 of 1)	5	81446869	81751797	304929	2	23635	ENST00000507655.5	-99152	ENSG00000145687	SSBP2	single stranded DNA binding protein 2	202.43	FALSE
chr16	3148341	3153190	4850	*	10.5093	10.7431	10.2301	0.513008	0.0141904	0.271556	2104.38	1710.34	1327.14	1386.85	1182.75	1033.61	3	3	+	+	+	+	+	+	Promoter (1-2kb)	16	3147128	3148073	946	1	197350	ENST00000576807.1	1213	ENSG00000228146	CASP16P	caspase 16, pseudogene	353.392	FALSE
chr17	48816179	48818479	2301	*	9.33151	9.63408	8.94816	0.685915	0.0141968	0.271556	779.05	978.37	626.36	687.89	401.77	392.13	3	3	+	+	+	+	+	+	Promoter (<=1kb)	17	48762241	48817053	54813	2	284076	ENST00000490027.5	0	ENSG00000170703	TTLL6	tubulin tyrosine ligase like 6	345.326	FALSE
chr3	69998459	70000943	2485	*	8.05105	8.51483	7.36337	1.15146	0.0142168	0.271556	275.2	256.76	565.38	297.97	93.46	102.56	3	3	+	+	+	+	+	+	Promoter (<=1kb)	3	69999550	70072666	73117	1	101927152	ENST00000641532.1	0	ENSG00000240405	SAMMSON	survival associated mitochondrial melanoma specific oncogenic non-coding RNA	147.195	FALSE
chr10	129030251	129031705	1455	*	4.85954	3.59298	5.52343	-1.93045	0.0142168	0.271556	23.8	1.04	11.37	46.82	41.9	49.27	1	3	+	-	-	+	+	+	Distal Intergenic	10	128912879	128916271	3393	1	728327	ENST00000446589.1	117372	ENSG00000224190	LINC02667	long intergenic non-protein coding RNA 2667	8.2934	FALSE
chr12	79684376	79692599	8224	*	11.3431	11.6142	11.0091	0.605095	0.0142356	0.271594	4641.21	2192.8	2570.56	2374.42	2131.31	1677.1	3	3	+	+	+	+	+	+	Promoter (<=1kb)	12	79584879	79690964	106086	2	5074	ENST00000328827.9	0	ENSG00000177425	PAWR	pro-apoptotic WT1 regulator	381.184	FALSE
chrY	11292311	11294550	2240	*	3.84216	2.27034	4.57648	-2.30615	0.0142404	0.271594	1.03	1.04	12.4	13.62	25.78	32.17	1	3	-	-	+	+	+	+	Distal Intergenic	24	12383189	12418294	35106	2	352887	ENST00000493160.5	1123744	ENSG00000206159	GYG2P1	glycogenin 2 pseudogene 1	2.15373	FALSE
chr10	31926359	31930846	4488	*	11.9663	12.1464	11.7604	0.385921	0.0143043	0.272606	4635.01	4749	4216.05	3049.55	3666.41	3692.03	3	3	+	+	+	+	+	+	Promoter (<=1kb)	10	31805398	31928831	123434	2	94134	ENST00000344936.7	0	ENSG00000165322	ARHGAP12	Rho GTPase activating protein 12	1010.1	FALSE
chr7	48086629	48098336	11708	*	12.099	12.3513	11.7931	0.558226	0.014347	0.272782	4676.39	6401.36	4598.48	4475.56	3835.06	2335.67	3	3	+	+	+	+	+	+	Promoter (<=1kb)	7	48088628	48103407	14780	1	7378	ENST00000416681.5	0	ENSG00000183696	UPP1	uridine phosphorylase 1	446.311	FALSE
chr4	56906729	56913067	6339	*	11.6945	11.9328	11.4089	0.523876	0.0143487	0.272782	3837.33	3656.74	4234.65	3773.2	2093.71	2290.43	3	3	+	+	+	+	+	+	Promoter (<=1kb)	4	56907876	56966738	58863	1	5978	ENST00000640168.2	0	ENSG00000084093	REST	RE1 silencing transcription factor	616.749	FALSE
chr7	158508109	158509674	1566	*	6.25012	5.34654	6.80145	-1.45492	0.014352	0.272782	32.07	41.41	48.58	209.43	70.9	54.29	3	3	+	+	+	+	+	+	Intron (ENST00000389413.7/5799, intron 1 of 21)	7	158532718	158532813	96	2	693180	ENST00000384905.1	23139	ENSG00000207637	MIR595	microRNA 595	25.9822	FALSE
chr14	95155143	95158990	3848	*	10.2558	10.4891	9.97732	0.511749	0.0143625	0.272782	1414.3	1363.51	1533.86	744.08	1203.16	1076.84	3	3	+	+	+	+	+	+	Promoter (<=1kb)	14	95086228	95157529	71302	2	23405	ENST00000343455.8	0	ENSG00000100697	DICER1	dicer 1, ribonuclease III	373.499	FALSE
chr17	41834522	41837195	2674	*	10.5358	10.7744	10.2499	0.524522	0.0143678	0.272782	1774.34	1948.47	1531.79	1560.53	1178.45	913.96	3	3	+	+	+	+	+	+	Promoter (<=1kb)	17	41825057	41836232	11176	2	115024	ENST00000435506.7	0	ENSG00000141698	NT5C3B	5'-nucleotidase, cytosolic IIIB	655.023	FALSE
chr8	122166617	122167279	663	*	3.74444	2.16344	4.48061	-2.31717	0.0143885	0.27297	1.03	1.04	11.37	32.35	22.56	12.07	0	2	-	-	-	+	+	-	Distal Intergenic	8	122414332	122428551	14220	2	105375734	ENST00000533992.1	261272		SMILR	smooth muscle induced lncRNA, enhancer of proliferation	6.75691	FALSE
chr10	15095997	15099590	3594	*	10.8021	11.0422	10.5139	0.528256	0.0144266	0.273362	1671.91	1875.99	2778.31	1736.76	1356.77	1293.02	3	3	+	+	+	+	+	+	Promoter (<=1kb)	10	15097180	15104251	7072	1	10557	ENST00000378203.5	0	ENSG00000152464	RPP38	ribonuclease P/MRP subunit p38	586.739	FALSE
chr6	36545318	36547927	2610	*	10.4575	10.7167	10.1413	0.5754	0.014431	0.273362	1371.88	1370.76	2305.96	1377.49	968.97	1041.65	3	3	+	+	+	+	+	+	Promoter (<=1kb)	6	36493892	36547479	53588	2	11329	ENST00000229812.8	0	ENSG00000112079	STK38	serine/threonine kinase 38	644.776	FALSE
chr12	569271	572448	3178	*	10.6148	10.8592	10.3204	0.538822	0.014499	0.274444	1638.81	1935.01	1998.98	1728.25	1134.41	973.28	3	3	+	+	+	+	+	+	Intron (ENST00000305108.9/4815, intron 1 of 3)	12	585865	586486	622	2	105369595	ENST00000538943.1	14038		LOC105369595	uncharacterized LOC105369595	584.517	FALSE
chr2	201858795	201859524	730	*	4.13743	4.80329	2.86335	1.93995	0.0145232	0.274626	20.69	13.46	49.61	4.26	7.52	10.05	3	0	+	+	+	-	-	-	Intron (ENST00000451080.5/65061, intron 12 of 13)	2	201854790	201893383	38594	1	65061	ENST00000466337.1	4005	ENSG00000138395	CDK15	cyclin dependent kinase 15	38.2483	FALSE
chr13	111548021	111548729	709	*	3.45203	4.19235	1.85015	2.34221	0.0145305	0.274626	19.66	27.95	7.24	7.66	2.15	1.01	2	0	+	+	-	-	-	-	Distal Intergenic	13	111596009	111642079	46071	1	105370369	ENST00000401043.3	-47280	ENSG00000215881	LINC02337	long intergenic non-protein coding RNA 2337	25.7857	FALSE
chr2	241505371	241510230	4860	*	11.1246	11.4055	10.7754	0.630089	0.0145446	0.274687	2466.49	2659.73	3011.9	2720.92	1376.11	1161.3	3	3	+	+	+	+	+	+	Promoter (<=1kb)	2	241492670	241508584	15915	2	10494	ENST00000316586.9	0	ENSG00000115694	STK25	serine/threonine kinase 25	558.17	FALSE
chr19	5290084	5296870	6787	*	10.8278	11.0547	10.5585	0.496134	0.0145706	0.274971	2305.09	2324.28	1751.95	1733.35	1646.82	1144.21	3	3	+	+	+	+	+	+	Promoter (<=1kb)	19	5273549	5293252	19704	2	5802	ENST00000591760.5	0	ENSG00000105426	PTPRS	protein tyrosine phosphatase receptor type S	313.409	FALSE
chr2	241557524	241565406	7883	*	11.1868	11.449	10.8661	0.582882	0.0145935	0.275197	3232.09	2262.17	2893.04	2695.38	1467.42	1436.8	3	3	+	+	+	+	+	+	Promoter (<=1kb)	2	241544403	241558977	14575	2	100379249	ENST00000434306.1	0		BOK-AS1	BOK antisense RNA 1	354.657	FALSE
chr17	44361495	44364501	3007	*	10.242	10.47	9.971	0.499016	0.0146069	0.275243	1457.75	1510.53	1286.83	1247.23	817.5	946.13	3	3	+	+	+	+	+	+	Promoter (<=1kb)	17	44353215	44363853	10639	2	284069	ENST00000293443.12	0	ENSG00000161682	FAM171A2	family with sequence similarity 171 member A2	471.689	FALSE
chr17	63548987	63553604	4618	*	11.5553	11.7542	11.3246	0.429526	0.0146209	0.2753	3660.41	3478.66	3223.79	3092.11	2455.73	2146.65	3	3	+	+	+	+	+	+	Promoter (<=1kb)	17	63550477	63594266	43790	1	10238	ENST00000614556.5	0	ENSG00000136485	DCAF7	DDB1 and CUL4 associated factor 7	748.005	FALSE
chr11	31642806	31645984	3179	*	7.72179	7.06369	8.17204	-1.10835	0.0146369	0.275395	79.66	132.52	189.15	265.62	445.81	153.83	3	3	+	+	+	+	+	+	Promoter (<=1kb)	11	31645906	31783723	137818	1	26610	ENST00000638828.1	0	ENSG00000109911	ELP4	elongator acetyltransferase complex subunit 4	42.0817	FALSE
chr5	32442031	32445757	3727	*	11.3266	11.5062	11.1213	0.384972	0.0146697	0.275671	2738.58	2699.07	3288.91	2206.71	2178.57	2297.46	3	3	+	+	+	+	+	+	Promoter (<=1kb)	5	32354350	32444740	90391	2	51663	ENST00000265069.13	0	ENSG00000056097	ZFR	zinc finger RNA binding protein	780.481	FALSE
chr19	34904523	34905728	1206	*	6.62395	5.57302	7.22549	-1.65247	0.0146951	0.275671	70.35	65.22	7.24	244.34	70.9	133.73	2	3	+	+	-	+	+	+	Promoter (<=1kb)	19	34891605	34905118	13514	2	100652909	ENST00000653476.1	0		LINC00904	long intergenic non-protein coding RNA 904	39.4729	FALSE
chr3	185959468	185961945	2478	*	6.7459	7.29049	5.86067	1.42982	0.0147016	0.275671	49.66	211.2	208.79	35.76	91.31	47.26	3	3	+	+	+	+	+	+	Promoter (<=1kb)	3	185959943	185980872	20930	1	344887	ENST00000423298.5	0	ENSG00000171658	NMRAL2P	NmrA like redox sensor 2, pseudogene	63.1762	FALSE
chr17	32340689	32343306	2618	*	10.2059	10.4478	9.91507	0.532719	0.0147058	0.275671	1437.06	1554.01	1198.97	1251.49	831.47	813.41	3	3	+	+	+	+	+	+	Promoter (<=1kb)	17	32328441	32342173	13733	2	64149	ENST00000577809.6	0	ENSG00000108666	C17orf75	chromosome 17 open reading frame 75	533.491	FALSE
chr10	58511383	58515581	4199	*	11.1465	11.3335	10.9316	0.401923	0.0147064	0.275671	2423.03	2380.19	2938.52	1847.44	2121.64	1890.26	3	3	+	+	+	+	+	+	Promoter (<=1kb)	10	58512872	58831435	318564	1	80114	ENST00000373886.8	0	ENSG00000122870	BICC1	BicC family RNA binding protein 1	614.57	FALSE
chr20	34109396	34113637	4242	*	11.1211	11.355	10.8417	0.513307	0.0147393	0.276082	2213.01	2209.36	3435.68	2194.79	1706.98	1603.7	3	3	+	+	+	+	+	+	Promoter (<=1kb)	20	34088309	34112243	23935	2	8894	ENST00000374980.3	0	ENSG00000125977	EIF2S2	eukaryotic translation initiation factor 2 subunit beta	617.48	FALSE
chr2	229919728	229924056	4329	*	11.2325	11.4127	11.0266	0.386062	0.0147571	0.276209	2648.57	2710.46	2819.66	2352.29	1946.54	1959.63	3	3	+	+	+	+	+	+	Promoter (<=1kb)	2	229922302	230013109	90808	1	130888	ENST00000373652.7	0	ENSG00000153832	FBXO36	F-box protein 36	629.76	FALSE
chr12	27243472	27246470	2999	*	10.2726	10.4949	10.0097	0.485248	0.0147693	0.276233	1581.9	1256.87	1490.45	1237.02	982.94	872.73	3	3	+	+	+	+	+	+	Promoter (<=1kb)	12	27243968	27309197	65230	1	23012	ENST00000541191.5	0	ENSG00000211455	STK38L	serine/threonine kinase 38 like	481.185	FALSE
chr20	59040882	59043704	2823	*	10.2327	10.5225	9.86962	0.65285	0.0147854	0.276328	1153.58	1325.2	1933.86	1346.84	765.94	693.76	3	3	+	+	+	+	+	+	Promoter (<=1kb)	20	59038134	59042809	4676	2	100533975	ENST00000466051.1	0		SLMO2-ATP5E	SLMO2-ATP5E readthrough	521.035	FALSE
chr17	78922835	78926478	3644	*	11.2141	11.4211	10.9723	0.448839	0.0149125	0.278497	2632.02	2854.37	2740.07	2380.38	1551.21	2095.37	3	3	+	+	+	+	+	+	Promoter (<=1kb)	17	78852977	78925387	72411	2	7077	ENST00000262768.11	0	ENSG00000035862	TIMP2	TIMP metallopeptidase inhibitor 2	752.512	FALSE
chr14	95318395	95320979	2585	*	9.21352	9.47438	8.89486	0.579522	0.0149257	0.278535	615.59	656.39	862.02	460.58	537.12	430.33	3	3	+	+	+	+	+	+	Promoter (<=1kb)	14	95319483	95335495	16013	1	101929080	ENST00000673401.1	0	ENSG00000258630	LINC02292	long intergenic non-protein coding RNA 2292	275.177	FALSE
chr5	88673283	88677044	3762	*	9.06642	9.31645	8.76378	0.552668	0.0149434	0.278658	642.49	589.09	681.14	475.91	417.88	410.23	3	3	+	+	+	+	+	+	Promoter (<=1kb)	5	88676033	88779088	103056	1	109729137	ENST00000657578.1	0	ENSG00000245864	MEF2C-AS2	MEF2C antisense RNA 2	169.477	FALSE
chr16	10578095	10581695	3601	*	10.555	10.7774	10.2921	0.485339	0.0149667	0.278769	1895.39	1625.45	1744.71	1594.58	1098.96	1067.79	3	3	+	+	+	+	+	+	Promoter (<=1kb)	16	10528422	10580598	52177	2	2013	ENST00000359543.8	0	ENSG00000213853	EMP2	epithelial membrane protein 2	487.415	FALSE
chr12	6382667	6386490	3824	*	11.1829	11.4361	10.8756	0.560511	0.0149715	0.278769	2580.29	3515.93	2216.03	2283.33	2067.93	1284.97	3	3	+	+	+	+	+	+	Promoter (<=1kb)	12	6384162	6391566	7405	1	4055	ENST00000228918.9	0	ENSG00000111321	LTBR	lymphotoxin beta receptor	724.569	FALSE
chr4	131379173	131382610	3438	*	7.79764	8.18703	7.26264	0.92439	0.0150018	0.279126	254.51	403.77	216.02	109.82	171.88	178.97	3	3	+	+	+	+	+	+	Exon (ENST00000652848.1/ENST00000652848.1, exon 1 of 3)	4	131727587	131791487	63901	1	101927305	ENST00000657220.1	-344977	ENSG00000251676	SNHG27	small nucleolar RNA host gene 27	84.7689	FALSE
chr1	2204160	2205721	1562	*	4.7254	3.37001	5.41172	-2.04171	0.0150253	0.279356	7.24	1.04	22.74	67.26	33.3	27.15	0	2	-	-	-	+	+	-	Promoter (<=1kb)	1	2198063	2203882	5820	2	199990	ENST00000514625.1	-278	ENSG00000162585	FAAP20	FA core complex associated protein 20	6.61901	FALSE
chr3	48845733	48849292	3560	*	10.5611	10.7788	10.3045	0.474363	0.0150481	0.279574	1909.87	1662.72	1698.2	1562.23	1201.01	1030.59	3	3	+	+	+	+	+	+	Promoter (<=1kb)	3	48847572	48848493	922	1	100506637	ENST00000435419.1	0	ENSG00000224424	PRKAR2A-AS1	PRKAR2A antisense RNA 1	493.52	FALSE
chr3	181709497	181718294	8798	*	10.5953	10.8079	10.3459	0.461973	0.0151051	0.280157	1652.26	1699.99	2025.85	1230.2	1110.77	1563.48	3	3	+	+	+	+	+	+	Promoter (<=1kb)	3	181711102	181741290	30189	1	347689	ENST00000646296.2	0	ENSG00000242808	SOX2-OT	SOX2 overlapping transcript	203.762	FALSE
chr20	1324321	1327537	3217	*	10.1177	10.3157	9.8881	0.427594	0.0151094	0.280157	1228.07	1248.59	1346.78	915.2	1021.61	905.92	3	3	+	+	+	+	+	+	Promoter (<=1kb)	20	1325405	1345898	20494	1	100507495	ENST00000609745.1	0	ENSG00000234684	SDCBP2-AS1	SDCBP2 antisense RNA 1	396.17	FALSE
chr3	180678494	180680984	2491	*	9.89359	10.1329	9.60647	0.526483	0.0151129	0.280157	1102.88	1255.84	1009.83	613.83	948.56	776.21	3	3	+	+	+	+	+	+	Promoter (<=1kb)	3	180614008	180679489	65482	2	339829	ENST00000476379.6	0	ENSG00000284862	CCDC39	coiled-coil domain containing 39	450.762	FALSE
chr7	39413484	39415114	1631	*	8.57823	8.88601	8.18647	0.699532	0.0151419	0.280448	435.57	474.17	509.56	211.14	349.13	313.7	3	3	+	+	+	+	+	+	Intron (ENST00000518318.7/11281, intron 6 of 9)	7	39406618	39464710	58093	1	11281	ENST00000416452.1	6866	ENSG00000106536	POU6F2	POU class 6 homeobox 2	290.068	FALSE
chr15	26028192	26028858	667	*	4.10767	2.85585	4.76767	-1.91183	0.0151509	0.280448	2.07	6.21	13.44	29.8	25.78	26.14	0	3	-	-	-	+	+	+	Promoter (<=1kb)	15	26028320	26053122	24803	1	100128714	ENST00000659028.1	0	ENSG00000206187	LINC02346	long intergenic non-protein coding RNA 2346	10.8535	FALSE
chr14	20341285	20345098	3814	*	10.3757	10.6015	10.1078	0.493752	0.0151741	0.280496	1411.19	1482.57	1767.45	1375.79	942.12	992.38	3	3	+	+	+	+	+	+	Promoter (<=1kb)	14	20343615	20357904	14290	1	10038	ENST00000250416.9	0	ENSG00000129484	PARP2	poly(ADP-ribose) polymerase 2	407.378	FALSE
chr12	31957807	31961583	3777	*	10.3972	10.6172	10.1374	0.479729	0.0151867	0.280496	1695.71	1419.42	1596.91	1396.22	990.46	992.38	3	3	+	+	+	+	+	+	Promoter (<=1kb)	12	31876969	31959316	82348	2	105369723	ENST00000662662.1	0	ENSG00000255760	LINC02422	long intergenic non-protein coding RNA 2422	415.853	FALSE
chr19	4469591	4475711	6121	*	11.1201	11.3228	10.8843	0.438533	0.0151977	0.280496	2832.73	2621.42	2230.5	1867.02	2209.73	1593.65	3	3	+	+	+	+	+	+	Promoter (<=1kb)	19	4472297	4502207	29911	1	84717	ENST00000616600.5	0	ENSG00000167674	HDGFL2	HDGF like 2	418.486	FALSE
chr16	701337	707884	6548	*	10.1699	10.4237	9.86166	0.562037	0.0151981	0.280496	1243.59	1593.35	1283.73	1251.49	820.73	718.9	3	3	+	+	+	+	+	+	Promoter (<=1kb)	16	692500	705801	13302	2	146330	ENST00000397621.6	0	ENSG00000127585	FBXL16	F-box and leucine rich repeat protein 16	209.767	FALSE
chr7	37569325	37571096	1772	*	7.61552	8.0109	7.06909	0.941807	0.0152247	0.280701	250.37	271.25	252.2	198.37	99.91	104.57	3	3	+	+	+	+	+	+	Distal Intergenic	7	37683796	37833788	149993	1	353345	ENST00000461610.5	-112700	ENSG00000187037	GPR141	G protein-coupled receptor 141	145.565	FALSE
chr14	75711544	75712173	630	*	4.09524	2.92349	4.73319	-1.8097	0.0152316	0.280701	4.14	10.35	8.27	21.28	34.38	24.13	0	3	-	-	-	+	+	+	Exon (ENST00000556173.5/23093, exon 8 of 8)	14	75717812	75735227	17416	1	23093	ENST00000554935.5	-5639	ENSG00000119685	TTLL5	tubulin tyrosine ligase like 5	12.0425	FALSE
chr17	68018835	68021437	2603	*	9.32713	9.60167	8.98778	0.61389	0.0152555	0.280935	734.57	858.28	737.99	678.53	407.14	437.37	3	3	+	+	+	+	+	+	Distal Intergenic	17	68035636	68046854	11219	1	3838	ENST00000676594.1	-14199	ENSG00000182481	KPNA2	karyopherin subunit alpha 2	298.48	FALSE
chr10	61898978	61905286	6309	*	11.5931	11.7688	11.3929	0.37589	0.0153325	0.282148	3417.28	3197.06	3854.29	2562.57	2653.39	2851.47	3	3	+	+	+	+	+	+	Promoter (<=1kb)	10	61901684	62025352	123669	1	84159	ENST00000644638.1	0	ENSG00000150347	ARID5B	AT-rich interaction domain 5B	553.105	FALSE
chr12	7968952	7971521	2570	*	9.49226	9.72724	9.21143	0.515811	0.0153451	0.282172	785.26	874.84	882.69	687.04	572.57	518.81	3	3	+	+	+	+	+	+	Intron (ENST00000661633.1/ENST00000661633.1, intron 1 of 1)	12	7932646	7936187	3542	2	6515	ENST00000476634.1	-32765	ENSG00000059804	SLC2A3	solute carrier family 2 member 3	329.805	FALSE
chr17	37356892	37360585	3694	*	10.6915	10.9258	10.4117	0.514052	0.0154079	0.283121	1887.11	2135.86	1812.93	1775.07	1303.06	1008.47	3	3	+	+	+	+	+	+	Promoter (<=1kb)	17	37084994	37359116	274123	2	31	ENST00000614428.4	0	ENSG00000278540	ACACA	acetyl-CoA carboxylase alpha	526.61	FALSE
chr16	86286261	86287906	1646	*	8.15158	7.3468	8.66512	-1.31832	0.0154221	0.283175	104.49	233.98	149.87	880.3	136.43	201.09	3	3	+	+	+	+	+	+	Promoter (<=1kb)	16	86221423	86286317	64895	2	101154687	ENST00000602425.2	0		LINC01081	long intergenic non-protein coding RNA 1081	98.8958	FALSE
chr12	20821478	20826323	4846	*	9.37046	9.64144	9.03653	0.604912	0.0155178	0.284591	584.55	970.09	841.35	590.84	537.12	447.43	3	3	+	+	+	+	+	+	Intron (ENST00000540853.5/28234, intron 2 of 7)	12	20815674	21090245	274572	1	338821	ENST00000381541.7	5804	ENSG00000205754	SLCO1B7	solute carrier organic anion transporter family member 1B7 (putative)	164.809	FALSE
chr16	86227913	86228530	618	*	4.23188	2.92289	4.9067	-1.98381	0.0155377	0.284591	10.35	1.04	11.37	42.57	18.26	29.16	1	2	+	-	-	+	-	+	Intron (ENST00000602425.2/101154687, intron 3 of 7)	16	86198116	86199720	1605	1	100506542	ENST00000650200.1	29797	ENSG00000269186	LINC01082	long intergenic non-protein coding RNA 1082	12.2712	FALSE
chr12	132475465	132476030	566	*	3.92123	2.36986	4.65138	-2.28153	0.0155392	0.284591	1.03	1.04	13.44	36.61	24.71	14.08	0	2	-	-	-	+	+	-	Distal Intergenic	12	132489551	132585188	95638	1	57666	ENST00000434748.2	-13521	ENSG00000112787	FBRSL1	fibrosin like 1	9.13233	FALSE
chr17	68455387	68458881	3495	*	10.6965	10.9196	10.4326	0.486999	0.0155557	0.284591	1798.13	2099.62	1913.19	1769.11	1274.06	1102.98	3	3	+	+	+	+	+	+	Promoter (<=1kb)	17	68421281	68457496	36216	2	55062	ENST00000262139.10	0	ENSG00000070540	WIPI1	WD repeat domain, phosphoinositide interacting 1	554.215	FALSE
chr6	128396555	128399209	2655	*	8.64889	8.93963	8.28438	0.655256	0.0155573	0.284591	494.54	441.04	537.47	378	271.78	285.55	3	3	+	+	+	+	+	+	Promoter (<=1kb)	6	127999987	128397617	397631	2	5796	ENST00000531050.5	0	ENSG00000152894	PTPRK	protein tyrosine phosphatase receptor type K	184.941	FALSE
chr1	166883942	166884581	640	*	3.71581	2.04979	4.46845	-2.41867	0.0155672	0.284591	1.03	10.35	1.03	40.86	6.45	19.1	1	2	-	+	-	+	-	+	Distal Intergenic	1	166856510	166876264	19755	2	117143	ENST00000367874.5	-7678	ENSG00000152382	TADA1	transcriptional adaptor 1	6.46946	FALSE
chr4	73221804	73223534	1731	*	8.02853	8.41683	7.4956	0.921221	0.015584	0.284691	300.03	412.06	313.18	183.04	257.82	100.55	3	3	+	+	+	+	+	+	Promoter (<=1kb)	4	73075686	73223114	147429	2	26057	ENST00000509867.6	0	ENSG00000132466	ANKRD17	ankyrin repeat domain 17	197.433	FALSE
chr20	3157763	3160925	3163	*	10.418	10.6121	10.1936	0.418528	0.0156136	0.284829	1459.82	1627.52	1608.28	1107.61	1311.66	1093.94	3	3	+	+	+	+	+	+	Promoter (<=1kb)	20	3107573	3159865	52293	2	22888	ENST00000217173.7	0	ENSG00000185019	UBOX5	U-box domain containing 5	494.848	FALSE
[truncated: 23,846 more rows]

## Sheet: Legend
Dataset EV3: H3K4me3 ChIP-seq experiment comparing U2OS WT and ZBTB48 KO clones + IFNγ treatment (data in Fig. 5C, 5D, EV5D, EV5E)
