# Supplementary material for: ZBTB48 is a priming factor regulating B-cell-specific CIITA expression
Source: EMBO J. 2024 Nov 19;43(24):2. doi: 10.1038/s44318-024-00306-y (PMC11649694; doi:10.1038/s44318-024-00306-y)
Supplement: Supplementary file 5 — Dataset EV4 [file 44318_2024_306_MOESM5_ESM.xlsx]

## Sheet: U2OS WT vs ZBTB48 KO FAIRE-seq
seqnames	start	end	width	strand	WT4	WT5	KOC5	KOD2	WT4_IFNg	WT5_IFNg	KOC5_IFNg	KOD2_IFNg	WT4.RPKM	WT5.RPKM	KOC5.RPKM	KOD2.RPKM	WT4_IFNg.RPKM	WT5_IFNg.RPKM	KOC5_IFNg.RPKM	KOD2_IFNg.RPKM	log2.WT4.RPKM	log2.WT5.RPKM	log2.KOC5.RPKM	log2.KOD2.RPKM	log2.WT4_IFNg.RPKM	log2.WT5_IFNg.RPKM	log2.KOC5_IFNg.RPKM	log2.KOD2_IFNg.RPKM	log2.WT.RPKM	log2.KO.RPKM	log2.WT.IFNg.RPKM	log2.KO.IFNg.RPKM	FoldChange_WT_KO	FoldChange_WT_IFNg_KO_IFNg	annotation	geneChr	geneStart	geneEnd	geneLength	geneStrand	geneId	transcriptId	distanceToTSS	ENSEMBL	SYMBOL	GENENAME
chr2	86892798	86893098	301	*	2	29	2	3	0	38	1	2	0.139826	1.82532	0.134764	0.274662		3.06126	0.0609796	0.134812	-2.8383	0.868147	-2.89149	-1.86427		1.61413	-4.03553	-2.89098	-0.985075	-2.37788	1.61413	-3.46326	1.3928	5.07738	Exon (ENST00000616781.4/100286979, exon 12 of 15)	2	86913783	86953036	39254	1	400966	ENST00000641339.1	-20685	ENSG00000187627	RGPD1	RANBP2 like and GRIP domain containing 1
chr9	105890161	105890461	301	*	1	30	30	0	0	36	4	2	0.0699129	1.88826	2.02147			2.90014	0.243918	0.134812	-3.8383	0.917057	1.0154			1.53612	-2.03553	-2.89098	-1.46062	1.0154	1.53612	-2.46326	-2.47602	3.99938	Distal Intergenic	9	105993310	106702662	709353	1	100996590	ENST00000637185.1	-102849	ENSG00000234323	LINC01505	long intergenic non-protein coding RNA 1505
chr3	37451912	37452228	317	*	139	45	20	38	54	62	2	30	9.22585	2.68898	1.27941	3.3029	4.72908	4.74179	0.115784	1.91979	3.20568	1.42706	0.355477	1.72373	2.24156	2.24543	-3.11049	0.940946	2.31637	1.03961	2.2435	-1.08477	1.27676	3.32827	Promoter (<=1kb)	3	37452115	37629519	177405	1	3680	ENST00000422441.5	0	ENSG00000144668	ITGA9	integrin subunit alpha 9
chr2	143034336	143034636	301	*	16	23	41	4	24	30	7	2	1.11861	1.44767	2.76267	0.366216	2.21391	2.41679	0.426857	0.134812	0.161703	0.533728	1.46606	-1.44923	1.1466	1.27309	-1.22817	-2.89098	0.347715	0.00841527	1.20984	-2.05958	0.3393	3.26942	Intron (ENST00000409512.5/8942, intron 13 of 14)	2	143091362	143238352	146991	1	55843	ENST00000409869.5	-56726	ENSG00000075884	ARHGAP15	Rho GTPase activating protein 15
chr3	63725785	63726085	301	*	0	36	10	7	0	48	45	1		2.26591	0.673822	0.640878		3.86686	2.74408	0.0674058		1.18009	-0.569561	-0.641878		1.95116	1.45632	-3.89098	1.18009	-0.605719	1.95116	-1.21733	1.78581	3.16849	Distal Intergenic	3	63767067	63783099	16033	2	100130345	ENST00000436687.1	57014		CDHR18P	cadherin related family member 18, pseudogene
chr7	151047019	151047319	301	*	0	16	0	0	0	44	10	4		1.00707				3.54462	0.609796	0.269623		0.0101662				1.82563	-0.713602	-1.89098	0.0101662		1.82563	-1.30229		3.12792	Promoter (<=1kb)	7	151048292	151052753	4462	1	9311	ENST00000357922.8	-973	ENSG00000213199	ASIC3	acid sensing ion channel subunit 3
chr14	106813485	106813785	301	*	4	41	0	0	0	52	28	2	0.279652	2.58062				4.18909	1.70743	0.134812	-1.8383	1.36772				2.06664	0.771825	-2.89098	-0.23529		2.06664	-1.05958		3.12622	Distal Intergenic	14	106850885	106850999	115	2	100847062	ENST00000583555.1	37214	ENSG00000265929	MIR5195	microRNA 5195
chr1	171972506	171972806	301	*	4	11	4	2	0	32	5	0	0.279652	0.692362	0.269529	0.183108		2.5779	0.304898		-1.8383	-0.530402	-1.89149	-2.44923		1.3662	-1.7136		-1.18435	-2.17036	1.3662	-1.7136	0.986011	3.0798	Promoter (2-3kb)	1	171970122	172253578	283457	1	26052	ENST00000523513.1	2384	ENSG00000197959	DNM3	dynamin 3
chr1	2199179	2199479	301	*	0	62	2	6	0	102	12	20		3.9024	0.134764	0.549324		8.21707	0.731755	1.34812		1.96436	-2.89149	-0.86427		3.03862	-0.450567	0.430945	1.96436	-1.87788	3.03862	-0.00981093	3.84224	3.04843	Promoter (<=1kb)	1	2189548	2199907	10360	2	199990	ENST00000401813.7	428	ENSG00000162585	FAAP20	FA core complex associated protein 20
chr7	140525827	140526127	301	*	0	55	6	4	0	64	48	2		3.46181	0.404293	0.366216		5.15581	2.92702	0.134812		1.79153	-1.30653	-1.44923		2.3662	1.54943	-2.89098	1.79153	-1.37788	2.3662	-0.670775	3.16941	3.03697	Intron (ENST00000275884.10/27147, intron 14 of 18)	7	140527316	140555713	28398	2	27147	ENST00000469373.5	29586	ENSG00000146966	DENND2A	DENN domain containing 2A
chr12	13376988	13377288	301	*	0	42	29	0	0	50	11	6		2.64356	1.95408			4.02798	0.670775	0.404435		1.40248	0.966492			2.01005	-0.576098	-1.30602	1.40248	0.966492	2.01005	-0.941059	0.435991	2.95111	Promoter (<=1kb)	12	13371089	13376711	5623	2	283422	ENST00000318426.6	-277	ENSG00000180861	LINC01559	long intergenic non-protein coding RNA 1559
chr8	118029789	118030089	301	*	34	24	83	0	7	46	5	2	2.37704	1.51061	5.59272		0.645723	3.70574	0.304898	0.134812	1.24917	0.595129	2.48355		-0.631012	1.88976	-1.7136	-2.89098	0.922147	2.48355	0.629374	-2.30229	-1.5614	2.93167	Intron (ENST00000378204.7/2131, intron 1 of 10)	8	117799414	118017235	217822	2	2131	ENST00000684189.1	-12554	ENSG00000182197	EXT1	exostosin glycosyltransferase 1
chr19	46198950	46199250	301	*	0	18	13	7	0	112	43	8		1.13296	0.875969	0.640878		9.02266	2.62212	0.539247		0.180091	-0.191049	-0.641878		3.17355	1.39073	-0.890983	0.180091	-0.416463	3.17355	0.249876	0.596555	2.92368	Promoter (2-3kb)	19	46201552	46206758	5207	1	147920	ENST00000656054.1	-2302	ENSG00000204866	IGFL2	IGF like family member 2
chr4	173416323	173416623	301	*	2	24	0	0	0	41	4	12	0.139826	1.51061				3.30294	0.243918	0.80887	-2.8383	0.595129				1.72375	-2.03553	-0.30602	-1.12158		1.72375	-1.17077		2.89453	Distal Intergenic	4	173388162	173406380	18219	2	11341	ENST00000512188.1	-9943	ENSG00000164106	SCRG1	stimulator of chondrogenesis 1
chr9	45438927	45439227	301	*	19	10	12	10	8	13	2	0	1.32835	0.62942	0.808586	0.91554	0.73797	1.04727	0.121959		0.40963	-0.667906	-0.306526	-0.127305	-0.438367	0.0666384	-3.03553		-0.129138	-0.216915	-0.185864	-3.03553	0.0877777	2.84967	Distal Intergenic	9	43128968	43131569	2602	1	102724904	ENST00000656631.1	2309959	ENSG00000291167	LOC102724904	methylenetetrahydrofolate dehydrogenase (NADP+ dependent) 1 like pseudogene
chr4	154416878	154417178	301	*	1	13	6	4	0	48	16	5	0.0699129	0.818246	0.404293	0.366216		3.86686	0.975673	0.337029	-3.8383	-0.289394	-1.30653	-1.44923		1.95116	-0.0355298	-1.56905	-2.06385	-1.37788	1.95116	-0.802292	-0.685966	2.75345	Intron (ENST00000357232.10/54798, intron 1 of 19)	4	154232037	154391296	159260	2	54798	ENST00000623607.4	-25582	ENSG00000197410	DCHS2	dachsous cadherin-related 2
chr9	90942602	90942902	301	*	0	38	3	6	0	66	14	11		2.39179	0.202147	0.549324		5.31693	0.853714	0.741464		1.25809	-2.30653	-0.86427		2.41059	-0.228175	-0.431551	1.25809	-1.5854	2.41059	-0.329863	2.84349	2.74046	Distal Intergenic	9	90957260	90965393	8134	2	105379829	ENST00000427745.1	22491		LOC105379829	uncharacterized LOC105379829
chr14	90345995	90346295	301	*	0	52	12	7	0	56	16	7		3.27298	0.808586	0.640878		4.51133	0.975673	0.471841		1.71061	-0.306526	-0.641878		2.17355	-0.0355298	-1.08363	1.71061	-0.474202	2.17355	-0.559579	2.18481	2.73313	Distal Intergenic	14	90316587	90331969	15383	2	55051	ENST00000557106.1	-14026	ENSG00000119720	NRDE2	NRDE-2, necessary for RNA interference, domain containing
chr1	204751915	204752275	361	*	43	76	16	34	0	131	26	24	2.50521	3.98632	0.898429	2.59403		8.79441	1.32122	1.34812	1.32493	1.99506	-0.154523	1.3752		3.13659	0.401875	0.430945	1.66	0.610336	3.13659	0.41641	1.04966	2.72018	Distal Intergenic	1	204617170	204685738	68569	2	10446	ENST00000367177.4	-66177	ENSG00000170382	LRRN2	leucine rich repeat neuronal 2
chr6	10316398	10316698	301	*	6	32	0	2	20	72	30	2	0.419477	2.01414		0.183108	1.84492	5.80028	1.82939	0.134812	-1.25333	1.01017		-2.44923	0.883561	2.53612	0.871361	-2.89098	-0.121584	-2.44923	1.70984	-1.00981	2.32765	2.71965	Distal Intergenic	6	10404502	10407928	3427	1	109729173	ENST00000645232.1	-87804	ENSG00000285278	TFAP2A-AS2	TFAP2A antisense RNA 2
chr5	17526973	17527273	301	*	21	25	61	14	77	43	18	8	1.46817	1.57355	4.11031	1.28176	7.10296	3.46406	1.09763	0.539247	0.55402	0.654022	2.03925	0.358122	2.82842	1.79246	0.134395	-0.890983	0.604021	1.19869	2.31044	-0.378294	-0.594664	2.68874	Promoter (1-2kb)	5	17528669	17529265	597	1	391747	ENST00000640558.1	-1396	ENSG00000284042	TAF11L6	TATA-box binding protein associated factor 11 like 6
chr14	46054474	46054774	301	*	19	24	44	5	18	29	12	2	1.32835	1.51061	2.96482	0.45777	1.66043	2.33623	0.731755	0.134812	0.40963	0.595129	1.56794	-1.1273	0.731558	1.22418	-0.450567	-2.89098	0.502379	0.220319	0.977869	-1.67077	0.28206	2.64864	Intron (ENST00000666179.1/100506412, intron 2 of 4)	14	46064158	46501903	437746	1	100506412	ENST00000656720.1	-9384	ENSG00000258700	LINC00871	long intergenic non-protein coding RNA 871
chr3	74712162	74712462	301	*	13	34	6	11	14	62	20	2	0.908868	2.14003	0.404293	1.00709	1.29145	4.99469	1.21959	0.134812	-0.137858	1.09763	-1.30653	0.0101988	0.368988	2.32039	0.286398	-2.89098	0.479886	-0.648164	1.34469	-1.30229	1.12805	2.64698	Distal Intergenic	3	74262568	74614659	352092	2	5067	ENST00000263665.7	-97503	ENSG00000113805	CNTN3	contactin 3
chr2	232204638	232204938	301	*	8	47	9	10	0	42	18	4	0.559303	2.95827	0.60644	0.91554		3.3835	1.09763	0.269623	-0.838297	1.56476	-0.721564	-0.127305		1.75852	0.134395	-1.89098	0.363229	-0.424434	1.75852	-0.878294	0.787663	2.63681	Intron (ENST00000273009.10/129563, intron 9 of 13)	2	232172653	232172747	95	1	693147	ENST00000384894.1	31985	ENSG00000207626	MIR562	microRNA 562
chr11	53775979	53776360	382	*	35	39	36	21	56	44	58	2	1.92673	1.93286	1.91005	1.51389	4.06755	2.79104	2.78489	0.106151	0.946157	0.95074	0.933608	0.598256	2.02416	1.4808	1.47762	-3.23581	0.948449	0.765932	1.75248	-0.879094	0.182517	2.63157	Distal Intergenic	11	54603069	54603998	930	2	119749	ENST00000328188.1	827638	ENSG00000185926	OR4C46	olfactory receptor family 4 subfamily C member 46
chr1	172168307	172168607	301	*	8	12	35	2	4	18	2	0	0.559303	0.755304	2.35838	0.183108	0.368985	1.45007	0.121959		-0.838297	-0.404871	1.23779	-2.44923	-1.43837	0.536124	-3.03553		-0.621584	-0.605719	-0.451122	-3.03553	-0.0158651	2.58441	Intron (ENST00000688173.1/26052, intron 13 of 14)	1	172138397	172144840	6444	2	100628315	ENST00000417354.3	-23467		DNM3OS	DNM3 opposite strand/antisense RNA
chr3	12708886	12709186	301	*	7	34	12	2	0	54	16	8	0.48939	2.14003	0.808586	0.183108		4.35021	0.975673	0.539247	-1.03094	1.09763	-0.306526	-2.44923		2.12109	-0.0355298	-0.890983	0.0333433	-1.37788	2.12109	-0.463256	1.41122	2.58434	Distal Intergenic	3	12734659	12737868	3210	2	55287	ENST00000480698.1	28682	ENSG00000088726	TMEM40	transmembrane protein 40
chr11	127275831	127276131	301	*	4	48	24	7	0	81	26	12	0.279652	3.02121	1.61717	0.640878		6.52532	1.58547	0.80887	-1.8383	1.59513	0.693474	-0.641878		2.70605	0.66491	-0.30602	-0.121584	0.025798	2.70605	0.179445	-0.147382	2.5266	Intron (ENST00000637808.1/101929497, intron 1 of 2)	11	127271031	127337033	66003	1	101929497	ENST00000608214.2	4800	ENSG00000273409	LINC02712	long intergenic non-protein coding RNA 2712
chr3	47703798	47704098	301	*	3	31	19	6	23	60	19	4	0.209739	1.9512	1.28026	0.549324	2.12166	4.83357	1.15861	0.269623	-2.25333	0.964362	0.356439	-0.86427	1.0852	2.27309	0.212398	-1.89098	-0.644486	-0.253916	1.67914	-0.839292	-0.39057	2.51843	Promoter (2-3kb)	3	47678196	47701654	23459	2	6599	ENST00000462198.5	-2144	ENSG00000173473	SMARCC1	SWI/SNF related, matrix associated, actin dependent regulator of chromatin subfamily c member 1
chr1	207797344	207797644	301	*	24	6	15	18	15	29	4	6	1.67791	0.377652	1.01073	1.64797	1.38369	2.33623	0.243918	0.404435	0.746665	-1.40487	0.015402	0.720692	0.468524	1.22418	-2.03553	-1.30602	-0.329103	0.368047	0.846352	-1.67077	-0.69715	2.51713	Distal Intergenic	1	207801852	207801939	88	2	407026	ENST00000385231.3	4295	ENSG00000284214	MIR29C	microRNA 29c
chr13	99420267	99420567	301	*	4	22	0	2	0	48	28	4	0.279652	1.38472		0.183108		3.86686	1.70743	0.269623	-1.8383	0.469598		-2.44923		1.95116	0.771825	-1.89098	-0.68435	-2.44923	1.95116	-0.559579	1.76488	2.51074	Distal Intergenic	13	99367787	99377650	9864	1	337867	ENST00000474510.2	52480	ENSG00000134882	UBAC2	UBA domain containing 2
chr10	89213216	89213516	301	*	9	25	27	14	25	32	9	5	0.629216	1.57355	1.81932	1.28176	2.30616	2.5779	0.548816	0.337029	-0.668372	0.654022	0.863399	0.358122	1.20549	1.3662	-0.865605	-1.56905	-0.00717497	0.61076	1.28584	-1.21733	-0.617935	2.50317	Distal Intergenic	10	89205629	89207317	1689	2	9023	ENST00000371852.4	-5899	ENSG00000138135	CH25H	cholesterol 25-hydroxylase
chr7	48454890	48455190	301	*	35	83	10	18	67	90	16	22	2.44695	5.22418	0.673822	1.64797	6.1805	7.25036	0.975673	1.48293	1.29099	2.38521	-0.569561	0.720692	2.62772	2.85805	-0.0355298	0.568449	1.8381	0.0755658	2.74289	0.26646	1.76253	2.47643	Promoter (<=1kb)	7	48455063	48647496	192434	1	154664	ENST00000411975.5	0	ENSG00000179869	ABCA13	ATP binding cassette subfamily A member 13
chr6	47000968	47001268	301	*	9	30	41	2	0	78	78	4	0.629216	1.88826	2.76267	0.183108		6.28364	4.75641	0.269623	-0.668372	0.917057	1.46606	-2.44923		2.6516	2.24987	-1.89098	0.124342	-0.491585	2.6516	0.179445	0.615927	2.47216	Promoter (<=1kb)	6	47000033	47001972	1940	2	266977	ENST00000477858.1	704	ENSG00000153292	ADGRF1	adhesion G protein-coupled receptor F1
chr6	2891755	2892055	301	*	32	58	4	8	35	68	8	18	2.23721	3.65063	0.269529	0.732432	3.22862	5.47805	0.487837	1.21331	1.1617	1.86815	-1.89149	-0.449233	1.69092	2.45366	-1.03553	0.278942	1.51492	-1.17036	2.07229	-0.378294	2.68529	2.45058	Exon (ENST00000380698.5/5272, exon 6 of 7)	6	2854245	2881407	27163	2	221756	ENST00000668503.1	-10348		SERPINB9P1	serpin family B member 9 pseudogene 1
chr18	48545720	48546020	301	*	0	18	2	4	0	46	14	8		1.13296	0.134764	0.366216		3.70574	0.853714	0.539247		0.180091	-2.89149	-1.44923		1.88976	-0.228175	-0.890983	0.180091	-2.17036	1.88976	-0.559579	2.35045	2.44934	Intron (ENST00000256413.8/9811, intron 1 of 11)	18	48540095	48663812	123718	1	9811	ENST00000588345.1	5625	ENSG00000134030	CTIF	cap binding complex dependent translation initiation factor
chr7	100583794	100584094	301	*	1	16	4	6	0	63	36	6	0.0699129	1.00707	0.269529	0.549324		5.07525	2.19527	0.404435	-3.8383	0.0101662	-1.89149	-0.86427		2.34348	1.1344	-1.30602	-1.91407	-1.37788	2.34348	-0.0858125	-0.536186	2.42929	Promoter (<=1kb)	7	100583982	100590357	6376	1	26261	ENST00000461079.5	0	ENSG00000106336	FBXO24	F-box protein 24
chr11	56932820	56933120	301	*	7	6	62	2	16	8	8	1	0.48939	0.377652	4.1777	0.183108	1.47594	0.644476	0.487837	0.0674058	-1.03094	-1.40487	2.06271	-2.44923	0.561633	-0.633801	-1.03553	-3.89098	-1.21791	-0.193263	-0.036084	-2.46326	-1.02464	2.42717	Distal Intergenic	11	56988914	56989843	930	1	390181	ENST00000326855.3	-55794	ENSG00000181273	OR5AK2	olfactory receptor family 5 subfamily AK member 2
chr7	140607635	140607935	301	*	4	28	0	10	0	68	64	4	0.279652	1.76238		0.91554		5.47805	3.90269	0.269623	-1.8383	0.817521		-0.127305		2.45366	1.96447	-1.89098	-0.510388	-0.127305	2.45366	0.0367438	-0.383083	2.41692	Promoter (1-2kb)	7	140543578	140605806	62229	2	27147	ENST00000492720.5	-1829	ENSG00000146966	DENND2A	DENN domain containing 2A
chr1	6351819	6352119	301	*	0	44	0	16	0	64	10	23		2.76945		1.46486		5.15581	0.609796	1.55033		1.4696		0.550767		2.3662	-0.713602	0.632579	1.4696	0.550767	2.3662	-0.0405112	0.918831	2.40671	Promoter (<=1kb)	1	6281130	6352249	71120	2	11332	ENST00000473466.2	130	ENSG00000097021	ACOT7	acyl-CoA thioesterase 7
chr2	240325685	240325985	301	*	4	27	0	4	0	74	22	14	0.279652	1.69943		0.366216		5.9614	1.34155	0.943682	-1.8383	0.765054		-1.44923		2.57565	0.423902	-0.0836277	-0.536622	-1.44923	2.57565	0.170137	0.912611	2.40551	Distal Intergenic	2	240435663	240468076	32414	1	2817	ENST00000264039.7	-109678	ENSG00000063660	GPC1	glypican 1
chr12	79691018	79691336	319	*	263	136	4	140	82	140	6	130	17.3463	8.07557	0.254272	12.092	7.13603	10.6399	0.345167	8.26675	4.11656	3.01356	-1.97555	3.59599	2.83512	3.41142	-1.53463	3.04732	3.56506	0.810217	3.12327	0.756345	2.75484	2.36692	Promoter (<=1kb)	12	79584879	79690964	106086	2	5074	ENST00000328827.9	-54	ENSG00000177425	PAWR	pro-apoptotic WT1 regulator
chr8	130232831	130233131	301	*	14	58	97	4	11	28	21	1	0.978781	3.65063	6.53607	0.366216	1.01471	2.25567	1.28057	0.0674058	-0.0309424	1.86815	2.70842	-1.44923	0.0210649	1.17355	0.356788	-3.89098	0.918602	0.629596	0.597309	-1.7671	0.289007	2.36441	Intron (ENST00000518721.6/50807, intron 4 of 29)	8	130179118	130236996	57879	2	50807	ENST00000519169.5	3865	ENSG00000153317	ASAP1	ArfGAP with SH3 domain, ankyrin repeat and PH domain 1
chr9	44628785	44629085	301	*	11	11	10	4	14	16	2	8	0.769042	0.692362	0.673822	0.366216	1.29145	1.28895	0.121959	0.539247	-0.378866	-0.530402	-0.569561	-1.44923	0.368988	0.366199	-3.03553	-0.890983	-0.454634	-1.0094	0.367593	-1.96326	0.554763	2.33085	Distal Intergenic	9	43128968	43131569	2602	1	102724904	ENST00000656631.1	1499817	ENSG00000291167	LOC102724904	methylenetetrahydrofolate dehydrogenase (NADP+ dependent) 1 like pseudogene
chr10	18713151	18713451	301	*	5	29	43	12	14	87	8	11	0.349565	1.82532	2.89743	1.09865	1.29145	7.00868	0.487837	0.741464	-1.51637	0.868147	1.53478	0.13573	0.368988	2.80914	-1.03553	-0.431551	-0.324111	0.835253	1.58907	-0.73354	-1.15936	2.32261	Promoter (2-3kb)	10	18710284	18748044	37761	1	105376440	ENST00000654415.1	2867		LOC105376440	uncharacterized LOC105376440
chr18	18686333	18686633	301	*	2	8	7	10	9	12	8	1	0.139826	0.503536	0.471675	0.91554	0.830216	0.966714	0.487837	0.0674058	-2.8383	-0.989834	-1.08413	-0.127305	-0.268442	-0.0488388	-1.03553	-3.89098	-1.91407	-0.605719	-0.15864	-2.46326	-1.30835	2.30462	Distal Intergenic	18	20953290	20954870	1581	2	6093	ENST00000578051.1	2268237	ENSG00000067900	ROCK1	Rho associated coiled-coil containing protein kinase 1
chr5	9547569	9547869	301	*	0	31	4	8	0	58	22	10		1.9512	0.269529	0.732432		4.67245	1.34155	0.674058		0.964362	-1.89149	-0.449233		2.22418	0.423902	-0.569055	0.964362	-1.17036	2.22418	-0.0725764	2.13472	2.29676	Promoter (<=1kb)	5	9548836	9548905	70	1	100113384	ENST00000459473.1	-967		SNORD123	small nucleolar RNA, C/D box 123
chr17	49550039	49550339	301	*	0	23	1	2	0	66	22	13		1.44767	0.0673822	0.183108		5.31693	1.34155	0.876276		0.533728	-3.89149	-2.44923		2.41059	0.423902	-0.190543	0.533728	-3.17036	2.41059	0.116679	3.70409	2.29391	Intron (ENST00000514506.1/100288866, intron 1 of 2)	17	49505657	49574064	68408	2	100288866	ENST00000514506.1	23725	ENSG00000249906	NGFR-AS1	NGFR antisense RNA 1
chr15	36887278	36887578	301	*	3	24	12	6	12	48	22	2	0.209739	1.51061	0.808586	0.549324	1.10695	3.86686	1.34155	0.134812	-2.25333	0.595129	-0.306526	-0.86427	0.146596	1.95116	0.423902	-2.89098	-0.829103	-0.585398	1.04888	-1.23354	-0.243705	2.28242	Promoter (<=1kb)	15	36865628	36887052	21425	2	145845	ENST00000690156.1	-226		LOC145845	uncharacterized LOC145845
chr2	8525610	8525910	301	*	1	72	0	21	0	142	39	35	0.0699129	4.53182		1.92263		11.4394	2.3782	2.3592	-3.8383	2.18009		0.943085		3.51595	1.24987	1.2383	-0.829103	0.943085	3.51595	1.24409	-1.77219	2.27186	Intron (ENST00000670008.1/101929567, intron 3 of 3)	2	8570208	8581608	11401	2	101929567	ENST00000662379.1	55698	ENSG00000236008	LINC01814	long intergenic non-protein coding RNA 1814
chrX	70678936	70679236	301	*	8	41	5	2	0	58	38	6	0.559303	2.58062	0.336911	0.183108		4.67245	2.31722	0.404435	-0.838297	1.36772	-1.56956	-2.44923		2.22418	1.2124	-1.30602	0.26471	-2.0094	2.22418	-0.0468112	2.27411	2.27099	Intron (ENST00000374333.7/56159, intron 14 of 29)	23	70528941	70724292	195352	2	56159	ENST00000374320.6	45056	ENSG00000120498	TEX11	testis expressed 11
chr2	238239946	238240262	317	*	188	126	8	110	135	102	14	79	12.4781	7.52913	0.511764	9.56102	11.8227	7.80102	0.810488	5.05544	3.64133	2.91248	-0.966451	3.25716	3.56349	2.96366	-0.303137	2.33784	3.27691	1.14536	3.26357	1.01735	2.13155	2.24622	Promoter (<=1kb)	2	238238267	238240038	1772	2	55502	ENST00000272937.10	0	ENSG00000144485	HES6	hes family bHLH transcription factor 6
chr3	158098049	158098358	310	*	27	67	88	28	0	131	86	14	1.83267	4.09428	5.75693	2.48885		10.2459	5.0915	0.916196	0.873946	2.03361	2.5253	1.31548		3.35698	2.34809	-0.126272	1.45378	1.92039	3.35698	1.11091	-0.46661	2.24607	Exon (ENST00000483851.7/6474, exon 5 of 5)	3	158095954	158105294	9341	2	6474	ENST00000490689.3	6936	ENSG00000168779	SHOX2	short stature homeobox 2
chr4	184168409	184168750	342	*	106	56	13	54	76	53	5	65	6.51974	3.10095	0.770647	4.34949	6.16778	3.75629	0.268239	3.85459	2.70481	1.63271	-0.375858	2.12085	2.62475	1.90931	-1.89841	1.94658	2.16876	0.872494	2.26703	0.0240825	1.29627	2.24295	Intron (ENST00000296741.7/133121, intron 1 of 7)	4	184216562	184217702	1141	2	133121	ENST00000505644.1	48952	ENSG00000164303	ENPP6	ectonucleotide pyrophosphatase/phosphodiesterase 6
chr1	27299523	27299823	301	*	2	74	17	7	0	102	67	11	0.139826	4.65771	1.1455	0.640878		8.21707	4.08563	0.741464	-2.8383	2.21962	0.195974	-0.641878		3.03862	2.03056	-0.431551	-0.309339	-0.222952	3.03862	0.799504	-0.086387	2.23912	Intron (ENST00000319394.8/23038, intron 12 of 15)	1	27305014	27306890	1877	1	23038	ENST00000472249.2	-5191	ENSG00000142784	WDTC1	WD and tetratricopeptide repeats 1
chr13	17764544	17764844	301	*	1	8	10	7	11	10	9	1	0.0699129	0.503536	0.673822	0.640878	1.01471	0.805595	0.548816	0.0674058	-3.8383	-0.989834	-0.569561	-0.641878	0.0210649	-0.311873	-0.865605	-3.89098	-2.41407	-0.605719	-0.145404	-2.37829	-1.80835	2.23289	Distal Intergenic	13	18195297	18232024	36728	1	26080	ENST00000623511.1	-430453	ENSG00000279516	FAM230C	family with sequence similarity 230 member C
chr12	114400478	114400778	301	*	2	2	0	16	0	35	8	11	0.139826	0.125884		1.46486		2.81958	0.487837	0.741464	-2.8383	-2.98983		0.550767		1.49548	-1.03553	-0.431551	-2.91407	0.550767	1.49548	-0.73354	-3.46483	2.22902	Intron (ENST00000405440.7/6910, intron 3 of 8)	12	114366097	114403898	37802	2	6910	ENST00000526441.1	3120	ENSG00000089225	TBX5	T-box transcription factor 5
chr10	121553779	121554079	301	*	0	18	1	2	4	42	2	7		1.13296	0.0673822	0.183108	0.368985	3.3835	0.121959	0.471841		0.180091	-3.89149	-2.44923	-1.43837	1.75852	-3.03553	-1.08363	0.180091	-3.17036	0.160075	-2.05958	3.35045	2.21965	Promoter (<=1kb)	10	121478347	121554260	75914	2	2263	ENST00000683418.1	181	ENSG00000066468	FGFR2	fibroblast growth factor receptor 2
chr10	13410061	13410361	301	*	1	24	0	2	0	57	14	17	0.0699129	1.51061		0.183108		4.59189	0.853714	1.1459	-3.8383	0.595129		-2.44923		2.19909	-0.228175	0.19648	-1.62158	-2.44923	2.19909	-0.0158473	0.827649	2.21494	Distal Intergenic	10	13415202	13423133	7932	1	105376420	ENST00000448272.1	-4841		LOC105376420	uncharacterized LOC105376420
chr5	172418363	172418663	301	*	0	26	12	0	0	76	29	15		1.63649	0.808586			6.12252	1.76841	1.01109		0.710606	-0.306526			2.61413	0.822451	0.015908	0.710606	-0.306526	2.61413	0.41918	1.01713	2.19495	Intron (ENST00000636523.1/285590, intron 2 of 13)	5	172325000	172454308	129309	2	285590	ENST00000636523.1	35645	ENSG00000174705	SH3PXD2B	SH3 and PX domains 2B
chr6	2669391	2669691	301	*	0	14	0	6	0	32	26	3		0.881188		0.549324		2.5779	1.58547	0.202218		-0.182479		-0.86427		1.3662	0.66491	-2.30602	-0.182479	-0.86427	1.3662	-0.820555	0.681791	2.18675	Intron (ENST00000647417.1/340156, intron 11 of 11)	6	2621911	2634622	12712	2	154386	ENST00000692706.2	-34769	ENSG00000164385	LINC01600	long intergenic non-protein coding RNA 1600
chr1	154847969	154848269	301	*	0	34	2	18	0	106	54	16		2.14003	0.134764	1.64797		8.53931	3.2929	1.07849		1.09763	-2.89149	0.720692		3.09412	1.71936	0.109017	1.09763	-1.0854	3.09412	0.914188	2.18303	2.17993	Intron (ENST00000271915.9/3782, intron 1 of 7)	1	154707426	154859843	152418	2	3782	ENST00000361147.8	11574	ENSG00000143603	KCNN3	potassium calcium-activated channel subfamily N member 3
chr4	65943109	65943409	301	*	23	28	59	7	31	41	28	4	1.608	1.76238	3.97555	0.640878	2.85963	3.30294	1.70743	0.269623	0.685265	0.817521	1.99115	-0.641878	1.51583	1.72375	0.771825	-1.89098	0.751393	0.674638	1.61979	-0.559579	0.0767546	2.17937	Distal Intergenic	4	65998846	66150012	151167	1	105377261	ENST00000508572.1	-55437		LOC105377261	uncharacterized LOC105377261
chr11	133153149	133153449	301	*	1	6	0	6	0	48	18	10	0.0699129	0.377652		0.549324		3.86686	1.09763	0.674058	-3.8383	-1.40487		-0.86427		1.95116	0.134395	-0.569055	-2.62158	-0.86427	1.95116	-0.21733	-1.75731	2.16849	Intron (ENST00000524381.6/4978, intron 1 of 7)	11	132414981	132943836	528856	2	4978	ENST00000541867.6	-209313	ENSG00000183715	OPCML	opioid binding protein/cell adhesion molecule like
chr2	167140805	167141120	316	*	21	56	105	18	37	42	70	2	1.39826	3.35691	6.73822	1.5695	3.25058	3.22238	4.06531	0.128392	0.483631	1.74713	2.75237	0.650303	1.7007	1.68813	2.02336	-2.96137	1.11538	1.70134	1.69441	-0.469004	-0.585954	2.16342	Promoter (<=1kb)	2	167123904	167140955	17052	2	100874011	ENST00000525330.1	0		XIRP2-AS1	XIRP2 antisense RNA 1
chr1	100047327	100047627	301	*	11	39	13	6	13	64	38	2	0.769042	2.45474	0.875969	0.549324	1.1992	5.15581	2.31722	0.134812	-0.378866	1.29557	-0.191049	-0.86427	0.262073	2.3662	1.2124	-2.89098	0.458351	-0.52766	1.31414	-0.839292	0.986011	2.15343	Intron (ENST00000638968.1/64645, intron 9 of 19)	1	100038095	100083377	45283	1	64645	ENST00000370152.8	9232	ENSG00000156875	MFSD14A	major facilitator superfamily domain containing 14A
chr11	112318154	112318454	301	*	8	54	36	6	16	49	8	9	0.559303	3.39887	2.42576	0.549324	1.47594	3.94742	0.487837	0.606653	-0.838297	1.76505	1.27844	-0.86427	0.561633	1.98091	-1.03553	-0.721058	0.463378	0.207083	1.27127	-0.878294	0.256295	2.14956	Intron (ENST00000504610.2/283140, intron 2 of 3)	11	112292573	112294116	1544	1	283140	ENST00000527511.1	25581	ENSG00000250303	LINC02762	long intergenic non-protein coding RNA 2762
chr3	72492219	72492519	301	*	10	54	6	12	0	95	52	14	0.699129	3.39887	0.404293	1.09865		7.65315	3.17094	0.943682	-0.516369	1.76505	-1.30653	0.13573		2.93605	1.66491	-0.0836277	0.624342	-0.585398	2.93605	0.790641	1.20974	2.14541	Distal Intergenic	3	72371825	72446621	74797	2	23429	ENST00000477973.5	-45598	ENSG00000163602	RYBP	RING1 and YY1 binding protein
chr13	17170405	17170705	301	*	29	20	19	30	50	23	4	27	2.02747	1.25884	1.28026	2.74662	4.61231	1.85287	0.243918	1.81996	1.01968	0.332094	0.356439	1.45766	2.20549	0.889761	-2.03553	0.863905	0.675889	0.907048	1.54763	-0.585812	-0.231159	2.13344	Distal Intergenic	13	18195297	18232024	36728	1	26080	ENST00000623511.1	-1024592	ENSG00000279516	FAM230C	family with sequence similarity 230 member C
chr6	47083564	47083864	301	*	1	22	14	4	0	54	20	12	0.0699129	1.38472	0.943351	0.366216		4.35021	1.21959	0.80887	-3.8383	0.469598	-0.0841337	-1.44923		2.12109	0.286398	-0.30602	-1.68435	-0.766683	2.12109	-0.00981093	-0.917666	2.1309	Distal Intergenic	6	47012787	47042350	29564	2	266977	ENST00000471487.5	-41214	ENSG00000153292	ADGRF1	adhesion G protein-coupled receptor F1
chr9	44050789	44051179	391	*	23	52	46	27	37	29	51	2	1.23692	2.51768	2.38429	1.90151	2.62547	1.7971	2.39228	0.103701	0.306753	1.33209	1.25356	0.927143	1.39258	0.845668	1.25838	-3.26949	0.819424	1.09035	1.11912	-1.00556	-0.270929	2.12468	Distal Intergenic	9	43128968	43131569	2602	1	102724904	ENST00000656631.1	921821	ENSG00000291167	LOC102724904	methylenetetrahydrofolate dehydrogenase (NADP+ dependent) 1 like pseudogene
chr6	129490965	129491265	301	*	16	24	46	11	22	43	30	3	1.11861	1.51061	3.09958	1.00709	2.02942	3.46406	1.82939	0.202218	0.161703	0.595129	1.63207	0.0101988	1.02106	1.79246	0.871361	-2.30602	0.378416	0.821136	1.40676	-0.71733	-0.44272	2.12409	Promoter (<=1kb)	6	129491009	129516548	25540	1	3908	ENST00000690858.1	0	ENSG00000196569	LAMA2	laminin subunit alpha 2
chr15	31504566	31504866	301	*	2	46	12	8	0	82	56	10	0.139826	2.89533	0.808586	0.732432		6.60588	3.41486	0.674058	-2.8383	1.53373	-0.306526	-0.449233		2.72375	1.77183	-0.569055	-0.652285	-0.377879	2.72375	0.601385	-0.274405	2.12237	Intron (ENST00000307050.6/161725, intron 8 of 12)	15	31393575	31435665	42091	1	51621	ENST00000558225.1	110991	ENSG00000169926	KLF13	KLF transcription factor 13
chr22	45804932	45805232	301	*	26	18	106	11	19	44	40	2	1.81774	1.13296	7.14251	1.00709	1.75268	3.54462	2.43918	0.134812	0.862142	0.180091	2.83643	0.0101988	0.809561	1.82563	1.2864	-2.89098	0.521117	1.42332	1.3176	-0.802292	-0.902199	2.11989	Intron (ENST00000381061.8/25814, intron 8 of 10)	22	45793596	45843797	50202	1	25814	ENST00000402380.3	11336	ENSG00000130638	ATXN10	ataxin 10
chr20	55893102	55893402	301	*	30	24	136	4	34	43	70	2	2.09739	1.51061	9.16398	0.366216	3.13637	3.46406	4.26857	0.134812	1.06859	0.595129	3.19597	-1.44923	1.6491	1.79246	2.09375	-2.89098	0.831861	0.873371	1.72078	-0.398615	-0.0415097	2.11939	Distal Intergenic	20	55997357	56005519	8163	2	140689	ENST00000064571.3	112117	ENSG00000054803	CBLN4	cerebellin 4 precursor
chr7	128031968	128032268	301	*	42	14	19	24	45	45	7	28	2.93634	0.881188	1.28026	2.1973	4.15108	3.62518	0.426857	1.88736	1.55402	-0.182479	0.356439	1.13573	2.05349	1.85805	-1.22817	0.916372	0.685771	0.746084	1.95577	-0.155901	-0.0603137	2.11167	Promoter (<=1kb)	7	128030357	128032107	1751	2	64101	ENST00000476782.5	0	ENSG00000128594	LRRC4	leucine rich repeat containing 4
chr3	64213968	64214268	301	*	11	51	33	2	0	61	64	5	0.769042	3.21004	2.22361	0.183108		4.91413	3.90269	0.337029	-0.378866	1.68259	1.15291	-2.44923		2.29694	1.96447	-1.56905	0.651863	-0.648164	2.29694	0.197708	1.30003	2.09923	Intron (ENST00000638394.2/166336, intron 1 of 7)	3	64092236	64225466	133231	2	166336	ENST00000638394.2	11198	ENSG00000163637	PRICKLE2	prickle planar cell polarity protein 2
chr1	17648850	17649174	325	*	1	152	46	26	0	206	167	22	0.0647342	8.8585	2.86998	2.20408		15.366	9.42925	1.37308	-3.94933	3.14706	1.52104	1.14018		3.94167	3.23714	0.457418	-0.401133	1.33061	3.94167	1.84728	-1.73174	2.09439	Intron (ENST00000361221.8/55160, intron 22 of 28)	1	17639753	17654665	14913	1	55160	ENST00000466782.1	9097	ENSG00000074964	ARHGEF10L	Rho guanine nucleotide exchange factor 10 like
chr1	2133168	2133497	330	*	167	220	8	166	124	185	14	166	10.6463	12.6267	0.491542	13.8583	10.4303	13.5898	0.778463	10.2031	3.41228	3.6584	-1.02461	3.79268	3.3827	3.76446	-0.3613	3.35093	3.53534	1.38403	3.57358	1.49482	2.15131	2.07876	Promoter (<=1kb)	1	2133638	2148924	15287	1	5590	ENST00000471018.6	-141	ENSG00000067606	PRKCZ	protein kinase C zeta
chr10	110706787	110707087	301	*	16	24	48	4	12	69	28	3	1.11861	1.51061	3.23435	0.366216	1.10695	5.55861	1.70743	0.202218	0.161703	0.595129	1.69347	-1.44923	0.146596	2.47472	0.771825	-2.30602	0.378416	0.122121	1.31066	-0.767098	0.256295	2.07776	Intron (ENST00000369519.4/282996, intron 1 of 13)	10	110644336	110839468	195133	1	282996	ENST00000369519.4	62451	ENSG00000203867	RBM20	RNA binding motif protein 20
chr10	13417612	13417912	301	*	0	57	12	4	0	106	44	23		3.58769	0.808586	0.366216		8.53931	2.6831	1.55033		1.84306	-0.306526	-1.44923		3.09412	1.4239	0.632579	1.84306	-0.877879	3.09412	1.02824	2.72094	2.06588	Promoter (2-3kb)	10	13415202	13423133	7932	1	105376420	ENST00000448272.1	2410		LOC105376420	uncharacterized LOC105376420
chr18	18263706	18264094	389	*	19	11	24	3	26	24	13	5	1.02707	0.535331	1.25039	0.212368	1.85443	1.49492	0.612939	0.26059	0.0385361	-0.901496	0.32238	-2.23536	0.890979	0.580067	-0.706184	-1.94015	-0.43148	-0.956492	0.735523	-1.32317	0.525012	2.05869	Distal Intergenic	18	20953290	20954870	1581	2	6093	ENST00000578051.1	2690776	ENSG00000067900	ROCK1	Rho associated coiled-coil containing protein kinase 1
chr19	11189725	11190025	301	*	0	30	7	4	0	74	42	12		1.88826	0.471675	0.366216		5.9614	2.56114	0.80887		0.917057	-1.08413	-1.44923		2.57565	1.35679	-0.30602	0.917057	-1.26668	2.57565	0.525384	2.18374	2.05027	Intron (ENST00000586659.6/25959, intron 4 of 12)	19	11169676	11194511	24836	2	25959	ENST00000589894.1	4486	ENSG00000197256	KANK2	KN motif and ankyrin repeat domains 2
chr3	9028146	9028446	301	*	0	42	7	4	0	128	70	22		2.64356	0.471675	0.366216		10.3116	4.26857	1.48293		1.40248	-1.08413	-1.44923		3.3662	2.09375	0.568449	1.40248	-1.26668	3.3662	1.3311	2.66917	2.0351	Intron (ENST00000383836.8/9901, intron 12 of 21)	3	9006963	9013842	6880	2	9901	ENST00000518265.5	-14304	ENSG00000196220	SRGAP3	SLIT-ROBO Rho GTPase activating protein 3
chr10	40073374	40073791	418	*	34	23	28	30	52	30	28	6	1.7101	1.04149	1.35734	1.97599	3.45094	1.73869	1.22837	0.29096	0.774081	0.0586432	0.440781	0.982573	1.78699	0.798004	0.29674	-1.78111	0.416362	0.711677	1.2925	-0.742182	-0.295315	2.03468	Distal Intergenic	10	38696424	38697902	1479	1	399746	ENST00000448440.1	1376950		ACTR3BP5	ACTR3B pseudogene 5
chr18	37670142	37670581	440	*	4	98	0	8	0	57	14	22	0.191106	4.21525		0.500523		3.13797	0.583404	1.01339	-2.38756	2.07562		-0.998491		1.64983	-0.777433	0.0191906	-0.155969	-0.998491	1.64983	-0.379121	0.842522	2.02895	Intron (ENST00000649194.1/102724417, intron 1 of 8)	18	37657135	37657215	81	1	100422857	ENST00000580543.1	13007	ENSG00000266530	MIR4318	microRNA 4318
chr21	36773189	36773489	301	*	0	74	1	21	0	96	38	23		4.65771	0.0673822	1.92263		7.73371	2.31722	1.55033		2.21962	-3.89149	0.943085		2.95116	1.2124	0.632579	2.21962	-1.4742	2.95116	0.922489	3.69382	2.02867	Intron (ENST00000674895.3/3141, intron 6 of 10)	21	36712566	36720587	8022	1	6493	ENST00000483178.2	60623	ENSG00000159263	SIM2	SIM bHLH transcription factor 2
chr14	105944970	105945270	301	*	6	32	8	16	0	108	74	15	0.419477	2.01414	0.539058	1.46486		8.70043	4.51249	1.01109	-1.25333	1.01017	-0.891489	0.550767		3.12109	2.17392	0.015908	-0.121584	-0.170361	3.12109	1.09492	0.0487764	2.02617	Exon (ENST00000517907.1/ENST00000517907.1, exon 1 of 1)	14	105922118	105922672	555	1	9834	ENST00000631009.1	22852	ENSG00000226777	FAM30A	family with sequence similarity 30 member A
chr19	48654648	48654948	301	*	0	81	7	7	0	106	63	17		5.0983	0.471675	0.640878		8.53931	3.84171	1.1459		2.35002	-1.08413	-0.641878		3.09412	1.94175	0.19648	2.35002	-0.863006	3.09412	1.06912	3.21302	2.025	Intron (ENST00000474419.5/653677, intron 1 of 3)	19	48637946	48646187	8242	2	770	ENST00000084798.9	-8461	ENSG00000063180	CA11	carbonic anhydrase 11
chr19	12757596	12757906	311	*	129	99	58	40	130	100	60	24	8.72784	6.03025	3.7821	3.54403	11.6052	7.79608	3.54075	1.56555	3.12562	2.59222	1.91919	1.82539	3.5367	2.96275	1.82406	0.646674	2.85892	1.87229	3.24972	1.23536	0.986633	2.01436	Promoter (1-2kb)	19	12755859	12756706	848	1	54831	ENST00000552539.1	1737	ENSG00000039987	BEST2	bestrophin 2
chr11	46353815	46354115	301	*	4	28	1	2	0	51	12	21	0.279652	1.76238	0.0673822	0.183108		4.10853	0.731755	1.41552	-1.8383	0.817521	-3.89149	-2.44923		2.03862	-0.450567	0.501335	-0.510388	-3.17036	2.03862	0.0253837	2.65997	2.01324	Intron (ENST00000343674.10/8525, intron 1 of 30)	11	46347588	46380367	32780	1	8525	ENST00000318201.12	6227	ENSG00000149091	DGKZ	diacylglycerol kinase zeta
chr4	32832372	32832747	376	*	78	46	36	21	19	28	6	10	4.36257	2.31626	1.94061	1.53811	1.40214	1.80453	0.292702	0.539247	2.12518	1.2118	0.956508	0.621156	0.487633	0.851625	-1.7725	-0.890983	1.66849	0.788832	0.669629	-1.33174	0.879656	2.00137	Distal Intergenic	4	32351038	32353220	2183	1	101927363	ENST00000515181.1	481334	ENSG00000251329	LINC02353	long intergenic non-protein coding RNA 2353
chr4	113959243	113959543	301	*	6	17	36	10	29	34	14	8	0.419477	1.07001	2.42576	0.91554	2.67514	2.73902	0.853714	0.539247	-1.25333	0.097629	1.27844	-0.127305	1.41961	1.45366	-0.228175	-0.890983	-0.577853	0.575566	1.43664	-0.559579	-1.15342	1.99622	Intron (ENST00000315366.8/79642, intron 1 of 1)	4	113903505	113979611	76107	2	79642	ENST00000636527.1	20068	ENSG00000180801	ARSJ	arylsulfatase family member J
chr12	54307069	54307369	301	*	4	40	4	4	0	84	50	14	0.279652	2.51768	0.269529	0.366216		6.767	3.04898	0.943682	-1.8383	1.33209	-1.89149	-1.44923		2.75852	1.60833	-0.0836277	-0.253102	-1.67036	2.75852	0.762349	1.41726	1.99617	Intron (ENST00000553061.1/ENST00000553061.1, intron 1 of 1)	12	54301220	54343279	42060	1	22818	ENST00000548076.5	5849	ENSG00000111481	COPZ1	COPI coat complex subunit zeta 1
chr16	28596848	28597148	301	*	2	17	5	0	0	41	12	14	0.139826	1.07001	0.336911			3.30294	0.731755	0.943682	-2.8383	0.097629	-1.56956			1.72375	-0.450567	-0.0836277	-1.37033	-1.56956	1.72375	-0.267098	0.199226	1.99085	Promoter (<=1kb)	16	28591943	28597047	5105	2	6799	ENST00000533150.5	0	ENSG00000197165	SULT1A2	sulfotransferase family 1A member 2
chr2	231662149	231662559	411	*	87	282	22	25	17	234	14	33	4.45055	12.9875	1.08469	1.67477	1.14745	13.7934	0.624669	1.6276	2.15398	3.69906	0.117282	0.743962	0.198435	3.7859	-0.678836	0.70275	2.92652	0.430622	1.99217	0.0119569	2.4959	1.98021	Distal Intergenic	2	231706895	231713013	6119	1	5757	ENST00000466801.5	-44336	ENSG00000187514	PTMA	prothymosin alpha
chr10	3636777	3637077	301	*	0	24	3	0	0	35	14	9		1.51061	0.202147			2.81958	0.853714	0.606653		0.595129	-2.30653			1.49548	-0.228175	-0.721058	0.595129	-2.30653	1.49548	-0.474616	2.90165	1.9701	Distal Intergenic	10	3748966	3763712	14747	1	105376363	ENST00000661014.1	-111889		LOC105376363	uncharacterized LOC105376363
chr5	37722828	37723128	301	*	16	53	95	2	45	57	61	5	1.11861	3.33592	6.40131	0.183108	4.15108	4.59189	3.71975	0.337029	0.161703	1.73809	2.67837	-2.44923	2.05349	2.19909	1.89521	-1.56905	0.949895	0.114567	2.12629	0.163076	0.835328	1.96321	Promoter (<=1kb)	5	37722643	37752672	30030	1	55100	ENST00000507136.5	185	ENSG00000082068	WDR70	WD repeat domain 70
chr10	40667078	40667384	307	*	12	16	22	18	24	14	10	4	0.822505	0.987325	1.45334	1.61566	2.1705	1.10572	0.597839	0.264337	-0.281904	-0.018403	0.539374	0.692123	1.11803	0.144984	-0.742171	-1.91955	-0.150153	0.615748	0.631506	-1.33086	-0.765902	1.96237	Distal Intergenic	10	42242721	42276842	34122	1	101929373	ENST00000622823.4	-1575337		LOC101929373	uncharacterized LOC101929373
chr1	166905938	166906267	330	*	10	36	104	8	7	36	30	1	0.637504	2.06618	6.39004	0.667871	0.588806	2.64451	1.66813	0.0614643	-0.649494	1.04697	2.67583	-0.582358	-0.764137	1.403	0.738236	-4.02411	0.198736	1.04673	0.319431	-1.64294	-0.847998	1.96237	Promoter (1-2kb)	1	166895711	166908080	12370	2	124904450	ENST00000414590.1	1813		LOC124904450	uncharacterized LOC124904450
chr16	4882753	4883053	301	*	0	32	14	2	0	37	12	12		2.01414	0.943351	0.183108		2.9807	0.731755	0.80887		1.01017	-0.0841337	-2.44923		1.57565	-0.450567	-0.30602	1.01017	-1.26668	1.57565	-0.378294	2.27685	1.95395	3' UTR	16	4876948	4877813	866	1	29855	ENST00000586152.1	5805	ENSG00000118900	UBN1	ubinuclein 1
chr2	126891734	126892034	301	*	4	74	10	3	0	92	90	10	0.279652	4.65771	0.673822	0.274662		7.41147	5.48816	0.674058	-1.8383	2.21962	-0.569561	-1.86427		2.88976	2.45632	-0.569055	0.190661	-1.21692	2.88976	0.943634	1.40758	1.94613	Distal Intergenic	2	126898864	126901507	2644	1	101929926	ENST00000643416.1	-6830	ENSG00000237524	TEX51	testis expressed 51
chr10	12720426	12720726	301	*	2	16	47	6	30	38	20	7	0.139826	1.00707	3.16696	0.549324	2.76739	3.06126	1.21959	0.471841	-2.8383	0.0101662	1.6631	-0.86427	1.46852	1.61413	0.286398	-1.08363	-1.41407	0.399415	1.54133	-0.398615	-1.81348	1.93994	Intron (ENST00000619168.5/57118, intron 3 of 10)	10	12725254	12725353	100	2	100313841	ENST00000408404.1	4627	ENSG00000221331	MIR548Q	microRNA 548q
chr14	74514664	74514964	301	*	1	40	23	4	0	123	116	14	0.0699129	2.51768	1.54979	0.366216		9.90882	7.07363	0.943682	-3.8383	1.33209	0.632073	-1.44923		3.30871	2.82245	-0.0836277	-1.2531	-0.40858	3.30871	1.36941	-0.844522	1.9393	Intron (ENST00000261978.9/4053, intron 18 of 35)	14	74506706	74509807	3102	2	4053	ENST00000556206.1	-4857	ENSG00000119681	LTBP2	latent transforming growth factor beta binding protein 2
chr10	103451110	103451410	301	*	4	38	2	23	0	76	26	24	0.279652	2.39179	0.134764	2.10574		6.12252	1.58547	1.61774	-1.8383	1.25809	-2.89149	1.07433		2.61413	0.66491	0.69398	-0.290102	-0.90858	2.61413	0.679445	0.618478	1.93468	Promoter (<=1kb)	10	103449625	103451572	1948	2	51063	ENST00000494180.1	162	ENSG00000138172	CALHM2	calcium homeostasis modulator family member 2
chr18	18548823	18549123	301	*	13	10	15	12	14	15	13	2	0.908868	0.62942	1.01073	1.09865	1.29145	1.20839	0.792735	0.134812	-0.137858	-0.667906	0.015402	0.13573	0.368988	0.273089	-0.33509	-2.89098	-0.402882	0.0755658	0.321039	-1.61304	-0.478447	1.93408	Distal Intergenic	18	20953290	20954870	1581	2	6093	ENST00000578051.1	2405747	ENSG00000067900	ROCK1	Rho associated coiled-coil containing protein kinase 1
chr9	106076001	106076301	301	*	2	46	87	7	8	30	30	1	0.139826	2.89533	5.86225	0.640878	0.73797	2.41679	1.82939	0.0674058	-2.8383	1.53373	2.55145	-0.641878	-0.438367	1.27309	0.871361	-3.89098	-0.652285	0.954788	0.417361	-1.50981	-1.60707	1.92717	Intron (ENST00000637185.1/100996590, intron 1 of 7)	9	105993310	106702662	709353	1	100996590	ENST00000637185.1	82691	ENSG00000234323	LINC01505	long intergenic non-protein coding RNA 1505
chr3	8555262	8555562	301	*	12	175	57	11	0	262	255	30	0.838955	11.0148	3.84079	1.00709		21.1066	15.5498	2.02218	-0.253335	3.46138	1.9414	0.0101988		4.39962	3.95882	1.01591	1.60402	0.9758	4.39962	2.48737	0.628221	1.91226	Intron (ENST00000397386.7/29995, intron 3 of 4)	3	8573726	8593124	19399	2	107986009	ENST00000437047.1	37562		LOC107986009	uncharacterized LOC107986009
chr14	50763502	50763802	301	*	2	35	8	2	12	43	6	11	0.139826	2.20297	0.539058	0.183108	1.10695	3.46406	0.365878	0.741464	-2.8383	1.13945	-0.891489	-2.44923	0.146596	1.79246	-1.45057	-0.431551	-0.849424	-1.67036	0.96953	-0.941059	0.820937	1.91059	Promoter (1-2kb)	14	50757788	50761867	4080	2	51199	ENST00000673819.1	-1635	ENSG00000100503	NIN	ninein
chr5	160434034	160434334	301	*	0	48	16	22	0	135	93	22		3.02121	1.07812	2.01419		10.8755	5.6711	1.48293		1.59513	0.108511	1.0102		3.44301	2.50363	0.568449	1.59513	0.559355	3.44301	1.53604	1.03577	1.90698	Distal Intergenic	5	160438594	160487426	48833	1	107075116	ENST00000642173.1	-4260	ENSG00000253522	MIR3142HG	MIR3142 host gene
chr4	13524918	13525218	301	*	4	47	14	4	0	90	83	11	0.279652	2.95827	0.943351	0.366216		7.25036	5.06131	0.741464	-1.8383	1.56476	-0.0841337	-1.44923		2.85805	2.33951	-0.431551	-0.136771	-0.766683	2.85805	0.953979	0.629912	1.90407	Distal Intergenic	4	13527292	13531372	4081	2	285547	ENST00000628853.1	6154	ENSG00000281202	LINC01097	long intergenic non-protein coding RNA 1097
chr1	225919944	225920244	301	*	2	45	2	4	0	48	26	10	0.139826	2.83239	0.134764	0.366216		3.86686	1.58547	0.674058	-2.8383	1.50202	-2.89149	-1.44923		1.95116	0.66491	-0.569055	-0.668139	-2.17036	1.95116	0.0479277	1.50222	1.90323	Promoter (1-2kb)	1	225921216	225921934	719	2	29920	ENST00000466127.1	1690	ENSG00000143811	PYCR2	pyrroline-5-carboxylate reductase 2
chr8	28776168	28776478	311	*	2	125	27	9	0	108	74	18	0.135315	7.61395	1.76063	0.797406		8.41977	4.36693	1.17417	-2.8856	2.92864	0.816093	-0.326614		3.07378	2.12662	0.231637	0.0215209	0.24474	3.07378	1.17913	-0.223219	1.89465	Promoter (<=1kb)	8	28769889	28776203	6315	2	55756	ENST00000519578.1	0	ENSG00000104299	INTS9	integrator complex subunit 9
chr12	111181125	111181425	301	*	6	28	14	6	0	54	42	8	0.419477	1.76238	0.943351	0.549324		4.35021	2.56114	0.539247	-1.25333	0.817521	-0.0841337	-0.86427		2.12109	1.35679	-0.890983	-0.217907	-0.474202	2.12109	0.232902	0.256295	1.88818	Intron (ENST00000261726.11/23316, intron 1 of 21)	12	111214301	111270654	56354	1	23316	ENST00000551604.2	-32876	ENSG00000111249	CUX2	cut like homeobox 2
chr16	10876998	10877298	301	*	8	14	4	4	14	68	14	9	0.559303	0.881188	0.269529	0.366216	1.29145	5.47805	0.853714	0.606653	-0.838297	-0.182479	-1.89149	-1.44923	0.368988	2.45366	-0.228175	-0.721058	-0.510388	-1.67036	1.41132	-0.474616	1.15997	1.88594	Promoter (<=1kb)	16	10877198	10924983	47786	1	4261	ENST00000618207.4	0	ENSG00000179583	CIITA	class II major histocompatibility complex transactivator
chr19	55648317	55648617	301	*	58	46	20	10	25	47	12	13	4.05495	2.89533	1.34764	0.91554	2.30616	3.7863	0.731755	0.876276	2.01968	1.53373	0.430439	-0.127305	1.20549	1.92079	-0.450567	-0.190543	1.77671	0.151567	1.56314	-0.320555	1.62514	1.88369	Promoter (<=1kb)	19	55648233	55653161	4929	1	29903	ENST00000591578.5	84	ENSG00000173581	CCDC106	coiled-coil domain containing 106
chr1	9426402	9426702	301	*	0	110	29	34	0	162	99	31		6.92362	1.95408	3.11284		13.0506	6.03698	2.08958		2.79153	0.966492	1.63823		3.70605	2.59383	1.06321	2.79153	1.30236	3.70605	1.82852	1.48916	1.87753	Promoter (2-3kb)	1	9426975	9428916	1942	2	100506022	ENST00000641507.1	2214	ENSG00000284693	LINC02606	long intergenic non-protein coding RNA 2606
chr14	106401368	106401668	301	*	43	32	55	4	36	29	70	2	3.00626	2.01414	3.70602	0.366216	3.32086	2.33623	4.26857	0.134812	1.58797	1.01017	1.88987	-1.44923	1.73156	1.22418	2.09375	-2.89098	1.29907	0.220319	1.47787	-0.398615	1.07875	1.87648	Distal Intergenic	14	106482435	106495588	13154	1	338005	ENST00000603633.3	-80767	ENSG00000270816	LINC00221	long intergenic non-protein coding RNA 221
chr1	124659678	124660151	474	*	11	41	36	32	27	35	32	4	0.487764	1.63676	1.53854	1.85818	1.57969	1.78832	1.23764	0.171008	-1.03574	0.71084	0.621559	0.893889	0.659643	0.838604	0.307592	-2.54786	-0.162451	0.757724	0.749124	-1.12013	-0.920176	1.86926	Distal Intergenic	1	121519345	121568791	49447	1	647121	ENST00000458200.2	3140333	ENSG00000291141	EMBP1	embigin pseudogene 1
chr5	168477049	168477349	301	*	4	27	35	1	0	55	30	12	0.279652	1.69943	2.35838	0.091554		4.43077	1.82939	0.80887	-1.8383	0.765054	1.23779	-3.44923		2.14756	0.871361	-0.30602	-0.536622	-1.10572	2.14756	0.28267	0.569097	1.86489	Distal Intergenic	5	168486451	168493187	6737	1	5917	ENST00000524082.5	-9102	ENSG00000113643	RARS1	arginyl-tRNA synthetase 1
chr6	34546748	34547048	301	*	5	43	18	1	0	70	49	12	0.349565	2.7065	1.21288	0.091554		5.63917	2.988	0.80887	-1.51637	1.43643	0.278436	-3.44923		2.49548	1.57918	-0.30602	-0.0399691	-1.5854	2.49548	0.63658	1.54543	1.8589	Intron (ENST00000374037.8/25803, intron 1 of 5)	6	34537802	34556329	18528	2	25803	ENST00000374037.8	9281	ENSG00000124664	SPDEF	SAM pointed domain containing ETS transcription factor
chr6	6320890	6321190	301	*	4	26	2	10	0	47	19	14	0.279652	1.63649	0.134764	0.91554		3.7863	1.15861	0.943682	-1.8383	0.710606	-2.89149	-0.127305		1.92079	0.212398	-0.0836277	-0.563846	-1.5094	1.92079	0.064385	0.945551	1.8564	Promoter (<=1kb)	6	6266713	6321013	54301	2	2162	ENST00000414279.5	0	ENSG00000124491	F13A1	coagulation factor XIII A chain
chr10	88979228	88979528	301	*	15	88	30	8	0	86	32	28	1.04869	5.53889	2.02147	0.732432		6.92812	1.95135	1.88736	0.0685933	2.4696	1.0154	-0.449233		2.79246	0.96447	0.916372	1.2691	0.283085	2.79246	0.940421	0.986011	1.85204	Promoter (2-3kb)	10	88981977	89015542	33566	1	355	ENST00000696992.1	-2449	ENSG00000026103	FAS	Fas cell surface death receptor
chr2	175414862	175415162	301	*	3	15	24	4	18	32	4	20	0.209739	0.94413	1.61717	0.366216	1.66043	2.5779	0.243918	1.34812	-2.25333	-0.0829432	0.693474	-1.44923	0.731558	1.3662	-2.03553	0.430945	-1.16814	-0.377879	1.04888	-0.802292	-0.79026	1.85117	Intron (ENST00000444567.1/ENST00000444567.1, intron 2 of 2)	2	175257362	175463180	205819	1	105373752	ENST00000653625.1	157500		LOC105373752	uncharacterized LOC105373752
chr1	3695644	3695944	301	*	8	10	10	14	11	35	2	27	0.559303	0.62942	0.673822	1.28176	1.01471	2.81958	0.121959	1.81996	-0.838297	-0.667906	-0.569561	0.358122	0.0210649	1.49548	-3.03553	0.863905	-0.753102	-0.105719	0.758273	-1.08581	-0.647382	1.84409	Promoter (2-3kb)	1	3698046	3708534	10489	1	7161	ENST00000604194.1	-2102	ENSG00000078900	TP73	tumor protein p73
chr2	138085512	138085818	307	*	43	28	27	25	26	30	22	5	2.94731	1.72782	1.78365	2.24397	2.35137	2.3694	1.31525	0.330421	1.5594	0.788952	0.83483	1.16605	1.2335	1.24452	0.395333	-1.59762	1.17418	1.00044	1.23901	-0.601146	0.173733	1.84016	Distal Intergenic	2	138101878	138107178	5301	1	105373635	ENST00000446520.2	-16060		LINC01832	long intergenic non-protein coding RNA 1832
chr11	119432429	119432729	301	*	0	30	13	10	0	48	22	13		1.88826	0.875969	0.91554		3.86686	1.34155	0.876276		0.917057	-0.191049	-0.127305		1.95116	0.423902	-0.190543	0.917057	-0.159177	1.95116	0.116679	1.07623	1.83448	Promoter (<=1kb)	11	119433340	119499396	66057	1	100499227	ENST00000706445.1	-611		USP2-AS1	USP2 antisense RNA 1
chr11	2366335	2366635	301	*	18	22	2	2	0	121	57	32	1.25843	1.38472	0.134764	0.183108		9.7477	3.47584	2.15699	0.331628	0.469598	-2.89149	-2.44923		3.28506	1.79736	1.10902	0.400613	-2.67036	3.28506	1.45319	3.07097	1.83187	Intron (ENST00000427151.1/101927682, intron 1 of 2)	11	2371538	2375401	3864	2	105376520	ENST00000702965.1	8766	ENSG00000290098	LOC105376520	uncharacterized LOC105376520
chr21	34333035	34333335	301	*	5	29	8	4	0	42	20	11	0.349565	1.82532	0.539058	0.366216		3.3835	1.21959	0.741464	-1.51637	0.868147	-0.891489	-1.44923		1.75852	0.286398	-0.431551	-0.324111	-1.17036	1.75852	-0.0725764	0.84625	1.83109	Intron (ENST00000362077.4/64968, intron 5 of 5)	21	34364006	34371381	7376	1	9992	ENST00000290310.4	-30671	ENSG00000159197	KCNE2	potassium voltage-gated channel subfamily E regulatory subunit 2
chr12	53234310	53234610	301	*	5	20	4	17	0	85	22	41	0.349565	1.25884	0.269529	1.55642		6.84756	1.34155	2.76364	-1.51637	0.332094	-1.89149	0.63823		2.77559	0.423902	1.46657	-0.592137	-0.626629	2.77559	0.945236	0.0344918	1.83035	Promoter (1-2kb)	12	53227500	53232980	5481	2	5916	ENST00000550362.5	-1330	ENSG00000172819	RARG	retinoic acid receptor gamma
chr16	23835747	23836047	301	*	98	58	12	25	49	34	6	40	6.85147	3.65063	0.808586	2.28885	4.52006	2.73902	0.365878	2.69623	2.77641	1.86815	-0.306526	1.19462	2.17634	1.45366	-1.45057	1.43095	2.32228	0.444049	1.815	-0.00981093	1.87823	1.82481	Promoter (<=1kb)	16	23835983	24220611	384629	1	5579	ENST00000321728.12	0	ENSG00000166501	PRKCB	protein kinase C beta
chr20	28067373	28067673	301	*	4	11	10	2	13	8	15	1	0.279652	0.692362	0.673822	0.183108	1.1992	0.644476	0.914694	0.0674058	-1.8383	-0.530402	-0.569561	-2.44923	0.262073	-0.633801	-0.128639	-3.89098	-1.18435	-1.5094	-0.185864	-2.00981	0.325047	1.82395	Distal Intergenic	20	28583025	28602634	19610	2	100289097	ENST00000701154.1	534961	ENSG00000282826	FRG1CP	FSHD region gene 1 family member C, pseudogene
chr1	124365951	124366290	340	*	10	13	19	19	10	18	13	2	0.618698	0.724111	1.13298	1.5394	0.816338	1.28325	0.701535	0.119302	-0.692692	-0.465717	0.180116	0.622372	-0.292761	0.359801	-0.511413	-3.06731	-0.579204	0.401244	0.0335198	-1.78936	-0.980448	1.82288	Distal Intergenic	1	121519345	121568791	49447	1	647121	ENST00000458200.2	2846606	ENSG00000291141	EMBP1	embigin pseudogene 1
chr4	88612301	88612601	301	*	38	39	27	6	53	39	15	20	2.65669	2.45474	1.81932	0.549324	4.88905	3.14182	0.914694	1.34812	1.40963	1.29557	0.863399	-0.86427	2.28955	1.6516	-0.128639	0.430945	1.3526	-0.000435728	1.97058	0.151153	1.35304	1.81942	Intron (ENST00000512194.2/8916, intron 4 of 25)	4	88605794	88708541	102748	1	8916	ENST00000264345.7	6507	ENSG00000138641	HERC3	HECT and RLD domain containing E3 ubiquitin protein ligase 3
chrX	146907515	146907815	301	*	0	8	6	0	0	51	33	10		0.503536	0.404293			4.10853	2.01233	0.674058		-0.989834	-1.30653			2.03862	1.00886	-0.569055	-0.989834	-1.30653	2.03862	0.219905	0.316692	1.81872	Intron (ENST00000700836.1/101928832, intron 1 of 1)	23	146854620	146954500	99881	1	101928832	ENST00000701224.1	52895		LOC101928832	uncharacterized LOC101928832
chr14	25771117	25771417	301	*	6	8	6	2	6	32	7	4	0.419477	0.503536	0.404293	0.183108	0.553477	2.5779	0.426857	0.269623	-1.25333	-0.989834	-1.30653	-2.44923	-0.853404	1.3662	-1.22817	-1.89098	-1.12158	-1.87788	0.256397	-1.55958	0.756295	1.81598	Intron (ENST00000546412.2/107984700, intron 5 of 9)	14	25806648	25806712	65	2	124900350	ENST00000390968.1	35295	ENSG00000212270	LOC124900350	small nucleolar RNA SNORD37
chr9	75962193	75962493	301	*	0	144	14	16	0	147	79	35		9.06364	0.943351	1.46486		11.8422	4.81739	2.3592		3.18009	-0.0841337	0.550767		3.56587	2.26825	1.2383	3.18009	0.233317	3.56587	1.75328	2.94677	1.8126	Intron (ENST00000545128.5/5125, intron 2 of 36)	9	75890673	76362975	472303	1	5125	ENST00000674117.1	71520	ENSG00000099139	PCSK5	proprotein convertase subtilisin/kexin type 5
chr2	213238934	213239234	301	*	25	13	53	14	13	31	10	6	1.74782	0.818246	3.57126	1.28176	1.1992	2.49734	0.609796	0.404435	0.805559	-0.289394	1.83643	0.358122	0.262073	1.32039	-0.713602	-1.30602	0.258082	1.09728	0.791234	-1.00981	-0.839195	1.80104	Distal Intergenic	2	213276552	213284205	7654	2	100130451	ENST00000360083.3	44971		SPAG16-DT	SPAG16 divergent transcript
chr17	4599853	4600153	301	*	0	59	10	10	0	79	37	22		3.71358	0.673822	0.91554		6.3642	2.25624	1.48293		1.89281	-0.569561	-0.127305		2.66998	1.17392	0.568449	1.89281	-0.348433	2.66998	0.871186	2.24124	1.79879	Intron (ENST00000338859.8/342527, intron 7 of 7)	17	4595066	4596954	1889	1	342527	ENST00000570526.1	4787	ENSG00000188176	SMTNL2	smoothelin like 2
chr1	41387707	41388047	341	*	16	129	16	34	0	227	90	75	0.987006	7.16428	0.951278	2.74662		16.1356	4.8425	4.46068	-0.0188695	2.84082	-0.0720609	1.45766		4.01217	2.27575	2.15726	1.41098	0.692798	4.01217	2.21651	0.718177	1.79567	Distal Intergenic	1	41375004	41375669	666	2	101929901	ENST00000429109.1	-12038	ENSG00000229901	FOXO6-AS1	FOXO6 antisense RNA 1
chr5	74552156	74552456	301	*	22	10	62	8	0	21	58	1	1.53808	0.62942	4.1777	0.732432		1.69175	3.53682	0.0674058	0.621134	-0.667906	2.06271	-0.449233		0.758516	1.82245	-3.89098	-0.0233857	0.806737	0.758516	-1.03427	-0.830123	1.79278	Distal Intergenic	5	74369376	74536976	167601	2	104310351	ENST00000507781.1	-15180	ENSG00000248673	LINC01331	long intergenic non-protein coding RNA 1331
chr1	178238750	178239107	358	*	25	54	50	16	40	28	13	13	1.46876	2.85619	2.83118	1.23098	3.10071	1.89552	0.666164	0.736366	0.554597	1.51409	1.50141	0.299806	1.6326	0.922592	-0.586052	-0.441504	1.03434	0.900606	1.2776	-0.513778	0.133739	1.79137	Intron (ENST00000367649.8/9462, intron 1 of 17)	1	178230310	178478879	248570	1	9462	ENST00000696605.1	8440	ENSG00000075391	RASAL2	RAS protein activator like 2
chr7	58186810	58187110	301	*	19	12	23	11	8	23	7	4	1.32835	0.755304	1.54979	1.00709	0.73797	1.85287	0.426857	0.269623	0.40963	-0.404871	0.632073	0.0101988	-0.438367	0.889761	-1.22817	-1.89098	0.00237944	0.321136	0.225697	-1.55958	-0.318757	1.78528	Distal Intergenic	7	57450177	57473559	23383	1	441234	ENST00000420713.2	736633	ENSG00000182111	ZNF716	zinc finger protein 716
chrX	76029480	76029841	362	*	82	156	10	22	32	218	18	59	4.76415	8.15979	0.559963	1.67384	2.45308	14.5944	0.91216	3.30494	2.25222	3.02853	-0.836597	0.743162	1.2946	3.86735	-0.132641	1.72462	2.64038	-0.0467172	2.58097	0.795991	2.68709	1.78498	Distal Intergenic	23	76173040	76178196	5157	1	51260	ENST00000373357.3	-143199	ENSG00000102390	PBDC1	polysaccharide biosynthesis domain containing 1
chr19	31154062	31154362	301	*	6	29	16	9	0	57	27	16	0.419477	1.82532	1.07812	0.823986		4.59189	1.64645	1.07849	-1.25333	0.868147	0.108511	-0.279308		2.19909	0.719358	0.109017	-0.192594	-0.0853982	2.19909	0.414188	-0.107196	1.7849	Intron (ENST00000651361.1/57616, intron 6 of 6)	19	31167457	31169615	2159	1	107985312	ENST00000660210.1	-13095	ENSG00000267777	LINC01791	long intergenic non-protein coding RNA 1791
chr1	143229258	143229558	301	*	21	20	13	18	10	21	16	2	1.46817	1.25884	0.875969	1.64797	0.922462	1.69175	0.975673	0.134812	0.55402	0.332094	-0.191049	0.720692	-0.116439	0.758516	-0.0355298	-2.89098	0.443057	0.264822	0.321039	-1.46326	0.178236	1.78429	Distal Intergenic	1	143419625	143420207	583	2	107985200	ENST00000622095.1	190649	ENSG00000232527	LOC107985200	uncharacterized LOC107985200
chr2	92319111	92319411	301	*	7	7	16	7	15	10	23	1	0.48939	0.440594	1.07812	0.640878	1.38369	0.805595	1.40253	0.0674058	-1.03094	-1.18248	0.108511	-0.641878	0.468524	-0.311873	0.488032	-3.89098	-1.10671	-0.266683	0.0783253	-1.70148	-0.840027	1.7798	Distal Intergenic	2	91940668	91942040	1373	1	440888	ENST00000413404.1	378443	ENSG00000280263	ACTR3BP2	ACTR3B pseudogene 2
chr6	7050910	7051210	301	*	6	34	3	4	0	44	26	10	0.419477	2.14003	0.202147	0.366216		3.54462	1.58547	0.674058	-1.25333	1.09763	-2.30653	-1.44923		1.82563	0.66491	-0.569055	-0.0778529	-1.87788	1.82563	0.0479277	1.80003	1.7777	Distal Intergenic	6	7107597	7249274	141678	1	6239	ENST00000379933.7	-56387	ENSG00000124782	RREB1	ras responsive element binding protein 1
chr7	81161379	81161679	301	*	0	26	38	6	26	12	24	2		1.63649	2.56052	0.549324	2.3984	0.966714	1.46351	0.134812		0.710606	1.35644	-0.86427	1.26207	-0.0488388	0.549433	-2.89098	0.710606	0.246084	0.606617	-1.17077	0.464522	1.77739	Distal Intergenic	7	80744868	80922359	177492	2	10512	ENST00000419255.6	-239020	ENSG00000075223	SEMA3C	semaphorin 3C
chr4	122666897	122667288	392	*	38	43	35	27	30	38	11	16	2.03838	2.0766	1.8095	1.89664	2.12331	2.34879	0.514661	0.827489	1.02742	1.05422	0.855588	0.923449	1.08632	1.23192	-0.958304	-0.273189	1.04082	0.889518	1.15912	-0.615747	0.151306	1.77487	Intron (ENST00000417927.1/100996941, intron 10 of 10)	4	122700445	122708788	8344	1	166379	ENST00000660031.1	-33157	ENSG00000181004	BBS12	Bardet-Biedl syndrome 12
chr17	77475102	77475402	301	*	0	32	8	14	0	86	50	20		2.01414	0.539058	1.28176		6.92812	3.04898	1.34812		1.01017	-0.891489	0.358122		2.79246	1.60833	0.430945	1.01017	-0.266683	2.79246	1.01964	1.27685	1.77283	Promoter (<=1kb)	17	77475243	77500592	25350	1	10801	ENST00000427180.5	0	ENSG00000184640	SEPTIN9	septin 9
chr15	83288554	83288854	301	*	4	28	8	15	0	93	31	38	0.279652	1.76238	0.539058	1.37331		7.49203	1.89037	2.56142	-1.8383	0.817521	-0.891489	0.457658		2.90536	0.918666	1.35694	-0.510388	-0.216915	2.90536	1.13781	-0.293473	1.76755	Intron (ENST00000565495.1/ENST00000565495.1, intron 1 of 1)	15	83255884	83284664	28781	2	646	ENST00000345382.7	-3890	ENSG00000169594	BNC1	basonuclin 1
chr12	52335720	52336020	301	*	2	65	18	8	0	99	61	22	0.139826	4.09123	1.21288	0.732432		7.97539	3.71975	1.48293	-2.8383	2.03253	0.278436	-0.449233		2.99556	1.89521	0.568449	-0.402882	-0.0853982	2.99556	1.23183	-0.317483	1.76373	Distal Intergenic	12	52314301	52321398	7098	2	3889	ENST00000293670.3	-14322	ENSG00000170523	KRT83	keratin 83
chr13	17033577	17033941	365	*	17	13	22	14	30	17	16	5	0.979549	0.674378	1.22177	1.05639	2.28081	1.12872	0.804126	0.277771	-0.0298104	-0.56837	0.288967	0.0791461	1.18955	0.174686	-0.314506	-1.84803	-0.29909	0.184057	0.682117	-1.08127	-0.483147	1.76338	Distal Intergenic	13	18195297	18232024	36728	1	26080	ENST00000623511.1	-1161356	ENSG00000279516	FAM230C	family with sequence similarity 230 member C
chr8	144778971	144779271	301	*	6	52	44	8	0	70	42	16	0.419477	3.27298	2.96482	0.732432		5.63917	2.56114	1.07849	-1.25333	1.71061	1.56794	-0.449233		2.49548	1.35679	0.109017	0.228636	0.559355	2.49548	0.732902	-0.33072	1.76258	Promoter (1-2kb)	8	144773972	144780280	6309	2	80778	ENST00000534337.6	1009	ENSG00000196378	ZNF34	zinc finger protein 34
chr19	588146	588585	440	*	77	76	42	32	48	95	36	20	3.67879	3.26897	1.93398	2.00209	3.02584	5.22995	1.50018	0.921264	1.87923	1.70884	0.95157	1.00151	1.59734	2.3868	0.585137	-0.118313	1.79403	0.97654	1.99207	0.233412	0.817493	1.75865	Promoter (1-2kb)	19	589881	617159	27279	1	610	ENST00000251287.3	-1296	ENSG00000099822	HCN2	hyperpolarization activated cyclic nucleotide gated potassium and sodium channel 2
chr10	15585309	15585609	301	*	0	26	0	12	0	78	20	42		1.63649		1.09865		6.28364	1.21959	2.83105		0.710606		0.13573		2.6516	0.286398	1.50133	0.710606	0.13573	2.6516	0.893867	0.574876	1.75773	Intron (ENST00000378076.4/8516, intron 23 of 29)	10	15596513	15604270	7758	2	8516	ENST00000477064.1	18661	ENSG00000077943	ITGA8	integrin subunit alpha 8
chr20	6164448	6164748	301	*	6	8	1	4	0	67	20	31	0.419477	0.503536	0.0673822	0.366216		5.39749	1.21959	2.08958	-1.25333	-0.989834	-3.89149	-1.44923		2.43229	0.286398	1.06321	-1.12158	-2.67036	2.43229	0.674806	1.54878	1.75748	Distal Intergenic	20	6087310	6123214	35905	2	55612	ENST00000699096.1	-41234	ENSG00000101311	FERMT1	FERM domain containing kindlin 1
chr10	104268980	104269315	336	*	44	490	181	33	118	657	385	32	2.75478	27.6193	10.922	2.70563	9.74781	47.3978	21.0243	1.93163	1.46194	4.78761	3.44916	1.43596	3.28508	5.56675	4.39399	0.949819	3.12477	2.44256	4.42591	2.6719	0.68221	1.75401	Promoter (<=1kb)	10	104269184	104304950	35767	1	119391	ENST00000338595.7	0	ENSG00000065621	GSTO2	glutathione S-transferase omega 2
chr20	27762321	27762621	301	*	7	8	4	3	12	11	7	3	0.48939	0.503536	0.269529	0.274662	1.10695	0.886155	0.426857	0.202218	-1.03094	-0.989834	-1.89149	-1.86427	0.146596	-0.17437	-1.22817	-2.30602	-1.01039	-1.87788	-0.013887	-1.7671	0.867491	1.75321	Distal Intergenic	20	28583025	28602634	19610	2	100289097	ENST00000701154.1	840013	ENSG00000282826	FRG1CP	FSHD region gene 1 family member C, pseudogene
chr9	76023788	76024260	473	*	12	51	81	2	12	67	32	4	0.533234	2.04028	3.46904	0.116382	0.703573	3.43061	1.24026	0.171371	-0.907159	1.02877	1.79454	-3.10306	-0.507229	1.77846	0.310646	-2.54481	0.060804	-0.65426	0.635617	-1.11708	0.715064	1.7527	Exon (ENST00000545128.5/5125, exon 4 of 37)	9	76095977	76358970	262994	1	5125	ENST00000424854.6	-71717	ENSG00000099139	PCSK5	proprotein convertase subtilisin/kexin type 5
chr3	92287751	92288051	301	*	4	13	12	14	24	14	18	3	0.279652	0.818246	0.808586	1.28176	2.21391	1.12783	1.09763	0.202218	-1.8383	-0.289394	-0.306526	0.358122	1.1466	0.173554	0.134395	-2.30602	-1.06385	0.025798	0.660075	-1.08581	-1.08964	1.74589	Distal Intergenic	3	91374236	91513775	139540	2	101930420	ENST00000637477.1	-773976	ENSG00000283544	LOC101930420	DNA primase large subunit-like
chr17	49337910	49338210	301	*	28	23	15	5	21	52	11	16	1.95756	1.44767	1.01073	0.45777	1.93717	4.18909	0.670775	1.07849	0.969058	0.533728	0.015402	-1.1273	0.953951	2.06664	-0.576098	0.109017	0.751393	-0.555951	1.51029	-0.23354	1.30734	1.74383	Intron (ENST00000430262.3/22834, intron 1 of 5)	17	49361150	49367596	6447	1	102724596	ENST00000502823.6	-22940		ZNF652-AS1	ZNF652 antisense RNA 1
chr1	15028144	15028444	301	*	0	36	18	6	0	106	106	15		2.26591	1.21288	0.549324		8.53931	6.46384	1.01109		1.18009	0.278436	-0.86427		3.09412	2.69239	0.015908	1.18009	-0.292917	3.09412	1.35415	1.47301	1.73997	Intron (ENST00000636203.1/23254, intron 4 of 16)	1	14945919	15065797	119879	1	23254	ENST00000400797.3	82225	ENSG00000189337	KAZN	kazrin, periplakin interacting protein
chr16	87132590	87132916	327	*	0	95	11	4	0	152	234	14		5.5026	0.68209	0.337009		11.2684	13.1312	0.868419		2.46011	-0.551966	-1.56914		3.49422	3.71493	-0.203537	2.46011	-1.06055	3.49422	1.75569	3.52067	1.73852	Exon (ENST00000648601.1/ENST00000648601.1, exon 2 of 2)	16	87059429	87070105	10677	1	440390	ENST00000664021.1	73161	ENSG00000232190	LINC02181	long intergenic non-protein coding RNA 2181
chr10	123139450	123139750	301	*	1	30	4	3	0	58	40	12	0.0699129	1.88826	0.269529	0.274662		4.67245	2.43918	0.80887	-3.8383	0.917057	-1.89149	-1.86427		2.22418	1.2864	-0.30602	-1.46062	-1.87788	2.22418	0.490189	0.417259	1.73399	Downstream (<=300bp)	10	123135970	123139423	3454	1	340784	ENST00000357878.7	3480	ENSG00000188620	HMX3	H6 family homeobox 3
chr18	20164105	20164405	301	*	12	2	15	12	11	10	9	2	0.838955	0.125884	1.01073	1.09865	1.01471	0.805595	0.548816	0.134812	-0.253335	-2.98983	0.015402	0.13573	0.0210649	-0.311873	-0.865605	-2.89098	-1.62158	0.0755658	-0.145404	-1.87829	-1.69715	1.73289	Distal Intergenic	18	20953290	20954870	1581	2	6093	ENST00000578051.1	790465	ENSG00000067900	ROCK1	Rho associated coiled-coil containing protein kinase 1
chr9	87909742	87910042	301	*	0	83	12	20	0	98	86	16		5.22418	0.808586	1.83108		7.89483	5.24424	1.07849		2.38521	-0.306526	0.872695		2.98091	2.39073	0.109017	2.38521	0.283085	2.98091	1.24988	2.10212	1.73103	Distal Intergenic	9	87914488	87920484	5997	1	441452	ENST00000706936.1	-4446	ENSG00000230246	SPATA31C1	SPATA31 subfamily C member 1
chr5	60570557	60570867	311	*	18	22	9	18	15	21	13	4	1.21784	1.34005	0.586877	1.59481	1.33906	1.63718	0.767163	0.260926	0.284322	0.422292	-0.768869	0.673386	0.421218	0.71121	-0.382396	-1.93829	0.353307	-0.0477414	0.566214	-1.16034	0.401048	1.72656	Distal Intergenic	5	59988361	60522120	533760	2	5144	ENST00000506510.6	-48437	ENSG00000113448	PDE4D	phosphodiesterase 4D
chr4	7068982	7069282	301	*	2	8	2	4	0	34	12	14	0.139826	0.503536	0.134764	0.366216		2.73902	0.731755	0.943682	-2.8383	-0.989834	-2.89149	-1.44923		1.45366	-0.450567	-0.0836277	-1.91407	-2.17036	1.45366	-0.267098	0.256295	1.72076	Promoter (<=1kb)	4	7058829	7068085	9257	2	80273	ENST00000706689.1	-897	ENSG00000109519	GRPEL1	GrpE like 1, mitochondrial
chr14	95220631	95220931	301	*	1	47	14	5	0	133	129	20	0.0699129	2.95827	0.943351	0.45777		10.7144	7.86637	1.34812	-3.8383	1.56476	-0.0841337	-1.1273		3.42148	2.9757	0.430945	-1.13677	-0.605719	3.42148	1.70332	-0.531052	1.71816	Intron (ENST00000298912.9/79789, intron 4 of 12)	14	95191530	95210851	19322	2	79789	ENST00000556454.1	-9780	ENSG00000165959	CLMN	calmin
chr1	124485912	124486251	340	*	30	28	54	46	72	58	26	27	1.85609	1.55962	3.22003	3.72698	5.87763	4.13491	1.40307	1.61058	0.892271	0.641198	1.68708	1.89801	2.55524	2.04786	0.488587	0.687582	0.766734	1.79254	2.30155	0.588085	-1.02581	1.71346	Distal Intergenic	1	121519345	121568791	49447	1	647121	ENST00000458200.2	2966567	ENSG00000291141	EMBP1	embigin pseudogene 1
chr7	75934552	75934871	320	*	0	102	19	15	0	122	110	20		6.03769	1.20401	1.29151		9.24288	6.30823	1.26782		2.594	0.267845	0.369064		3.20834	2.65724	0.342352	2.594	0.318454	3.20834	1.49979	2.27554	1.70855	Intron (ENST00000453773.5/5447, intron 1 of 4)	7	75943782	75943916	135	1	677801	ENST00000364773.1	-8911	ENSG00000201643	SNORA14A	small nucleolar RNA, H/ACA box 14A
chr21	27581107	27581407	301	*	31	32	39	18	43	56	34	12	2.1673	2.01414	2.62791	1.64797	3.96659	4.51133	2.07331	0.80887	1.1159	1.01017	1.39391	0.720692	1.9879	2.17355	1.05193	-0.30602	1.06303	1.0573	2.08073	0.372956	0.00572971	1.70777	Distal Intergenic	21	27638613	27654015	15403	1	105372763	ENST00000426418.2	-57206	ENSG00000234052	LINC01673	long intergenic non-protein coding RNA 1673
chr11	46290675	46291019	345	*	9	170	13	39	0	223	115	64	0.548735	9.33151	0.763926	3.1139		15.667	6.11569	3.76219	-0.865818	3.22211	-0.388495	1.63872		3.96965	2.61251	1.91157	1.17815	0.625114	3.96965	2.26204	0.553032	1.70761	Intron (ENST00000621158.5/90993, intron 1 of 11)	11	46295126	46307939	12814	1	90993	ENST00000534787.1	-4107	ENSG00000157613	CREB3L1	cAMP responsive element binding protein 3 like 1
chr19	50968572	50968872	301	*	3	48	0	10	0	54	27	16	0.209739	3.02121		0.91554		4.35021	1.64645	1.07849	-2.25333	1.59513		-0.127305		2.12109	0.719358	0.109017	-0.329103	-0.127305	2.12109	0.414188	-0.201798	1.7069	Promoter (<=1kb)	19	50958632	50968791	10160	2	5653	ENST00000391808.5	0	ENSG00000167755	KLK6	kallikrein related peptidase 6
chr4	83494829	83495137	309	*	24	24	16	14	22	30	16	7	1.63433	1.47137	1.05011	1.24846	1.9767	2.35401	0.950331	0.459585	0.708697	0.557161	0.0705435	0.320154	0.983097	1.23512	-0.0734977	-1.1216	0.632929	0.195349	1.10911	-0.597547	0.43758	1.70666	Intron (ENST00000505489.5/84142, intron 1 of 6)	4	83462009	83485555	23547	2	84142	ENST00000506553.5	-9274	ENSG00000163322	ABRAXAS1	abraxas 1, BRCA1 A complex subunit
chr9	117672383	117672683	301	*	3	31	23	6	17	27	26	3	0.209739	1.9512	1.54979	0.549324	1.56819	2.17511	1.58547	0.202218	-2.25333	0.964362	0.632073	-0.86427	0.649096	1.12109	0.66491	-2.30602	-0.644486	-0.116099	0.885091	-0.820555	-0.528388	1.70565	Distal Intergenic	9	117648606	117657027	8422	1	101928797	ENST00000450938.1	23777	ENSG00000233569	LOC101928797	uncharacterized LOC101928797
chr6	57267993	57268293	301	*	21	34	19	1	32	44	30	8	1.46817	2.14003	1.28026	0.091554	2.95188	3.54462	1.82939	0.539247	0.55402	1.09763	0.356439	-3.44923	1.56163	1.82563	0.871361	-0.890983	0.825825	-1.5464	1.69363	-0.00981093	2.37222	1.70344	Distal Intergenic	6	57186992	57222307	35316	2	51715	ENST00000468148.6	-45686	ENSG00000112210	RAB23	RAB23, member RAS oncogene family
chr14	51305372	51305672	301	*	43	46	43	14	39	63	20	21	3.00626	2.89533	2.89743	1.28176	3.5976	5.07525	1.21959	1.41552	1.58797	1.53373	1.53478	0.358122	1.84704	2.34348	0.286398	0.501335	1.56085	0.946449	2.09526	0.393867	0.614399	1.70139	Intron (ENST00000669155.1/161342, intron 2 of 2)	14	51304416	51328386	23971	2	161342	ENST00000557518.1	22714	ENSG00000258955	LINC00519	long intergenic non-protein coding RNA 519
chr14	104689116	104689416	301	*	50	41	48	14	56	54	47	11	3.49565	2.58062	3.23435	1.28176	5.16579	4.35021	2.86604	0.741464	1.80556	1.36772	1.69347	0.358122	2.36899	2.12109	1.51906	-0.431551	1.58664	1.0258	2.24504	0.543754	0.560841	1.70128	Promoter (<=1kb)	14	104689606	104722535	32930	1	64423	ENST00000330634.11	-190	ENSG00000203485	INF2	inverted formin 2
chr12	20369420	20369720	301	*	103	36	64	37	81	87	39	31	7.20103	2.26591	4.31246	3.3875	7.47194	7.00868	2.3782	2.08958	2.8482	1.18009	2.10851	1.76022	2.90148	2.80914	1.24987	1.06321	2.01415	1.93437	2.85531	1.15654	0.0797812	1.69877	Promoter (<=1kb)	12	20370125	20557224	187100	1	5139	ENST00000542675.1	-405	ENSG00000172572	PDE3A	phosphodiesterase 3A
chr7	100338187	100338487	301	*	0	14	5	15	0	83	47	22		0.881188	0.336911	1.37331		6.68644	2.86604	1.48293		-0.182479	-1.56956	0.457658		2.74124	1.51906	0.568449	-0.182479	-0.555951	2.74124	1.04375	0.373472	1.69748	Promoter (<=1kb)	7	100338177	100350158	11982	1	101752399	ENST00000493499.1	10	ENSG00000272752	STAG3L5P-PVRIG2P-PILRB	STAG3L5P-PVRIG2P-PILRB readthrough
chr20	25600721	25601025	305	*	16	99	6	7	0	92	53	24	1.10389	6.14926	0.398974	0.632446		7.31396	3.18939	1.59645	0.142594	2.62041	-1.32563	-0.660987		2.87065	1.67328	0.674871	1.3815	-0.993311	2.87065	1.17408	2.37481	1.69658	Distal Intergenic	20	25452697	25585531	132835	2	22981	ENST00000278886.11	-15190	ENSG00000101004	NINL	ninein like
chrX	39953891	39954191	301	*	6	28	6	10	0	82	46	22	0.419477	1.76238	0.404293	0.91554		6.60588	2.80506	1.48293	-1.25333	0.817521	-1.30653	-0.127305		2.72375	1.48803	0.568449	-0.217907	-0.716915	2.72375	1.02824	0.499009	1.69551	Distal Intergenic	23	40009276	40012182	2907	1	124905179	ENST00000447651.1	-55085	ENSG00000223486	LINC03053	long intergenic non-protein coding RNA 3053
chr9	77433709	77434009	301	*	1	14	4	2	0	54	20	22	0.0699129	0.881188	0.269529	0.183108		4.35021	1.21959	1.48293	-3.8383	-0.182479	-1.89149	-2.44923		2.12109	0.286398	0.568449	-2.01039	-2.17036	2.12109	0.427424	0.159973	1.69366	Promoter (2-3kb)	9	77424128	77431688	7561	2	9630	ENST00000464095.1	-2021	ENSG00000156049	GNA14	G protein subunit alpha 14
chr20	24778746	24779046	301	*	1	40	9	11	0	56	28	17	0.0699129	2.51768	0.60644	1.00709		4.51133	1.70743	1.1459	-3.8383	1.33209	-0.721564	0.0101988		2.17355	0.771825	0.19648	-1.2531	-0.355682	2.17355	0.484153	-0.897419	1.6894	Distal Intergenic	20	24949269	24959928	10660	1	8530	ENST00000480798.2	-170223	ENSG00000077984	CST7	cystatin F
chr8	17912293	17912593	301	*	17	20	10	5	15	32	7	12	1.18852	1.25884	0.673822	0.45777	1.38369	2.5779	0.426857	0.80887	0.249166	0.332094	-0.569561	-1.1273	0.468524	1.3662	-1.22817	-0.30602	0.29063	-0.848433	0.917361	-0.767098	1.13906	1.68446	Promoter (1-2kb)	8	17864380	17910365	45986	2	2267	ENST00000398056.6	-1928	ENSG00000104760	FGL1	fibrinogen like 1
chr1	3811350	3811650	301	*	1	54	4	10	0	76	26	34	0.0699129	3.39887	0.269529	0.91554		6.12252	1.58547	2.2918	-3.8383	1.76505	-1.89149	-0.127305		2.61413	0.66491	1.19648	-1.03662	-1.0094	2.61413	0.930695	-0.0272251	1.68343	Distal Intergenic	1	3815239	3816458	1220	2	9731	ENST00000484420.1	4808	ENSG00000116198	CEP104	centrosomal protein 104
chr1	53682063	53682363	301	*	1	51	2	8	0	37	15	14	0.0699129	3.21004	0.134764	0.732432		2.9807	0.914694	0.943682	-3.8383	1.68259	-2.89149	-0.449233		1.57565	-0.128639	-0.0836277	-1.07785	-1.67036	1.57565	-0.106133	0.592508	1.68179	Intron (ENST00000312233.4/148979, intron 1 of 9)	1	53506237	53734204	227968	2	148979	ENST00000312233.4	51841	ENSG00000174332	GLIS1	GLIS family zinc finger 1
chr17	38453875	38454175	301	*	40	24	47	34	45	52	32	13	2.79652	1.51061	3.16696	3.11284	4.15108	4.18909	1.95135	0.876276	1.48363	0.595129	1.6631	1.63823	2.05349	2.06664	0.96447	-0.190543	1.03938	1.65067	2.06006	0.386964	-0.611285	1.6731	Promoter (<=1kb)	17	38453690	38512385	58696	1	57636	ENST00000616767.2	185	ENSG00000275832	ARHGAP23	Rho GTPase activating protein 23
chr16	89500998	89501298	301	*	11	13	6	10	15	26	35	2	0.769042	0.818246	0.404293	0.91554	1.38369	2.09455	2.13429	0.134812	-0.378866	-0.289394	-1.30653	-0.127305	0.468524	1.06664	1.09375	-2.89098	-0.33413	-0.716915	0.767581	-0.898615	0.382786	1.6662	Intron (ENST00000647079.1/6687, intron 1 of 16)	16	89492017	89504460	12444	2	101927863	ENST00000565623.1	3162		LOC101927863	uncharacterized LOC101927863
chr16	67007412	67007712	301	*	36	38	33	11	48	90	34	23	2.51686	2.39179	2.22361	1.00709	4.42782	7.25036	2.07331	1.55033	1.33163	1.25809	1.15291	0.0101988	2.1466	2.85805	1.05193	0.632579	1.29486	0.581552	2.50232	0.842256	0.713309	1.66007	Promoter (<=1kb)	16	67006523	67009418	2896	1	283848	ENST00000544478.1	889	ENSG00000172824	CES4A	carboxylesterase 4A
chr5	44875660	44875996	337	*	19	62	68	37	89	78	35	36	1.18602	3.48429	4.09106	3.02455	7.33028	5.61039	1.90561	2.16662	0.246131	1.80086	2.03248	1.59672	2.87387	2.4881	0.930254	1.11544	1.0235	1.8146	2.68099	1.02285	-0.791101	1.65814	Distal Intergenic	5	44811985	44813629	1645	1	10884	ENST00000508129.1	63675	ENSG00000112996	MRPS30	mitochondrial ribosomal protein S30
chr10	53304182	53304482	301	*	12	42	9	24	28	59	20	15	0.838955	2.64356	0.60644	2.1973	2.58289	4.75301	1.21959	1.01109	-0.253335	1.40248	-0.721564	1.13573	1.36899	2.24884	0.286398	0.015908	0.574574	0.207083	1.80891	0.151153	0.367491	1.65776	Intron (ENST00000449272.1/ENST00000449272.1, intron 1 of 1)	10	52946431	52955585	9155	2	105378308	ENST00000648218.1	-348597		LOC105378308	uncharacterized LOC105378308
chr7	58437302	58437602	301	*	10	12	4	11	4	11	4	2	0.699129	0.755304	0.269529	1.00709	0.368985	0.886155	0.243918	0.134812	-0.516369	-0.404871	-1.89149	0.0101988	-1.43837	-0.17437	-2.03553	-2.89098	-0.46062	-0.940645	-0.806368	-2.46326	0.480025	1.65689	Distal Intergenic	7	57450177	57473559	23383	1	441234	ENST00000420713.2	987125	ENSG00000182111	ZNF716	zinc finger protein 716
chr5	36657615	36657915	301	*	18	43	94	12	66	43	47	11	1.25843	2.7065	6.33393	1.09865	6.08825	3.46406	2.86604	0.741464	0.331628	1.43643	2.6631	0.13573	2.60603	1.79246	1.51906	-0.431551	0.884029	1.39941	2.19925	0.543754	-0.515386	1.65549	Intron (ENST00000680318.1/6507, intron 3 of 9)	5	36667717	36688330	20614	1	6507	ENST00000624112.2	-9802	ENSG00000079215	SLC1A3	solute carrier family 1 member 3
chr12	127166108	127166454	347	*	221	82	11	179	95	61	7	151	13.3966	4.47506	0.642663	14.2094	7.59831	4.26081	0.370107	8.8251	3.7438	2.16191	-0.637867	3.82877	2.92568	2.09113	-1.43398	3.14161	2.95285	1.59545	2.5084	0.853814	1.3574	1.65459	Intron (ENST00000650869.1/124903049, intron 1 of 4)	12	127149955	127161259	11305	2	105370062	ENST00000671545.1	-4849		LOC105370062	uncharacterized LOC105370062
chr12	49869032	49869341	310	*	4	144	17	17	0	133	94	30	0.271506	8.79965	1.11213	1.51109		10.4023	5.56513	1.96328	-1.88094	3.13745	0.15333	0.595586		3.37884	2.47641	0.973264	0.628253	0.374458	3.37884	1.72484	0.253795	1.654	3' UTR	12	49836043	49843106	7064	2	144233	ENST00000333924.6	-25926	ENSG00000186666	BCDIN3D	BCDIN3 domain containing RNA methyltransferase
chr2	11056583	11056883	301	*	11	31	50	0	12	41	10	9	0.769042	1.9512	3.36911		1.10695	3.30294	0.609796	0.606653	-0.378866	0.964362	1.75237		0.146596	1.72375	-0.713602	-0.721058	0.292748	1.75237	0.935173	-0.71733	-1.45962	1.6525	Distal Intergenic	2	11127355	11132088	4734	2	285150	ENST00000658220.1	75205	ENSG00000145063	FLJ33534	Putative uncharacterized protein FLJ33534
chr14	105414924	105415355	432	*	74	94	84	8	42	100	70	11	3.60108	4.11824	3.93975	0.509814	2.69676	5.60739	2.97116	0.5161	1.84843	2.04203	1.9781	-0.971958	1.43123	2.48733	1.57103	-0.954276	1.94523	0.503073	1.95928	0.308376	1.44216	1.6509	Intron (ENST00000548638.5/9112, intron 2 of 5)	14	105417833	105419071	1239	2	100507437	ENST00000653291.1	3716	ENSG00000251602	MTA1-DT	MTA1 divergent transcript
chr3	72289101	72289435	335	*	0	99	24	8	0	175	176	28		5.59694	1.45255	0.657873		12.6628	9.63989	1.69524		2.48464	0.538588	-0.604118		3.66252	3.26902	0.761487	2.48464	-0.0327651	3.66252	2.01525	2.5174	1.64727	Distal Intergenic	3	72035762	72279503	243742	2	285286	ENST00000626474.3	-9598	ENSG00000241163	LINC00877	long intergenic non-protein coding RNA 877
chr15	33068736	33069036	301	*	0	26	0	6	2	54	20	1		1.63649		0.549324	0.184492	4.35021	1.21959	0.0674058		0.710606		-0.86427	-2.43837	2.12109	0.286398	-3.89098	0.710606	-0.86427	-0.15864	-1.80229	1.57488	1.64365	Promoter (<=1kb)	15	33062667	33068162	5496	2	342184	ENST00000558197.1	-574	ENSG00000248905	FMN1	formin 1
chr9	108074912	108075212	301	*	0	52	10	6	0	53	38	12		3.27298	0.673822	0.549324		4.26965	2.31722	0.80887		1.71061	-0.569561	-0.86427		2.09412	1.2124	-0.30602	1.71061	-0.716915	2.09412	0.453189	2.42752	1.64093	Distal Intergenic	9	107488989	107490482	1494	2	9314	ENST00000420475.1	-584430	ENSG00000136826	KLF4	KLF transcription factor 4
chr18	18840936	18841236	301	*	2	10	18	8	10	15	14	2	0.139826	0.62942	1.21288	0.732432	0.922462	1.20839	0.853714	0.134812	-2.8383	-0.667906	0.278436	-0.449233	-0.116439	0.273089	-0.228175	-2.89098	-1.7531	-0.0853982	0.0783253	-1.55958	-1.6677	1.6379	Distal Intergenic	18	20953290	20954870	1581	2	6093	ENST00000578051.1	2113634	ENSG00000067900	ROCK1	Rho associated coiled-coil containing protein kinase 1
chr1	90721431	90721731	301	*	0	64	16	6	14	13	2	17		4.02829	1.07812	0.549324	1.29145	1.04727	0.121959	1.1459		2.01017	0.108511	-0.86427	0.368988	0.0666384	-3.03553	0.19648	2.01017	-0.377879	0.217813	-1.41952	2.38805	1.63734	Intron (ENST00000660766.1/ENST00000660766.1, intron 1 of 2)	1	90711539	90717302	5764	2	343472	ENST00000370445.5	-4129	ENSG00000143032	BARHL2	BarH like homeobox 2
chr4	56786979	56787279	301	*	4	111	16	6	0	85	59	20	0.279652	6.98656	1.07812	0.549324		6.84756	3.5978	1.34812	-1.8383	2.80458	0.108511	-0.86427		2.77559	1.84711	0.430945	0.483142	-0.377879	2.77559	1.13903	0.861022	1.63656	Distal Intergenic	4	56809860	56811796	1937	2	6691	ENST00000509707.1	24517	ENSG00000128040	SPINK2	serine peptidase inhibitor Kazal type 2
chr1	2088416	2088717	302	*	12	106	0	44	34	166	6	176	0.836168	6.64968		4.01499	3.12595	13.3284	0.364662	11.824	-0.258136	2.73329		2.0054	1.6443	3.73644	-1.45537	3.56365	1.23757	2.0054	2.69037	1.05414	-0.767823	1.63623	Intron (ENST00000378567.8/5590, intron 4 of 17)	1	2082248	2150936	68689	1	5590	ENST00000481140.5	6168	ENSG00000067606	PRKCZ	protein kinase C zeta
chr19	27865842	27866142	301	*	27	124	77	4	5	83	39	2	1.88765	7.8048	5.18843	0.366216	0.461231	6.68644	2.3782	0.134812	0.91659	2.96436	2.3753	-1.44923	-1.11644	2.74124	1.24987	-2.89098	1.94048	0.463033	0.8124	-0.820555	1.47744	1.63295	Intron (ENST00000667566.1/101927151, intron 1 of 2)	19	27849635	27861456	11822	2	105372348	ENST00000669145.1	-4386	ENSG00000266977	LOC105372348	uncharacterized LOC105372348
chr2	64522805	64523105	301	*	19	12	61	18	34	21	27	5	1.32835	0.755304	4.11031	1.64797	3.13637	1.69175	1.64645	0.337029	0.40963	-0.404871	2.03925	0.720692	1.6491	0.758516	0.719358	-1.56905	0.00237944	1.37997	1.20381	-0.424848	-1.37759	1.62865	Promoter (1-2kb)	2	64522187	64524110	1924	2	101927402	ENST00000561559.2	1005	ENSG00000260101	AFTPH-DT	AFTPH divergent transcript
chr19	27911109	27911409	301	*	8	24	2	14	0	39	18	14	0.559303	1.51061	0.134764	1.28176		3.14182	1.09763	0.943682	-0.838297	0.595129	-2.89149	0.358122		1.6516	0.134395	-0.0836277	-0.121584	-1.26668	1.6516	0.0253837	1.1451	1.62622	Intron (ENST00000667566.1/101927151, intron 1 of 2)	19	27902595	27956684	54090	1	101927151	ENST00000586473.2	8514	ENSG00000267575	LINC02987	long intergenic non-protein coding RNA 2987
chr19	49142844	49143157	314	*	3	60	8	9	22	147	22	28	0.201028	3.61967	0.516669	0.789763	1.94513	11.3504	1.28583	1.80897	-2.31453	1.85586	-0.952689	-0.340508	0.959865	3.50467	0.362702	0.855172	-0.229339	-0.646598	2.23227	0.608937	0.417259	1.62333	Promoter (<=1kb)	19	49142984	49151026	8043	1	8541	ENST00000602848.5	0	ENSG00000177380	PPFIA3	PTPRF interacting protein alpha 3
chr3	16205539	16205839	301	*	14	16	63	1	11	19	20	2	0.978781	1.00707	4.24508	0.091554	1.01471	1.53063	1.21959	0.134812	-0.0309424	0.0101662	2.08579	-3.44923	0.0210649	0.614126	0.286398	-2.89098	-0.0103881	-0.681721	0.317596	-1.30229	0.671333	1.61989	Intron (ENST00000339732.10/117248, intron 3 of 9)	3	16212698	16220249	7552	1	117248	ENST00000489467.1	-6859	ENSG00000131386	GALNT15	polypeptide N-acetylgalactosaminyltransferase 15
chr1	44810123	44810423	301	*	1	36	2	6	0	62	46	14	0.0699129	2.26591	0.134764	0.549324		4.99469	2.80506	0.943682	-3.8383	1.18009	-2.89149	-0.86427		2.32039	1.48803	-0.0836277	-1.3291	-1.87788	2.32039	0.702202	0.548776	1.61819	Promoter (<=1kb)	1	44810660	44813450	2791	1	149478	ENST00000475105.5	-237	ENSG00000222009	BTBD19	BTB domain containing 19
chr16	36837508	36837912	405	*	16	35	28	38	38	34	31	8	0.830648	1.63587	1.40102	2.58346	2.60299	2.03393	1.40374	0.400431	-0.26769	0.710056	0.486474	1.3693	1.38017	1.02427	0.489274	-1.32038	0.221183	0.927888	1.20222	-0.415551	-0.706705	1.61777	Distal Intergenic	16	35748357	35755796	7440	1	400533	ENST00000565625.1	1089151	ENSG00000261122	LINC02167	long intergenic non-protein coding RNA 2167
chr1	94623730	94624030	301	*	2	55	0	4	0	58	47	12	0.139826	3.46181		0.366216		4.67245	2.86604	0.80887	-2.8383	1.79153		-1.44923		2.22418	1.51906	-0.30602	-0.523386	-1.44923	2.22418	0.606519	0.925847	1.61766	Promoter (<=1kb)	1	94621151	94624184	3034	2	101928079	ENST00000435559.1	154	ENSG00000224081	SLC44A3-AS1	SLC44A3 antisense RNA 1
chr6	38494013	38494313	301	*	8	21	55	4	6	26	30	1	0.559303	1.32178	3.70602	0.366216	0.553477	2.09455	1.82939	0.0674058	-0.838297	0.402484	1.88987	-1.44923	-0.853404	1.06664	0.871361	-3.89098	-0.217907	0.220319	0.106617	-1.50981	-0.438226	1.61643	Intron (ENST00000314100.10/114781, intron 5 of 9)	6	38481692	38482531	840	1	101929425	ENST00000412822.1	12321	ENSG00000226533	BTBD9-AS1	BTBD9 antisense RNA 1
chr10	99535220	99535520	301	*	15	63	35	12	16	83	32	8	1.04869	3.96534	2.35838	1.09865	1.47594	6.68644	1.95135	0.539247	0.0685933	1.98745	1.23779	0.13573	0.561633	2.74124	0.96447	-0.890983	1.02802	0.686762	1.65144	0.0367438	0.341258	1.61469	Promoter (2-3kb)	10	99532942	99536524	3583	1	159296	ENST00000344586.9	2278	ENSG00000119919	NKX2-3	NK2 homeobox 3
chr7	21967748	21968048	301	*	0	42	20	9	0	54	41	12		2.64356	1.34764	0.823986		4.35021	2.50016	0.80887		1.40248	0.430439	-0.279308		2.12109	1.32202	-0.30602	1.40248	0.0755658	2.12109	0.508001	1.32692	1.61309	Distal Intergenic	7	21908201	21945903	37703	2	55536	ENST00000457951.5	-21845	ENSG00000164649	CDCA7L	cell division cycle associated 7 like
chr13	114011520	114011820	301	*	9	26	5	22	29	51	13	22	0.629216	1.63649	0.336911	2.01419	2.67514	4.10853	0.792735	1.48293	-0.668372	0.710606	-1.56956	1.0102	1.41961	2.03862	-0.33509	0.568449	0.0211168	-0.279681	1.72912	0.116679	0.300798	1.61244	Intron (ENST00000334062.8/22821, intron 15 of 23)	13	114021409	114036193	14785	2	22821	ENST00000542651.2	24373	ENSG00000185989	RASA3	RAS p21 protein activator 3
chr3	126753292	126753592	301	*	0	94	15	14	0	73	90	10		5.91655	1.01073	1.28176		5.88084	5.48816	0.674058		2.56476	0.015402	0.358122		2.55602	2.45632	-0.569055	2.56476	0.186762	2.55602	0.943634	2.37799	1.61239	Intron (ENST00000503119.5/84303, intron 4 of 7)	3	126730564	126960391	229828	1	84303	ENST00000513253.1	22728	ENSG00000159685	CHCHD6	coiled-coil-helix-coiled-coil-helix domain containing 6
chr4	50676936	50677236	301	*	15	7	13	15	19	19	5	14	1.04869	0.440594	0.875969	1.37331	1.75268	1.53063	0.304898	0.943682	0.0685933	-1.18248	-0.191049	0.457658	0.809561	0.614126	-1.7136	-0.0836277	-0.556943	0.133304	0.711843	-0.898615	-0.690247	1.61046	Distal Intergenic	4	51843000	51914294	71295	1	23142	ENST00000509376.5	-1165764	ENSG00000109184	DCUN1D4	defective in cullin neddylation 1 domain containing 4
chr2	12346935	12347235	301	*	14	31	35	6	38	61	50	9	0.978781	1.9512	2.35838	0.549324	3.50536	4.91413	3.04898	0.606653	-0.0309424	0.964362	1.23779	-0.86427	1.80956	2.29694	1.60833	-0.721058	0.46671	0.186762	2.05325	0.443634	0.279948	1.60961	Intron (ENST00000412294.5/100506457, intron 4 of 5)	2	12314321	12562617	248297	1	100506457	ENST00000412606.2	32614	ENSG00000224184	MIR3681HG	MIR3681 host gene
chr17	69654987	69655287	301	*	22	16	87	12	8	36	28	2	1.53808	1.00707	5.86225	1.09865	0.73797	2.90014	1.70743	0.134812	0.621134	0.0101662	2.55145	0.13573	-0.438367	1.53612	0.771825	-2.89098	0.31565	1.34359	0.548878	-1.05958	-1.02794	1.60846	Intron (ENST00000591334.5/101928122, intron 3 of 5)	17	69594866	69846545	251680	1	101928122	ENST00000588185.1	60121	ENSG00000227517	LINC01483	long intergenic non-protein coding RNA 1483
chr6	52984335	52984635	301	*	2	10	62	4	0	32	29	6	0.139826	0.62942	4.1777	0.366216		2.5779	1.76841	0.404435	-2.8383	-0.667906	2.06271	-1.44923		1.3662	0.822451	-1.30602	-1.7531	0.306737	1.3662	-0.241784	-2.05984	1.60798	5' UTR	6	52977948	52988002	10055	2	2941	ENST00000486559.5	3367	ENSG00000170899	GSTA4	glutathione S-transferase alpha 4
chr17	38674883	38675183	301	*	217	16	14	21	119	20	29	16	15.1711	1.00707	0.943351	1.92263	10.9773	1.61119	1.76841	1.07849	3.92325	0.0101662	-0.0841337	0.943085	3.45645	0.688127	0.822451	0.109017	1.96671	0.429475	2.07229	0.465734	1.53723	1.60655	Promoter (<=1kb)	17	38671703	38674957	3255	2	100170841	ENST00000621654.2	0	ENSG00000273604	EPOP	elongin BC and polycomb repressive complex 2 associated protein
chr5	174204948	174205248	301	*	20	65	36	14	0	92	103	14	1.39826	4.09123	2.42576	1.28176		7.41147	6.2809	0.943682	0.483631	2.03253	1.27844	0.358122		2.88976	2.65097	-0.0836277	1.25808	0.818279	2.88976	1.28367	0.439803	1.60609	Exon (ENST00000521585.5/124901139, exon 4 of 5)	5	174091205	174108346	17142	1	51617	ENST00000521146.1	113743	ENSG00000170091	NSG2	neuronal vesicle trafficking associated 2
chr8	118439696	118440024	329	*	25	20	69	24	41	53	53	8	1.59862	1.15138	4.25247	2.00972	3.45923	3.90517	2.95602	0.493213	0.676826	0.203361	2.0883	1.007	1.79045	1.96539	1.56366	-1.01972	0.440093	1.54765	1.87792	0.271971	-1.10756	1.60595	Promoter (<=1kb)	8	118197306	118439861	242556	2	401474	ENST00000453675.7	0	ENSG00000177570	SAMD12	sterile alpha motif domain containing 12
chr2	241549819	241550119	301	*	2	17	11	1	7	51	14	5	0.139826	1.07001	0.741204	0.091554	0.645723	4.10853	0.853714	0.337029	-2.8383	0.097629	-0.432057	-3.44923	-0.631012	2.03862	-0.228175	-1.56905	-1.37033	-1.94064	0.703806	-0.898615	0.570311	1.60242	Promoter (1-2kb)	2	241551424	241562476	11053	1	666	ENST00000641230.1	-1305	ENSG00000176720	BOK	BCL2 family apoptosis regulator BOK
chr1	205013969	205014269	301	*	2	20	1	6	0	41	24	12	0.139826	1.25884	0.0673822	0.549324		3.30294	1.46351	0.80887	-2.8383	0.332094	-3.89149	-0.86427		1.72375	0.549433	-0.30602	-1.2531	-2.37788	1.72375	0.121706	1.12478	1.60204	Intron (ENST00000339876.11/23114, intron 29 of 29)	1	205008445	205021031	12587	1	23114	ENST00000503221.1	5524	ENSG00000163531	NFASC	neurofascin
chr10	17023477	17023777	301	*	12	57	77	4	24	71	24	14	0.838955	3.58769	5.18843	0.366216	2.21391	5.71972	1.46351	0.943682	-0.253335	1.84306	2.3753	-1.44923	1.1466	2.51595	0.549433	-0.0836277	0.794861	0.463033	1.83127	0.232902	0.331828	1.59837	Intron (ENST00000377833.10/8029, intron 27 of 66)	10	16965640	16984195	18556	2	8029	ENST00000438254.1	-39282	ENSG00000107611	CUBN	cubilin
chr7	90321077	90321377	301	*	52	26	46	22	36	63	64	7	3.63547	1.63649	3.09958	2.01419	3.32086	5.07525	3.90269	0.471841	1.86214	0.710606	1.63207	1.0102	1.73156	2.34348	1.96447	-1.08363	1.28637	1.32114	2.03752	0.440421	-0.0347619	1.5971	Promoter (<=1kb)	7	90316503	90321304	4802	2	107986818	ENST00000637645.2	0	ENSG00000283267	FAM237B	family with sequence similarity 237 member B
chr6	41634613	41634962	350	*	6	174	83	10	0	263	254	47	0.360582	9.41424	4.8075	0.786997		18.2125	13.3142	2.72327	-1.4716	3.23485	2.26529	-0.345569		4.18685	3.73489	1.44534	0.881623	0.959858	4.18685	2.59012	-0.0782356	1.59674	Promoter (1-2kb)	6	41636882	41653474	16593	1	4188	ENST00000432027.5	-1920	ENSG00000112559	MDFI	MyoD family inhibitor
chr18	57447134	57447434	301	*	0	17	2	8	0	34	20	10		1.07001	0.134764	0.732432		2.73902	1.21959	0.674058		0.097629	-2.89149	-0.449233		1.45366	0.286398	-0.569055	0.097629	-1.67036	1.45366	-0.141328	1.76799	1.59499	Promoter (2-3kb)	18	57444376	57476760	32385	1	9480	ENST00000481727.1	2758	ENSG00000119547	ONECUT2	one cut homeobox 2
chr7	151277065	151277365	301	*	46	57	37	12	32	53	28	12	3.21599	3.58769	2.49314	1.09865	2.95188	4.26965	1.70743	0.80887	1.68526	1.84306	1.31796	0.13573	1.56163	2.09412	0.771825	-0.30602	1.76416	0.726847	1.82788	0.232902	1.03731	1.59497	Promoter (<=1kb)	7	151238973	151277452	38480	2	6604	ENST00000392811.6	87	ENSG00000082014	SMARCD3	SWI/SNF related, matrix associated, actin dependent regulator of chromatin, subfamily d, member 3
chr14	85531687	85531987	301	*	24	38	14	24	7	43	4	15	1.67791	2.39179	0.943351	2.1973	0.645723	3.46406	0.243918	1.01109	0.746665	1.25809	-0.0841337	1.13573	-0.631012	1.79246	-2.03553	0.015908	1.00238	0.525798	0.580726	-1.00981	0.476581	1.59054	Promoter (<=1kb)	14	85524743	85531585	6843	2	100506731	ENST00000658182.1	-102	ENSG00000205562	FLRT2-AS1	FLRT2 antisense RNA 1
chr11	77878224	77878524	301	*	21	60	24	14	15	50	15	10	1.46817	3.77652	1.61717	1.28176	1.38369	4.02798	0.914694	0.674058	0.55402	1.91706	0.693474	0.358122	0.468524	2.01005	-0.128639	-0.569055	1.23554	0.525798	1.23929	-0.348847	0.70974	1.58814	Promoter (1-2kb)	11	77876948	77900771	23824	1	28971	ENST00000529666.1	1276	ENSG00000087884	AAMDC	adipogenesis associated Mth938 domain containing
chr3	99084830	99085130	301	*	38	15	57	2	10	13	26	1	2.65669	0.94413	3.84079	0.183108	0.922462	1.04727	1.58547	0.0674058	1.40963	-0.0829432	1.9414	-2.44923	-0.116439	0.0666384	0.66491	-3.89098	0.663343	-0.253916	-0.0249001	-1.61304	0.917259	1.58814	Distal Intergenic	3	98987387	98987449	63	1	124906343	ENST00000614961.1	97443	ENSG00000275108	LOC124906343	U7 small nuclear RNA
chr3	124468274	124468574	301	*	3	25	3	35	0	62	28	24	0.209739	1.57355	0.202147	3.20439		4.99469	1.70743	1.61774	-2.25333	0.654022	-2.30653	1.68005		2.32039	0.771825	0.69398	-0.799656	-0.313238	2.32039	0.732902	-0.486418	1.58749	Intron (ENST00000682506.1/8997, intron 25 of 59)	3	124456700	124675427	218728	1	8997	ENST00000684360.1	11574	ENSG00000160145	KALRN	kalirin RhoGEF kinase
chr17	79973462	79973762	301	*	20	55	15	13	27	74	25	16	1.39826	3.46181	1.01073	1.1902	2.49065	5.9614	1.52449	1.07849	0.483631	1.79153	0.015402	0.251207	1.31652	2.57565	0.608326	0.109017	1.13758	0.133304	1.94609	0.358672	1.00427	1.58741	Intron (ENST00000310924.7/125058, intron 3 of 11)	17	79991944	79992841	898	2	125058	ENST00000576632.1	19079	ENSG00000167291	TBC1D16	TBC1 domain family member 16
chr19	36331590	36331903	314	*	9	109	25	11	0	78	152	7	0.603083	6.57573	1.61459	0.965266		6.02266	8.88393	0.452244	-0.729572	2.71715	0.691167	-0.0510014		2.5904	3.1512	-1.14483	0.993789	0.320083	2.5904	1.00318	0.673706	1.58722	Promoter (<=1kb)	19	36312586	36331707	19122	2	100506930	ENST00000585356.6	0	ENSG00000232677	LINC00665	long intergenic non-protein coding RNA 665
chr1	206535856	206536156	301	*	3	48	25	6	0	78	71	15	0.209739	3.02121	1.68456	0.549324		6.28364	4.32955	1.01109	-2.25333	1.59513	0.752368	-0.86427		2.6516	2.11422	0.015908	-0.329103	-0.0559514	2.6516	1.06506	-0.273152	1.58654	Intron (ENST00000579436.7/83593, intron 1 of 5)	1	206518388	206589448	71061	1	83593	ENST00000636182.1	17468	ENSG00000266094	RASSF5	Ras association domain family member 5
chr1	204446403	204446703	301	*	2	42	6	12	0	64	24	30	0.139826	2.64356	0.404293	1.09865		5.15581	1.46351	2.02218	-2.8383	1.40248	-1.30653	0.13573		2.3662	0.549433	1.01591	-0.717907	-0.585398	2.3662	0.78267	-0.132509	1.58353	Intron (ENST00000367187.7/5287, intron 16 of 33)	1	204449176	204450130	955	2	5287	ENST00000479079.1	3427	ENSG00000133056	PIK3C2B	phosphatidylinositol-4-phosphate 3-kinase catalytic subunit type 2 beta
chr11	69808744	69809044	301	*	2	39	0	2	0	58	37	16	0.139826	2.45474		0.183108		4.67245	2.25624	1.07849	-2.8383	1.29557		-2.44923		2.22418	1.17392	0.109017	-0.771364	-2.44923	2.22418	0.64147	1.67787	1.58271	Distal Intergenic	11	69809990	69817550	7561	2	2248	ENST00000646078.1	8506	ENSG00000186895	FGF3	fibroblast growth factor 3
chr12	37058785	37059085	301	*	34	38	38	34	42	40	34	10	2.37704	2.39179	2.56052	3.11284	3.87434	3.22238	2.07331	0.674058	1.24917	1.25809	1.35644	1.63823	1.95395	1.68813	1.05193	-0.569055	1.25363	1.49733	1.82104	0.241439	-0.243705	1.5796	Distal Intergenic	12	38155476	38167631	12156	1	124902916	ENST00000671057.1	-1096391		LOC124902916	uncharacterized LOC124902916
chr22	41367983	41368283	301	*	0	30	0	7	0	92	44	34		1.88826		0.640878		7.41147	2.6831	2.2918		0.917057		-0.641878		2.88976	1.4239	1.19648	0.917057	-0.641878	2.88976	1.31019	1.55893	1.57957	Promoter (<=1kb)	22	41367333	41399324	31992	1	7008	ENST00000406644.7	650	ENSG00000167074	TEF	TEF transcription factor, PAR bZIP family member
chr16	1026988	1027288	301	*	4	29	10	26	0	59	31	20	0.279652	1.82532	0.673822	2.3804		4.75301	1.89037	1.34812	-1.8383	0.868147	-0.569561	1.25121		2.24884	0.918666	0.430945	-0.485075	0.340823	2.24884	0.674806	-0.825898	1.57404	Distal Intergenic	16	1066376	1067236	861	2	146336	ENST00000569734.1	39948	ENSG00000261713	SSTR5-AS1	SSTR5 antisense RNA 1
chr1	20635692	20635992	301	*	18	25	8	5	24	49	12	20	1.25843	1.57355	0.539058	0.45777	2.21391	3.94742	0.731755	1.34812	0.331628	0.654022	-0.891489	-1.1273	1.1466	1.98091	-0.450567	0.430945	0.492825	-1.0094	1.56375	-0.00981093	1.50222	1.57356	Promoter (2-3kb)	1	20633679	20633788	110	1	102464833	ENST00000622012.1	2013	ENSG00000284005	MIR6084	microRNA 6084
chr12	110625988	110626288	301	*	5	15	17	10	0	40	22	13	0.349565	0.94413	1.1455	0.91554		3.22238	1.34155	0.876276	-1.51637	-0.0829432	0.195974	-0.127305		1.68813	0.423902	-0.190543	-0.799656	0.0343347	1.68813	0.116679	-0.833991	1.57145	Promoter (<=1kb)	12	110626881	110630197	3317	1	79600	ENST00000681703.1	-593	ENSG00000204852	TCTN1	tectonic family member 1
chr1	42420911	42421235	325	*	10	83	74	15	0	76	47	22	0.647342	4.83721	4.61693	1.27158		5.669	2.65374	1.37308	-0.627401	2.27417	2.20693	0.346626		2.50309	1.40803	0.457418	0.823387	1.27678	2.50309	0.932723	-0.453393	1.57037	3' UTR	1	42432860	42435522	2663	2	84217	ENST00000475426.1	14287	ENSG00000066185	ZMYND12	zinc finger MYND-type containing 12
chr19	54415129	54415429	301	*	101	30	16	54	41	47	19	21	7.0612	1.88826	1.07812	4.94392	3.78209	3.7863	1.15861	1.41552	2.81991	0.917057	0.108511	2.30565	1.91919	1.92079	0.212398	0.501335	1.86849	1.20708	1.91999	0.356866	0.661402	1.56312	Promoter (<=1kb)	19	54415219	54422255	7037	1	57348	ENST00000423529.5	0	ENSG00000167614	TTYH1	tweety family member 1
chrX	112680017	112680317	301	*	42	50	19	38	45	65	34	18	2.93634	3.1471	1.28026	3.47905	4.15108	5.23637	2.07331	1.21331	1.55402	1.65402	0.356439	1.79869	2.05349	2.38857	1.05193	0.278942	1.60402	1.07757	2.22103	0.665438	0.526454	1.55559	Promoter (<=1kb)	23	112631274	112680054	48781	2	340596	ENST00000478229.1	0	ENSG00000182508	LHFPL1	LHFPL tetraspan subfamily member 1
chr16	38266886	38267186	301	*	48	35	48	40	65	53	38	19	3.35582	2.20297	3.23435	3.66216	5.996	4.26965	2.31722	1.28071	1.74667	1.13945	1.69347	1.8727	2.584	2.09412	1.2124	0.356945	1.44306	1.78308	2.33906	0.784671	-0.340027	1.55439	Distal Intergenic	16	35748357	35755796	7440	1	400533	ENST00000565625.1	2518529	ENSG00000261122	LINC02167	long intergenic non-protein coding RNA 2167
chr4	7135394	7135694	301	*	2	28	6	6	0	63	52	14	0.139826	1.76238	0.404293	0.549324		5.07525	3.17094	0.943682	-2.8383	0.817521	-1.30653	-0.86427		2.34348	1.66491	-0.0836277	-1.01039	-1.0854	2.34348	0.790641	0.0750101	1.55284	Distal Intergenic	4	7098068	7103394	5327	2	730971	ENST00000499242.3	-32000		LINC02447	long intergenic non-protein coding RNA 2447
chr15	32850229	32850559	331	*	20	48	84	10	10	78	41	4	1.27114	2.74656	5.14555	0.832309	0.838602	5.7124	2.27288	0.245112	0.346127	1.45763	2.36333	-0.264808	-0.253942	2.5141	1.18452	-2.02849	0.901876	1.04926	1.13008	-0.421984	-0.147382	1.55206	Intron (ENST00000616417.5/342184, intron 17 of 20)	15	32774323	32860837	86515	2	342184	ENST00000558882.1	10278	ENSG00000248905	FMN1	formin 1
chr1	21511999	21512302	304	*	12	67	33	20	0	45	62	6	0.830648	4.17536	2.2016	1.81295		3.58928	3.7433	0.400431	-0.26769	2.0619	1.13855	0.85834		1.8437	1.90431	-1.32038	0.897105	0.998445	1.8437	0.291968	-0.10134	1.55173	Promoter (2-3kb)	1	21509428	21578175	68748	1	249	ENST00000540617.5	2571	ENSG00000162551	ALPL	alkaline phosphatase, biomineralization associated
chr14	68140284	68140631	348	*	96	76	171	30	52	158	60	29	5.80257	4.13567	9.96169	2.3746	4.14709	11.0044	3.16321	1.69	2.53669	2.04812	3.31639	1.24768	2.0521	3.46001	1.66139	0.757025	2.29241	2.28204	2.75605	1.20921	0.0103686	1.54685	Intron (ENST00000479335.5/5890, intron 8 of 11)	14	68125004	68130196	5193	2	105370546	ENST00000554679.1	-10088		LOC105370546	uncharacterized LOC105370546
chr1	119795498	119795798	301	*	2	34	2	6	0	53	35	15	0.139826	2.14003	0.134764	0.549324		4.26965	2.13429	1.01109	-2.8383	1.09763	-2.89149	-0.86427		2.09412	1.09375	0.015908	-0.870334	-1.87788	2.09412	0.554831	1.00755	1.53929	Intron (ENST00000256585.10/83998, intron 5 of 5)	1	119794413	119808805	14393	2	83998	ENST00000530654.1	13007	ENSG00000134193	REG4	regenerating family member 4
chr5	68920881	68921181	301	*	17	25	28	22	32	47	14	23	1.18852	1.57355	1.8867	2.01419	2.95188	3.7863	0.853714	1.55033	0.249166	0.654022	0.915866	1.0102	1.56163	1.92079	-0.228175	0.632579	0.451594	0.963033	1.74121	0.202202	-0.511439	1.53901	Intron (ENST00000692586.1/107984116, intron 3 of 5)	5	68873954	68874087	134	1	124900198	ENST00000390947.2	46927	ENSG00000212249	LOC124900198	U8 small nucleolar RNA
chr10	10007988	10008288	301	*	4	34	7	14	0	32	16	12	0.279652	2.14003	0.471675	1.28176		2.5779	0.975673	0.80887	-1.8383	1.09763	-1.08413	0.358122		1.3662	-0.0355298	-0.30602	-0.370334	-0.363006	1.3662	-0.170775	-0.00732833	1.53697	Distal Intergenic	10	10058722	10063502	4781	1	101928298	ENST00000429539.1	-50434	ENSG00000224788	LINC02670	long intergenic non-protein coding RNA 2670
chr11	128135491	128135791	301	*	10	14	58	0	7	33	25	2	0.699129	0.881188	3.90817		0.645723	2.65846	1.52449	0.134812	-0.516369	-0.182479	1.96649		-0.631012	1.41059	0.608326	-2.89098	-0.349424	1.96649	0.38979	-1.14133	-2.31592	1.53112	Intron (ENST00000670942.1/105369563, intron 2 of 5)	11	128096042	128183212	87171	1	105369563	ENST00000649115.1	39449		LINC02725	long intergenic non-protein coding RNA 2725
chr10	40396303	40396640	338	*	12	23	29	15	19	8	11	3	0.746844	1.28872	1.73954	1.22253	1.56025	0.573718	0.597129	0.180016	-0.421121	0.365942	0.798706	0.289872	0.641775	-0.801587	-0.743884	-2.47381	-0.0275894	0.544289	-0.0799064	-1.60885	-0.571878	1.52894	Distal Intergenic	10	38696424	38697902	1479	1	399746	ENST00000448440.1	1699879		ACTR3BP5	ACTR3B pseudogene 5
chr4	185559843	185560143	301	*	2	32	1	18	0	41	14	23	0.139826	2.01414	0.0673822	1.64797		3.30294	0.853714	1.55033	-2.8383	1.01017	-3.89149	0.720692		1.72375	-0.228175	0.632579	-0.914066	-1.5854	1.72375	0.202202	0.671333	1.52155	Distal Intergenic	4	185523143	185535507	12365	2	27295	ENST00000515261.1	-24336	ENSG00000154553	PDLIM3	PDZ and LIM domain 3
chr5	58459986	58460302	317	*	249	166	92	58	195	157	164	41	16.5269	9.91934	5.88528	5.04127	17.0772	12.0074	9.49429	2.62371	4.04674	3.31024	2.55711	2.33379	4.094	3.58586	3.24706	1.39161	3.67849	2.44545	3.83993	2.31933	1.23304	1.5206	Promoter (<=1kb)	5	58453982	58460086	6105	2	10769	ENST00000274289.8	0	ENSG00000145632	PLK2	polo like kinase 2
chr2	227164043	227164343	301	*	79	26	38	26	51	100	29	39	5.52312	1.63649	2.56052	2.3804	4.70456	8.05595	1.76841	2.62883	2.46548	0.710606	1.35644	1.25121	2.23406	3.01005	0.822451	1.39442	1.58804	1.30382	2.62206	1.10844	0.284222	1.51362	Promoter (<=1kb)	2	227002714	227164205	161492	2	1286	ENST00000396625.5	0	ENSG00000081052	COL4A4	collagen type IV alpha 4 chain
chr7	12257683	12257983	301	*	2	9	4	2	43	45	36	12	0.139826	0.566478	0.269529	0.183108	3.96659	3.62518	2.19527	0.80887	-2.8383	-0.819909	-1.89149	-2.44923	1.9879	1.85805	1.1344	-0.30602	-1.8291	-2.17036	1.92297	0.414188	0.341258	1.50879	Distal Intergenic	7	12230179	12232413	2235	1	54664	ENST00000462754.2	27504	ENSG00000106460	TMEM106B	transmembrane protein 106B
chr8	10152287	10152587	301	*	38	32	33	8	22	13	4	16	2.65669	2.01414	2.22361	0.732432	2.02942	1.04727	0.243918	1.07849	1.40963	1.01017	1.15291	-0.449233	1.02106	0.0666384	-2.03553	0.109017	1.2099	0.351836	0.543852	-0.963256	0.858062	1.50711	Intron (ENST00000317173.9/4482, intron 1 of 5)	8	10095727	10428889	333163	1	4482	ENST00000382490.9	56560	ENSG00000175806	MSRA	methionine sulfoxide reductase A
chr18	10251206	10251506	301	*	13	53	47	4	16	29	52	2	0.908868	3.33592	3.16696	0.366216	1.47594	2.33623	3.17094	0.134812	-0.137858	1.73809	1.6631	-1.44923	0.561633	1.22418	1.66491	-2.89098	0.800115	0.106934	0.892906	-0.613036	0.693181	1.50594	Distal Intergenic	18	10365952	10372361	6410	2	105371986	ENST00000654161.1	120855		LOC105371986	uncharacterized LOC105371986
chr1	174968735	174969035	301	*	19	24	74	6	12	29	26	3	1.32835	1.51061	4.98628	0.549324	1.10695	2.33623	1.58547	0.202218	0.40963	0.595129	2.31796	-0.86427	0.146596	1.22418	0.66491	-2.30602	0.502379	0.726847	0.685388	-0.820555	-0.224468	1.50594	Intron (ENST00000681986.1/9910, intron 20 of 25)	1	174964959	174993880	28922	1	9910	ENST00000485114.1	3776	ENSG00000152061	RABGAP1L	RAB GTPase activating protein 1 like
chr1	175573562	175573897	336	*	3	134	48	30	0	140	96	40	0.187826	7.55304	2.89643	2.45966		10.1	5.24242	2.41454	-2.41253	2.91706	1.53428	1.29846		3.33628	2.39023	1.27175	0.252262	1.41637	3.33628	1.83099	-1.16411	1.50529	Intron (ENST00000367674.7/7143, intron 1 of 22)	1	175391428	175406364	14937	2	7143	ENST00000422274.2	-167198	ENSG00000116147	TNR	tenascin R
chr11	119727809	119728109	301	*	28	28	22	12	36	57	33	14	1.95756	1.76238	1.48241	1.09865	3.32086	4.59189	2.01233	0.943682	0.969058	0.817521	0.567943	0.13573	1.73156	2.19909	1.00886	-0.0836277	0.893289	0.351836	1.96532	0.462618	0.541453	1.50271	Promoter (<=1kb)	11	119623408	119728553	105146	2	5818	ENST00000531468.2	444	ENSG00000110400	NECTIN1	nectin cell adhesion molecule 1
chr22	46374381	46374681	301	*	6	48	34	11	0	94	67	26	0.419477	3.02121	2.29099	1.00709		7.57259	4.08563	1.75255	-1.25333	1.59513	1.19597	0.0101988		2.92079	2.03056	0.809457	0.170897	0.603087	2.92079	1.42001	-0.43219	1.50078	Promoter (<=1kb)	22	46361986	46374084	12099	2	9620	ENST00000674159.1	-297	ENSG00000075275	CELSR1	cadherin EGF LAG seven-pass G-type receptor 1
chr8	121089374	121089674	301	*	37	18	67	22	40	31	56	5	2.58678	1.13296	4.51461	2.01419	3.68985	2.49734	3.41486	0.337029	1.37116	0.180091	2.1746	1.0102	1.88356	1.32039	1.77183	-1.56905	0.775624	1.5924	1.60198	0.101385	-0.816776	1.50059	Intron (ENST00000517739.1/ENST00000517739.1, intron 2 of 3)	8	120535745	120813273	277529	2	6641	ENST00000395601.7	-276101	ENSG00000172164	SNTB1	syntrophin beta 1
chr1	27405153	27405465	313	*	3	57	0	7	0	101	96	21	0.201672	3.4497		0.616229		7.82357	5.62888	1.36108	-2.30992	1.78647		-0.698461		2.96783	2.49285	0.444751	-0.261723	-0.698461	2.96783	1.4688	0.436739	1.49903	3' UTR	1	27392622	27395814	3193	1	2827	ENST00000374024.4	12531	ENSG00000181773	GPR3	G protein-coupled receptor 3
chr1	6245061	6245372	312	*	94	123	72	72	94	186	62	64	6.33937	7.46803	4.67992	6.35874	8.36445	14.4541	3.64701	4.16139	2.66434	2.90073	2.22648	2.66874	3.06427	3.85341	1.86671	2.05707	2.78253	2.44761	3.45884	1.96189	0.334922	1.49695	Promoter (<=1kb)	1	6244179	6245578	1400	1	390992	ENST00000706530.1	882	ENSG00000173673	HES3	hes family bHLH transcription factor 3
chr16	85573895	85574195	301	*	12	38	20	12	0	60	34	21	0.838955	2.39179	1.34764	1.09865		4.83357	2.07331	1.41552	-0.253335	1.25809	0.430439	0.13573		2.27309	1.05193	0.501335	0.502379	0.283085	2.27309	0.776634	0.219295	1.49646	Intron (ENST00000637419.1/23199, intron 2 of 2)	16	85555967	85654346	98380	1	23199	ENST00000635906.1	17928	ENSG00000131149	GSE1	Gse1 coiled-coil protein
chr19	11204943	11205243	301	*	1	48	4	2	0	46	30	14	0.0699129	3.02121	0.269529	0.183108		3.70574	1.82939	0.943682	-3.8383	1.59513	-1.89149	-2.44923		1.88976	0.871361	-0.0836277	-1.12158	-2.17036	1.88976	0.393867	1.04878	1.49589	Promoter (1-2kb)	19	11203628	11216168	12541	1	105372273	ENST00000588634.1	1315	ENSG00000267082	LOC105372273	uncharacterized LOC105372273
chr1	68384407	68384711	305	*	23	48	85	26	52	38	25	18	1.58684	2.98146	5.65213	2.34908	4.73369	3.02098	1.50443	1.19734	0.666156	1.57602	2.49879	1.2321	2.24296	1.59502	0.589218	0.259834	1.12109	1.86545	1.91899	0.424526	-0.744358	1.49447	Distal Intergenic	1	68428822	68449954	21133	2	6121	ENST00000262340.6	65243	ENSG00000116745	RPE65	retinoid isomerohydrolase RPE65
chr3	195828980	195829280	301	*	4	99	9	10	15	105	24	15	0.279652	6.23126	0.60644	0.91554	1.38369	8.45875	1.46351	1.01109	-1.8383	2.63952	-0.721564	-0.127305	0.468524	3.08044	0.549433	0.015908	0.400613	-0.424434	1.77448	0.28267	0.825047	1.49181	Distal Intergenic	3	195836334	195837045	712	2	101929697	ENST00000413586.1	7765		LINC01983	long intergenic non-protein coding RNA 1983
chr7	23760065	23760418	354	*	32	42	54	6	14	45	36	4	1.90131	2.24665	3.09233	0.466848	1.09755	3.08089	1.86566	0.229142	0.926997	1.16778	1.62869	-1.09898	0.134283	1.62335	0.899689	-2.12569	1.04739	0.264859	0.878814	-0.612999	0.782529	1.49181	Intron (ENST00000355870.8/56164, intron 10 of 23)	7	23752803	23772274	19472	1	56164	ENST00000478321.1	7262	ENSG00000196335	STK31	serine/threonine kinase 31
chr9	29451753	29452053	301	*	27	11	29	10	14	20	16	4	1.88765	0.692362	1.95408	0.91554	1.29145	1.61119	0.975673	0.269623	0.91659	-0.530402	0.966492	-0.127305	0.368988	0.688127	-0.0355298	-1.89098	0.193094	0.419594	0.528557	-0.963256	-0.2265	1.49181	Distal Intergenic	9	27937617	29213601	1275985	2	158038	ENST00000698399.1	-238152	ENSG00000174482	LINGO2	leucine rich repeat and Ig domain containing 2
chr16	36659324	36659624	301	*	7	7	18	4	15	14	16	3	0.48939	0.440594	1.21288	0.366216	1.38369	1.12783	0.975673	0.202218	-1.03094	-1.18248	0.278436	-1.44923	0.468524	0.173554	-0.0355298	-2.30602	-1.10671	-0.585398	0.321039	-1.17077	-0.521312	1.49181	Distal Intergenic	16	35748357	35755796	7440	1	400533	ENST00000565625.1	910967	ENSG00000261122	LINC02167	long intergenic non-protein coding RNA 2167
chr13	45675298	45675598	301	*	24	28	38	11	16	25	23	4	1.67791	1.76238	2.56052	1.00709	1.47594	2.01399	1.40253	0.269623	0.746665	0.817521	1.35644	0.0101988	0.561633	1.01005	0.488032	-1.89098	0.782093	0.683319	0.785844	-0.701475	0.0987743	1.48732	Distal Intergenic	13	45680182	45701187	21006	2	103752581	ENST00000435067.3	25589		LINC01055	long intergenic non-protein coding RNA 1055
chr1	45892433	45892733	301	*	30	40	42	2	13	56	21	8	2.09739	2.51768	2.83005	0.183108	1.1992	4.51133	1.28057	0.539247	1.06859	1.33209	1.50083	-2.44923	0.262073	2.17355	0.356788	-0.890983	1.20034	-0.474202	1.21781	-0.267098	1.67455	1.48491	Intron (ENST00000470809.1/23139, intron 4 of 4)	1	45913588	46030759	117172	1	23139	ENST00000372008.6	-20855	ENSG00000086015	MAST2	microtubule associated serine/threonine kinase 2
chr10	40185705	40186067	363	*	40	31	44	40	59	37	63	8	2.31756	1.61702	2.45703	3.03494	4.51038	2.47019	3.18374	0.44689	1.2126	0.693335	1.29692	1.60167	2.17325	1.30462	1.67072	-1.16201	0.952969	1.44929	1.73894	0.254357	-0.496322	1.48458	Distal Intergenic	10	38696424	38697902	1479	1	399746	ENST00000448440.1	1489281		ACTR3BP5	ACTR3B pseudogene 5
chr19	48332628	48332928	301	*	4	91	26	2	0	95	70	26	0.279652	5.72772	1.75194	0.183108		7.65315	4.26857	1.75255	-1.8383	2.51796	0.808951	-2.44923		2.93605	2.09375	0.809457	0.339832	-0.820141	2.93605	1.45161	1.15997	1.48445	3' UTR	19	48329270	48330483	1214	1	2014	ENST00000597057.1	3358	ENSG00000142227	EMP3	epithelial membrane protein 3
chr14	67943904	67944204	301	*	21	30	65	18	43	34	26	13	1.46817	1.88826	4.37984	1.64797	3.96659	2.73902	1.58547	0.876276	0.55402	0.917057	2.13088	0.720692	1.9879	1.45366	0.66491	-0.190543	0.735538	1.42579	1.72078	0.237183	-0.690247	1.4836	Intron (ENST00000479335.5/5890, intron 8 of 11)	14	67908305	68468250	559946	1	5890	ENST00000468382.5	35599	ENSG00000182185	RAD51B	RAD51 paralog B
chr8	95801853	95802153	301	*	14	10	37	6	10	19	22	2	0.978781	0.62942	2.49314	0.549324	0.922462	1.53063	1.34155	0.134812	-0.0309424	-0.667906	1.31796	-0.86427	-0.116439	0.614126	0.423902	-2.89098	-0.349424	0.226847	0.248844	-1.23354	-0.576271	1.48238	Promoter (1-2kb)	8	95800578	95811079	10502	1	100616530	ENST00000663556.1	1275	ENSG00000253773	CFAP418-AS1	CFAP418 antisense RNA 1
chr11	75639846	75640146	301	*	0	18	9	2	0	76	51	23		1.13296	0.60644	0.183108		6.12252	3.10996	1.55033		0.180091	-0.721564	-2.44923		2.61413	1.6369	0.632579	0.180091	-1.5854	2.61413	1.13474	1.76549	1.47939	Promoter (1-2kb)	11	75635883	75638587	2705	2	4135	ENST00000530435.1	-1259	ENSG00000171533	MAP6	microtubule associated protein 6
chr18	18381527	18381827	301	*	46	17	35	23	78	37	48	14	3.21599	1.07001	2.35838	2.10574	7.1952	2.9807	2.92702	0.943682	1.68526	0.097629	1.23779	1.07433	2.84704	1.57565	1.54943	-0.0836277	0.891447	1.15606	2.21134	0.732902	-0.264615	1.47844	Distal Intergenic	18	20953290	20954870	1581	2	6093	ENST00000578051.1	2573043	ENSG00000067900	ROCK1	Rho associated coiled-coil containing protein kinase 1
chr1	16112995	16113295	301	*	16	30	10	16	0	86	72	21	1.11861	1.88826	0.673822	1.46486		6.92812	4.39053	1.41552	0.161703	0.917057	-0.569561	0.550767		2.79246	2.1344	0.501335	0.53938	-0.00939668	2.79246	1.31786	0.548776	1.4746	Distal Intergenic	1	16133013	16133562	550	2	1969	ENST00000462805.1	20267	ENSG00000142627	EPHA2	EPH receptor A2
chr5	7411148	7411448	301	*	2	36	9	17	0	74	28	40	0.139826	2.26591	0.60644	1.55642		5.9614	1.70743	2.69623	-2.8383	1.18009	-0.721564	0.63823		2.57565	0.771825	1.43095	-0.829103	-0.0416668	2.57565	1.10139	-0.787436	1.47427	Intron (ENST00000338316.9/108, intron 1 of 24)	5	7414629	7522622	107994	1	108	ENST00000484965.5	-3181	ENSG00000078295	ADCY2	adenylate cyclase 2
chr17	66945559	66945859	301	*	6	14	7	13	0	44	18	22	0.419477	0.881188	0.471675	1.1902		3.54462	1.09763	1.48293	-1.25333	-0.182479	-1.08413	0.251207		1.82563	0.134395	0.568449	-0.717907	-0.416463	1.82563	0.351422	-0.301443	1.47421	Distal Intergenic	17	66964707	67033398	68692	1	27092	ENST00000262138.4	-18848	ENSG00000075461	CACNG4	calcium voltage-gated channel auxiliary subunit gamma 4
chr17	19728035	19728368	334	*	2	104	25	24	0	149	123	37	0.125969	5.89727	1.51762	1.97955		10.8138	6.7572	2.24686	-2.98886	2.56005	0.601808	0.98517		3.43481	2.75642	1.16791	-0.214405	0.793489	3.43481	1.96217	-1.00789	1.47264	Distal Intergenic	17	19678315	19718979	40665	2	146802	ENST00000463318.5	-9056	ENSG00000180638	SLC47A2	solute carrier family 47 member 2
chr17	59756292	59756634	343	*	107	51	143	38	97	113	66	39	6.562	2.81583	8.45233	3.0518	7.84902	7.98528	3.5304	2.30599	2.71414	1.49356	3.07935	1.60966	2.97251	2.99734	1.81983	1.20539	2.10385	2.3445	2.98493	1.51261	-0.240658	1.47232	Intron (ENST00000593168.5/81671, intron 3 of 4)	17	59773754	59840024	66271	1	81671	ENST00000591877.1	-17120	ENSG00000062716	VMP1	vacuole membrane protein 1
chr3	92952680	92952980	301	*	10	7	9	16	17	12	12	4	0.699129	0.440594	0.60644	1.46486	1.56819	0.966714	0.731755	0.269623	-0.516369	-1.18248	-0.721564	0.550767	0.649096	-0.0488388	-0.450567	-1.89098	-0.849424	-0.0853982	0.300129	-1.17077	-0.764026	1.4709	Distal Intergenic	3	93877003	93886413	9411	2	5627	ENST00000649585.1	933433	ENSG00000184500	PROS1	protein S
chr10	86535430	86535767	338	*	65	120	157	22	57	227	203	15	4.04541	6.72377	9.41751	1.79305	4.68074	16.2792	11.0198	0.900078	2.01628	2.74927	3.23535	0.842413	2.22674	4.02496	3.46202	-0.151878	2.38278	2.03888	3.12585	1.65507	0.343898	1.47078	Distal Intergenic	10	86435256	86521792	86537	2	23063	ENST00000298767.10	-13638	ENSG00000062650	WAPL	WAPL cohesin release factor
chr1	9651570	9651870	301	*	32	45	50	33	61	107	35	44	2.23721	2.83239	3.36911	3.02128	5.62702	8.61987	2.13429	2.96586	1.1617	1.50202	1.75237	1.59516	2.49237	3.10767	1.09375	1.56845	1.33186	1.67376	2.80002	1.3311	-0.341903	1.46892	Promoter (<=1kb)	1	9651731	9728906	77176	1	5293	ENST00000481137.2	0	ENSG00000171608	PIK3CD	phosphatidylinositol-4,5-bisphosphate 3-kinase catalytic subunit delta
chrX	19683039	19683339	301	*	0	16	2	2	0	34	20	12		1.00707	0.134764	0.183108		2.73902	1.21959	0.80887		0.0101662	-2.89149	-2.44923		1.45366	0.286398	-0.30602	0.0101662	-2.67036	1.45366	-0.00981093	2.68053	1.46347	Intron (ENST00000397821.8/30011, intron 6 of 17)	23	19591623	19671136	79514	2	30011	ENST00000699744.1	-11903	ENSG00000147010	SH3KBP1	SH3 domain containing kinase binding protein 1
chr16	85169848	85170148	301	*	39	53	79	29	55	65	50	17	2.7266	3.33592	5.32319	2.65507	5.07354	5.23637	3.04898	1.1459	1.4471	1.73809	2.41229	1.40875	2.34299	2.38857	1.60833	0.19648	1.5926	1.91052	2.36578	0.902403	-0.317924	1.46338	Promoter (<=1kb)	16	85169525	85634132	464608	1	23199	ENST00000637419.1	323	ENSG00000131149	GSE1	Gse1 coiled-coil protein
chr16	84291894	84292257	364	*	4	72	32	9	0	183	114	61	0.231117	3.74531	1.78201	0.68098		12.1838	5.74518	3.39815	-2.1133	1.90508	0.833504	-0.554315		3.60689	2.52235	1.76475	-0.10411	0.139595	3.60689	2.14355	-0.243705	1.46334	Promoter (2-3kb)	16	84294846	84329840	34995	1	58189	ENST00000568638.1	-2589	ENSG00000103175	WFDC1	WAP four-disulfide core domain 1
chr6	34344479	34344779	301	*	19	2	17	7	34	62	28	18	1.32835	0.125884	1.1455	0.640878	3.13637	4.99469	1.70743	1.21331	0.40963	-2.98983	0.195974	-0.641878	1.6491	2.32039	0.771825	0.278942	-1.2901	-0.222952	1.98475	0.525384	-1.06715	1.45936	Intron (ENST00000607016.2/11165, intron 1 of 4)	6	34279679	34392669	112991	2	11165	ENST00000607016.2	47890	ENSG00000272325	NUDT3	nudix hydrolase 3
chr2	128374124	128374459	336	*	43	128	84	13	0	190	290	26	2.69217	7.21484	5.06875	1.06585		13.7071	15.8365	1.56945	1.42877	2.85097	2.34163	0.0920083		3.77686	3.98518	0.650259	2.13987	1.21682	3.77686	2.31772	0.923049	1.45914	Distal Intergenic	2	128265480	128318868	53389	2	9394	ENST00000259241.7	-55256	ENSG00000136720	HS6ST1	heparan sulfate 6-O-sulfotransferase 1
chr18	23237768	23238068	301	*	20	25	0	21	41	31	8	38	1.39826	1.57355		1.92263	3.78209	2.49734	0.487837	2.56142	0.483631	0.654022		0.943085	1.91919	1.32039	-1.03553	1.35694	0.568827	0.943085	1.61979	0.160708	-0.374258	1.45908	Intron (ENST00000400473.6/91768, intron 7 of 9)	18	23155825	23258653	102829	1	91768	ENST00000420687.2	81943	ENSG00000134508	CABLES1	Cdk5 and Abl enzyme substrate 1
chr8	13353773	13354073	301	*	14	13	6	11	47	28	7	45	0.978781	0.818246	0.404293	1.00709	4.33557	2.25567	0.426857	3.03326	-0.0309424	-0.289394	-1.30653	0.0101988	2.11622	1.17355	-1.22817	1.60087	-0.160168	-0.648164	1.64489	0.186348	0.487995	1.45854	Intron (ENST00000276297.9/10395, intron 4 of 17)	8	13338574	13342754	4181	1	101930149	ENST00000523495.1	15199		LOC101930149	uncharacterized LOC101930149
chr12	53786432	53786732	301	*	0	18	0	5	0	41	22	16		1.13296		0.45777		3.30294	1.34155	1.07849		0.180091		-1.1273		1.72375	0.423902	0.109017	0.180091	-1.1273	1.72375	0.26646	1.3074	1.45729	Intron (ENST00000663306.1/107984525, intron 1 of 4)	12	53746346	53757227	10882	2	102216268	ENST00000669269.1	-29205		CISTR	chondrogenesis-associated transcript
chr4	150302536	150302836	301	*	23	36	51	18	18	34	21	7	1.608	2.26591	3.43649	1.64797	1.66043	2.73902	1.28057	0.471841	0.685265	1.18009	1.78094	0.720692	0.731558	1.45366	0.356788	-1.08363	0.932678	1.25081	1.09261	-0.36342	-0.318137	1.45603	Promoter (<=1kb)	4	150265566	150302711	37146	2	987	ENST00000508606.1	0	ENSG00000198589	LRBA	LPS responsive beige-like anchor protein
chr11	61138957	61139257	301	*	2	52	4	2	0	71	46	23	0.139826	3.27298	0.269529	0.183108		5.71972	2.80506	1.55033	-2.8383	1.71061	-1.89149	-2.44923		2.51595	1.48803	0.632579	-0.563846	-2.17036	2.51595	1.06031	1.60652	1.45564	Intron (ENST00000301765.10/55048, intron 1 of 4)	11	61132444	61161136	28693	2	55048	ENST00000538036.1	21879	ENSG00000167987	VPS37C	VPS37C subunit of ESCRT-I
chr11	128903233	128903533	301	*	2	43	4	5	0	83	50	29	0.139826	2.7065	0.269529	0.45777		6.68644	3.04898	1.95477	-2.8383	1.43643	-1.89149	-1.1273		2.74124	1.60833	0.966998	-0.700933	-1.5094	2.74124	1.28766	0.808463	1.45358	Promoter (2-3kb)	11	128899565	128905697	6133	2	219833	ENST00000310799.9	2164	ENSG00000174370	KCNJ5-AS1	KCNJ5 antisense RNA 1
chr9	116572196	116572496	301	*	1	46	8	10	0	53	33	18	0.0699129	2.89533	0.539058	0.91554		4.26965	2.01233	1.21331	-3.8383	1.53373	-0.891489	-0.127305		2.09412	1.00886	0.278942	-1.15228	-0.509397	2.09412	0.643903	-0.642888	1.45022	Intron (ENST00000423715.1/107987014, intron 1 of 2)	9	116568449	116586328	17880	1	107987014	ENST00000423715.1	3747	ENSG00000230894	LOC107987014	uncharacterized LOC107987014
chr5	120604914	120605256	343	*	14	50	43	22	42	46	26	18	0.85858	2.76061	2.54161	1.76683	3.39854	3.25065	1.39076	1.0643	-0.219976	1.46499	1.34574	0.821165	1.76492	1.70073	0.475876	0.0899086	0.622506	1.08345	1.73282	0.282892	-0.460947	1.44993	Intron (ENST00000407149.7/51334, intron 1 of 1)	5	120617137	120686925	69789	1	51334	ENST00000446965.2	-11881	ENSG00000184838	PRR16	proline rich 16
chr18	18710948	18711309	362	*	20	21	20	21	25	23	35	4	1.16199	1.09843	1.11993	1.59776	1.91647	1.53978	1.77364	0.224064	0.216594	0.135447	0.163403	0.676048	0.938453	0.622724	0.826717	-2.15802	0.176021	0.419726	0.780589	-0.665651	-0.243705	1.44624	Distal Intergenic	18	20953290	20954870	1581	2	6093	ENST00000578051.1	2243561	ENSG00000067900	ROCK1	Rho associated coiled-coil containing protein kinase 1
chr22	30425645	30425945	301	*	65	87	28	13	58	162	62	37	4.54434	5.47595	1.8867	1.1902	5.35028	13.0506	3.78073	2.49402	2.18407	2.45311	0.915866	0.251207	2.41961	3.70605	1.91867	1.31847	2.31859	0.583537	3.06283	1.61857	1.73505	1.44426	Promoter (<=1kb)	22	30425768	30429054	3287	1	51537	ENST00000266263.10	0	ENSG00000242114	MTFP1	mitochondrial fission process 1
chr17	71424125	71424530	406	*	60	69	156	37	87	77	63	26	3.10724	3.21703	7.78639	2.50926	5.94476	4.59488	2.84571	1.29819	1.63563	1.68573	2.96095	1.32726	2.57162	2.20003	1.50879	0.376498	1.66068	2.14411	2.38582	0.942644	-0.483425	1.44318	Distal Intergenic	17	71098834	71202203	103370	2	101928165	ENST00000662323.1	-221922	ENSG00000260785	CASC17	cancer susceptibility 17
chr19	30696543	30696843	301	*	0	62	4	8	0	65	43	21		3.9024	0.269529	0.732432		5.23637	2.62212	1.41552		1.96436	-1.89149	-0.449233		2.38857	1.39073	0.501335	1.96436	-1.17036	2.38857	0.946035	3.13472	1.44253	Intron (ENST00000706143.1/9745, intron 5 of 5)	19	30665274	30668647	3374	2	124904685	ENST00000593140.1	-27896		LOC124904685	uncharacterized LOC124904685
chr18	17414241	17414606	366	*	14	4	22	16	14	14	24	2	0.804477	0.206933	1.21842	1.204	1.06146	0.926986	1.20288	0.110804	-0.313876	-2.27277	0.285009	0.267833	0.0860543	-0.10938	0.266499	-3.17392	-1.29332	0.276421	-0.0116631	-1.45371	-1.56974	1.44205	Distal Intergenic	18	15307663	15330282	22620	2	644669	ENST00000508721.5	-2083959	ENSG00000290522	LOC644669	ankyrin repeat domain 30B pseudogene
chr1	119587328	119587682	355	*	23	119	90	4	0	129	89	40	1.36271	6.34754	5.13932	0.310353		8.80693	4.59931	2.28494	0.446478	2.6662	2.36158	-1.68802		3.13864	2.20142	1.19216	1.55634	0.336779	3.13864	1.69679	1.21956	1.44185	Distal Intergenic	1	119597702	119599271	1570	2	644242	ENST00000562811.1	11589	ENSG00000260941	LINC00622	long intergenic non-protein coding RNA 622
chr1	15141872	15142172	301	*	4	36	31	14	0	59	68	11	0.279652	2.26591	2.08885	1.28176		4.75301	4.14661	0.741464	-1.8383	1.18009	1.06271	0.358122		2.24884	2.05193	-0.431551	-0.329103	0.710415	2.24884	0.810191	-1.03952	1.43865	Intron (ENST00000310916.6/200197, intron 1 of 5)	1	15111869	15152458	40590	2	200197	ENST00000404665.4	10286	ENSG00000175147	TMEM51-AS1	TMEM51 antisense RNA 1
chr7	2757861	2758161	301	*	57	43	97	61	78	65	32	39	3.98504	2.7065	6.53607	5.5848	7.1952	5.23637	1.95135	2.62883	1.99459	1.43643	2.70842	2.4815	2.84704	2.38857	0.96447	1.39442	1.71551	2.59496	2.6178	1.17944	-0.879453	1.43836	Promoter (2-3kb)	7	2731351	2760452	29102	2	2768	ENST00000485329.1	2291	ENSG00000146535	GNA12	G protein subunit alpha 12
chr10	16105171	16105471	301	*	37	39	85	6	19	73	57	6	2.58678	2.45474	5.72749	0.549324	1.75268	5.88084	3.47584	0.404435	1.37116	1.29557	2.5179	-0.86427	0.809561	2.55602	1.79736	-1.30602	1.33336	0.826816	1.68279	0.24567	0.506546	1.43712	Distal Intergenic	10	16276871	16289462	12592	1	102724039	ENST00000656914.1	-171400		LINC02654	long intergenic non-protein coding RNA 2654
chr4	163344220	163344659	440	*	39	59	18	18	40	51	28	18	1.86328	2.53775	0.828847	1.12618	2.52154	2.80765	1.16681	0.829138	0.897846	1.34355	-0.270822	0.171434	1.3343	1.48937	0.222567	-0.270316	1.1207	-0.0496942	1.41183	-0.0238747	1.17039	1.43571	Promoter (<=1kb)	4	163344102	163351934	7833	1	4889	ENST00000515560.1	118	ENSG00000164129	NPY5R	neuropeptide Y receptor Y5
chr6	160386854	160387154	301	*	4	57	2	20	0	74	37	32	0.279652	3.58769	0.134764	1.83108		5.9614	2.25624	2.15699	-1.8383	1.84306	-2.89149	0.872695		2.57565	1.17392	1.10902	0.00237944	-1.0094	2.57565	1.14147	1.01178	1.43418	Promoter (<=1kb)	6	160369200	160386934	17735	2	124901453	ENST00000663900.1	0		LOC124901453	uncharacterized LOC124901453
chr6	56101089	56101389	301	*	31	41	92	12	22	66	40	9	2.1673	2.58062	6.19916	1.09865	2.02942	5.31693	2.43918	0.606653	1.1159	1.36772	2.63207	0.13573	1.02106	2.41059	1.2864	-0.721058	1.24181	1.3839	1.71583	0.28267	-0.142093	1.43316	Intron (ENST00000488912.5/81578, intron 4 of 17)	6	56056591	56091661	35071	2	81578	ENST00000467045.5	-9428	ENSG00000124749	COL21A1	collagen type XXI alpha 1 chain
chr4	173183617	173183978	362	*	91	52	24	52	57	71	15	67	5.28704	2.71993	1.34391	3.95635	4.36956	4.75323	0.760133	3.75307	2.40246	1.44357	0.426438	1.98417	2.12749	2.24891	-0.395676	1.90807	1.92302	1.2053	2.1882	0.756197	0.717711	1.432	Intron (ENST00000512285.5/51809, intron 1 of 5)	4	173131928	173169652	37725	2	101930370	ENST00000500914.6	-13965	ENSG00000245213	GALNT7-DT	GALNT7 divergent transcript
chr20	27800112	27800449	338	*	43	37	81	43	47	61	65	11	2.67619	2.07316	4.85872	3.50459	3.85956	4.3746	3.52849	0.660057	1.42018	1.05183	2.28058	1.80925	1.94844	2.12915	1.81905	-0.599337	1.23601	2.04491	2.03879	0.609857	-0.808903	1.42894	Distal Intergenic	20	28583025	28602634	19610	2	100289097	ENST00000701154.1	802185	ENSG00000282826	FRG1CP	FSHD region gene 1 family member C, pseudogene
chr1	242604279	242604579	301	*	0	10	0	0	0	34	21	12		0.62942				2.73902	1.28057	0.80887		-0.667906				1.45366	0.356788	-0.30602	-0.667906		1.45366	0.0253837		1.42828	Distal Intergenic	1	242082986	242524697	441712	2	200150	ENST00000536534.7	-79582	ENSG00000180287	PLD5	phospholipase D family member 5
chr1	197449258	197449558	301	*	7	45	5	14	12	56	8	21	0.48939	2.83239	0.336911	1.28176	1.10695	4.51133	0.487837	1.41552	-1.03094	1.50202	-1.56956	0.358122	0.146596	2.17355	-1.03553	0.501335	0.235538	-0.605719	1.16007	-0.267098	0.841258	1.42717	Intron (ENST00000535699.5/23418, intron 12 of 12)	1	197442170	197478455	36286	1	23418	ENST00000448952.1	7088	ENSG00000134376	CRB1	crumbs cell polarity complex component 1
chr16	24646276	24646576	301	*	31	24	29	11	8	15	15	2	2.1673	1.51061	1.95408	1.00709	0.73797	1.20839	0.914694	0.134812	1.1159	0.595129	0.966492	0.0101988	-0.438367	0.273089	-0.128639	-2.89098	0.855514	0.488346	-0.0826387	-1.50981	0.367168	1.42717	Intron (ENST00000566108.2/27327, intron 2 of 2)	16	24661422	24671062	9641	2	400511	ENST00000414816.1	24486	ENSG00000224310	LINC01567	long intergenic non-protein coding RNA 1567
chr4	63214104	63214404	301	*	20	36	50	7	10	38	19	5	1.39826	2.26591	3.36911	0.640878	0.922462	3.06126	1.15861	0.337029	0.483631	1.18009	1.75237	-0.641878	-0.116439	1.61413	0.212398	-1.56905	0.831861	0.555245	0.748844	-0.678328	0.276616	1.42717	Distal Intergenic	4	63468701	63494278	25578	2	105377253	ENST00000508825.1	279874		LOC105377253	uncharacterized LOC105377253
chr12	1350375	1350675	301	*	13	43	118	0	16	36	48	3	0.908868	2.7065	7.9511		1.47594	2.90014	2.92702	0.202218	-0.137858	1.43643	2.99115		0.561633	1.53612	1.54943	-2.30602	0.649287	2.99115	1.04888	-0.378294	-2.34187	1.42717	Intron (ENST00000543086.7/23085, intron 14 of 17)	12	1408192	1445055	36864	1	23085	ENST00000539802.2	-57517	ENSG00000082805	ERC1	ELKS/RAB6-interacting/CAST family member 1
chr13	31199780	31200239	460	*	273	240	202	94	143	290	208	50	12.4747	9.87325	8.89621	5.62489	8.6217	15.2694	8.29004	2.20281	3.64093	3.30353	3.15319	2.49182	3.10797	3.93258	3.05138	1.13934	3.47223	2.82251	3.52027	2.09536	0.649719	1.42491	Promoter (<=1kb)	13	31199975	31332276	132302	1	145173	ENST00000343307.5	0	ENSG00000187676	B3GLCT	beta 3-glucosyltransferase
chr9	44386967	44387371	405	*	16	20	8	14	22	26	24	6	0.830648	0.934782	0.40029	0.951799	1.50699	1.55536	1.08676	0.300323	-0.26769	-0.0972985	-1.32088	-0.0712707	0.591672	0.637246	0.12004	-1.73541	-0.182494	-0.696076	0.614459	-0.807687	0.513582	1.42215	Distal Intergenic	9	43128968	43131569	2602	1	102724904	ENST00000656631.1	1257999	ENSG00000291167	LOC102724904	methylenetetrahydrofolate dehydrogenase (NADP+ dependent) 1 like pseudogene
chr1	143194973	143195314	342	*	46	43	61	45	69	87	63	24	2.82932	2.38109	3.61611	3.62457	5.5997	6.16599	3.37981	1.42323	1.50046	1.25162	1.85444	1.85781	2.48535	2.62433	1.75694	0.509171	1.37604	1.85613	2.55484	1.13306	-0.480087	1.42178	Distal Intergenic	1	143419625	143420207	583	2	107985200	ENST00000622095.1	224893	ENSG00000232527	LOC107985200	uncharacterized LOC107985200
chr17	15463502	15463802	301	*	0	18	14	0	0	36	22	13		1.13296	0.943351			2.90014	1.34155	0.876276		0.180091	-0.0841337			1.53612	0.423902	-0.190543	0.180091	-0.0841337	1.53612	0.116679	0.264225	1.41944	Intron (ENST00000619038.5/284040, intron 1 of 3)	17	15436015	15467621	31607	2	284040	ENST00000619038.5	3819	ENSG00000239704	CDRT4	CMT1A duplicated region transcript 4
chr1	925042	925342	301	*	44	23	6	15	24	30	14	13	3.07617	1.44767	0.404293	1.37331	2.21391	2.41679	0.853714	0.876276	1.62113	0.533728	-1.30653	0.457658	1.1466	1.27309	-0.228175	-0.190543	1.07743	-0.424434	1.20984	-0.209359	1.50187	1.4192	Promoter (<=1kb)	1	925150	935793	10644	1	148398	ENST00000437963.5	0	ENSG00000187634	SAMD11	sterile alpha motif domain containing 11
chr11	134276110	134276499	390	*	16	68	62	12	28	127	100	9	0.862679	3.30081	3.22187	0.847287	1.99195	7.89028	4.7028	0.467855	-0.213105	1.72282	1.6879	-0.239078	0.994181	2.98008	2.23352	-1.09587	0.754858	0.724411	1.98713	0.568827	0.0304472	1.4183	Promoter (<=1kb)	11	134276379	134319564	43186	1	112937	ENST00000431683.7	0	ENSG00000166105	GLB1L3	galactosidase beta 1 like 3
chr10	63707310	63707632	323	*	55	23	64	22	44	56	24	26	3.58249	1.34876	4.01782	1.87657	3.78152	4.2031	1.36352	1.63281	1.84096	0.43163	2.00641	0.908101	1.91897	2.07146	0.447334	0.707359	1.1363	1.45726	1.99521	0.577347	-0.32096	1.41786	Intron (ENST00000444770.1/124902438, intron 2 of 2)	10	63664664	63990568	325905	1	124902438	ENST00000444770.1	42646		LOC124902438	uncharacterized LOC124902438
chr3	71875441	71875741	301	*	14	47	4	0	0	76	71	18	0.978781	2.95827	0.269529			6.12252	4.32955	1.21331	-0.0309424	1.56476	-1.89149			2.61413	2.11422	0.278942	0.766906	-1.89149	2.61413	1.19658	2.65839	1.41755	Distal Intergenic	3	71785428	71786425	998	1	105377156	ENST00000658676.1	90013	ENSG00000287131	LOC105377156	uncharacterized LOC105377156
chr2	225229372	225229672	301	*	50	41	4	25	39	51	8	63	3.49565	2.58062	0.269529	2.28885	3.5976	4.10853	0.487837	4.24657	1.80556	1.36772	-1.89149	1.19462	1.84704	2.03862	-1.03553	2.0863	1.58664	-0.348433	1.94283	0.525384	1.93507	1.41745	Distal Intergenic	2	225399710	225654018	254309	1	57624	ENST00000636099.1	-170038	ENSG00000144460	NYAP2	neuronal tyrosine-phosphorylated phosphoinositide-3-kinase adaptor 2
chr19	17755963	17756263	301	*	0	20	0	5	0	53	24	26		1.25884		0.45777		4.26965	1.46351	1.75255		0.332094		-1.1273		2.09412	0.549433	0.809457	0.332094	-1.1273	2.09412	0.679445	1.4594	1.41467	Promoter (<=1kb)	19	17755098	17772697	17600	1	23149	ENST00000595549.5	865	ENSG00000130475	FCHO1	FCH and mu domain containing endocytic adaptor 1
chr14	81784099	81784399	301	*	31	68	42	31	37	59	17	33	2.1673	4.28005	2.83005	2.83817	3.41311	4.75301	1.03665	2.22439	1.1159	2.09763	1.50083	1.50496	1.77109	2.24884	0.051933	1.15341	1.60676	1.5029	2.00996	0.602672	0.103868	1.40729	Intron (ENST00000554814.1/107984704, intron 2 of 3)	14	81743811	81840026	96216	1	107984704	ENST00000663748.1	40288		LOC107984704	uncharacterized LOC107984704
chr6	117441015	117441315	301	*	4	22	45	10	14	5	6	3	0.279652	1.38472	3.0322	0.91554	1.29145	0.402798	0.365878	0.202218	-1.8383	0.469598	1.60036	-0.127305	0.368988	-1.31187	-1.45057	-2.30602	-0.68435	0.73653	-0.471443	-1.87829	-1.42088	1.40685	Intron (ENST00000467125.1/57120, intron 4 of 6)	6	117453817	117503964	50148	1	285761	ENST00000525483.5	-12502	ENSG00000164465	DCBLD1	discoidin, CUB and LCCL domain containing 1
chr22_KI270733v1_random	146889	147189	301	*	76	116	30	108	182	190	68	131	5.31338	7.30127	2.02147	9.88783	16.7888	15.3063	4.14661	8.83016	2.40963	2.86815	1.0154	3.30565	4.06943	3.93605	2.05193	3.14244	2.63889	2.16053	4.00274	2.59719	0.47836	1.40555	Distal Intergenic	321	128877	129029	153	1	109864274	ENST00000616292.1	18012	ENSG00000276700	RNA5-8SN4	RNA, 5.8S ribosomal N4
chr4	3710452	3710752	301	*	0	22	4	10	2	62	8	4		1.38472	0.269529	0.91554	0.184492	4.99469	0.487837	0.269623		0.469598	-1.89149	-0.127305	-2.43837	2.32039	-1.03553	-1.89098	0.469598	-1.0094	-0.0589859	-1.46326	1.47899	1.40427	Distal Intergenic	4	3673593	3677855	4263	2	100133461	ENST00000508619.1	-32597	ENSG00000250632	LINC02171	long intergenic non-protein coding RNA 2171
chr7	75776591	75776891	301	*	3	40	39	5	12	61	21	9	0.209739	2.51768	2.62791	0.45777	1.10695	4.91413	1.28057	0.606653	-2.25333	1.33209	1.39391	-1.1273	0.146596	2.29694	0.356788	-0.721058	-0.46062	0.133304	1.22177	-0.182135	-0.593925	1.4039	Intron (ENST00000394905.2/10344, intron 1 of 3)	7	75769538	75772211	2674	2	10344	ENST00000005180.9	-4380	ENSG00000006606	CCL26	C-C motif chemokine ligand 26
chr1	110260726	110261026	301	*	7	81	14	17	18	86	20	20	0.48939	5.0983	0.943351	1.55642	1.66043	6.92812	1.21959	1.34812	-1.03094	2.35002	-0.0841337	0.63823	0.731558	2.79246	0.286398	0.430945	0.659537	0.277048	1.76201	0.358672	0.382489	1.40334	Intron (ENST00000412512.2/3749, intron 1 of 2)	1	110223830	110229151	5322	1	3749	ENST00000636402.1	36896	ENSG00000116396	KCNC4	potassium voltage-gated channel subfamily C member 4
chr2	89795866	89796166	301	*	69	47	80	28	59	95	63	23	4.82399	2.95827	5.39058	2.56351	5.44253	7.65315	3.84171	1.55033	2.27023	1.56476	2.43044	1.35812	2.44428	2.93605	1.94175	0.632579	1.91749	1.89428	2.69017	1.28716	0.0232103	1.403	Distal Intergenic	2	89622213	89640635	18423	2	101927050	ENST00000636037.1	-155231		KMT2CP4	lysine methyltransferase 2C pseudogene 4
chr14	59127172	59127472	301	*	19	17	51	15	16	29	20	6	1.32835	1.07001	3.43649	1.37331	1.47594	2.33623	1.21959	0.404435	0.40963	0.097629	1.78094	0.457658	0.561633	1.22418	0.286398	-1.30602	0.25363	1.1193	0.892906	-0.509811	-0.865668	1.40272	Intron (ENST00000666814.1/107984642, intron 3 of 3)	14	59188646	59266161	77516	1	23002	ENST00000556596.1	-61174	ENSG00000100592	DAAM1	dishevelled associated activator of morphogenesis 1
chr7	59205006	59205326	321	*	11	20	24	37	16	35	29	5	0.720977	1.18016	1.5161	3.17578	1.38369	2.64336	1.65788	0.315965	-0.471975	0.238985	0.600364	1.66711	0.468524	1.40237	0.729342	-1.66216	-0.116495	1.13374	0.935448	-0.466411	-1.25023	1.40186	Distal Intergenic	7	57450177	57473559	23383	1	441234	ENST00000420713.2	1754829	ENSG00000182111	ZNF716	zinc finger protein 716
chr17	55814318	55814618	301	*	6	44	12	16	0	71	76	15	0.419477	2.76945	0.808586	1.46486		5.71972	4.63445	1.01109	-1.25333	1.4696	-0.306526	0.550767		2.51595	2.2124	0.015908	0.108131	0.122121	2.51595	1.11415	-0.013989	1.40179	Intron (ENST00000573500.5/58488, intron 5 of 5)	17	55773736	55823090	49355	1	58488	ENST00000572536.1	40582	ENSG00000141179	PCTP	phosphatidylcholine transfer protein
chr12	35736045	35736345	301	*	8	8	10	0	9	12	14	2	0.559303	0.503536	0.673822		0.830216	0.966714	0.853714	0.134812	-0.838297	-0.989834	-0.569561		-0.268442	-0.0488388	-0.228175	-2.89098	-0.914066	-0.569561	-0.15864	-1.55958	-0.344505	1.40094	Distal Intergenic	12	34191037	34219246	28210	2	124903068	ENST00000660987.1	-1516799		LOC124903068	uncharacterized LOC124903068
chr15	31129310	31129610	301	*	2	60	6	7	0	69	60	18	0.139826	3.77652	0.404293	0.640878		5.55861	3.65878	1.21331	-2.8383	1.91706	-1.30653	-0.641878		2.47472	1.87136	0.278942	-0.46062	-0.974202	2.47472	1.07515	0.513582	1.39957	Intron (ENST00000558445.6/4308, intron 1 of 26)	15	31069390	31101725	32336	2	4308	ENST00000559179.2	-27585	ENSG00000134160	TRPM1	transient receptor potential cation channel subfamily M member 1
chr16	3077085	3077385	301	*	4	44	8	6	0	44	55	8	0.279652	2.76945	0.539058	0.549324		3.54462	3.35388	0.539247	-1.8383	1.4696	-0.891489	-0.86427		1.82563	1.74583	-0.890983	-0.18435	-0.877879	1.82563	0.427424	0.69353	1.39821	Exon (ENST00000577123.5/ENST00000577123.5, exon 2 of 2)	16	3068118	3069411	1294	1	9235	ENST00000525003.1	8967	ENSG00000008517	IL32	interleukin 32
chr17	45143882	45144386	505	*	26	113	15	44	36	159	44	34	1.08199	4.2336	0.601627	2.39784	1.9767	7.62438	1.59708	1.36417	0.113681	2.08188	-0.733059	1.26174	0.983097	2.93062	0.675441	0.448019	1.09778	0.264339	1.95686	0.56173	0.833443	1.39513	3' UTR	17	45148475	45152099	3625	1	10614	ENST00000332499.4	-4089	ENSG00000186834	HEXIM1	HEXIM P-TEFb complex subunit 1
chr10	104642716	104643038	323	*	16	117	26	38	44	102	69	17	1.04218	6.86107	1.63224	3.24135	3.78152	7.65565	3.92012	1.06761	0.0596045	2.77843	0.706853	1.6966	1.91897	2.93653	1.9709	0.094382	1.41902	1.20172	2.42775	1.03264	0.217294	1.39511	Promoter (1-2kb)	10	104641290	105265242	623953	1	22986	ENST00000369701.8	1426	ENSG00000156395	SORCS3	sortilin related VPS10 domain containing receptor 3
chr7	102287551	102287851	301	*	25	72	22	19	52	93	53	24	1.74782	4.53182	1.48241	1.73953	4.7968	7.49203	3.23192	1.61774	0.805559	2.18009	0.567943	0.798695	2.26207	2.90536	1.69239	0.69398	1.49283	0.683319	2.58372	1.19319	0.809506	1.39053	Promoter (<=1kb)	7	102286868	102321711	34844	1	10603	ENST00000444095.3	683	ENSG00000160999	SH2B2	SH2B adaptor protein 2
chr1	85850268	85850568	301	*	13	43	45	6	8	19	20	2	0.908868	2.7065	3.0322	0.549324	0.73797	1.53063	1.21959	0.134812	-0.137858	1.43643	1.60036	-0.86427	-0.438367	0.614126	0.286398	-2.89098	0.649287	0.368047	0.0878797	-1.30229	0.28124	1.39017	Intron (ENST00000370571.7/255631, intron 37 of 59)	1	85734789	85744749	9961	2	255631	ENST00000473734.1	-105519	ENSG00000171502	COL24A1	collagen type XXIV alpha 1 chain
chr7	131538474	131538774	301	*	2	55	12	12	0	100	50	46	0.139826	3.46181	0.808586	1.09865		8.05595	3.04898	3.10067	-2.8383	1.79153	-0.306526	0.13573		3.01005	1.60833	1.63258	-0.523386	-0.0853982	3.01005	1.62045	-0.437987	1.3896	Intron (ENST00000446198.5/5420, intron 1 of 6)	7	131500262	131556563	56302	2	5420	ENST00000446198.5	17789	ENSG00000128567	PODXL	podocalyxin like
chr10	113991197	113991497	301	*	2	26	10	9	0	47	30	17	0.139826	1.63649	0.673822	0.823986		3.7863	1.82939	1.1459	-2.8383	0.710606	-0.569561	-0.279308		1.92079	0.871361	0.19648	-1.06385	-0.424434	1.92079	0.53392	-0.639412	1.38687	Distal Intergenic	10	114043866	114046904	3039	1	153	ENST00000369295.4	-52369	ENSG00000043591	ADRB1	adrenoceptor beta 1
chr6	35092386	35092708	323	*	6	99	33	12	0	67	52	20	0.390818	5.80552	2.07169	1.02359		5.02871	2.95429	1.25601	-1.35543	2.53742	1.05081	0.0336315		2.33019	1.56281	0.328847	0.590996	0.542219	2.33019	0.945829	0.0487764	1.38436	Distal Intergenic	6	35118072	35121045	2974	2	6954	ENST00000502480.5	28337	ENSG00000124678	TCP11	t-complex 11
chr4	76782000	76782300	301	*	16	16	32	4	31	60	19	26	1.11861	1.00707	2.15623	0.366216	2.85963	4.83357	1.15861	1.75255	0.161703	0.0101662	1.10851	-1.44923	1.51583	2.27309	0.212398	0.809457	0.0859344	-0.170361	1.89446	0.510927	0.256295	1.38353	3' UTR	4	76758554	76801964	43411	2	105377289	ENST00000449007.1	19664		SHROOM3-AS1	SHROOM3 antisense RNA 1
chr6	34544185	34544485	301	*	24	49	16	16	21	67	34	11	1.67791	3.08416	1.07812	1.46486	1.93717	5.39749	2.07331	0.741464	0.746665	1.62488	0.108511	0.550767	0.953951	2.43229	1.05193	-0.431551	1.18577	0.329639	1.69312	0.310191	0.856131	1.38293	5' UTR	6	34537802	34556329	18528	2	25803	ENST00000374037.8	11844	ENSG00000124664	SPDEF	SAM pointed domain containing ETS transcription factor
chr1	49257150	49257450	301	*	11	39	20	18	39	113	51	23	0.769042	2.45474	1.34764	1.64797	3.5976	9.10322	3.10996	1.55033	-0.378866	1.29557	0.430439	0.720692	1.84704	3.18638	1.6369	0.632579	0.458351	0.575566	2.51671	1.13474	-0.117214	1.38197	Promoter (<=1kb)	1	49257411	49269285	11875	1	101929721	ENST00000420071.1	0	ENSG00000230114	AGBL4-AS1	AGBL4 antisense RNA 1
chr1	143264552	143264864	313	*	237	171	310	125	337	263	241	98	15.9321	10.3491	20.0851	11.0041	29.8913	20.3723	14.1308	6.3517	3.99386	3.37144	4.32805	3.45997	4.90165	4.34853	3.82078	2.66714	3.68265	3.89401	4.62509	3.24396	-0.211361	1.38113	Distal Intergenic	1	143419625	143420207	583	2	107985200	ENST00000622095.1	155343	ENSG00000232527	LOC107985200	uncharacterized LOC107985200
chr1	22285550	22285872	323	*	96	28	9	36	45	59	12	59	6.25308	1.64196	0.565006	3.07076	3.86746	4.42827	0.681759	3.70523	2.64457	0.715423	-0.823662	1.61859	1.95139	2.14674	-0.552666	1.88956	1.67999	0.397466	2.04907	0.668448	1.28253	1.38062	Distal Intergenic	1	22266239	22266300	62	1	100616433	ENST00000581169.1	19311	ENSG00000266564	MIR4418	microRNA 4418
chr6	41200905	41201205	301	*	2	26	4	14	0	44	41	11	0.139826	1.63649	0.269529	1.28176		3.54462	2.50016	0.741464	-2.8383	0.710606	-1.89149	0.358122		1.82563	1.32202	-0.431551	-1.06385	-0.766683	1.82563	0.445236	-0.297162	1.38039	Promoter (<=1kb)	6	41189749	41201149	11401	2	79865	ENST00000483722.2	0	ENSG00000112195	TREML2	triggering receptor expressed on myeloid cells like 2
chr10	100739428	100739728	301	*	25	46	38	25	36	64	44	14	1.74782	2.89533	2.56052	2.28885	3.32086	5.15581	2.6831	0.943682	0.805559	1.53373	1.35644	1.19462	1.73156	2.3662	1.4239	-0.0836277	1.16964	1.27553	2.04888	0.670137	-0.105888	1.37874	Intron (ENST00000679374.1/5076, intron 1 of 9)	10	100735603	100806599	70997	1	5076	ENST00000553492.5	3825	ENSG00000075891	PAX2	paired box 2
chr12	35468949	35469328	380	*	32	30	37	22	26	31	27	8	1.77088	1.49466	1.97346	1.59434	1.89847	1.97679	1.30326	0.426844	0.824467	0.579821	0.980729	0.672963	0.924838	0.98316	0.382122	-1.22822	0.702144	0.826846	0.953999	-0.423048	-0.124702	1.37705	Distal Intergenic	12	34191037	34219246	28210	2	124903068	ENST00000660987.1	-1249703		LOC124903068	uncharacterized LOC124903068
chr2	1990761	1991074	314	*	0	66	23	2	0	86	58	30		3.98163	1.48542	0.175503		6.64037	3.38992	1.93819		1.99336	0.570873	-2.51043		2.73126	1.76125	0.954708	1.99336	-0.96978	2.73126	1.35798	2.96314	1.37328	Intron (ENST00000647755.1/23040, intron 5 of 24)	2	1973304	1979777	6474	2	23040	ENST00000485348.3	-10984	ENSG00000186487	MYT1L	myelin transcription factor 1 like
chr1	28343483	28343783	301	*	17	70	25	22	0	36	34	9	1.18852	4.40594	1.68456	2.01419		2.90014	2.07331	0.606653	0.249166	2.13945	0.752368	1.0102		1.53612	1.05193	-0.721058	1.19431	0.881283	1.53612	0.165438	0.313024	1.37069	Distal Intergenic	1	28330283	28334585	4303	1	54797	ENST00000474683.1	13200	ENSG00000130772	MED18	mediator complex subunit 18
chr4	185112217	185112517	301	*	30	36	5	14	34	25	5	46	2.09739	2.26591	0.336911	1.28176	3.13637	2.01399	0.304898	3.10067	1.06859	1.18009	-1.56956	0.358122	1.6491	1.01005	-1.7136	1.63258	1.12434	-0.605719	1.32958	-0.0405112	1.73006	1.37009	Intron (ENST00000656493.1/101928877, intron 2 of 2)	4	185086296	185107235	20940	1	101928877	ENST00000664714.1	25921	ENSG00000250754	LINC02436	long intergenic non-protein coding RNA 2436
chr18	19078142	19078442	301	*	14	3	8	9	20	12	13	5	0.978781	0.188826	0.539058	0.823986	1.84492	0.966714	0.792735	0.337029	-0.0309424	-2.40487	-0.891489	-0.279308	0.883561	-0.0488388	-0.33509	-1.56905	-1.21791	-0.585398	0.417361	-0.952072	-0.632509	1.36943	Distal Intergenic	18	20953290	20954870	1581	2	6093	ENST00000578051.1	1876428	ENSG00000067900	ROCK1	Rho associated coiled-coil containing protein kinase 1
chr1	167273434	167273734	301	*	4	34	4	12	0	39	24	15	0.279652	2.14003	0.269529	1.09865		3.14182	1.46351	1.01109	-1.8383	1.09763	-1.89149	0.13573		1.6516	0.549433	0.015908	-0.370334	-0.877879	1.6516	0.28267	0.507545	1.36893	Intron (ENST00000559038.5/5451, intron 2 of 4)	1	167251919	167415908	163990	1	5451	ENST00000648671.1	21515	ENSG00000143190	POU2F1	POU class 2 homeobox 1
chr11	47596773	47597073	301	*	8	28	6	9	9	49	15	8	0.559303	1.76238	0.404293	0.823986	0.830216	3.94742	0.914694	0.539247	-0.838297	0.817521	-1.30653	-0.279308	-0.268442	1.98091	-0.128639	-0.890983	-0.0103881	-0.792917	0.856233	-0.509811	0.782529	1.36604	Promoter (2-3kb)	11	47589667	47594411	4745	2	114900	ENST00000302514.4	-2362	ENSG00000172247	C1QTNF4	C1q and TNF related 4
chr14	68000022	68000322	301	*	46	42	66	13	38	29	20	15	3.21599	2.64356	4.44723	1.1902	3.50536	2.33623	1.21959	1.01109	1.68526	1.40248	2.15291	0.251207	1.80956	1.22418	0.286398	0.015908	1.54387	1.20206	1.51687	0.151153	0.341818	1.36572	Promoter (<=1kb)	14	68000279	68497257	496979	1	5890	ENST00000557045.5	0	ENSG00000182185	RAD51B	RAD51 paralog B
chr14	77181611	77181912	302	*	109	166	26	51	83	253	106	54	7.59519	10.4137	1.74612	4.65374	7.631	20.3138	6.44236	3.62782	2.92509	3.3804	0.80415	2.21839	2.93187	4.34439	2.68759	1.8591	3.15275	1.51127	3.63813	2.27335	1.64147	1.36478	Promoter (<=1kb)	14	77181623	77231730	50108	1	57156	ENST00000554766.5	0	ENSG00000165548	TMEM63C	transmembrane protein 63C
chr10	40816825	40817195	371	*	15	16	11	7	22	10	30	2	0.850292	0.816544	0.600976	0.519631	1.64547	0.653185	1.48329	0.109307	-0.233969	-0.292397	-0.73462	-0.944441	0.718502	-0.614436	0.568798	-3.19355	-0.263183	-0.83953	0.0520331	-1.31237	0.576347	1.36441	Distal Intergenic	10	42242721	42276842	34122	1	101929373	ENST00000622823.4	-1425526		LOC101929373	uncharacterized LOC101929373
chr4	110689984	110690284	301	*	18	6	23	8	22	18	18	6	1.25843	0.377652	1.54979	0.732432	2.02942	1.45007	1.09763	0.404435	0.331628	-1.40487	0.632073	-0.449233	1.02106	0.536124	0.134395	-1.30602	-0.536622	0.0914202	0.778594	-0.585812	-0.628042	1.36441	Distal Intergenic	4	110618209	110642123	23915	2	5308	ENST00000511837.5	-47861	ENSG00000164093	PITX2	paired like homeodomain 2
chr7	8296141	8296441	301	*	28	32	52	24	46	42	31	17	1.95756	2.01414	3.50387	2.1973	4.24333	3.3835	1.89037	1.1459	0.969058	1.01017	1.80895	1.13573	2.0852	1.75852	0.918666	0.19648	0.989612	1.47234	1.92186	0.557573	-0.482728	1.36428	Intron (ENST00000424460.1/100505938, intron 3 of 6)	7	8303741	8341343	37603	1	100505938	ENST00000435967.1	-7300		ICA1-AS1	ICA1 antisense RNA 1
chr15	100863816	100864116	301	*	0	39	11	2	0	86	84	21		2.45474	0.741204	0.183108		6.92812	5.12229	1.41552		1.29557	-0.432057	-2.44923		2.79246	2.35679	0.501335	1.29557	-1.44064	2.79246	1.42906	2.73621	1.3634	Promoter (1-2kb)	15	100861924	100885329	23406	1	105369201	ENST00000558568.1	1892	ENSG00000272808	GCAWKR	gastric cancer associated WDR5 and KAT2A binding lncRNA
chr18	16949547	16949894	348	*	20	16	37	25	18	14	23	3	1.20887	0.870667	2.15545	1.97883	1.43553	0.975072	1.21256	0.174828	0.273658	-0.199807	1.10799	0.98465	0.521585	-0.0364196	0.278059	-2.51599	0.0369253	1.04632	0.242583	-1.11897	-1.0094	1.36155	Distal Intergenic	18	15307663	15330282	22620	2	644669	ENST00000508721.5	-1619265	ENSG00000290522	LOC644669	ankyrin repeat domain 30B pseudogene
chr13	113044458	113044761	304	*	12	101	6	47	0	133	83	51	0.830648	6.2942	0.40029	4.26043		10.6083	5.01119	3.40366	-0.26769	2.65402	-1.32088	2.091		3.40713	2.32515	1.76709	1.19317	0.38506	3.40713	2.04612	0.808106	1.361	Promoter (<=1kb)	13	113044462	113045322	861	1	23263	ENST00000469558.1	0	ENSG00000126217	MCF2L	MCF.2 cell line derived transforming sequence like
chr19	1401408	1401757	350	*	228	112	67	94	138	178	127	53	13.7021	6.05974	3.88075	7.39778	10.9427	12.3263	6.65708	3.07093	3.77633	2.59926	1.95634	2.88709	3.45189	3.62367	2.73489	1.61867	3.18779	2.42171	3.53778	2.17678	0.766079	1.361	Promoter (<=1kb)	19	1397026	1401542	4517	2	2593	ENST00000252288.8	0	ENSG00000130005	GAMT	guanidinoacetate N-methyltransferase
chr11	110907672	110907997	326	*	29	42	57	0	20	62	68	5	1.87151	2.44021	3.54534		1.70301	4.61048	3.82764	0.311104	0.904206	1.28701	1.82592		0.768084	2.20492	1.93646	-1.68453	1.09561	1.82592	1.4865	0.125962	-0.730318	1.36054	Distal Intergenic	11	111097155	111106001	8847	1	102723966	ENST00000659487.1	-189158	ENSG00000287028	LOC102723966	uncharacterized LOC102723966
chr17	76865176	76865477	302	*	28	124	14	40	49	156	84	25	1.95106	7.77887	0.940217	3.64999	4.50505	12.5255	5.10527	1.67955	0.964257	2.95956	-0.0889347	1.86789	2.17154	3.6468	2.35199	0.748073	1.96191	0.88948	2.90917	1.55003	1.07243	1.35914	Promoter (2-3kb)	17	76868404	76950393	81990	1	146664	ENST00000569840.7	-2927	ENSG00000167889	MGAT5B	alpha-1,6-mannosylglycoprotein 6-beta-N-acetylglucosaminyltransferase B
chr17	75691911	75692211	301	*	0	14	4	6	0	55	33	22		0.881188	0.269529	0.549324		4.43077	2.01233	1.48293		-0.182479	-1.89149	-0.86427		2.14756	1.00886	0.568449	-0.182479	-1.37788	2.14756	0.788657	1.1954	1.3589	Promoter (<=1kb)	17	75692044	75704768	12725	1	29115	ENST00000584240.5	0	ENSG00000161526	SAP30BP	SAP30 binding protein
chr2	7031652	7031952	301	*	0	49	4	14	0	85	56	31		3.08416	0.269529	1.28176		6.84756	3.41486	2.08958		1.62488	-1.89149	0.358122		2.77559	1.77183	1.06321	1.62488	-0.766683	2.77559	1.41752	2.39156	1.35807	Intron (ENST00000320892.11/9781, intron 8 of 8)	2	6996940	7068286	71347	1	9781	ENST00000432850.1	34712	ENSG00000151692	RNF144A	ring finger protein 144A
chr14	105398352	105398679	328	*	258	154	190	74	124	257	179	49	16.5482	8.89272	11.7455	6.21559	10.4941	18.9943	10.0141	3.03017	4.0486	3.15262	3.55404	2.63589	3.3915	4.2475	3.32396	1.5994	3.60061	3.09497	3.8195	2.46168	0.505648	1.35782	Promoter (<=1kb)	14	105398538	105413859	15322	1	647310	ENST00000451127.3	0	ENSG00000226174	TEX22	testis expressed 22
chr16	29614814	29615114	301	*	6	11	0	3	0	37	30	11	0.419477	0.692362		0.274662		2.9807	1.82939	0.741464	-1.25333	-0.530402		-1.86427		1.57565	0.871361	-0.431551	-0.891869	-1.86427	1.57565	0.219905	0.972402	1.35575	Promoter (1-2kb)	16	29442917	29613717	170801	2	440354	ENST00000675579.1	-1097		SMG1P2	SMG1 pseudogene 2
chr8	26641666	26641966	301	*	12	152	22	10	0	180	252	31	0.838955	9.56718	1.48241	0.91554		14.5007	15.3669	2.08958	-0.253335	3.25809	0.567943	-0.127305		3.85805	3.94175	1.06321	1.50238	0.220319	3.85805	2.50248	1.28206	1.35557	Intron (ENST00000521913.7/1808, intron 8 of 13)	8	26637530	26643522	5993	1	1808	ENST00000474808.1	4136	ENSG00000092964	DPYSL2	dihydropyrimidinase like 2
chr4	63262153	63262453	301	*	39	70	35	19	44	103	33	38	2.7266	4.40594	2.35838	1.73953	4.05883	8.29763	2.01233	2.56142	1.4471	2.13945	1.23779	0.798695	2.02106	3.0527	1.00886	1.35694	1.79328	1.01824	2.53688	1.1829	0.775033	1.35398	Distal Intergenic	4	63468701	63494278	25578	2	105377253	ENST00000508825.1	231825		LOC105377253	uncharacterized LOC105377253
chr5	38078307	38078607	301	*	16	57	41	16	35	42	37	11	1.11861	3.58769	2.76267	1.46486	3.22862	3.3835	2.25624	0.741464	0.161703	1.84306	1.46606	0.550767	1.69092	1.75852	1.17392	-0.431551	1.00238	1.00842	1.72472	0.371186	-0.00603583	1.35353	Intron (ENST00000669619.1/105374731, intron 3 of 3)	5	38025720	38152743	127024	1	101929745	ENST00000671526.1	52587	ENSG00000248461	LINC02119	long intergenic non-protein coding RNA 2119
chr11	65481227	65481527	301	*	23	48	38	11	45	75	72	13	1.608	3.02121	2.56052	1.00709	4.15108	6.04196	4.39053	0.876276	0.685265	1.59513	1.35644	0.0101988	2.05349	2.59502	2.1344	-0.190543	1.1402	0.683319	2.32425	0.971926	0.456878	1.35233	Distal Intergenic	11	65487242	65487806	565	2	105369346	ENST00000660598.1	6279		LINC02736	long intergenic non-protein coding RNA 2736
chr8	121158275	121158576	302	*	29	29	175	4	4	72	40	2	2.02074	1.81925	11.7527	0.364999	0.367759	5.78101	2.43108	0.134364	1.01488	0.863346	3.55492	-1.45403	-1.44317	2.53132	1.2816	-2.89578	0.939114	1.05044	0.544077	-0.807093	-0.111329	1.35117	Distal Intergenic	8	120535745	120813273	277529	2	6641	ENST00000395601.7	-345002	ENSG00000172164	SNTB1	syntrophin beta 1
chr10	21927006	21927306	301	*	6	18	52	6	8	36	20	4	0.419477	1.13296	3.50387	0.549324	0.73797	2.90014	1.21959	0.269623	-1.25333	0.180091	1.80895	-0.86427	-0.438367	1.53612	0.286398	-1.89098	-0.536622	0.47234	0.548878	-0.802292	-1.00896	1.35117	Intron (ENST00000376980.8/64215, intron 3 of 11)	10	21759509	21860906	101398	2	64215	ENST00000483085.1	-66100	ENSG00000136770	DNAJC1	DnaJ heat shock protein family (Hsp40) member C1
chr8	116243797	116244097	301	*	24	28	51	6	10	23	16	4	1.67791	1.76238	3.43649	0.549324	0.922462	1.85287	0.975673	0.269623	0.746665	0.817521	1.78094	-0.86427	-0.116439	0.889761	-0.0355298	-1.89098	0.782093	0.458333	0.386661	-0.963256	0.32376	1.34992	Intron (ENST00000505156.2/100859921, intron 4 of 13)	8	116289622	116298954	9333	1	124902005	ENST00000669902.1	-45525	ENSG00000287826	LOC124902005	uncharacterized LOC124902005
chr2	173532702	173533002	301	*	1	39	7	4	0	40	65	6	0.0699129	2.45474	0.471675	0.366216		3.22238	3.96367	0.404435	-3.8383	1.29557	-1.08413	-1.44923		1.68813	1.98684	-1.30602	-1.27136	-1.26668	1.68813	0.340409	-0.00468119	1.34772	Distal Intergenic	2	173364940	173368925	3986	1	83879	ENST00000695918.1	167762	ENSG00000144354	CDCA7	cell division cycle associated 7
chr2	196292364	196292720	357	*	2	145	24	18	0	150	117	47	0.117831	7.69094	1.36279	1.38874		10.1831	6.01231	2.66973	-3.08521	2.94316	0.446559	0.473777		3.3481	2.58792	1.41669	-0.0710258	0.460168	3.3481	2.00231	-0.531194	1.3458	3' UTR	2	196269306	196278692	9387	2	57520	ENST00000647402.1	-13672	ENSG00000138411	HECW2	HECT, C2 and WW domain containing E3 ubiquitin protein ligase 2
chr11	69638328	69638628	301	*	30	60	24	18	37	146	54	28	2.09739	3.77652	1.61717	1.64797	3.41311	11.7617	3.2929	1.88736	1.06859	1.91706	0.693474	0.720692	1.77109	3.55602	1.71936	0.916372	1.49283	0.707083	2.66355	1.31786	0.785742	1.34569	Promoter (2-3kb)	11	69641156	69654474	13319	1	595	ENST00000227507.3	-2528	ENSG00000110092	CCND1	cyclin D1
chr6	59521504	59521874	371	*	16	17	24	8	20	20	28	4	0.906978	0.867579	1.31122	0.593864	1.49588	1.30637	1.3844	0.218614	-0.14086	-0.204934	0.390911	-0.751796	0.580999	0.385564	0.469262	-2.19355	-0.172897	-0.180442	0.483281	-0.862142	0.00754534	1.34542	Distal Intergenic	6	58038468	58096509	58042	1	101927293	ENST00000662385.1	1483036	ENSG00000225096	LOC101927293	uncharacterized LOC101927293
chr15	67144748	67145048	301	*	0	81	29	4	0	112	114	27		5.0983	1.95408	0.366216		9.02266	6.95167	1.81996		2.35002	0.966492	-1.44923		3.17355	2.79736	0.863905	2.35002	-0.24137	3.17355	1.83063	2.59139	1.34292	Intron (ENST00000559460.5/4088, intron 1 of 3)	15	67139566	67195173	55608	1	4088	ENST00000681239.1	5182	ENSG00000166949	SMAD3	SMAD family member 3
chr10	21335052	21335352	301	*	18	41	24	10	0	62	16	59	1.25843	2.58062	1.61717	0.91554		4.99469	0.975673	3.97694	0.331628	1.36772	0.693474	-0.127305		2.32039	-0.0355298	1.99166	0.849673	0.283085	2.32039	0.978065	0.566588	1.34233	Distal Intergenic	10	21340233	21372950	32718	2	105376444	ENST00000433460.1	37598	ENSG00000230109	LINC02643	long intergenic non-protein coding RNA 2643
chr18	34159080	34159437	358	*	81	63	20	53	70	83	38	43	4.75878	3.33222	1.13247	4.07762	5.42625	5.61886	1.94725	2.43567	2.25059	1.73648	0.179478	2.02773	2.43995	2.49028	0.961436	1.28432	1.99354	1.1036	2.46512	1.12288	0.889936	1.34224	Promoter (<=1kb)	18	34104124	34158629	54506	2	8715	ENST00000587953.5	-451	ENSG00000101746	NOL4	nucleolar protein 4
chr4	84965915	84966215	301	*	154	64	62	80	84	96	81	28	10.7666	4.02829	4.1777	7.32432	7.74868	7.73371	4.93935	1.88736	3.42849	2.01017	2.06271	2.8727	2.95395	2.95116	2.30432	0.916372	2.71933	2.4677	2.95256	1.61035	0.251626	1.34221	Promoter (<=1kb)	4	84966226	85011277	45052	1	404201	ENST00000451762.4	-11	ENSG00000180769	WDFY3-AS2	WDFY3 antisense RNA 2
chr6	17987122	17987422	301	*	67	35	38	24	39	64	27	26	4.68417	2.20297	2.56052	2.1973	3.5976	5.15581	1.64645	1.75255	2.22779	1.13945	1.35644	1.13573	1.84704	2.3662	0.719358	0.809457	1.68362	1.24608	2.10662	0.764407	0.437536	1.34221	Promoter (<=1kb)	6	17759183	17987463	228281	2	63971	ENST00000378814.9	41	ENSG00000137177	KIF13A	kinesin family member 13A
chr2	92922472	92922823	352	*	44	57	45	62	67	42	44	18	2.6292	3.0664	2.59162	4.85158	5.28247	2.89188	2.29325	1.03701	1.39463	1.61655	1.37386	2.27845	2.40121	1.53201	1.19739	0.0524339	1.50559	1.82616	1.96661	0.624914	-0.320569	1.3417	Distal Intergenic	2	91940668	91942040	1373	1	440888	ENST00000413404.1	981804	ENSG00000280263	ACTR3BP2	ACTR3B pseudogene 2
chr5	40689494	40689794	301	*	14	24	48	20	20	27	19	8	0.978781	1.51061	3.23435	1.83108	1.84492	2.17511	1.15861	0.539247	-0.0309424	0.595129	1.69347	0.872695	0.883561	1.12109	0.212398	-0.890983	0.282093	1.28308	1.00232	-0.339292	-1.00099	1.34162	Intron (ENST00000302472.4/5734, intron 2 of 2)	5	40681702	40692043	10342	1	5734	ENST00000513635.1	7792	ENSG00000171522	PTGER4	prostaglandin E receptor 4
chr1	143202102	143202409	308	*	80	142	155	93	97	106	126	23	5.4655	8.73397	10.2061	8.32038	8.74386	8.3446	7.50824	1.51498	2.45035	3.12664	3.35136	3.05665	3.12827	3.06084	2.90847	0.599303	2.7885	3.204	3.09456	1.75389	-0.415509	1.34067	Distal Intergenic	1	143419625	143420207	583	2	107985200	ENST00000622095.1	217798	ENSG00000232527	LOC107985200	uncharacterized LOC107985200
chr20	25039829	25040129	301	*	0	56	12	12	0	73	73	18		3.52475	0.808586	1.09865		5.88084	4.45151	1.21331		1.81752	-0.306526	0.13573		2.55602	2.15429	0.278942	1.81752	-0.0853982	2.55602	1.21662	1.90292	1.3394	Intron (ENST00000432802.6/84532, intron 2 of 11)	20	25006230	25032706	26477	2	84532	ENST00000537502.5	-7123	ENSG00000154930	ACSS1	acyl-CoA synthetase short chain family member 1
chr17	55264715	55265070	356	*	101	81	89	20	47	87	89	13	5.96721	4.30842	5.0679	1.54739	3.66386	5.92283	4.58635	0.740515	2.57706	2.10716	2.34139	0.629839	1.87337	2.56629	2.19735	-0.433399	2.34211	1.48561	2.21983	0.881974	0.856495	1.33785	Promoter (<=1kb)	17	55264960	55325187	60228	1	3131	ENST00000226067.10	0	ENSG00000108924	HLF	HLF transcription factor, PAR bZIP family member
chr17	40283771	40284071	301	*	6	1	22	0	26	37	39	7	0.419477	0.062942	1.48241		2.3984	2.9807	2.3782	0.471841	-1.25333	-3.98983	0.567943		1.26207	1.57565	1.24987	-1.08363	-2.62158	0.567943	1.41886	0.0831223	-3.18953	1.33574	3' UTR	17	40287879	40304657	16779	1	990	ENST00000209728.9	-3808	ENSG00000094804	CDC6	cell division cycle 6
chr4	40452081	40452381	301	*	15	16	40	1	35	34	26	13	1.04869	1.00707	2.69529	0.091554	3.22862	2.73902	1.58547	0.876276	0.0685933	0.0101662	1.43044	-3.44923	1.69092	1.45366	0.66491	-0.190543	0.0393797	-1.0094	1.57229	0.237183	1.04878	1.33511	Intron (ENST00000381793.6/54502, intron 2 of 5)	4	40432703	40466645	33943	2	54502	ENST00000515809.1	14264	ENSG00000163694	RBM47	RNA binding motif protein 47
chr16	77306103	77306427	325	*	14	56	66	1	5	95	45	3	0.906278	3.26366	4.1178	0.0847722	0.427066	7.08625	2.54082	0.187238	-0.141974	1.70649	2.04187	-3.56026	-1.22747	2.82502	1.34529	-2.41705	0.782258	-0.759195	0.798777	-0.53588	1.54145	1.33466	Intron (ENST00000282849.10/170692, intron 16 of 22)	16	77300039	77321136	21098	2	170692	ENST00000568393.1	14709	ENSG00000140873	ADAMTS18	ADAM metallopeptidase with thrombospondin type 1 motif 18
chr1	162003944	162004244	301	*	4	42	24	6	0	73	51	26	0.279652	2.64356	1.61717	0.549324		5.88084	3.10996	1.75255	-1.8383	1.40248	0.693474	-0.86427		2.55602	1.6369	0.809457	-0.217907	-0.0853982	2.55602	1.22318	-0.132509	1.33285	Intron (ENST00000294794.8/25903, intron 4 of 7)	1	161983553	161985232	1680	2	25903	ENST00000367938.1	-18712	ENSG00000162745	OLFML2B	olfactomedin like 2B
chr14	68146889	68147226	338	*	67	40	141	14	60	95	65	25	4.16988	2.24126	8.45777	1.14103	4.9271	6.8129	3.52849	1.50013	2.06001	1.16431	3.08028	0.190336	2.30074	2.76827	1.81905	0.585087	1.61216	1.63531	2.5345	1.20207	-0.0231493	1.33243	Intron (ENST00000479335.5/5890, intron 8 of 11)	14	68125004	68130196	5193	2	105370546	ENST00000554679.1	-16693		LOC105370546	uncharacterized LOC105370546
chr20	17875313	17875613	301	*	9	56	9	13	0	88	69	28	0.629216	3.52475	0.60644	1.1902		7.08924	4.20759	1.88736	-0.668372	1.81752	-0.721564	0.251207		2.82563	2.07299	0.916372	0.574574	-0.235178	2.82563	1.49468	0.809753	1.33095	Distal Intergenic	20	17941600	17943622	2023	2	27131	ENST00000484809.1	68009	ENSG00000089006	SNX5	sorting nexin 5
chr1	27934820	27935120	301	*	3	52	10	14	0	69	44	27	0.209739	3.27298	0.673822	1.28176		5.55861	2.6831	1.81996	-2.25333	1.71061	-0.569561	0.358122		2.47472	1.4239	0.863905	-0.271364	-0.105719	2.47472	1.1439	-0.165645	1.33082	Promoter (<=1kb)	1	27935000	27959152	24153	1	27293	ENST00000373894.8	0	ENSG00000130768	SMPDL3B	sphingomyelin phosphodiesterase acid like 3B
chr6	17962433	17962751	319	*	0	57	13	4	0	84	84	21		3.38462	0.826386	0.345487		6.38396	4.83234	1.3354		1.75899	-0.275113	-1.5333		2.67445	2.27272	0.417271	1.75899	-0.904205	2.67445	1.345	2.6632	1.32945	Intron (ENST00000378814.9/63971, intron 2 of 37)	6	17873263	17987077	113815	2	63971	ENST00000505588.1	24326	ENSG00000137177	KIF13A	kinesin family member 13A
chr14	45133303	45133603	301	*	15	44	23	14	33	44	26	16	1.04869	2.76945	1.54979	1.28176	3.04412	3.54462	1.58547	1.07849	0.0685933	1.4696	0.632073	0.358122	1.60603	1.82563	0.66491	0.109017	0.769096	0.495098	1.71583	0.386964	0.273998	1.32887	Promoter (<=1kb)	14	45115599	45134481	18883	2	2287	ENST00000396062.4	878	ENSG00000100442	FKBP3	FKBP prolyl isomerase 3
chr4	92970030	92970330	301	*	19	25	36	9	27	17	22	6	1.32835	1.57355	2.42576	0.823986	2.49065	1.36951	1.34155	0.404435	0.40963	0.654022	1.27844	-0.279308	1.31652	0.453661	0.423902	-1.30602	0.531826	0.499564	0.885091	-0.441059	0.032262	1.32615	Intron (ENST00000282020.9/2895, intron 2 of 15)	4	93084986	93774553	689568	1	2895	ENST00000611049.4	-114656	ENSG00000152208	GRID2	glutamate ionotropic receptor delta type subunit 2
chr3	32626759	32627059	301	*	6	66	11	2	0	38	33	11	0.419477	4.15417	0.741204	0.183108		3.06126	2.01233	0.741464	-1.25333	2.05456	-0.432057	-2.44923		1.61413	1.00886	-0.431551	0.400613	-1.44064	1.61413	0.288657	1.84126	1.32547	Distal Intergenic	3	32545874	32570858	24985	2	51143	ENST00000474077.1	-55901	ENSG00000144635	DYNC1LI1	dynein cytoplasmic 1 light intermediate chain 1
chr4	74306708	74307008	301	*	36	49	17	25	37	78	49	17	2.51686	3.08416	1.1455	2.28885	3.41311	6.28364	2.988	1.1459	1.33163	1.62488	0.195974	1.19462	1.77109	2.6516	1.57918	0.19648	1.47825	0.695299	2.21134	0.88783	0.782953	1.32351	Promoter (1-2kb)	4	74308470	74316789	8320	1	255324	ENST00000413830.6	-1462	ENSG00000182585	EPGN	epithelial mitogen
chr6	5968897	5969197	301	*	5	42	2	19	0	77	65	23	0.349565	2.64356	0.134764	1.73953		6.20308	3.96367	1.55033	-1.51637	1.40248	-2.89149	0.798695		2.63299	1.98684	0.632579	-0.0569428	-1.0464	2.63299	1.30971	0.989454	1.32328	Distal Intergenic	6	5998715	6002963	4249	2	51299	ENST00000495850.1	33766	ENSG00000124785	NRN1	neuritin 1
chr12	57091003	57091303	301	*	2	25	4	14	0	52	31	22	0.139826	1.57355	0.269529	1.28176		4.18909	1.89037	1.48293	-2.8383	0.654022	-1.89149	0.358122		2.06664	0.918666	0.568449	-1.09214	-0.766683	2.06664	0.743558	-0.325454	1.32308	Promoter (<=1kb)	12	57092149	57093146	998	1	4665	ENST00000554839.1	-846	ENSG00000166886	NAB2	NGFI-A binding protein 2
chr8	126116886	126117186	301	*	9	23	43	5	19	24	12	11	0.629216	1.44767	2.89743	0.45777	1.75268	1.93343	0.731755	0.741464	-0.668372	0.533728	1.53478	-1.1273	0.809561	0.951161	-0.450567	-0.431551	-0.0673221	0.203736	0.880361	-0.441059	-0.271058	1.32142	Intron (ENST00000651482.1/100130231, intron 1 of 3)	8	125895691	125972111	76421	2	100130231	ENST00000652311.1	-144775	ENSG00000245164	LINC00861	long intergenic non-protein coding RNA 861
chr1	205672137	205672437	301	*	2	27	8	14	0	30	12	19	0.139826	1.69943	0.539058	1.28176		2.41679	0.731755	1.28071	-2.8383	0.765054	-0.891489	0.358122		1.27309	-0.450567	0.356945	-1.03662	-0.266683	1.27309	-0.0468112	-0.769939	1.3199	Intron (ENST00000367145.4/85414, intron 1 of 4)	1	205657851	205680509	22659	2	85414	ENST00000367145.4	8072	ENSG00000158715	SLC45A3	solute carrier family 45 member 3
chr8	52779517	52779817	301	*	50	40	21	18	10	43	25	5	3.49565	2.51768	1.41503	1.64797	0.922462	3.46406	1.52449	0.337029	1.80556	1.33209	0.500829	0.720692	-0.116439	1.79246	0.608326	-1.56905	1.56883	0.61076	0.838012	-0.480364	0.958066	1.31838	Distal Intergenic	8	52685424	52745843	60420	2	9821	ENST00000518468.1	-33674	ENSG00000023287	RB1CC1	RB1 inducible coiled-coil 1
chr1	47409337	47409637	301	*	6	70	18	10	0	127	105	39	0.419477	4.40594	1.21288	0.91554		10.2311	6.40286	2.62883	-1.25333	2.13945	0.278436	-0.127305		3.35488	2.67872	1.39442	0.443057	0.0755658	3.35488	2.03657	0.367491	1.31832	Promoter (<=1kb)	1	47380928	47408477	27550	2	102724077	ENST00000420876.1	-860		LINC01389	long intergenic non-protein coding RNA 1389
chr2	93671069	93671369	301	*	7	7	8	11	5	11	8	2	0.48939	0.440594	0.539058	1.00709	0.461231	0.886155	0.487837	0.134812	-1.03094	-1.18248	-0.891489	0.0101988	-1.11644	-0.17437	-1.03553	-2.89098	-1.10671	-0.440645	-0.645404	-1.96326	-0.666066	1.31785	Distal Intergenic	2	94196057	94203287	7231	2	728034	ENST00000651108.1	531918		BMS1P23	BMS1 pseudogene 23
chr9	124022734	124023034	301	*	51	53	0	19	24	36	9	28	3.56556	3.33592		1.73953	2.21391	2.90014	0.548816	1.88736	1.83413	1.73809		0.798695	1.1466	1.53612	-0.865605	0.916372	1.78611	0.798695	1.34136	0.0253837	0.987413	1.31598	Intron (ENST00000373615.9/9355, intron 4 of 4)	9	124015397	124033301	17905	1	9355	ENST00000488674.2	7337	ENSG00000106689	LHX2	LIM homeobox 2
chr22	48555217	48555537	321	*	3	141	13	35	0	172	98	77	0.19663	8.32014	0.821221	3.00412		12.9902	5.6025	4.86586	-2.34644	3.05661	-0.284158	1.58694		3.69935	2.48607	2.28269	0.355082	0.651391	3.69935	2.38438	-0.296309	1.31497	Intron (ENST00000402357.6/25817, intron 1 of 3)	22	48538900	48547387	8488	2	284933	ENST00000626321.1	-7830	ENSG00000281732	LOC284933	uncharacterized LOC284933
chr14	55213138	55213438	301	*	25	55	65	10	29	56	25	19	1.74782	3.46181	4.37984	0.91554	2.67514	4.51133	1.52449	1.28071	0.805559	1.79153	2.13088	-0.127305	1.41961	2.17355	0.608326	0.356945	1.29854	1.00179	1.79658	0.482636	0.296755	1.31395	Distal Intergenic	14	55183606	55191608	8003	2	9787	ENST00000554067.1	-21530	ENSG00000126787	DLGAP5	DLG associated protein 5
chr1	159900020	159900320	301	*	9	90	9	24	22	123	33	24	0.629216	5.66478	0.60644	2.1973	2.02942	9.90882	2.01233	1.61774	-0.668372	2.50202	-0.721564	1.13573	1.02106	3.30871	1.00886	0.69398	0.916823	0.207083	2.16489	0.851422	0.70974	1.31347	Promoter (<=1kb)	1	159899979	159900079	101	2	100422852	ENST00000584466.1	0	ENSG00000266458	MIR4259	microRNA 4259
chr19	18612785	18613085	301	*	52	19	68	16	27	48	19	20	3.63547	1.1959	4.58199	1.46486	2.49065	3.86686	1.15861	1.34812	1.86214	0.258094	2.19597	0.550767	1.31652	1.95116	0.212398	0.430945	1.06012	1.37337	1.63384	0.321672	-0.313253	1.31217	Promoter (<=1kb)	19	18612870	18621039	8170	1	25789	ENST00000262817.8	0	ENSG00000105696	TMEM59L	transmembrane protein 59 like
chr2	28224735	28225060	326	*	57	97	110	15	10	85	50	5	3.67849	5.63573	6.84189	1.26767	0.851503	6.32082	2.81444	0.311104	1.87912	2.4946	2.77439	0.342181	-0.231916	2.66011	1.49285	-1.68453	2.18686	1.55829	1.2141	-0.0958413	0.628571	1.30994	Intron (ENST00000344773.6/9577, intron 7 of 12)	2	28307437	28310490	3054	2	100505716	ENST00000418963.2	85430	ENSG00000223522	LOC100505716	uncharacterized LOC100505716
chr1	113456962	113457314	353	*	20	43	78	20	39	43	26	19	1.1917	2.30668	4.47939	1.56058	3.06614	2.95232	1.35125	1.09152	0.253018	1.20582	2.1633	0.642082	1.61642	1.56185	0.434297	0.126332	0.729418	1.40269	1.58914	0.280314	-0.673274	1.30882	Intron (ENST00000307546.14/260425, intron 1 of 20)	1	113391261	113404455	13195	1	260425	ENST00000477955.1	65701	ENSG00000081026	MAGI3	membrane associated guanylate kinase, WW and PDZ domain containing 3
chr13	17402782	17403165	384	*	18	22	33	32	26	28	27	8	0.985717	1.08464	1.74173	2.29483	1.87864	1.76684	1.28965	0.422386	-0.0207542	0.117216	0.800524	1.19839	0.909691	0.821172	0.366976	-1.24336	0.0482309	0.999454	0.865431	-0.438194	-0.951224	1.30363	Distal Intergenic	13	18195297	18232024	36728	1	26080	ENST00000623511.1	-792132	ENSG00000279516	FAM230C	family with sequence similarity 230 member C
chr5	6551379	6551679	301	*	2	60	0	14	0	36	28	12	0.139826	3.77652		1.28176		2.90014	1.70743	0.80887	-2.8383	1.91706		0.358122		1.53612	0.771825	-0.30602	-0.46062	0.358122	1.53612	0.232902	-0.818742	1.30322	Distal Intergenic	5	6582136	6586604	4469	1	255167	ENST00000513844.2	-30457	ENSG00000250056	LINC01018	long intergenic non-protein coding RNA 1018
chr21	30713731	30714031	301	*	15	9	56	4	26	12	31	3	1.04869	0.566478	3.7734	0.366216	2.3984	0.966714	1.89037	0.202218	0.0685933	-0.819909	1.91587	-1.44923	1.26207	-0.0488388	0.918666	-2.30602	-0.375658	0.233317	0.606617	-0.693677	-0.608974	1.30029	Distal Intergenic	21	30718525	30718777	253	2	100288323	ENST00000444335.1	4746	ENSG00000231068	KRTAP21-3	keratin associated protein 21-3
chr11	130146355	130146655	301	*	0	26	2	6	0	44	28	18		1.63649	0.134764	0.549324		3.54462	1.70743	1.21331		0.710606	-2.89149	-0.86427		1.82563	0.771825	0.278942	0.710606	-1.87788	1.82563	0.525384	2.58849	1.30025	Distal Intergenic	11	130141412	130144273	2862	1	334	ENST00000525604.1	4943	ENSG00000084234	APLP2	amyloid beta precursor like protein 2
chr3	93323676	93324113	438	*	30	32	28	30	28	21	22	8	1.43985	1.38271	1.29522	1.88555	1.77315	1.16138	0.920973	0.370192	0.525923	0.467495	0.373196	0.914987	0.826317	0.215845	-0.118769	-1.43365	0.496709	0.644091	0.521081	-0.776211	-0.147382	1.29729	Distal Intergenic	3	93877003	93886413	9411	2	5627	ENST00000649585.1	562300	ENSG00000184500	PROS1	protein S
chr11	65027299	65027627	329	*	258	237	80	56	165	286	104	136	16.4977	13.6438	4.93041	4.68935	13.9213	21.0732	5.8005	8.38463	4.0442	3.77018	2.30171	2.22939	3.79922	4.39734	2.53618	3.06775	3.90719	2.26555	4.09828	2.80196	1.64164	1.29632	Promoter (<=1kb)	11	65027439	65040572	13134	1	29907	ENST00000377244.8	0	ENSG00000110025	SNX15	sorting nexin 15
chr16	622210	622582	373	*	82	120	58	12	41	171	111	19	4.62327	6.09116	3.15175	0.886007	3.05008	11.1094	5.45866	1.03283	2.20891	2.60672	1.65615	-0.17461	1.60885	3.47371	2.44855	0.0466048	2.40782	0.740771	2.54128	1.24758	1.66704	1.2937	Intron (ENST00000569575.5/57799, intron 4 of 5)	16	625614	629272	3659	1	57799	ENST00000561781.1	-3032	ENSG00000197562	RAB40C	RAB40C, member RAS oncogene family
chr1	143204048	143204426	379	*	19	41	30	27	29	32	56	5	1.05424	2.04811	1.60434	1.96187	2.12313	2.04596	2.7102	0.267483	0.0762065	1.03429	0.681978	0.972231	1.08619	1.03277	1.4384	-1.90248	0.55525	0.827105	1.05948	-0.232038	-0.271854	1.29152	Distal Intergenic	1	143419625	143420207	583	2	107985200	ENST00000622095.1	215781	ENSG00000232527	LOC107985200	uncharacterized LOC107985200
chr2	209473916	209474269	354	*	33	35	62	6	6	53	32	3	1.96073	1.87221	3.55045	0.466848	0.470377	3.6286	1.65837	0.171856	0.971391	0.904744	1.828	-1.09898	-1.08811	1.85941	0.729764	-2.54073	0.938067	0.364513	0.385652	-0.905481	0.573554	1.29113	Intron (ENST00000682079.1/4133, intron 1 of 15)	2	209424058	209730518	306461	1	4133	ENST00000199940.10	49858	ENSG00000078018	MAP2	microtubule associated protein 2
chr1	1692639	1692943	305	*	59	53	26	34	45	57	25	31	4.07059	3.29203	1.72889	3.07188	4.09646	4.53147	1.50443	2.06209	2.02524	1.71898	0.789842	1.61912	2.03438	2.17998	0.589218	1.0441	1.87211	1.20448	2.10718	0.816661	0.667626	1.29052	Promoter (<=1kb)	1	1659529	1692724	33196	2	728661	ENST00000614300.4	0	ENSG00000189339	SLC35E2B	solute carrier family 35 member E2B
chrX	68989993	68990293	301	*	18	75	5	15	0	85	83	23	1.25843	4.72065	0.336911	1.37331		6.84756	5.06131	1.55033	0.331628	2.23898	-1.56956	0.457658		2.77559	2.33951	0.632579	1.28531	-0.555951	2.77559	1.48604	1.84126	1.28955	Distal Intergenic	23	68829021	68842160	13140	1	1947	ENST00000204961.5	160972	ENSG00000090776	EFNB1	ephrin B1
chr16	73095979	73096279	301	*	0	72	17	8	0	75	62	24		4.53182	1.1455	0.732432		6.04196	3.78073	1.61774		2.18009	0.195974	-0.449233		2.59502	1.91867	0.69398	2.18009	-0.126629	2.59502	1.30632	2.30672	1.28869	Promoter (1-2kb)	16	73081244	73094546	13303	2	463	ENST00000641077.1	-1433	ENSG00000140836	ZFHX3	zinc finger homeobox 3
chr5	14156577	14156877	301	*	36	36	73	8	22	21	35	4	2.51686	2.26591	4.9189	0.732432	2.02942	1.69175	2.13429	0.269623	1.33163	1.18009	2.29834	-0.449233	1.02106	0.758516	1.09375	-1.89098	1.25586	0.924552	0.88979	-0.398615	0.331308	1.28841	Intron (ENST00000698541.1/7204, intron 1 of 36)	5	14144820	14366979	222160	1	7204	ENST00000704488.1	11757	ENSG00000038382	TRIO	trio Rho guanine nucleotide exchange factor
chr14	53032187	53032521	335	*	17	26	83	18	11	42	28	5	1.06753	1.4699	5.0234	1.48021	0.911415	3.03907	1.53362	0.302721	0.0942799	0.55572	2.32867	0.565807	-0.133821	1.60363	0.616939	-1.72394	0.325	1.44724	0.734905	-0.5535	-1.12224	1.28841	Distal Intergenic	14	53052510	53061324	8815	2	80821	ENST00000555400.1	28803	ENSG00000100523	DDHD1	DDHD domain containing 1
chr20	27428233	27428622	390	*	7	28	9	19	25	19	18	8	0.377422	1.35916	0.467691	1.34154	1.77853	1.18043	0.846503	0.415872	-1.40575	0.442713	-1.09637	0.423887	0.830682	0.239319	-0.240412	-1.26579	-0.481518	-0.336242	0.535	-0.753101	-0.145276	1.2881	Distal Intergenic	20	28583025	28602634	19610	2	100289097	ENST00000701154.1	1174012	ENSG00000282826	FRG1CP	FSHD region gene 1 family member C, pseudogene
chr3	183469403	183469729	327	*	59	50	39	31	52	52	20	41	3.79589	2.8961	2.41832	2.61182	4.41424	3.85499	1.12232	2.54323	1.92444	1.53411	1.274	1.38505	2.14216	1.94673	0.166489	1.34666	1.72927	1.32953	2.04445	0.756574	0.399746	1.28787	Distal Intergenic	3	183453814	183453944	131	1	109617007	ENST00000362493.1	15589	ENSG00000199363	SNORA63E	small nucleolar RNA, H/ACA box 63E
chr1	107139990	107140290	301	*	34	55	8	36	27	53	31	14	2.37704	3.46181	0.539058	3.29594	2.49065	4.26965	1.89037	0.943682	1.24917	1.79153	-0.891489	1.72069	1.31652	2.09412	0.918666	-0.0836277	1.52035	0.414602	1.70532	0.417519	1.10574	1.2878	Promoter (<=1kb)	1	107140007	107481849	341843	1	22854	ENST00000370073.6	0	ENSG00000162631	NTNG1	netrin G1
chr11	49049973	49050307	335	*	23	56	22	30	23	71	31	16	1.44431	3.16594	1.3315	2.46702	1.90568	5.13748	1.69793	0.968707	0.530379	1.66264	0.413057	1.30277	0.93031	2.36106	0.763781	-0.0458682	1.09651	0.857915	1.64568	0.358956	0.238592	1.28673	Exon (ENST00000673428.1/ENST00000673428.1, exon 1 of 2)	11	49053714	49059112	5399	2	646754	ENST00000617704.1	8805	ENSG00000214891	TRIM64C	tripartite motif containing 64C
chr11	67373306	67373606	301	*	58	55	75	40	49	82	34	36	4.05495	3.46181	5.05367	3.66216	4.52006	6.60588	2.07331	2.42661	2.01968	1.79153	2.33733	1.8727	2.17634	2.72375	1.05193	1.27894	1.9056	2.10501	2.45005	1.16544	-0.199408	1.28461	Promoter (<=1kb)	11	67364168	67373598	9431	2	23529	ENST00000312438.8	0	ENSG00000175505	CLCF1	cardiotrophin like cytokine factor 1
chr17	40443660	40443960	301	*	81	21	11	26	50	11	12	14	5.66295	1.32178	0.741204	2.3804	4.61231	0.886155	0.731755	0.943682	2.50155	0.402484	-0.432057	1.25121	2.20549	-0.17437	-0.450567	-0.0836277	1.45202	0.409575	1.01556	-0.267098	1.04244	1.28266	Promoter (<=1kb)	17	40443450	40457725	14276	1	3487	ENST00000269593.5	210	ENSG00000141753	IGFBP4	insulin like growth factor binding protein 4
chr1	17013106	17013422	317	*	0	53	12	6	0	95	172	14		3.16702	0.767645	0.52151		7.26565	9.95743	0.8959		1.66312	-0.381488	-0.939232		2.86109	3.31577	-0.15859	1.66312	-0.66036	2.86109	1.57859	2.32348	1.2825	Promoter (1-2kb)	1	16985958	17011928	25971	2	23400	ENST00000452699.5	-1178	ENSG00000159363	ATP13A2	ATPase cation transporting 13A2
chr9	94603313	94603613	301	*	0	51	4	10	0	85	46	42		3.21004	0.269529	0.91554		6.84756	2.80506	2.83105		1.68259	-1.89149	-0.127305		2.77559	1.48803	1.50133	1.68259	-1.0094	2.77559	1.49468	2.69199	1.28091	3' UTR	9	94558720	94593824	35105	2	8789	ENST00000375337.4	-9489	ENSG00000130957	FBP2	fructose-bisphosphatase 2
chr1	1349220	1349554	335	*	102	64	39	54	66	79	41	39	6.40519	3.61822	2.36039	4.44064	5.46849	5.71635	2.24566	2.36122	2.67924	1.85528	1.23903	2.15077	2.45114	2.51509	1.16714	1.23953	2.26726	1.6949	2.48312	1.20334	0.572363	1.27978	Promoter (<=1kb)	1	1335278	1349418	14141	2	1855	ENST00000378888.10	0	ENSG00000107404	DVL1	dishevelled segment polarity protein 1
chr14	65081377	65081677	301	*	0	0	14	1	61	48	41	22			0.943351	0.091554	5.62702	3.86686	2.50016	1.48293			-0.0841337	-3.44923	2.49237	1.95116	1.32202	0.568449		-1.76668	2.22177	0.945236		1.27653	Promoter (<=1kb)	14	65082034	65091865	9832	1	100506321	ENST00000556127.1	-357	ENSG00000259118	LOC100506321	uncharacterized LOC100506321
chr17	62824741	62825129	389	*	63	108	119	14	68	85	105	17	3.40555	5.25598	6.19986	0.991049	4.85006	5.2945	4.95066	0.886005	1.76789	2.39396	2.63224	-0.0129721	2.278	2.4045	2.30762	-0.174614	2.08092	1.30963	2.34125	1.0665	0.771293	1.27474	Intron (ENST00000584542.1/101927877, intron 1 of 1)	17	62808500	62836371	27872	1	101927877	ENST00000584542.1	16241	ENSG00000265000	MARCHF10-DT	MARCHF10 divergent transcript
chr5	15249245	15249545	301	*	6	30	23	2	37	35	40	10	0.419477	1.88826	1.54979	0.183108	3.41311	2.81958	2.43918	0.674058	-1.25333	0.917057	0.632073	-2.44923	1.77109	1.49548	1.2864	-0.569055	-0.168139	-0.90858	1.63328	0.358672	0.740441	1.27461	Intron (ENST00000511443.1/101929454, intron 1 of 2)	5	15192139	15266541	74403	2	101929454	ENST00000511443.1	16996		LINC02149	long intergenic non-protein coding RNA 2149
chr1	966843	967169	327	*	125	69	53	71	92	187	75	71	8.04213	3.99662	3.28643	5.9819	7.8098	13.8632	4.20871	4.40412	3.00758	1.99878	1.71652	2.5806	2.96529	3.79318	2.07338	2.13886	2.50318	2.14856	3.37923	2.10612	0.354616	1.27312	Promoter (<=1kb)	1	966502	975008	8507	1	84069	ENST00000379409.6	341	ENSG00000187583	PLEKHN1	pleckstrin homology domain containing N1
chr18	18377266	18377669	404	*	32	20	34	30	28	12	26	4	1.66542	0.937101	1.70546	2.04463	1.92275	0.719638	1.18025	0.200712	0.735885	-0.0937231	0.770157	1.03184	0.943171	-0.474656	0.239093	-2.3168	0.321081	0.900999	0.234257	-1.03885	-0.579918	1.27311	Distal Intergenic	18	20953290	20954870	1581	2	6093	ENST00000578051.1	2577201	ENSG00000067900	ROCK1	Rho associated coiled-coil containing protein kinase 1
chr6	117840660	117840960	301	*	0	18	1	2	5	31	12	4		1.13296	0.0673822	0.183108	0.461231	2.49734	0.731755	0.269623		0.180091	-3.89149	-2.44923	-1.11644	1.32039	-0.450567	-1.89098	0.180091	-3.17036	0.101978	-1.17077	3.35045	1.27275	Distal Intergenic	6	117907264	118317671	410408	1	222553	ENST00000360388.9	-66304	ENSG00000196376	SLC35F1	solute carrier family 35 member F1
chr19	45492644	45492944	301	*	10	59	7	10	25	80	31	20	0.699129	3.71358	0.471675	0.91554	2.30616	6.44476	1.89037	1.34812	-0.516369	1.89281	-1.08413	-0.127305	1.20549	2.68813	0.918666	0.430945	0.68822	-0.605719	1.94681	0.674806	1.29394	1.272	Promoter (<=1kb)	19	45485682	45493220	7539	2	6253	ENST00000590746.5	276	ENSG00000125744	RTN2	reticulon 2
chr16	14364453	14364758	306	*	11	63	11	33	0	142	96	57	0.756435	3.90034	0.729053	2.97175		11.2519	5.75807	3.77915	-0.402712	1.9636	-0.455904	1.57131		3.4921	2.52559	1.91806	0.780443	0.557705	3.4921	2.22182	0.222738	1.27028	Intron (ENST00000566054.1/105447648, intron 1 of 1)	16	14363109	14370266	7158	2	105447648	ENST00000566054.1	5508	ENSG00000260009	LINC02130	long intergenic non-protein coding RNA 2130
chr8	60481024	60481324	301	*	2	25	12	8	36	36	31	13	0.139826	1.57355	0.808586	0.732432	3.32086	2.90014	1.89037	0.876276	-2.8383	0.654022	-0.306526	-0.449233	1.73156	1.53612	0.918666	-0.190543	-1.09214	-0.377879	1.63384	0.364062	-0.714258	1.26978	Intron (ENST00000530725.6/105375864, intron 2 of 9)	8	60358633	60516618	157986	2	105375864	ENST00000664011.1	35294		LOC105375864	uncharacterized LOC105375864
chr12	35917036	35917414	379	*	20	42	38	17	20	27	56	3	1.10973	2.09807	2.03216	1.23525	1.46423	1.72628	2.7102	0.16049	0.150207	1.06906	1.02302	0.304806	0.550138	0.787662	1.4384	-2.63944	0.609633	0.663911	0.6689	-0.600521	-0.0542773	1.26942	Distal Intergenic	12	34191037	34219246	28210	2	124903068	ENST00000660987.1	-1697790		LOC124903068	uncharacterized LOC124903068
chr17	78272620	78272920	301	*	2	33	0	8	0	60	34	29	0.139826	2.07709		0.732432		4.83357	2.07331	1.95477	-2.8383	1.05456		-0.449233		2.27309	1.05193	0.966998	-0.891869	-0.449233	2.27309	1.00947	-0.442636	1.26362	Intron (ENST00000374945.1/100996291, intron 1 of 6)	17	78261349	78278492	17144	2	100996291	ENST00000374945.1	5572	ENSG00000204277	LINC01993	long intergenic non-protein coding RNA 1993
chr1	85297848	85298148	301	*	33	46	45	16	52	70	52	22	2.30713	2.89533	3.0322	1.46486	4.7968	5.63917	3.17094	1.48293	1.2061	1.53373	1.60036	0.550767	2.26207	2.49548	1.66491	0.568449	1.36991	1.07557	2.37878	1.11668	0.294347	1.2621	Intron (ENST00000654182.1/646626, intron 2 of 2)	1	85276715	85399963	123249	1	646626	ENST00000427819.5	21133		BCL10-AS1	BCL10 antisense RNA 1
chr1	6026098	6026415	318	*	68	91	32	35	116	163	119	50	4.49913	5.42055	2.0406	3.03255	10.1267	12.427	6.86742	3.18955	2.16965	2.43844	1.02899	1.60053	3.34009	3.63541	2.77977	1.67335	2.30404	1.31476	3.48775	2.22656	0.989282	1.26119	Promoter (<=1kb)	1	6026163	6101178	75016	1	8514	ENST00000352527.6	0	ENSG00000069424	KCNAB2	potassium voltage-gated channel subfamily A regulatory beta subunit 2
chr9	115275820	115276120	301	*	4	69	26	0	0	33	30	10	0.279652	4.343	1.75194			2.65846	1.82939	0.674058	-1.8383	2.11869	0.808951			1.41059	0.871361	-0.569055	0.140197	0.808951	1.41059	0.151153	-0.668754	1.25944	Intron (ENST00000374016.5/50514, intron 2 of 7)	9	115290797	115314480	23684	1	50514	ENST00000477580.5	-14677	ENSG00000173077	DELEC1	deleted in esophageal cancer 1
chr12	35681425	35681875	451	*	23	36	38	15	34	30	46	7	1.072	1.51061	1.70702	0.91554	2.09091	1.61119	1.87004	0.314561	0.100302	0.595129	0.771476	-0.127305	1.06413	0.688127	0.90307	-1.66859	0.347715	0.322086	0.87613	-0.38276	0.0256296	1.25889	Distal Intergenic	12	34191037	34219246	28210	2	124903068	ENST00000660987.1	-1462179		LOC124903068	uncharacterized LOC124903068
chr13	16459137	16459497	361	*	42	32	50	36	46	22	32	10	2.44695	1.67845	2.80759	2.74662	3.5361	1.47692	1.62612	0.561715	1.29099	0.747132	1.48933	1.45766	1.82216	0.562596	0.701436	-0.832089	1.01906	1.4735	1.19238	-0.0653266	-0.454437	1.2577	Distal Intergenic	13	18195297	18232024	36728	1	26080	ENST00000623511.1	-1735800	ENSG00000279516	FAM230C	family with sequence similarity 230 member C
chr2	4135854	4136154	301	*	12	50	12	4	0	68	40	32	0.838955	3.1471	0.808586	0.366216		5.47805	2.43918	2.15699	-0.253335	1.65402	-0.306526	-1.44923		2.45366	1.2864	1.10902	0.700344	-0.877879	2.45366	1.19771	1.57822	1.25595	Distal Intergenic	2	4136644	4140731	4088	2	107985841	ENST00000442831.1	4577		LOC107985841	uncharacterized LOC107985841
chr17	61504702	61505002	301	*	17	27	57	4	21	33	55	4	1.18852	1.69943	3.84079	0.366216	1.93717	2.65846	3.35388	0.269623	0.249166	0.765054	1.9414	-1.44923	0.953951	1.41059	1.74583	-1.89098	0.50711	0.246084	1.18227	-0.0725764	0.261025	1.25485	Distal Intergenic	17	61478363	61481346	2984	1	9496	ENST00000586874.2	26339	ENSG00000121075	TBX4	T-box transcription factor 4
chr12	84911319	84911619	301	*	4	18	0	6	0	52	25	30	0.279652	1.13296		0.549324		4.18909	1.52449	2.02218	-1.8383	0.180091		-0.86427		2.06664	0.608326	1.01591	-0.829103	-0.86427	2.06664	0.812117	0.0351673	1.25452	Promoter (<=1kb)	12	84880179	84911179	31001	2	55117	ENST00000681688.1	-140	ENSG00000072041	SLC6A15	solute carrier family 6 member 15
chr14	104768531	104768842	312	*	64	82	36	22	40	103	82	16	4.31617	4.97869	2.33996	1.94295	3.55934	8.00414	4.82347	1.04035	2.10975	2.31577	1.22648	0.958247	1.83161	3.00075	2.27007	0.0570653	2.21276	1.09237	2.41618	1.16357	1.12039	1.25261	Downstream (<=300bp)	14	104769392	104773314	3923	2	207	ENST00000555458.5	4472	ENSG00000142208	AKT1	AKT serine/threonine kinase 1
chr4	1082354	1082690	337	*	8	84	11	16	0	114	98	37	0.499378	4.72065	0.661789	1.30791		8.19981	5.33571	2.2268	-1.0018	2.23898	-0.595556	0.387268		3.03559	2.41568	1.15497	0.618594	-0.104144	3.03559	1.78533	0.722738	1.25026	Promoter (<=1kb)	4	1056254	1081957	25704	2	285498	ENST00000514757.5	-397	ENSG00000178222	RNF212	ring finger protein 212
chr4	30716054	30716354	301	*	39	29	84	26	46	57	42	20	2.7266	1.82532	5.6601	2.3804	4.24333	4.59189	2.56114	1.34812	1.4471	0.868147	2.50083	1.25121	2.0852	2.19909	1.35679	0.430945	1.15763	1.87602	2.14214	0.893867	-0.718392	1.24828	Distal Intergenic	4	30720369	31146800	426432	1	5099	ENST00000621961.2	-4015	ENSG00000169851	PCDH7	protocadherin 7
chr1	124757504	124757828	325	*	74	58	54	50	100	83	74	36	4.79033	3.38022	3.36911	4.23861	8.54131	6.19115	4.17823	2.24686	2.26012	1.75712	1.75237	2.08359	3.09446	2.63021	2.06289	1.16791	2.00862	1.91798	2.86233	1.6154	0.0906405	1.24693	Distal Intergenic	1	121519345	121568791	49447	1	647121	ENST00000458200.2	3238159	ENSG00000291141	EMBP1	embigin pseudogene 1
chr13	17131008	17131317	310	*	96	48	84	96	132	81	88	39	6.51615	2.93322	5.49525	8.53319	11.8218	6.33526	5.20991	2.55226	2.70402	1.55248	2.45818	3.09309	3.56338	2.6634	2.38126	1.35178	2.12825	2.77563	3.11339	1.86652	-0.647382	1.24688	Distal Intergenic	13	18195297	18232024	36728	1	26080	ENST00000623511.1	-1063980	ENSG00000279516	FAM230C	family with sequence similarity 230 member C
chr7	13850230	13850530	301	*	18	24	48	11	40	35	18	25	1.25843	1.51061	3.23435	1.00709	3.68985	2.81958	1.09763	1.68515	0.331628	0.595129	1.69347	0.0101988	1.88356	1.49548	0.134395	0.752874	0.463378	0.851836	1.68952	0.443634	-0.388458	1.24589	Distal Intergenic	7	13900373	13906498	6126	2	2115	ENST00000493831.1	55968	ENSG00000006468	ETV1	ETS variant transcription factor 1
chr4	30770253	30770553	301	*	27	29	41	0	45	67	97	10	1.88765	1.82532	2.76267		4.15108	5.39749	5.91502	0.674058	0.91659	0.868147	1.46606		2.05349	2.43229	2.56438	-0.569055	0.892369	1.46606	2.24289	0.997664	-0.573695	1.24522	Intron (ENST00000621961.2/5099, intron 1 of 3)	4	30724527	31142954	418428	1	5099	ENST00000509759.2	45726	ENSG00000169851	PCDH7	protocadherin 7
chr17	70405613	70406013	401	*	79	65	135	23	58	100	89	21	4.14234	3.06842	6.82245	1.57931	4.01271	6.04196	4.07039	1.06164	2.05045	1.6175	2.77029	0.659292	2.00458	2.59502	2.02517	0.0862973	1.83397	1.71479	2.2998	1.05573	0.119181	1.24407	Distal Intergenic	17	70169532	70180044	10513	1	3759	ENST00000243457.4	236081	ENSG00000123700	KCNJ2	potassium inwardly rectifying channel subfamily J member 2
chr2	209495986	209496286	301	*	23	12	54	3	32	39	31	13	1.608	0.755304	3.63864	0.274662	2.95188	3.14182	1.89037	0.876276	0.685265	-0.404871	1.8634	-1.86427	1.56163	1.6516	0.918666	-0.190543	0.140197	-0.000435728	1.60662	0.364062	0.140632	1.24256	Intron (ENST00000682079.1/4133, intron 1 of 15)	2	209424058	209730518	306461	1	4133	ENST00000199940.10	71928	ENSG00000078018	MAP2	microtubule associated protein 2
chr1	51661176	51661476	301	*	20	28	70	1	24	27	35	6	1.39826	1.76238	4.71675	0.091554	2.21391	2.17511	2.13429	0.404435	0.483631	0.817521	2.23779	-3.44923	1.1466	1.12109	1.09375	-1.30602	0.650576	-0.605719	1.13384	-0.106133	1.2563	1.23997	Intron (ENST00000371714.5/114883, intron 5 of 25)	1	51617114	51776912	159799	1	114883	ENST00000489990.5	44062	ENSG00000117859	OSBPL9	oxysterol binding protein like 9
chr21	15422757	15423112	356	*	36	38	65	12	20	68	21	21	2.12693	2.02124	3.70128	0.928435	1.55909	4.62934	1.08217	1.19622	1.08877	1.01524	1.88802	-0.107127	0.640705	2.2108	0.113931	0.258478	1.052	0.890448	1.42575	0.186205	0.161556	1.23955	Intron (ENST00000634642.1/101927745, intron 1 of 6)	21	15370534	15403870	33337	2	101927745	ENST00000449602.2	-18887	ENSG00000229425	LOC101927745	uncharacterized LOC101927745
chr6	39426083	39426383	301	*	17	36	53	2	4	23	30	1	1.18852	2.26591	3.57126	0.183108	0.368985	1.85287	1.82939	0.0674058	0.249166	1.18009	1.83643	-2.44923	-1.43837	0.889761	0.871361	-3.89098	0.714628	-0.306401	-0.274303	-1.50981	1.02103	1.23551	Intron (ENST00000458470.5/221458, intron 11 of 18)	6	39336154	39431313	95160	2	221458	ENST00000229913.9	4930	ENSG00000164627	KIF6	kinesin family member 6
chr18	16763905	16764250	346	*	13	10	16	9	10	11	12	3	0.79032	0.547321	0.937492	0.71651	0.802141	0.770569	0.636309	0.175841	-0.339491	-0.86954	-0.0931225	-0.480942	-0.318072	-0.376004	-0.652201	-2.50765	-0.604516	-0.287032	-0.347038	-1.57993	-0.317483	1.23289	Distal Intergenic	18	15307663	15330282	22620	2	644669	ENST00000508721.5	-1433623	ENSG00000290522	LOC644669	ankyrin repeat domain 30B pseudogene
chr14	102777353	102777664	312	*	77	66	59	26	73	66	83	19	5.19289	4.00724	3.83494	2.29621	6.49579	5.12887	4.88229	1.23541	2.37654	2.00261	1.9392	1.19925	2.69951	2.35864	2.28756	0.304993	2.18957	1.56923	2.52907	1.29628	0.620344	1.2328	Promoter (<=1kb)	14	102777449	102911500	134052	1	7187	ENST00000392745.8	0	ENSG00000131323	TRAF3	TNF receptor associated factor 3
chr14	104688056	104688413	358	*	102	120	84	28	71	201	138	34	5.99254	6.34709	4.75639	2.15421	5.50376	13.6071	7.07158	1.92588	2.58317	2.6661	2.24987	1.10716	2.46042	3.76629	2.82203	0.945519	2.62463	1.67851	3.11335	1.88378	0.946117	1.22958	Promoter (<=1kb)	14	104688307	104701756	13450	1	64423	ENST00000676427.1	0	ENSG00000203485	INF2	inverted formin 2
chr22	34847115	34847443	329	*	29	44	109	17	45	87	86	15	1.8544	2.53303	6.71768	1.42355	3.79672	6.41038	4.79657	0.924775	0.89095	1.34086	2.74796	0.509497	1.92475	2.68041	2.262	-0.112825	1.11591	1.62873	2.30258	1.07459	-0.512822	1.22799	Intron (ENST00000668433.1/101926957, intron 3 of 3)	22	34873405	34893847	20443	2	124905109	ENST00000665218.1	46404		LOC124905109	uncharacterized LOC124905109
chr1	206579890	206580190	301	*	6	35	10	14	0	41	22	22	0.419477	2.20297	0.673822	1.28176		3.30294	1.34155	1.48293	-1.25333	1.13945	-0.569561	0.358122		1.72375	0.423902	0.568449	-0.0569428	-0.105719	1.72375	0.496175	0.0487764	1.22758	Promoter (2-3kb)	1	206583120	206586842	3723	1	83593	ENST00000605653.1	-2930	ENSG00000266094	RASSF5	Ras association domain family member 5
chr12	65532741	65533041	301	*	5	22	21	4	0	51	50	15	0.349565	1.38472	1.41503	0.366216		4.10853	3.04898	1.01109	-1.51637	0.469598	0.500829	-1.44923		2.03862	1.60833	0.015908	-0.523386	-0.474202	2.03862	0.812117	-0.0491837	1.22651	Intron (ENST00000537250.5/100507065, intron 2 of 3)	12	65523263	65538699	15437	2	100507065	ENST00000538294.1	5658		MSRB3-AS1	MSRB3 antisense RNA 1
chr3	186210099	186210504	406	*	21	202	49	84	0	302	329	80	1.08753	9.41798	2.44572	5.69669		18.0215	14.861	3.99442	0.121061	3.23542	1.29026	2.51013		4.17164	3.89345	1.99799	1.67824	1.90019	4.17164	2.94572	-0.221954	1.22592	Intron (ENST00000265022.8/1608, intron 21 of 24)	3	186150165	186242637	92473	2	1608	ENST00000490452.5	32133	ENSG00000058866	DGKG	diacylglycerol kinase gamma
chr19	40831965	40832265	301	*	24	57	46	35	44	50	52	14	1.67791	3.58769	3.09958	3.20439	4.05883	4.02798	3.17094	0.943682	0.746665	1.84306	1.63207	1.68005	2.02106	2.01005	1.66491	-0.0836277	1.29486	1.65606	2.01556	0.790641	-0.361201	1.22492	Intron (ENST00000601627.1/22952, intron 1 of 3)	19	40843541	40844852	1312	2	1548	ENST00000599960.1	12587	ENSG00000255974	CYP2A6	cytochrome P450 family 2 subfamily A member 6
chr8	22048770	22049077	308	*	58	44	40	37	57	54	34	30	3.96249	2.7063	2.63383	3.31026	5.13814	4.25102	2.02603	1.97607	1.98641	1.43632	1.39716	1.72694	2.36125	2.08781	1.01866	0.982632	1.71136	1.56205	2.22453	1.00064	0.149311	1.22388	Promoter (<=1kb)	8	22048995	22069056	20062	1	2039	ENST00000522148.5	0	ENSG00000158856	DMTN	dematin actin binding protein
chr21	8988567	8988877	311	*	3	55	21	8	21	50	58	6	0.202973	3.35014	1.36938	0.708805	1.87468	3.89804	3.42273	0.391389	-2.30064	1.74422	0.453523	-0.496539	0.906645	1.96275	1.77515	-1.35333	-0.27821	-0.0215077	1.4347	0.21091	-0.256702	1.22379	Promoter (1-2kb)	21	8986999	8987178	180	1	103504731	ENST00000581792.1	1568	ENSG00000264462	MIR3648-2	microRNA 3648-2
chr13	20424958	20425303	346	*	14	85	43	10	0	99	129	22	0.851114	4.65223	2.51951	0.796122		6.93512	6.84032	1.2895	-0.232576	2.21792	1.33314	-0.328939		2.79392	2.77406	0.366815	0.992674	0.502102	2.79392	1.57044	0.490572	1.22348	Intron (ENST00000643035.1/51084, intron 7 of 9)	13	20433778	20433846	69	2	100616304	ENST00000584834.1	8543	ENSG00000263978	MIR4499	microRNA 4499
chr16	1919600	1919900	301	*	24	34	17	23	22	66	21	23	1.67791	2.14003	1.1455	2.10574	2.02942	5.31693	1.28057	1.55033	0.746665	1.09763	0.195974	1.07433	1.02106	2.41059	0.356788	0.632579	0.922147	0.635152	1.71583	0.494683	0.286995	1.22115	Promoter (1-2kb)	16	1911475	1918415	6941	2	64711	ENST00000454677.3	-1185	ENSG00000162040	HS3ST6	heparan sulfate-glucosamine 3-sulfotransferase 6
chr12	35805021	35805341	321	*	25	25	32	24	29	29	35	8	1.63858	1.4752	2.02147	2.05997	2.50794	2.19021	2.00089	0.505544	0.712449	0.560913	1.0154	1.04262	1.3265	1.13107	1.00064	-0.984092	0.636681	1.02901	1.22879	0.00827588	-0.39233	1.22051	Distal Intergenic	12	34191037	34219246	28210	2	124903068	ENST00000660987.1	-1585775		LOC124903068	uncharacterized LOC124903068
chr19	1237176	1237476	301	*	62	54	16	24	39	54	18	39	4.3346	3.39887	1.07812	2.1973	3.5976	4.35021	1.09763	2.62883	2.1159	1.76505	0.108511	1.13573	1.84704	2.12109	0.134395	1.39442	1.94048	0.622121	1.98406	0.764407	1.31836	1.21965	Promoter (<=1kb)	19	1234647	1237820	3174	2	255057	ENST00000215376.7	344	ENSG00000099625	CBARP	CACN subunit beta associated regulatory protein
chr14	44700237	44700537	301	*	2	50	41	6	6	14	7	4	0.139826	3.1471	2.76267	0.549324	0.553477	1.12783	0.426857	0.269623	-2.8383	1.65402	1.46606	-0.86427	-0.853404	0.173554	-1.22817	-1.89098	-0.592137	0.300897	-0.339925	-1.55958	-0.893034	1.21965	Distal Intergenic	14	44763153	44768069	4917	2	101927351	ENST00000665816.1	67532		LINC02302	long intergenic non-protein coding RNA 2302
chr17	71338362	71338676	315	*	21	44	139	10	51	127	135	16	1.40271	2.64597	8.94853	0.87472	4.4948	9.7749	7.8652	1.03041	0.488218	1.4038	3.16165	-0.193107	2.16826	3.28908	2.97548	0.0432153	0.946007	1.48427	2.72867	1.50935	-0.538265	1.21932	Distal Intergenic	17	71098834	71202203	103370	2	101928165	ENST00000662323.1	-136159	ENSG00000260785	CASC17	cancer susceptibility 17
chr6	90369063	90369363	301	*	24	23	44	4	14	41	24	8	1.67791	1.44767	2.96482	0.366216	1.29145	3.30294	1.46351	0.539247	0.746665	0.533728	1.56794	-1.44923	0.368988	1.72375	0.549433	-0.890983	0.640197	0.0593551	1.04637	-0.170775	0.580842	1.21714	Distal Intergenic	6	90345219	90362632	17414	1	105377891	ENST00000569865.1	23844		LOC105377891	uncharacterized LOC105377891
chr14	52355177	52355477	301	*	21	19	75	9	37	42	52	10	1.46817	1.1959	5.05367	0.823986	3.41311	3.3835	3.17094	0.674058	0.55402	0.258094	2.33733	-0.279308	1.77109	1.75852	1.66491	-0.569055	0.406057	1.02901	1.7648	0.547928	-0.622954	1.21687	Distal Intergenic	14	52314312	52328598	14287	1	5732	ENST00000245457.6	40865	ENSG00000125384	PTGER2	prostaglandin E receptor 2
chr2	3492983	3493283	301	*	0	37	10	10	0	60	34	31		2.32885	0.673822	0.91554		4.83357	2.07331	2.08958		1.21962	-0.569561	-0.127305		2.27309	1.05193	1.06321	1.21962	-0.348433	2.27309	1.05757	1.56805	1.21552	Distal Intergenic	2	3498661	3500816	2156	2	55256	ENST00000415131.1	7533	ENSG00000182551	ADI1	acireductone dioxygenase 1
chr2	218960431	218960731	301	*	46	44	30	55	58	74	48	30	3.21599	2.76945	2.02147	5.03547	5.35028	5.9614	2.92702	2.02218	1.68526	1.4696	1.0154	2.33213	2.41961	2.57565	1.54943	1.01591	1.57743	1.67376	2.49763	1.28267	-0.0963332	1.21496	Promoter (<=1kb)	2	218959666	218962155	2490	1	8941	ENST00000302625.6	765	ENSG00000171450	CDK5R2	cyclin dependent kinase 5 regulatory subunit 2
chr19	49575906	49576206	301	*	5	76	2	18	8	58	12	13	0.349565	4.78359	0.134764	1.64797	0.73797	4.67245	0.731755	0.876276	-1.51637	2.25809	-2.89149	0.720692	-0.438367	2.22418	-0.450567	-0.190543	0.370862	-1.0854	0.892906	-0.320555	1.45626	1.21346	Intron (ENST00000596358.6/51070, intron 1 of 8)	19	49557218	49579278	22061	2	51070	ENST00000598544.1	3072	ENSG00000142546	NOSIP	nitric oxide synthase interacting protein
chr7	25262700	25263000	301	*	3	35	21	16	0	69	56	25	0.209739	2.20297	1.41503	1.46486		5.55861	3.41486	1.68515	-2.25333	1.13945	0.500829	0.550767		2.47472	1.77183	0.752874	-0.556943	0.525798	2.47472	1.26235	-1.08274	1.21237	Promoter (1-2kb)	7	25264656	25264882	227	1	124901858	ENST00000365363.2	-1656	ENSG00000202233	LOC124901858	small nucleolar RNA U3
chr18	15892091	15892415	325	*	15	7	16	8	21	26	23	8	0.971013	0.407957	0.998255	0.678178	1.79368	1.9394	1.29864	0.499303	-0.042438	-1.29351	-0.00251992	-0.560264	0.842919	0.955607	0.377001	-1.00201	-0.667974	-0.281392	0.899263	-0.312507	-0.386582	1.21177	Distal Intergenic	18	15307663	15330282	22620	2	644669	ENST00000508721.5	-561809	ENSG00000290522	LOC644669	ankyrin repeat domain 30B pseudogene
chr10	79405733	79406046	314	*	12	97	15	16	0	145	221	28	0.80411	5.85179	0.968754	1.40402		11.196	12.9168	1.80897	-0.314535	2.54888	-0.0457982	0.489567		3.48491	3.69117	0.855172	1.11717	0.221884	3.48491	2.27317	0.895288	1.21174	Intron (ENST00000438554.2/ENST00000438554.2, intron 1 of 1)	10	79386037	79444219	58183	2	219654	ENST00000372333.3	38173	ENSG00000165424	ZCCHC24	zinc finger CCHC-type containing 24
chr7	29285438	29285738	301	*	47	44	95	9	24	43	29	12	3.28591	2.76945	6.40131	0.823986	2.21391	3.46406	1.76841	0.80887	1.71629	1.4696	2.67837	-0.279308	1.1466	1.79246	0.822451	-0.30602	1.59294	1.19953	1.46953	0.258216	0.393415	1.21131	Intron (ENST00000439384.6/1124, intron 2 of 6)	7	29288881	29400781	111901	1	1124	ENST00000409922.5	-3143	ENSG00000285412	CHN2	chimerin 2
chr6	27188538	27188838	301	*	5	46	14	24	0	54	43	20	0.349565	2.89533	0.943351	2.1973		4.35021	2.62212	1.34812	-1.51637	1.53373	-0.0841337	1.13573		2.12109	1.39073	0.430945	0.00867946	0.525798	2.12109	0.91084	-0.517119	1.21025	Distal Intergenic	6	27147626	27147688	63	1	100422934	ENST00000584253.1	40912	ENSG00000265565	MIR3143	microRNA 3143
chr3	13496326	13496626	301	*	8	44	4	16	0	51	32	24	0.559303	2.76945	0.269529	1.46486		4.10853	1.95135	1.61774	-0.838297	1.4696	-1.89149	0.550767		2.03862	0.96447	0.69398	0.31565	-0.670361	2.03862	0.829225	0.986011	1.2094	Promoter (<=1kb)	3	13496588	13504113	7526	1	79885	ENST00000498532.5	0	ENSG00000163517	HDAC11	histone deacetylase 11
chr6	114343465	114343793	329	*	39	47	34	58	54	104	38	50	2.49384	2.70574	2.09542	4.85683	4.55606	7.66298	2.11941	3.08258	1.31837	1.43602	1.06724	2.28001	2.18779	2.93791	1.08366	1.62414	1.3772	1.67363	2.56285	1.3539	-0.296431	1.20894	Promoter (<=1kb)	6	114055596	114343023	287428	2	222537	ENST00000312719.10	-442	ENSG00000249853	HS3ST5	heparan sulfate-glucosamine 3-sulfotransferase 5
chr3	28916779	28917079	301	*	6	13	2	0	11	58	6	36	0.419477	0.818246	0.134764		1.01471	4.67245	0.365878	2.42661	-1.25333	-0.289394	-2.89149		0.0210649	2.22418	-1.45057	1.27894	-0.771364	-2.89149	1.12262	-0.0858125	2.12012	1.20843	Intron (ENST00000635992.1/152098, intron 7 of 13)	3	28865224	29991161	1125938	1	27303	ENST00000637842.1	51555	ENSG00000144642	RBMS3	RNA binding motif single stranded interacting protein 3
chr5	76689401	76689701	301	*	19	25	28	4	16	28	19	8	1.32835	1.57355	1.8867	0.366216	1.47594	2.25567	1.15861	0.539247	0.40963	0.654022	0.915866	-1.44923	0.561633	1.17355	0.212398	-0.890983	0.531826	-0.266683	0.867593	-0.339292	0.79851	1.20689	Intron (ENST00000274364.11/10788, intron 30 of 35)	5	76701707	76707624	5918	1	10788	ENST00000508410.1	-12006	ENSG00000145703	IQGAP2	IQ motif containing GTPase activating protein 2
chr9	43586603	43586969	367	*	13	13	16	14	15	10	17	3	0.744974	0.670693	0.883701	1.05062	1.13417	0.660324	0.849716	0.165752	-0.424739	-0.576275	-0.17837	0.0712409	0.181643	-0.598754	-0.234948	-2.5929	-0.500507	-0.0535644	-0.208556	-1.41392	-0.446943	1.20537	Distal Intergenic	9	43128968	43131569	2602	1	102724904	ENST00000656631.1	457635	ENSG00000291167	LOC102724904	methylenetetrahydrofolate dehydrogenase (NADP+ dependent) 1 like pseudogene
chr16	34587077	34587425	349	*	206	255	341	150	269	320	326	90	12.4156	13.8364	19.808	11.8389	21.3916	22.2233	17.1374	5.22976	3.63408	3.79039	4.30801	3.56546	4.41897	4.474	4.09907	2.38675	3.71224	3.93674	4.44649	3.24291	-0.224501	1.20358	Distal Intergenic	16	34387599	34389827	2229	2	124903767	ENST00000673429.1	-197250		LOC124903767	putative uncharacterized protein MGC34800
chr14	105087589	105087889	301	*	33	39	46	22	59	93	75	25	2.30713	2.45474	3.09958	2.01419	5.44253	7.49203	4.57347	1.68515	1.2061	1.29557	1.63207	1.0102	2.44428	2.90536	2.19329	0.752874	1.25083	1.32114	2.67482	1.47308	-0.0703035	1.20174	Distal Intergenic	14	105092737	105098674	5938	1	102723354	ENST00000686753.2	-4848		LINC02298	long intergenic non-protein coding RNA 2298
chr2	153871540	153871887	348	*	112	95	112	4	54	146	159	17	6.76967	5.16959	6.52462	0.316613	4.30659	10.1686	8.3825	0.990691	2.75908	2.37005	2.70589	-1.65921	2.10655	3.34605	3.06738	-0.0134929	2.56457	0.523344	2.7263	1.52694	2.04122	1.19936	Promoter (<=1kb)	2	153871922	154453979	582058	1	114805	ENST00000392825.8	-35	ENSG00000144278	GALNT13	polypeptide N-acetylgalactosaminyltransferase 13
chr1	147167451	147167751	301	*	10	38	48	20	20	21	12	12	0.699129	2.39179	3.23435	1.83108	1.84492	1.69175	0.731755	0.80887	-0.516369	1.25809	1.69347	0.872695	0.883561	0.758516	-0.450567	-0.30602	0.370862	1.28308	0.821039	-0.378294	-0.912222	1.19933	Intron (ENST00000254101.4/5565, intron 3 of 7)	1	147155106	147172470	17365	2	5565	ENST00000254101.4	4719	ENSG00000131791	PRKAB2	protein kinase AMP-activated non-catalytic subunit beta 2
chr12	96720369	96720669	301	*	4	24	6	13	6	68	7	20	0.279652	1.51061	0.404293	1.1902	0.553477	5.47805	0.426857	1.34812	-1.8383	0.595129	-1.30653	0.251207	-0.853404	2.45366	-1.22817	0.430945	-0.621584	-0.52766	0.800129	-0.398615	-0.0939247	1.19874	Exon (ENST00000524981.9/144535, exon 50 of 68)	12	96647975	96765270	117296	1	144535	ENST00000342887.1	72394	ENSG00000188596	CFAP54	cilia and flagella associated protein 54
chr1	230310549	230310849	301	*	0	24	16	11	0	31	12	24		1.51061	1.07812	1.00709		2.49734	0.731755	1.61774		0.595129	0.108511	0.0101988		1.32039	-0.450567	0.69398	0.595129	0.0593551	1.32039	0.121706	0.535774	1.19869	Distal Intergenic	1	230323542	230336295	12754	2	79605	ENST00000530424.1	25446	ENSG00000177614	PGBD5	piggyBac transposable element derived 5
chr14	95222307	95222607	301	*	8	18	12	9	0	39	38	12	0.559303	1.13296	0.808586	0.823986		3.14182	2.31722	0.80887	-0.838297	0.180091	-0.306526	-0.279308		1.6516	1.2124	-0.30602	-0.329103	-0.292917	1.6516	0.453189	-0.0361861	1.19841	3' UTR	14	95191530	95210851	19322	2	79789	ENST00000556454.1	-11456	ENSG00000165959	CLMN	calmin
chr12	47751621	47751949	329	*	0	54	4	7	0	69	51	28		3.10872	0.24652	0.586169		5.08409	2.84447	1.72625		1.63632	-2.02022	-0.770611		2.34599	1.50816	0.787639	1.63632	-1.39542	2.34599	1.1479	3.03174	1.19809	Promoter (<=1kb)	12	47747719	47751169	3451	2	10411	ENST00000495465.6	-452	ENSG00000079337	RAPGEF3	Rap guanine nucleotide exchange factor 3
chr16	1331754	1332054	301	*	5	30	0	24	0	70	70	21	0.349565	1.88826		2.1973		5.63917	4.26857	1.41552	-1.51637	0.917057		1.13573		2.49548	2.09375	0.501335	-0.299656	1.13573	2.49548	1.29754	-1.43539	1.19794	Promoter (1-2kb)	16	1333638	1339386	5749	1	8938	ENST00000565665.5	-1584	ENSG00000007516	BAIAP3	BAI1 associated protein 3
chr11	61697106	61697461	356	*	0	80	16	10	0	121	110	40		4.25523	0.911083	0.773696		8.23749	5.66852	2.27851		2.08924	-0.134345	-0.370161		3.04221	2.50297	1.18809	2.08924	-0.252253	3.04221	1.84553	2.34149	1.19667	Intron (ENST00000257215.10/747, intron 1 of 19)	11	61680467	61747000	66534	1	747	ENST00000540717.1	16639	ENSG00000134780	DAGLA	diacylglycerol lipase alpha
chr1	43979347	43979657	311	*	91	37	57	49	75	78	53	38	6.15685	2.25373	3.71689	4.34143	6.69529	6.08094	3.12766	2.4788	2.62219	1.17231	1.8941	2.11817	2.74315	2.6043	1.64508	1.30964	1.89725	2.00613	2.67372	1.47736	-0.108881	1.19636	Promoter (<=1kb)	1	43979436	43991168	11733	1	8704	ENST00000497866.6	0	ENSG00000117411	B4GALT2	beta-1,4-galactosyltransferase 2
chr7	91263440	91263740	301	*	51	66	68	14	39	100	64	21	3.56556	4.15417	4.58199	1.28176	3.5976	8.05595	3.90269	1.41552	1.83413	2.05456	2.19597	0.358122	1.84704	3.01005	1.96447	0.501335	1.94434	1.27705	2.42855	1.2329	0.667296	1.19564	Promoter (<=1kb)	7	91264433	91271326	6894	1	8321	ENST00000287934.4	-693	ENSG00000157240	FZD1	frizzled class receptor 1
chr1	93751693	93751993	301	*	2	52	4	0	0	87	57	40	0.139826	3.27298	0.269529			7.00868	3.47584	2.69623	-2.8383	1.71061	-1.89149			2.80914	1.79736	1.43095	-0.563846	-1.89149	2.80914	1.61415	1.32764	1.19499	Intron (ENST00000370244.5/8412, intron 2 of 13)	1	93752924	93775444	22521	2	8412	ENST00000433544.1	23451	ENSG00000137936	BCAR3	BCAR3 adaptor protein, NSP family member
chr3	92325789	92326248	460	*	25	24	15	24	38	25	41	8	1.14237	0.987325	0.66061	1.43614	2.29108	1.31633	1.63409	0.352449	0.192027	-0.018403	-0.59813	0.522198	1.19603	0.396523	0.708491	-1.50451	0.0868121	-0.0379658	0.796276	-0.398012	0.124778	1.19429	Distal Intergenic	3	91374236	91513775	139540	2	101930420	ENST00000637477.1	-812014	ENSG00000283544	LOC101930420	DNA primase large subunit-like
chr2	92490256	92490556	301	*	6	4	6	5	9	9	7	4	0.419477	0.251768	0.404293	0.45777	0.830216	0.725036	0.426857	0.269623	-1.25333	-1.98983	-1.30653	-1.1273	-0.268442	-0.463876	-1.22817	-1.89098	-1.62158	-1.21692	-0.366159	-1.55958	-0.404669	1.19342	Distal Intergenic	2	91940668	91942040	1373	1	440888	ENST00000413404.1	549588	ENSG00000280263	ACTR3BP2	ACTR3B pseudogene 2
chr9	135667416	135667716	301	*	5	45	4	4	0	47	29	23	0.349565	2.83239	0.269529	0.366216		3.7863	1.76841	1.55033	-1.51637	1.50202	-1.89149	-1.44923		1.92079	0.822451	0.632579	-0.00717497	-1.67036	1.92079	0.727515	1.66319	1.19327	Promoter (2-3kb)	9	135665222	135666422	1201	1	392399	ENST00000554343.1	2194	ENSG00000148386	LCN9	lipocalin 9
chr15	68335347	68335647	301	*	7	43	20	11	0	70	78	19	0.48939	2.7065	1.34764	1.00709		5.63917	4.75641	1.28071	-1.03094	1.43643	0.430439	0.0101988		2.49548	2.24987	0.356945	0.202744	0.220319	2.49548	1.30341	-0.0175749	1.19207	Promoter (<=1kb)	15	68331078	68336100	5023	2	22801	ENST00000569346.5	453	ENSG00000137809	ITGA11	integrin subunit alpha 11
chr11	125164362	125164662	301	*	17	50	54	19	41	64	35	26	1.18852	3.1471	3.63864	1.73953	3.78209	5.15581	2.13429	1.75255	0.249166	1.65402	1.8634	0.798695	1.91919	2.3662	1.09375	0.809457	0.951594	1.33105	2.14269	0.951605	-0.379453	1.19109	Promoter (<=1kb)	11	125158461	125164609	6149	2	103695364	ENST00000532316.1	0	ENSG00000254880	PKNOX2-DT	PKNOX2 divergent transcript
chr11	60838793	60839093	301	*	1	62	3	4	0	33	22	15	0.0699129	3.9024	0.202147	0.366216		2.65846	1.34155	1.01109	-3.8383	1.96436	-2.30653	-1.44923		1.41059	0.423902	0.015908	-0.936967	-1.87788	1.41059	0.219905	0.940912	1.19069	Intron (ENST00000539897.1/ENST00000539897.1, intron 1 of 1)	11	60842113	60851081	8969	1	79080	ENST00000227520.10	-3020	ENSG00000110104	CCDC86	coiled-coil domain containing 86
chr16	89515676	89515976	301	*	5	10	4	2	0	41	30	17	0.349565	0.62942	0.269529	0.183108		3.30294	1.82939	1.1459	-1.51637	-0.667906	-1.89149	-2.44923		1.72375	0.871361	0.19648	-1.09214	-2.17036	1.72375	0.53392	1.07822	1.18983	Promoter (2-3kb)	16	89513014	89532040	19027	1	6687	ENST00000643178.1	2662	ENSG00000197912	SPG7	SPG7 matrix AAA peptidase subunit, paraplegin
chr4	74624793	74625093	301	*	23	44	60	0	23	55	55	8	1.608	2.76945	4.04293		2.12166	4.43077	3.35388	0.539247	0.685265	1.4696	2.0154		1.0852	2.14756	1.74583	-0.890983	1.07743	2.0154	1.61638	0.427424	-0.937971	1.18895	Distal Intergenic	4	74552584	74589481	36898	2	107986229	ENST00000510419.1	-35312		LOC107986229	uncharacterized LOC107986229
chr16	55502830	55503226	397	*	4	113	35	32	0	219	265	55	0.211857	5.38821	1.78665	2.21949		13.3656	12.2421	2.80858	-2.23884	2.42981	0.837256	1.15023		3.74045	3.61378	1.48984	0.095486	0.993743	3.74045	2.55181	-0.898257	1.18864	Exon (ENST00000570308.5/4313, exon 13 of 14)	16	55509072	55526058	16987	1	54947	ENST00000566911.1	-5846	ENSG00000087253	LPCAT2	lysophosphatidylcholine acyltransferase 2
chr17	32927981	32928307	327	*	231	107	97	69	77	107	61	47	14.8619	6.19766	6.01479	5.8134	6.53646	7.93239	3.42309	2.91541	3.89354	2.63172	2.58851	2.53938	2.70851	2.98776	1.7753	1.5437	3.26263	2.56395	2.84813	1.6595	0.698685	1.18864	Promoter (<=1kb)	17	32928045	32936447	8403	1	26022	ENST00000395149.6	0	ENSG00000006042	TMEM98	transmembrane protein 98
chr19	460906	461246	341	*	67	46	52	46	75	59	55	28	4.13309	2.5547	3.09165	3.71602	6.10453	4.19383	2.9593	1.66532	2.04722	1.35316	1.62838	1.89376	2.60988	2.06827	1.56526	0.7358	1.70019	1.76107	2.33907	1.15053	-0.0608801	1.18855	Promoter (<=1kb)	19	416589	461033	44445	2	25759	ENST00000264554.11	0	ENSG00000129946	SHC2	SHC adaptor protein 2
chrX	83022097	83022397	301	*	8	61	9	4	0	29	8	32	0.559303	3.83946	0.60644	0.366216		2.33623	0.487837	2.15699	-0.838297	1.9409	-0.721564	-1.44923		1.22418	-1.03553	1.10902	0.551303	-1.0854	1.22418	0.0367438	1.6367	1.18744	Distal Intergenic	23	82561201	82561347	147	1	124900496	ENST00000365313.1	460896	ENSG00000202183	LOC124900496	small nucleolar RNA SNORA4
chr12	111322410	111322710	301	*	16	41	6	12	8	50	14	10	1.11861	2.58062	0.404293	1.09865	0.73797	4.02798	0.853714	0.674058	0.161703	1.36772	-1.30653	0.13573	-0.438367	2.01005	-0.228175	-0.569055	0.76471	-0.585398	0.785844	-0.398615	1.35011	1.18446	Exon (ENST00000261726.11/23316, exon 18 of 22)	12	111304142	111304209	68	1	102465455	ENST00000617342.1	18268	ENSG00000273700	MIR6760	microRNA 6760
chr19	49942284	49942584	301	*	3	24	16	9	28	30	21	14	0.209739	1.51061	1.07812	0.823986	2.58289	2.41679	1.28057	0.943682	-2.25333	0.595129	0.108511	-0.279308	1.36899	1.27309	0.356788	-0.0836277	-0.829103	-0.0853982	1.32104	0.13658	-0.743705	1.18446	Intron (ENST00000451973.1/23636, intron 2 of 2)	19	49949316	49949527	212	2	124904802	ENST00000408198.2	6943	ENSG00000221125	LOC124904802	small nucleolar RNA U3
chr3	100041411	100041744	334	*	59	59	70	40	32	28	35	9	3.71609	3.34556	4.24933	3.29924	2.65935	2.03213	1.92278	0.546534	1.89379	1.74225	2.08723	1.72214	1.41107	1.02299	0.943194	-0.871617	1.81802	1.90469	1.21703	0.0357881	-0.0866673	1.18125	Intron (ENST00000463526.1/84319, intron 1 of 3)	3	100075571	100114264	38694	2	11259	ENST00000468533.1	72520	ENSG00000168386	FILIP1L	filamin A interacting protein 1 like
chr21	41477911	41478211	301	*	4	40	13	4	0	54	69	13	0.279652	2.51768	0.875969	0.366216		4.35021	4.20759	0.876276	-1.8383	1.33209	-0.191049	-1.44923		2.12109	2.07299	-0.190543	-0.253102	-0.820141	2.12109	0.941226	0.567039	1.17986	Intron (ENST00000679263.1/7113, intron 7 of 13)	21	41467766	41468837	1072	2	7113	ENST00000469395.1	-9074	ENSG00000184012	TMPRSS2	transmembrane serine protease 2
chr17	59837630	59837988	359	*	128	107	221	80	183	152	142	69	7.49904	5.64368	12.4789	6.1377	14.1461	10.2612	7.25623	3.89749	2.90671	2.49664	3.64142	2.6177	3.82234	3.35913	2.85922	1.96254	2.70167	3.12956	3.59073	2.41088	-0.427887	1.17985	Promoter (<=1kb)	17	59837931	59842255	4325	1	406991	ENST00000592790.1	0	ENSG00000284190	MIR21	microRNA 21
chr9	73780971	73781271	301	*	13	31	54	2	14	34	28	6	0.908868	1.9512	3.63864	0.183108	1.29145	2.73902	1.70743	0.404435	-0.137858	0.964362	1.8634	-2.44923	0.368988	1.45366	0.771825	-1.30602	0.413252	-0.292917	0.911325	-0.267098	0.706169	1.17842	Distal Intergenic	9	73573615	73579498	5884	1	105376085	ENST00000422909.1	207356		LOC105376085	uncharacterized LOC105376085
chr11	75490635	75490935	301	*	4	69	2	38	0	101	75	42	0.279652	4.343	0.134764	3.47905		8.13651	4.57347	2.83105	-1.8383	2.11869	-2.89149	1.79869		3.02441	2.19329	1.50133	0.140197	-0.546397	3.02441	1.84731	0.686594	1.1771	Promoter (<=1kb)	11	75434640	75490751	56112	2	81544	ENST00000529721.5	0	ENSG00000158555	GDPD5	glycerophosphodiester phosphodiesterase domain containing 5
chr1	203440798	203441098	301	*	4	24	2	2	0	50	43	18	0.279652	1.51061	0.134764	0.183108		4.02798	2.62212	1.21331	-1.8383	0.595129	-2.89149	-2.44923		2.01005	1.39073	0.278942	-0.621584	-2.67036	2.01005	0.834839	2.04878	1.17522	Distal Intergenic	1	203475806	203491352	15547	1	5549	ENST00000343110.3	-34708	ENSG00000188783	PRELP	proline and arginine rich end leucine rich repeat protein
chr1	21568431	21568731	301	*	0	26	8	3	0	75	67	26		1.63649	0.539058	0.274662		6.04196	4.08563	1.75255		0.710606	-0.891489	-1.86427		2.59502	2.03056	0.809457	0.710606	-1.37788	2.59502	1.42001	2.08849	1.17501	Promoter (1-2kb)	1	21570303	21577731	7429	1	249	ENST00000374830.2	-1572	ENSG00000162551	ALPL	alkaline phosphatase, biomineralization associated
chr7	90596179	90596499	321	*	130	179	191	56	162	228	208	63	8.52064	10.5624	12.0656	4.80659	14.0099	17.2196	11.891	3.98116	3.09096	3.40087	3.59283	2.26501	3.80837	4.10598	3.5718	1.99319	3.24592	2.92892	3.95718	2.78249	0.316995	1.17468	Promoter (<=1kb)	7	90596321	91210590	614270	1	5218	ENST00000380050.8	0	ENSG00000058091	CDK14	cyclin dependent kinase 14
chr20	28842107	28842407	301	*	31	44	48	43	80	39	41	27	2.1673	2.76945	3.23435	3.93682	7.3797	3.14182	2.50016	1.81996	1.1159	1.4696	1.69347	1.97703	2.88356	1.6516	1.32202	0.863905	1.29275	1.83525	2.26758	1.09296	-0.542504	1.17462	Distal Intergenic	20	29080390	29102761	22372	1	102723316	ENST00000635586.1	-237983		FRG1DP	FSHD region gene 1 family member D, pseudogene
chr9	113621511	113621811	301	*	0	16	4	13	0	38	32	14		1.00707	0.269529	1.1902		3.06126	1.95135	0.943682		0.0101662	-1.89149	0.251207		1.61413	0.96447	-0.0836277	0.0101662	-0.820141	1.61413	0.440421	0.830307	1.1737	Exon (ENST00000437712.1/ENST00000437712.1, exon 2 of 2)	9	113595472	113597738	2267	1	5998	ENST00000490241.1	26039	ENSG00000138835	RGS3	regulator of G protein signaling 3
chr2	89776192	89776492	301	*	96	94	188	65	113	117	107	44	6.71164	5.91655	12.6679	5.95101	10.4238	9.42546	6.52482	2.96586	2.74667	2.56476	3.6631	2.57313	3.38181	3.23656	2.70594	1.56845	2.65571	3.11812	3.30919	2.13719	-0.462407	1.17199	Distal Intergenic	2	89622213	89640635	18423	2	101927050	ENST00000636037.1	-135557		KMT2CP4	lysine methyltransferase 2C pseudogene 4
chrX	106814204	106814504	301	*	17	18	18	22	6	28	10	6	1.18852	1.13296	1.21288	2.01419	0.553477	2.25567	0.609796	0.404435	0.249166	0.180091	0.278436	1.0102	-0.853404	1.17355	-0.713602	-1.30602	0.214628	0.644318	0.160075	-1.00981	-0.429689	1.16989	3' UTR	23	106818397	106820995	2599	1	54885	ENST00000460545.1	-3893	ENSG00000133138	TBC1D8B	TBC1 domain family member 8B
chr1	157852511	157852811	301	*	10	7	41	10	16	14	16	5	0.699129	0.440594	2.76267	0.91554	1.47594	1.12783	0.975673	0.337029	-0.516369	-1.18248	1.46606	-0.127305	0.561633	0.173554	-0.0355298	-1.56905	-0.849424	0.669379	0.367593	-0.802292	-1.5188	1.16989	Intron (ENST00000484609.1/922, intron 1 of 3)	1	157830911	157841808	10898	2	922	ENST00000368174.5	-10703	ENSG00000073754	CD5L	CD5 molecule like
chr9	44631927	44632241	315	*	9	24	17	10	21	16	20	6	0.601162	1.44326	1.09442	0.87472	1.8508	1.23148	1.16522	0.386403	-0.734174	0.529327	0.130172	-0.193107	0.888149	0.300397	0.220596	-1.37182	-0.102424	-0.0314673	0.594273	-0.575613	-0.0709566	1.16989	Distal Intergenic	9	43128968	43131569	2602	1	102724904	ENST00000656631.1	1502959	ENSG00000291167	LOC102724904	methylenetetrahydrofolate dehydrogenase (NADP+ dependent) 1 like pseudogene
chr18	19456704	19457004	301	*	7	9	10	15	9	14	9	5	0.48939	0.566478	0.673822	1.37331	0.830216	1.12783	0.548816	0.337029	-1.03094	-0.819909	-0.569561	0.457658	-0.268442	0.173554	-0.865605	-1.56905	-0.925426	-0.0559514	-0.0474441	-1.21733	-0.869474	1.16989	Distal Intergenic	18	20953290	20954870	1581	2	6093	ENST00000578051.1	1497866	ENSG00000067900	ROCK1	Rho associated coiled-coil containing protein kinase 1
chr14	53999199	53999499	301	*	17	44	42	6	6	79	85	2	1.18852	2.76945	2.83005	0.549324	0.553477	6.3642	5.18326	0.134812	0.249166	1.4696	1.50083	-0.86427	-0.853404	2.66998	2.37386	-2.89098	0.859382	0.318279	0.908288	-0.258561	0.541102	1.16685	Distal Intergenic	14	53951892	53958761	6870	2	652	ENST00000559642.1	-40438	ENSG00000125378	BMP4	bone morphogenetic protein 4
chr17	49440154	49440454	301	*	0	55	6	3	0	56	41	24		3.46181	0.404293	0.274662		4.51133	2.50016	1.61774		1.79153	-1.30653	-1.86427		2.17355	1.32202	0.69398	1.79153	-1.5854	2.17355	1.008	3.37692	1.16555	Intron (ENST00000576461.1/102724596, intron 2 of 2)	17	49457861	49461749	3889	2	101927207	ENST00000509950.1	21295	ENSG00000249497	LINC02075	long intergenic non-protein coding RNA 2075
chr5	50137806	50138243	438	*	30	24	35	13	21	36	16	17	1.43985	1.03703	1.61902	0.817073	1.32987	1.99094	0.669799	0.786659	0.525923	0.0524579	0.695124	-0.291464	0.41128	0.993453	-0.578201	-0.346191	0.28919	0.20183	0.702366	-0.462196	0.0873603	1.16456	Distal Intergenic	5	50398027	50411998	13972	2	133418	ENST00000505896.5	273755	ENSG00000170571	EMB	embigin
chr9	98708906	98709206	301	*	36	29	26	32	26	62	29	20	2.51686	1.82532	1.75194	2.92973	2.3984	4.99469	1.76841	1.34812	1.33163	0.868147	0.808951	1.55077	1.26207	2.32039	0.822451	0.430945	1.09989	1.17986	1.79123	0.626698	-0.0799717	1.16454	Promoter (<=1kb)	9	98288109	98708935	420827	2	9568	ENST00000259455.4	0	ENSG00000136928	GABBR2	gamma-aminobutyric acid type B receptor subunit 2
chr17	47790066	47790388	323	*	141	115	110	67	155	145	119	68	9.18421	6.74378	6.90563	5.71502	13.3213	10.883	6.76078	4.27043	3.19916	2.75356	2.78777	2.51476	3.73566	3.44401	2.75719	2.09438	2.97636	2.65127	3.58983	2.42579	0.325091	1.16405	Distal Intergenic	17	47808216	47809115	900	2	114881	ENST00000578461.1	18727	ENSG00000006025	OSBPL7	oxysterol binding protein like 7
chr6	108164766	108165066	301	*	16	9	2	9	10	36	13	10	1.11861	0.566478	0.134764	0.823986	0.922462	2.90014	0.792735	0.674058	0.161703	-0.819909	-2.89149	-0.279308	-0.116439	1.53612	-0.33509	-0.569055	-0.329103	-1.5854	0.709843	-0.452072	1.2563	1.16191	Promoter (<=1kb)	6	108041409	108165697	124289	2	28962	ENST00000699581.1	631	ENSG00000081087	OSTM1	osteoclastogenesis associated transmembrane protein 1
chr18	20343861	20344161	301	*	8	10	11	7	9	4	13	1	0.559303	0.62942	0.741204	0.640878	0.830216	0.322238	0.792735	0.0674058	-0.838297	-0.667906	-0.432057	-0.641878	-0.268442	-1.6338	-0.33509	-3.89098	-0.753102	-0.536967	-0.951122	-2.11304	-0.216134	1.16191	Distal Intergenic	18	20953290	20954870	1581	2	6093	ENST00000578051.1	610709	ENSG00000067900	ROCK1	Rho associated coiled-coil containing protein kinase 1
chr7	29017726	29018026	301	*	6	13	35	0	46	37	44	14	0.419477	0.818246	2.35838		4.24333	2.9807	2.6831	0.943682	-1.25333	-0.289394	1.23779		2.0852	1.57565	1.4239	-0.0836277	-0.771364	1.23779	1.83042	0.670137	-2.00916	1.16029	Intron (ENST00000265394.10/54504, intron 12 of 12)	7	29000971	29010252	9282	1	100506497	ENST00000609495.1	16755	ENSG00000272568	CPVL-AS2	CPVL antisense RNA 2
chr1	18927349	18927649	301	*	11	40	4	5	20	85	44	14	0.769042	2.51768	0.269529	0.45777	1.84492	6.84756	2.6831	0.943682	-0.378866	1.33209	-1.89149	-1.1273	0.883561	2.77559	1.4239	-0.0836277	0.476614	-1.5094	1.82958	0.670137	1.98601	1.15944	Intron (ENST00000455833.7/126917, intron 1 of 8)	1	18908291	18911992	3702	2	126917	ENST00000355609.8	-15357	ENSG00000169991	IFFO2	intermediate filament family orphan 2
chr8	45861030	45861384	355	*	48	55	29	40	45	47	48	16	2.84392	2.93374	1.656	3.10353	3.51786	3.20873	2.48053	0.913977	1.50788	1.55274	0.727706	1.63391	1.8147	1.682	1.31065	-0.129769	1.53031	1.18081	1.74835	0.590438	0.349502	1.15791	Distal Intergenic	8	46579213	46614523	35311	2	389652	ENST00000518311.3	753139	ENSG00000290398	ASNSP1	ASNS pseudogene 1
chr2	218032332	218032632	301	*	0	22	8	12	0	76	47	39		1.38472	0.539058	1.09865		6.12252	2.86604	2.62883		0.469598	-0.891489	0.13573		2.61413	1.51906	1.39442	0.469598	-0.377879	2.61413	1.45674	0.847477	1.15739	Promoter (1-2kb)	2	217990942	218033982	43041	2	7145	ENST00000649572.1	1350	ENSG00000079308	TNS1	tensin 1
chr11	76291691	76291991	301	*	2	39	6	13	0	91	36	73	0.139826	2.45474	0.404293	1.1902		7.33092	2.19527	4.92063	-2.8383	1.29557	-1.30653	0.251207		2.87399	1.1344	2.29884	-0.771364	-0.52766	2.87399	1.71662	-0.243705	1.15737	Distal Intergenic	11	76349956	76359573	9618	2	5612	ENST00000529901.1	67582	ENSG00000137492	THAP12	THAP domain containing 12
chr10	24466298	24466598	301	*	15	23	45	12	21	40	18	17	1.04869	1.44767	3.0322	1.09865	1.93717	3.22238	1.09763	1.1459	0.0685933	0.533728	1.60036	0.13573	0.953951	1.68813	0.134395	0.19648	0.301161	0.868047	1.32104	0.165438	-0.566886	1.1556	Promoter (<=1kb)	10	24466531	24545316	78786	1	56243	ENST00000396446.5	0	ENSG00000120549	KIAA1217	KIAA1217
chr17	72719526	72719847	322	*	4	63	47	13	0	110	175	22	0.261357	3.70593	2.95978	1.11234		8.28182	9.9733	1.38591	-1.93591	1.88984	1.56549	0.153596		3.04995	3.31807	0.470838	-0.0230364	0.859543	3.04995	1.89445	-0.882579	1.15549	Intron (ENST00000255559.8/201266, intron 7 of 9)	17	72647109	72725614	78506	2	201266	ENST00000579988.1	5767	ENSG00000133195	SLC39A11	solute carrier family 39 member 11
chr4	128427879	128428184	306	*	12	53	4	15	23	50	30	14	0.825202	3.28124	0.26511	1.3508	2.08688	3.96194	1.7994	0.928212	-0.277182	1.71424	-1.91534	0.433811	1.06135	1.98621	0.847514	-0.107474	0.718529	-0.740762	1.52378	0.37002	1.45929	1.15376	Promoter (<=1kb)	4	128428022	128471606	43585	1	100507487	ENST00000693730.1	0	ENSG00000251432	LINC02615	long intergenic non-protein coding RNA 2615
chr1	44813625	44813925	301	*	75	41	44	53	56	42	21	41	5.24347	2.58062	2.96482	4.85236	5.16579	3.3835	1.28057	2.76364	2.39052	1.36772	1.56794	2.27869	2.36899	1.75852	0.356788	1.46657	1.87912	1.92332	2.06375	0.911678	-0.0441955	1.15207	Promoter (<=1kb)	1	44813498	44814099	602	1	149478	ENST00000464114.1	127	ENSG00000222009	BTBD19	BTB domain containing 19
chr9	107422254	107422554	301	*	2	49	6	12	0	50	50	16	0.139826	3.08416	0.404293	1.09865		4.02798	3.04898	1.07849	-2.8383	1.62488	-1.30653	0.13573		2.01005	1.60833	0.109017	-0.606711	-0.585398	2.01005	0.858672	-0.0213124	1.15138	Intron (ENST00000659615.1/101928720, intron 5 of 5)	9	107420284	107430802	10519	2	101928720	ENST00000423523.1	8248		LINC01509	long intergenic non-protein coding RNA 1509
chr22	29456157	29456457	301	*	8	32	61	6	0	41	54	10	0.559303	2.01414	4.11031	0.549324		3.30294	3.2929	0.674058	-0.838297	1.01017	2.03925	-0.86427		1.72375	1.71936	-0.569055	0.0859344	0.587489	1.72375	0.575152	-0.501555	1.1486	Intron (ENST00000461286.4/107985541, intron 2 of 2)	22	29438583	29442455	3873	1	5988	ENST00000354373.2	17574	ENSG00000128250	RFPL1	ret finger protein like 1
chr20	55515835	55516135	301	*	8	24	70	0	15	38	21	10	0.559303	1.51061	4.71675		1.38369	3.06126	1.28057	0.674058	-0.838297	0.595129	2.23779		0.468524	1.61413	0.356788	-0.569055	-0.121584	2.23779	1.04133	-0.106133	-2.35938	1.14746	Intron (ENST00000667361.1/102723578, intron 7 of 8)	20	55420336	55427197	6862	2	101927796	ENST00000433766.1	-88638	ENSG00000224008	LINC01441	long intergenic non-protein coding RNA 1441
chr13	113585335	113585635	301	*	47	38	21	42	59	93	46	44	3.28591	2.39179	1.41503	3.84527	5.44253	7.49203	2.80506	2.96586	1.71629	1.25809	0.500829	1.94308	2.44428	2.90536	1.48803	1.56845	1.48719	1.22196	2.67482	1.52824	0.265236	1.14658	Promoter (<=1kb)	13	113585426	113633287	47862	1	7027	ENST00000453989.2	0	ENSG00000198176	TFDP1	transcription factor Dp-1
chr14	105528357	105528673	317	*	144	130	124	51	112	189	124	63	9.55771	7.76815	7.93234	4.43284	9.80846	14.4548	7.17861	4.03155	3.25667	2.95757	2.98775	2.14823	3.29403	3.85348	2.8437	2.01134	3.10712	2.56799	3.57375	2.42752	0.539131	1.14623	Promoter (<=1kb)	14	105528624	105530202	1579	1	80757	ENST00000431372.1	0	ENSG00000184986	TMEM121	transmembrane protein 121
chr6	6006481	6006781	301	*	16	15	12	20	18	36	20	12	1.11861	0.94413	0.808586	1.83108	1.66043	2.90014	1.21959	0.80887	0.161703	-0.0829432	-0.306526	0.872695	0.731558	1.53612	0.286398	-0.30602	0.0393797	0.283085	1.13384	-0.00981093	-0.243705	1.14365	Promoter (<=1kb)	6	5997999	6006925	8927	2	51299	ENST00000244766.7	144	ENSG00000124785	NRN1	neuritin 1
chr14	93043476	93043776	301	*	2	43	10	12	0	89	95	27	0.139826	2.7065	0.673822	1.09865		7.1698	5.79306	1.81996	-2.8383	1.43643	-0.569561	0.13573		2.84193	2.53433	0.863905	-0.700933	-0.216915	2.84193	1.69912	-0.484018	1.14282	Intron (ENST00000354313.7/3705, intron 3 of 10)	14	92962832	93036974	74143	2	3705	ENST00000553655.1	-6502	ENSG00000100605	ITPK1	inositol-tetrakisphosphate 1-kinase
chr16	87461517	87461821	305	*	1	102	12	32	0	124	83	60	0.068993	6.33561	0.797947	2.89118		9.85794	4.99471	3.99114	-3.85741	2.66348	-0.325635	1.53166		3.30129	2.3204	1.9968	-0.596962	0.603012	3.30129	2.1586	-1.19997	1.14269	Intron (ENST00000268616.9/23174, intron 1 of 12)	16	87411412	87433134	21723	2	23174	ENST00000561928.1	-28383	ENSG00000140948	ZCCHC14	zinc finger CCHC-type containing 14
chr2	17830567	17830875	309	*	130	155	42	74	124	237	100	109	8.85261	9.5026	2.75654	6.59902	11.1414	18.5967	5.93957	7.1564	3.1461	3.24832	1.46286	2.72225	3.47786	4.21697	2.57036	2.83923	3.19721	2.09256	3.84742	2.7048	1.10466	1.14262	Distal Intergenic	2	17816460	17817798	1339	1	343930	ENST00000281047.4	14107	ENSG00000151379	MSGN1	mesogenin 1
chr9	60680809	60681132	324	*	134	184	226	152	194	175	207	61	8.70124	10.7566	14.144	12.9253	16.6215	13.094	11.7239	3.81897	3.12122	3.42716	3.82212	3.69212	4.05497	3.71084	3.55139	1.93318	3.27419	3.75712	3.88291	2.74228	-0.482932	1.14062	Distal Intergenic	9	60914407	60920653	6247	1	727905	ENST00000437823.5	-233275	ENSG00000276581	SPATA31A5	SPATA31 subfamily A member 5
chr17	47733043	47733361	319	*	45	36	34	16	42	90	64	22	2.968	2.13765	2.16132	1.38195	3.65504	6.83996	3.68179	1.39899	1.56949	1.09603	1.11191	0.466703	1.86989	2.77399	1.88041	0.484385	1.33276	0.789306	2.32194	1.1824	0.543453	1.13954	Promoter (<=1kb)	17	47733236	47746122	12887	1	30009	ENST00000177694.2	0	ENSG00000073861	TBX21	T-box transcription factor 21
chr10	21527130	21527526	397	*	116	138	145	78	120	362	184	88	6.14386	6.5803	7.40183	5.41001	8.38602	22.0928	8.50018	4.49372	2.61915	2.71815	2.88788	2.43563	3.06799	4.46551	3.08749	2.16791	2.66865	2.66176	3.76675	2.6277	0.00689224	1.13904	Promoter (<=1kb)	10	21518566	21526368	7803	2	387640	ENST00000633225.1	-762	ENSG00000180592	SKIDA1	SKI/DACH domain containing 1
chr20	43950170	43950516	347	*	0	195	35	10	0	139	242	26		10.6419	2.04484	0.793821		9.70905	12.7951	1.51955		3.41169	1.03198	-0.333114		3.27933	3.67752	0.603648	3.41169	0.349435	3.27933	2.14059	3.06225	1.13874	Intron (ENST00000341197.9/84969, intron 1 of 8)	20	43945705	44069616	123912	1	84969	ENST00000358131.5	4465	ENSG00000124191	TOX2	TOX high mobility group box family member 2
chr17	76857847	76858268	422	*	55	78	29	10	14	77	67	6	2.74005	3.49844	1.39246	0.652404	0.920271	4.42025	2.91138	0.288196	1.4542	1.80671	0.477635	-0.616162	-0.11987	2.14413	1.5417	-1.79488	1.63046	-0.0692639	1.01213	-0.126588	1.69972	1.13872	Promoter (1-2kb)	17	76856169	76861836	5668	1	283994	ENST00000589914.1	1678	ENSG00000267535	LINC00868	long intergenic non-protein coding RNA 868
chr6	43851123	43851430	308	*	1	118	24	8	0	139	150	42	0.0683188	7.2578	1.5803	0.715732		10.9424	8.93838	2.76649	-3.87157	2.85953	0.660198	-0.482509		3.45186	3.16001	1.46806	-0.50602	0.0888444	3.45186	2.31404	-0.594865	1.13783	Promoter (<=1kb)	6	43847098	43852303	5206	2	285857	ENST00000649831.1	873	ENSG00000283215	LINC02537	long intergenic non-protein coding RNA 2537
chr12	34970462	34970762	301	*	30	20	24	27	65	21	34	15	2.09739	1.25884	1.61717	2.47196	5.996	1.69175	2.07331	1.01109	1.06859	0.332094	0.693474	1.30565	2.584	0.758516	1.05193	0.015908	0.700344	0.999564	1.67126	0.53392	-0.29922	1.13734	Distal Intergenic	12	34191037	34219246	28210	2	124903068	ENST00000660987.1	-751216		LOC124903068	uncharacterized LOC124903068
chr17	17738370	17738670	301	*	75	41	58	31	0	104	107	33	5.24347	2.58062	3.90817	2.83817		8.37819	6.52482	2.22439	2.39052	1.36772	1.96649	1.50496		3.06664	2.70594	1.15341	1.87912	1.73573	3.06664	1.92967	0.143392	1.13696	Intron (ENST00000353383.6/10743, intron 2 of 5)	17	17759154	17770821	11668	2	100861516	ENST00000443696.1	32151	ENSG00000237328	RAI1-AS1	RAI1 antisense RNA 1
chr7	79506564	79506864	301	*	6	11	34	2	11	22	10	0	0.419477	0.692362	2.29099	0.183108	1.01471	1.77231	0.609796		-1.25333	-0.530402	1.19597	-2.44923	0.0210649	0.82563	-0.713602		-0.891869	-0.626629	0.423348	-0.713602	-0.265239	1.13695	Distal Intergenic	7	79467907	79471054	3148	1	100505881	ENST00000682311.1	38657	ENSG00000234456	MAGI2-AS3	MAGI2 antisense RNA 3
chr1	234956997	234957297	301	*	5	33	7	8	0	63	36	36	0.349565	2.07709	0.471675	0.732432		5.07525	2.19527	2.42661	-1.51637	1.05456	-1.08413	-0.449233		2.34348	1.1344	1.27894	-0.230904	-0.766683	2.34348	1.20667	0.535779	1.13681	Promoter (<=1kb)	1	234957231	234959989	2759	1	124904558	ENST00000423963.1	0		LOC124904558	uncharacterized LOC124904558
chr2	134668855	134669155	301	*	2	67	6	16	0	56	64	16	0.139826	4.21711	0.404293	1.46486		4.51133	3.90269	1.07849	-2.8383	2.07626	-1.30653	0.550767		2.17355	1.96447	0.109017	-0.381021	-0.377879	2.17355	1.03674	-0.00314149	1.13681	Intron (ENST00000281924.6/81615, intron 2 of 7)	2	134718188	134725474	7287	1	105373629	ENST00000655237.1	-49033		LOC105373629	uncharacterized LOC105373629
chr3	133591542	133591842	301	*	31	36	23	11	44	62	34	30	2.1673	2.26591	1.54979	1.00709	4.05883	4.99469	2.07331	2.02218	1.1159	1.18009	0.632073	0.0101988	2.02106	2.32039	1.05193	1.01591	1.148	0.321136	2.17073	1.03392	0.826859	1.13681	Distal Intergenic	3	133598175	133608696	10522	2	11073	ENST00000503338.5	16854	ENSG00000163781	TOPBP1	DNA topoisomerase II binding protein 1
chr10	23343858	23344163	306	*	112	92	35	42	79	109	52	62	7.70188	5.69573	2.31972	3.78223	7.16798	8.63704	3.11896	4.11065	2.94521	2.50988	1.21395	1.91924	2.84157	3.11054	1.64106	2.03937	2.72755	1.56659	2.97605	1.84022	1.16095	1.13584	Promoter (<=1kb)	10	23343957	23345181	1225	1	105376453	ENST00000443224.1	0	ENSG00000224215	C10orf67-AS1	C10orf67 antisense RNA 1
chr9	67058884	67059239	356	*	40	34	23	8	26	80	60	13	2.36325	1.80847	1.30968	0.618957	2.02682	5.44628	3.09192	0.740515	1.24077	0.854772	0.389217	-0.692089	1.01922	2.44527	1.6285	-0.433399	1.04777	-0.151436	1.73224	0.597552	1.19921	1.13469	Promoter (<=1kb)	9	67059560	67293468	233909	1	643827	ENST00000617175.1	-321		CNTNAP3P2	CNTNAP3 pseudogene 2
chr16	70473224	70473524	301	*	16	18	14	10	7	32	6	14	1.11861	1.13296	0.943351	0.91554	0.645723	2.5779	0.365878	0.943682	0.161703	0.180091	-0.0841337	-0.127305	-0.631012	1.3662	-1.45057	-0.0836277	0.170897	-0.105719	0.367593	-0.767098	0.276616	1.13469	Promoter (1-2kb)	16	70474625	70479681	5057	1	197258	ENST00000498702.1	-1101	ENSG00000157353	FCSK	fucose kinase
chr14	51368702	51369002	301	*	24	26	48	7	22	56	22	21	1.67791	1.63649	3.23435	0.640878	2.02942	4.51133	1.34155	1.41552	0.746665	0.710606	1.69347	-0.641878	1.02106	2.17355	0.423902	0.501335	0.728636	0.525798	1.59731	0.462618	0.202838	1.13469	Intron (ENST00000555649.1/105370495, intron 1 of 3)	14	51360718	51365545	4828	1	283553	ENST00000555801.1	7984		LINC00640	long intergenic non-protein coding RNA 640
chr4	49708708	49709008	301	*	142	95	184	100	188	161	160	71	9.92763	5.97949	12.3983	9.1554	17.3423	12.9701	9.75673	4.78581	3.31145	2.58002	3.63207	3.19462	4.11622	3.69712	3.2864	2.25876	2.94574	3.41335	3.90667	2.77258	-0.467613	1.13409	Distal Intergenic	4	49028692	49031276	2585	1	80157	ENST00000507372.1	680016	ENSG00000109182	CWH43	cell wall biogenesis 43 C-terminal homolog
chr12	122941451	122941751	301	*	22	38	24	18	45	46	21	37	1.53808	2.39179	1.61717	1.64797	4.15108	3.70574	1.28057	2.49402	0.621134	1.25809	0.693474	0.720692	2.05349	1.88976	0.356788	1.31847	0.939614	0.707083	1.97162	0.837629	0.232531	1.13399	Promoter (2-3kb)	12	122940207	122944672	4466	2	23457	ENST00000545373.1	2921	ENSG00000150967	ABCB9	ATP binding cassette subfamily B member 9
chr18	78542258	78542558	301	*	0	30	12	12	0	80	84	25		1.88826	0.808586	1.09865		6.44476	5.12229	1.68515		0.917057	-0.306526	0.13573		2.68813	2.35679	0.752874	0.917057	-0.0853982	2.68813	1.55483	1.00245	1.1333	Distal Intergenic	18	78908629	78918993	10365	2	105372224	ENST00000578030.1	376435		LOC105372224	uncharacterized LOC105372224
chr9	106576423	106576723	301	*	0	6	6	5	0	48	54	14		0.377652	0.404293	0.45777		3.86686	3.2929	0.943682		-1.40487	-1.30653	-1.1273		1.95116	1.71936	-0.0836277	-1.40487	-1.21692	1.95116	0.817865	-0.187956	1.1333	Intron (ENST00000637185.1/100996590, intron 2 of 7)	9	106600928	106601022	95	1	102465995	ENST00000611533.1	-24205	ENSG00000277889	MIR8081	microRNA 8081
chr5	77210561	77210897	337	*	58	66	31	30	60	52	28	42	3.62049	3.70908	1.86504	2.45234	4.94176	3.74026	1.52449	2.52772	1.85618	1.89106	0.899209	1.29416	2.30503	1.90314	0.608326	1.33784	1.87362	1.09668	2.10408	0.973081	0.776939	1.131	Promoter (<=1kb)	5	77210680	77428256	217577	1	8622	ENST00000264917.10	0	ENSG00000113231	PDE8B	phosphodiesterase 8B
chr11	47413884	47414184	301	*	5	65	20	15	0	167	164	56	0.349565	4.09123	1.34764	1.37331		13.4534	10.0007	3.77473	-1.51637	2.03253	0.430439	0.457658		3.7499	3.32202	1.91637	0.258082	0.444049	3.7499	2.6192	-0.185966	1.13071	Promoter (<=1kb)	11	47414296	47415095	800	1	91252	ENST00000528979.1	-112	ENSG00000165915	SLC39A13	solute carrier family 39 member 13
chr12	203754	204054	301	*	89	19	18	29	53	18	20	18	6.22225	1.1959	1.21288	2.65507	4.88905	1.45007	1.21959	1.21331	2.63744	0.258094	0.278436	1.40875	2.28955	0.536124	0.286398	0.278942	1.44776	0.843592	1.41284	0.28267	0.604173	1.13017	Promoter (<=1kb)	12	203642	205094	1453	1	101929384	ENST00000539568.2	112	ENSG00000256577	SLC6A12-AS1	SLC6A12 antisense RNA 1
chr12	44595310	44595610	301	*	11	24	16	7	12	34	22	7	0.769042	1.51061	1.07812	0.640878	1.10695	2.73902	1.34155	0.471841	-0.378866	0.595129	0.108511	-0.641878	0.146596	1.45366	0.423902	-1.08363	0.108131	-0.266683	0.800129	-0.329863	0.374815	1.12999	Intron (ENST00000395487.6/4753, intron 15 of 19)	12	44522777	44532621	9845	2	4753	ENST00000550139.1	-62689	ENSG00000184613	NELL2	neural EGFL like 2
chr17	15257333	15257638	306	*	0	49	8	20	0	138	126	50		3.0336	0.530221	1.80106		10.935	7.55747	3.31504		1.60103	-0.915335	0.848849		3.45088	2.9179	1.72903	1.60103	-0.0332434	3.45088	2.32347	1.63427	1.12741	Promoter (1-2kb)	17	15230126	15259412	29287	2	5376	ENST00000675197.1	1774	ENSG00000109099	PMP22	peripheral myelin protein 22
chr17	42524294	42524594	301	*	17	48	10	13	24	51	16	29	1.18852	3.02121	0.673822	1.1902	2.21391	4.10853	0.975673	1.95477	0.249166	1.59513	-0.569561	0.251207	1.1466	2.03862	-0.0355298	0.966998	0.922147	-0.159177	1.59261	0.465734	1.08132	1.12688	Distal Intergenic	17	42520383	42521785	1403	1	535	ENST00000587299.1	3911	ENSG00000033627	ATP6V0A1	ATPase H+ transporting V0 subunit a1
chr22	28142383	28142751	369	*	48	41	221	6	27	113	116	10	2.73572	2.10377	12.1398	0.447819	2.03042	7.42111	5.76655	0.549504	1.45192	1.07297	3.60167	-1.15901	1.02178	2.89163	2.52771	-0.863798	1.26245	1.22133	1.95671	0.831955	0.0411199	1.12475	Intron (ENST00000612946.4/23331, intron 4 of 20)	22	28028815	28094135	65321	2	23331	ENST00000442232.1	-48248	ENSG00000100154	TTC28	tetratricopeptide repeat domain 28
chr19	48351316	48351616	301	*	0	64	1	16	0	71	67	25		4.02829	0.0673822	1.46486		5.71972	4.08563	1.68515		2.01017	-3.89149	0.550767		2.51595	2.03056	0.752874	2.01017	-1.67036	2.51595	1.39172	3.68053	1.12423	Intron (ENST00000293261.8/55260, intron 3 of 7)	19	48333276	48342991	9716	2	55260	ENST00000600816.1	-8325	ENSG00000161558	TMEM143	transmembrane protein 143
chr6	104623070	104623370	301	*	0	18	1	10	0	40	38	14		1.13296	0.0673822	0.91554		3.22238	2.31722	0.943682		0.180091	-3.89149	-0.127305		1.68813	1.2124	-0.0836277	0.180091	-2.0094	1.68813	0.564385	2.18949	1.12374	Distal Intergenic	6	104511432	104528158	16727	2	105377918	ENST00000670498.1	-94912		LOC105377918	uncharacterized LOC105377918
chr17	42760892	42761192	301	*	44	43	29	14	38	51	41	18	3.07617	2.7065	1.95408	1.28176	3.50536	4.10853	2.50016	1.21331	1.62113	1.43643	0.966492	0.358122	1.80956	2.03862	1.32202	0.278942	1.52878	0.662307	1.92409	0.800482	0.866475	1.12361	Promoter (<=1kb)	17	42753914	42761103	7190	2	100190938	ENST00000592670.5	0	ENSG00000197291	RAMP2-AS1	RAMP2 antisense RNA 1
chr14	42994018	42994318	301	*	5	26	84	8	11	21	22	4	0.349565	1.63649	5.6601	0.732432	1.01471	1.69175	1.34155	0.269623	-1.51637	0.710606	2.50083	-0.449233	0.0210649	0.758516	0.423902	-1.89098	-0.402882	1.0258	0.38979	-0.73354	-1.42868	1.12333	Distal Intergenic	14	43308648	43314803	6156	1	105370470	ENST00000655457.1	-314330		LOC105370470	uncharacterized LOC105370470
chr2	218895274	218895574	301	*	0	26	2	12	0	50	32	26		1.63649	0.134764	1.09865		4.02798	1.95135	1.75255		0.710606	-2.89149	0.13573		2.01005	0.96447	0.809457	0.710606	-1.37788	2.01005	0.886964	2.08849	1.12309	Intron (ENST00000489887.1/ENST00000489887.1, intron 1 of 1)	2	218883850	218890099	6250	1	80326	ENST00000483911.1	11424	ENSG00000135925	WNT10A	Wnt family member 10A
chr4	183504446	183504789	344	*	758	514	344	343	392	623	254	367	46.3504	28.2964	20.2736	27.4662	31.6273	43.8967	13.5471	21.6367	5.53451	4.82254	4.34153	4.77959	4.9831	5.45604	3.75991	4.43541	5.17853	4.56056	5.21957	4.09766	0.61797	1.12191	Promoter (<=1kb)	4	183494938	183504494	9557	2	389247	ENST00000457303.3	0		ING2-DT	ING2 divergent transcript
chr6	47134676	47134976	301	*	25	28	48	10	15	44	42	6	1.74782	1.76238	3.23435	0.91554	1.38369	3.54462	2.56114	0.404435	0.805559	0.817521	1.69347	-0.127305	0.468524	1.82563	1.35679	-1.30602	0.81154	0.783085	1.14708	0.0253837	0.0284554	1.12169	Distal Intergenic	6	47012787	47042350	29564	2	266977	ENST00000471487.5	-92326	ENSG00000153292	ADGRF1	adhesion G protein-coupled receptor F1
chr4	59511734	59512096	363	*	79	24	22	38	66	53	16	84	4.57717	1.25188	1.22852	2.88319	5.04551	3.53839	0.808569	4.69234	2.19446	0.324101	0.296916	1.52767	2.335	1.82309	-0.306557	2.23031	1.25928	0.912292	2.07905	0.961875	0.346987	1.11717	Distal Intergenic	4	59013573	59046959	33387	1	105377247	ENST00000509782.1	498161	ENSG00000251266	LINC02429	long intergenic non-protein coding RNA 2429
chr5	142720984	142721284	301	*	0	57	20	12	0	86	73	34		3.58769	1.34764	1.09865		6.92812	4.45151	2.2918		1.84306	0.430439	0.13573		2.79246	2.15429	1.19648	1.84306	0.283085	2.79246	1.67539	1.55997	1.11708	Intron (ENST00000659517.1/101926975, intron 2 of 4)	5	142716245	142760998	44754	1	101926975	ENST00000666438.1	4739	ENSG00000236714	LINC01844	long intergenic non-protein coding RNA 1844
chr9	87684591	87684891	301	*	0	32	6	4	0	45	17	40		2.01414	0.404293	0.366216		3.62518	1.03665	2.69623		1.01017	-1.30653	-1.44923		1.85805	0.051933	1.43095	1.01017	-1.37788	1.85805	0.741439	2.38805	1.11661	Intron (ENST00000358077.9/1612, intron 20 of 25)	9	87698409	87700217	1809	1	1612	ENST00000468482.1	-13518	ENSG00000196730	DAPK1	death associated protein kinase 1
chr1	168884167	168884467	301	*	15	9	21	13	20	13	10	10	1.04869	0.566478	1.41503	1.1902	1.84492	1.04727	0.609796	0.674058	0.0685933	-0.819909	0.500829	0.251207	0.883561	0.0666384	-0.713602	-0.569055	-0.375658	0.376018	0.4751	-0.641328	-0.751676	1.11643	Intron (ENST00000650631.1/1805, intron 4 of 8)	1	168790072	168792886	2815	1	79100	ENST00000665467.1	94095	ENSG00000225826	LINC00626	long intergenic non-protein coding RNA 626
chr16	77006927	77007227	301	*	0	12	0	0	1	26	5	2		0.755304			0.0922462	2.09455	0.304898	0.134812		-0.404871			-3.43837	1.06664	-1.7136	-2.89098	-0.404871		-1.18586	-2.30229		1.11643	Distal Intergenic	16	76868936	76869019	84	1	100616172	ENST00000585233.1	137991	ENSG00000266426	MIR4719	microRNA 4719
chr11	42215853	42216221	369	*	16	30	33	42	22	34	24	12	0.911908	1.53934	1.81273	3.13473	1.65442	2.2329	1.19308	0.659405	-0.133041	0.622313	0.858162	1.64834	0.726322	1.15892	0.254689	-0.600763	0.244636	1.25325	0.94262	-0.173037	-1.00862	1.11566	Intron (ENST00000525641.5/100507205, intron 2 of 3)	11	42183297	42239735	56439	2	100507205	ENST00000530387.5	23514		LINC02740	long intergenic non-protein coding RNA 2740
chr8	11892153	11892453	301	*	32	28	16	18	51	47	33	28	2.23721	1.76238	1.07812	1.64797	4.70456	3.7863	2.01233	1.88736	1.1617	0.817521	0.108511	0.720692	2.23406	1.92079	1.00886	0.916372	0.989612	0.414602	2.07742	0.962618	0.57501	1.1148	Distal Intergenic	8	11844327	11869533	25207	2	1508	ENST00000534382.6	-22620	ENSG00000164733	CTSB	cathepsin B
chr1	162003089	162003389	301	*	7	152	35	24	0	149	174	43	0.48939	9.56718	2.35838	2.1973		12.0034	10.6104	2.89845	-1.03094	3.25809	1.23779	1.13573		3.58537	3.40741	1.53528	1.11358	1.18676	3.58537	2.47135	-0.0731864	1.11402	Intron (ENST00000294794.8/25903, intron 4 of 7)	1	161983553	161985232	1680	2	25903	ENST00000367938.1	-17857	ENSG00000162745	OLFML2B	olfactomedin like 2B
chr4	30757465	30757765	301	*	45	60	62	30	136	80	70	60	3.14608	3.77652	4.1777	2.74662	12.5455	6.44476	4.26857	4.04435	1.65356	1.91706	2.06271	1.45766	3.6491	2.68813	2.09375	2.01591	1.78531	1.76018	3.16861	2.05483	0.0251236	1.11378	Intron (ENST00000621961.2/5099, intron 1 of 3)	4	30724527	31142954	418428	1	5099	ENST00000509759.2	32938	ENSG00000169851	PCDH7	protocadherin 7
chr16	75256988	75257288	301	*	2	33	3	24	0	39	19	27	0.139826	2.07709	0.202147	2.1973		3.14182	1.15861	1.81996	-2.8383	1.05456	-2.30653	1.13573		1.6516	0.212398	0.863905	-0.891869	-0.585398	1.6516	0.538151	-0.30647	1.11345	Promoter (<=1kb)	16	75242656	75256280	13625	2	9564	ENST00000569006.1	-708	ENSG00000050820	BCAR1	BCAR1 scaffold protein, Cas family member
chr13	19601823	19602157	335	*	95	70	134	51	95	142	111	47	5.96562	3.95743	8.11007	4.19394	7.87131	10.275	6.0797	2.84558	2.57667	1.98456	3.01971	2.06831	2.9766	3.36106	2.604	1.50872	2.28062	2.54401	3.16883	2.05636	-0.263393	1.11247	Distal Intergenic	13	19587118	19588350	1233	1	100874136	ENST00000438640.1	14705	ENSG00000225316	TPTE2-AS1	TPTE2 antisense RNA 1
chr17	42679482	42680015	534	*	82	49	25	27	107	33	57	24	3.22675	1.73592	0.948155	1.39135	5.55554	1.49632	1.95638	0.910548	1.69008	0.795703	-0.0768055	0.476482	2.47393	0.58142	0.968187	-0.135193	1.24289	0.199838	1.52767	0.416497	1.04305	1.11118	Promoter (1-2kb)	17	42678889	42681843	2955	2	2826	ENST00000332438.4	1828	ENSG00000184451	CCR10	C-C motif chemokine receptor 10
chr1	143251981	143252281	301	*	41	61	61	33	65	60	84	18	2.86643	3.83946	4.11031	3.02128	5.996	4.83357	5.12229	1.21331	1.51925	1.9409	2.03925	1.59516	2.584	2.27309	2.35679	0.278942	1.73008	1.8172	2.42855	1.31786	-0.0871259	1.11068	Distal Intergenic	1	143419625	143420207	583	2	107985200	ENST00000622095.1	167926	ENSG00000232527	LOC107985200	uncharacterized LOC107985200
chr17	48841417	48841717	301	*	6	4	18	0	27	36	29	13	0.419477	0.251768	1.21288		2.49065	2.90014	1.76841	0.876276	-1.25333	-1.98983	0.278436		1.31652	1.53612	0.822451	-0.190543	-1.62158	0.278436	1.42632	0.315954	-1.90002	1.11037	Promoter (<=1kb)	17	48841563	48851124	9562	1	10241	ENST00000502761.1	0	ENSG00000136436	CALCOCO2	calcium binding and coiled-coil domain 2
chr20	49747960	49748333	374	*	7	58	20	0	0	106	141	27	0.393612	2.93617	1.0839			6.86808	6.91538	1.46377	-1.34516	1.55393	0.116226			2.77991	2.78981	0.549692	0.104389	0.116226	2.77991	1.66975	-0.0118371	1.11016	Distal Intergenic	20	49632945	49713878	80934	2	9334	ENST00000371711.4	-34082	ENSG00000158470	B4GALT5	beta-1,4-galactosyltransferase 5
chr12	46404372	46404672	301	*	2	15	54	0	0	22	41	4	0.139826	0.94413	3.63864			1.77231	2.50016	0.269623	-2.8383	-0.0829432	1.8634			0.82563	1.32202	-1.89098	-1.46062	1.8634	0.82563	-0.28448	-3.32402	1.11011	Exon (ENST00000623851.1/ENST00000623851.1, exon 1 of 1)	12	46412150	46485060	72911	1	100288798	ENST00000657145.1	-7478		SLC38A4-AS1	SLC38A4 antisense RNA 1
chrX	38220050	38220350	301	*	1	47	0	16	0	74	58	32	0.0699129	2.95827		1.46486		5.9614	3.53682	2.15699	-3.8383	1.56476		0.550767		2.57565	1.82245	1.10902	-1.13677	0.550767	2.57565	1.46573	-1.68754	1.10992	Promoter (<=1kb)	23	38149339	38220871	71533	2	8406	ENST00000378533.4	521	ENSG00000101955	SRPX	sushi repeat containing protein X-linked
chr14	102438043	102438374	332	*	92	108	38	30	63	115	67	42	5.8296	6.16109	2.32072	2.48938	5.26723	8.39669	3.70299	2.5659	2.5434	2.62318	1.21457	1.31579	2.39704	3.06982	1.88869	1.35947	2.58329	1.26518	2.73343	1.62408	1.31811	1.10935	Promoter (<=1kb)	14	102438277	102445833	7557	1	9895	ENST00000557786.1	0	ENSG00000196663	TECPR2	tectonin beta-propeller repeat containing 2
chr4	77579479	77579779	301	*	2	22	54	5	6	12	14	2	0.139826	1.38472	3.63864	0.45777	0.553477	0.966714	0.853714	0.134812	-2.8383	0.469598	1.8634	-1.1273	-0.853404	-0.0488388	-0.228175	-2.89098	-1.18435	0.368047	-0.451122	-1.55958	-1.5524	1.10846	Intron (ENST00000286758.4/10563, intron 1 of 4)	4	77605820	77611834	6015	1	10563	ENST00000682537.1	-26041	ENSG00000156234	CXCL13	C-X-C motif chemokine ligand 13
chr12	106083980	106084280	301	*	13	20	14	16	0	29	26	11	0.908868	1.25884	0.943351	1.46486		2.33623	1.58547	0.741464	-0.137858	0.332094	-0.0841337	0.550767		1.22418	0.66491	-0.431551	0.0971183	0.233317	1.22418	0.116679	-0.136198	1.1075	Promoter (<=1kb)	12	106067579	106084033	16455	2	9891	ENST00000553094.1	0	ENSG00000074590	NUAK1	NUAK family kinase 1
chr13	17403343	17403699	357	*	36	26	55	17	50	36	26	27	2.12095	1.37907	3.12305	1.31159	3.88678	2.44394	1.33607	1.53367	1.08471	0.463691	1.64296	0.391315	1.95857	1.28921	0.417995	0.61699	0.774202	1.01714	1.62389	0.517493	-0.242934	1.1064	Distal Intergenic	13	18195297	18232024	36728	1	26080	ENST00000623511.1	-791598	ENSG00000279516	FAM230C	family with sequence similarity 230 member C
chr10	22252292	22252592	301	*	77	95	42	32	30	139	48	34	5.38329	5.97949	2.83005	2.92973	2.76739	11.1978	2.92702	2.2918	2.42849	2.58002	1.50083	1.55077	1.46852	3.48514	1.54943	1.19648	2.50426	1.5258	2.47683	1.37296	0.978458	1.10388	Promoter (<=1kb)	10	22252072	22254589	2518	1	100130992	ENST00000623583.1	220		LOC100130992	uncharacterized LOC100130992
chr14	63864315	63864659	345	*	57	20	79	28	95	46	59	29	3.47532	1.09783	4.64232	2.23562	7.64249	3.23175	3.13761	1.70474	1.79715	0.134648	2.21485	1.16068	2.93404	1.69231	1.64967	0.769552	0.965897	1.68776	2.31318	1.20961	-0.721864	1.10357	Promoter (<=1kb)	14	63864388	63874006	9619	1	23224	ENST00000556725.1	0	ENSG00000054654	SYNE2	spectrin repeat containing nuclear envelope protein 2
chr3	195815533	195815833	301	*	8	90	12	36	0	92	42	69	0.559303	5.66478	0.808586	3.29594		7.41147	2.56114	4.651	-0.838297	2.50202	-0.306526	1.72069		2.88976	1.35679	2.21754	0.831861	0.707083	2.88976	1.78716	0.124778	1.1026	Distal Intergenic	3	195809644	195811973	2330	2	4585	ENST00000478685.1	-3560	ENSG00000145113	MUC4	mucin 4, cell surface associated
chr22	43399395	43399695	301	*	4	104	2	27	0	79	31	69	0.279652	6.54596	0.134764	2.47196		6.3642	1.89037	4.651	-1.8383	2.71061	-2.89149	1.30565		2.66998	0.918666	2.21754	0.436154	-0.792917	2.66998	1.5681	1.22907	1.10188	Promoter (<=1kb)	22	43400331	43409681	9351	1	105373054	ENST00000450750.1	-636	ENSG00000236117	LINC01639	long intergenic non-protein coding RNA 1639
chr14	103091443	103091743	301	*	37	51	29	6	36	56	44	18	2.58678	3.21004	1.95408	0.549324	3.32086	4.51133	2.6831	1.21331	1.37116	1.68259	0.966492	-0.86427	1.73156	2.17355	1.4239	0.278942	1.52687	0.051111	1.95256	0.851422	1.47576	1.10113	Promoter (2-3kb)	14	103094725	103110559	15835	1	91828	ENST00000687959.1	-2982	ENSG00000205436	EXOC3L4	exocyst complex component 3 like 4
chr19	27802351	27802655	305	*	8	60	8	18	21	80	55	12	0.551944	3.72683	0.531965	1.62629	1.91168	6.35996	3.30975	0.798227	-0.857406	1.89795	-0.910597	0.701583	0.934842	2.66902	1.72672	-0.325129	0.520271	-0.104507	1.80193	0.700796	0.624778	1.10113	Intron (ENST00000585917.6/101927151, intron 2 of 2)	19	27794039	27795152	1114	1	101927151	ENST00000585827.1	8312	ENSG00000267575	LINC02987	long intergenic non-protein coding RNA 2987
chr6	48036328	48036694	367	*	13	22	59	2	3	56	22	3	0.744974	1.13502	3.25865	0.150089	0.226835	3.69781	1.09963	0.165752	-0.424739	0.182717	1.70427	-2.73611	-2.14029	1.88667	0.137021	-2.5929	-0.121011	-0.51592	-0.126806	-1.22794	0.394909	1.10113	Intron (ENST00000339488.9/442213, intron 3 of 4)	6	48069213	48111078	41866	2	442213	ENST00000661865.1	74384	ENSG00000244694	PTCHD4	patched domain containing 4
chr5	4387360	4387705	346	*	80	91	213	16	25	142	93	15	4.86351	4.98063	12.4804	1.2738	2.00535	9.94735	4.93139	0.879207	2.282	2.31633	3.64159	0.349133	1.00386	3.31431	2.302	-0.185726	2.29916	1.99536	2.15908	1.05813	0.303802	1.10095	Distal Intergenic	5	4436850	4440259	3410	2	124901168	ENST00000562127.1	52554	ENSG00000260763	LOC124901168	uncharacterized LOC124901168
chr2	89804773	89805073	301	*	72	48	85	47	54	62	47	28	5.03373	3.02121	5.72749	4.30304	4.98129	4.99469	2.86604	1.88736	2.33163	1.59513	2.5179	2.10536	2.31652	2.32039	1.51906	0.916372	1.96338	2.31163	2.31846	1.21772	-0.348251	1.10074	Distal Intergenic	2	89622213	89640635	18423	2	101927050	ENST00000636037.1	-164138		KMT2CP4	lysine methyltransferase 2C pseudogene 4
chr17	41734508	41734822	315	*	139	123	61	56	146	110	82	77	9.28461	7.39668	3.92705	4.89843	12.8675	8.46644	4.77738	4.95884	3.21484	2.88688	1.97345	2.29232	3.68566	3.08176	2.25622	2.31	3.05086	2.13288	3.38371	2.28311	0.917977	1.1006	Promoter (<=1kb)	17	41720813	41734644	13832	2	9001	ENST00000393939.6	0	ENSG00000173805	HAP1	huntingtin associated protein 1
chr5	170552737	170553037	301	*	2	69	2	10	0	98	118	28	0.139826	4.343	0.134764	0.91554		7.89483	7.19559	1.88736	-2.8383	2.11869	-2.89149	-0.127305		2.98091	2.84711	0.916372	-0.359803	-1.5094	2.98091	1.88174	1.14959	1.09917	Intron (ENST00000377360.8/30820, intron 1 of 7)	5	170504573	170735806	231234	1	30820	ENST00000434108.5	48164	ENSG00000182132	KCNIP1	potassium voltage-gated channel interacting protein 1
chr3	124770669	124770969	301	*	0	56	2	9	0	48	61	13		3.52475	0.134764	0.823986		3.86686	3.71975	0.876276		1.81752	-2.89149	-0.279308		1.95116	1.89521	-0.190543	1.81752	-1.5854	1.95116	0.852332	3.40292	1.09883	Promoter (<=1kb)	3	124762948	124770182	7235	2	3693	ENST00000460797.5	-487	ENSG00000082781	ITGB5	integrin subunit beta 5
chr13	110388131	110388431	301	*	8	26	14	16	0	56	60	18	0.559303	1.63649	0.943351	1.46486		4.51133	3.65878	1.21331	-0.838297	0.710606	-0.0841337	0.550767		2.17355	1.87136	0.278942	-0.0638457	0.233317	2.17355	1.07515	-0.297162	1.0984	Intron (ENST00000400163.7/1284, intron 4 of 4)	13	110424802	110429842	5041	1	1284	ENST00000619688.2	-36371	ENSG00000134871	COL4A2	collagen type IV alpha 2 chain
chr6	127118750	127119050	301	*	39	54	75	42	68	79	53	40	2.7266	3.39887	5.05367	3.84527	6.27274	6.3642	3.23192	2.69623	1.4471	1.76505	2.33733	1.94308	2.6491	2.66998	1.69239	1.43095	1.60608	2.14021	2.65954	1.56167	-0.534128	1.09787	Promoter (<=1kb)	6	126692430	127118978	426549	2	105377993	ENST00000652186.1	0		LOC105377993	uncharacterized LOC105377993
chr2	20422036	20422336	301	*	2	69	2	16	0	93	83	36	0.139826	4.343	0.134764	1.46486		7.49203	5.06131	2.42661	-2.8383	2.11869	-2.89149	0.550767		2.90536	2.33951	1.27894	-0.359803	-1.17036	2.90536	1.80923	0.810557	1.09613	Distal Intergenic	2	20447074	20449440	2367	1	388	ENST00000272233.6	-24738	ENSG00000143878	RHOB	ras homolog family member B
chr11	17476398	17476698	301	*	47	14	24	24	37	39	26	22	3.28591	0.881188	1.61717	2.1973	3.41311	3.14182	1.58547	1.48293	1.71629	-0.182479	0.693474	1.13573	1.77109	1.6516	0.66491	0.568449	0.766906	0.914602	1.71134	0.616679	-0.147695	1.09466	Promoter (<=1kb)	11	17476595	17492356	15762	1	124902641	ENST00000662030.1	0	ENSG00000287898	LOC124902641	uncharacterized LOC124902641
chr10	43809168	43809477	310	*	10	37	8	28	0	108	75	54	0.678766	2.26102	0.523357	2.48885		8.44702	4.44026	3.5339	-0.559014	1.17698	-0.934133	1.31548		3.07844	2.15064	1.82126	0.308981	0.190672	3.07844	1.98595	0.118308	1.09249	Intron (ENST00000659335.1/105378275, intron 2 of 4)	10	43789249	43790387	1139	2	10151	ENST00000401429.1	-18781		HNRNPA3P1	heterogeneous nuclear ribonucleoprotein A3 pseudogene 1
chr17	58015132	58015432	301	*	25	55	13	35	41	76	59	21	1.74782	3.46181	0.875969	3.20439	3.78209	6.12252	3.5978	1.41552	0.805559	1.79153	-0.191049	1.68005	1.91919	2.61413	1.84711	0.501335	1.29854	0.744501	2.26666	1.17422	0.554042	1.09243	Distal Intergenic	17	58006242	58007346	1105	2	6426	ENST00000578430.1	-7786	ENSG00000136450	SRSF1	serine and arginine rich splicing factor 1
chr19	6551968	6552268	301	*	42	69	44	30	49	72	52	27	2.93634	4.343	2.96482	2.74662	4.52006	5.80028	3.17094	1.81996	1.55402	2.11869	1.56794	1.45766	2.17634	2.53612	1.66491	0.863905	1.83636	1.5128	2.35623	1.26441	0.323555	1.09183	Distal Intergenic	19	6531026	6535924	4899	1	8744	ENST00000245817.5	20942	ENSG00000125657	TNFSF9	TNF superfamily member 9
chr11	70078304	70078627	324	*	71	43	46	41	51	78	61	26	4.61036	2.51378	2.87887	3.48642	4.36956	5.8362	3.45488	1.62776	2.20488	1.32986	1.5255	1.80175	2.12749	2.54503	1.78864	0.702885	1.76737	1.66362	2.33626	1.24576	0.103744	1.0905	Promoter (<=1kb)	11	70078317	70189530	111214	1	55107	ENST00000355303.10	0	ENSG00000131620	ANO1	anoctamin 1
chr15	68421781	68422121	341	*	6	75	23	14	0	81	88	26	0.370127	4.16528	1.36746	1.13096		5.75764	4.73489	1.54637	-1.43391	2.05841	0.451501	0.17755		2.52548	2.24333	0.628885	0.312253	0.314525	2.52548	1.43611	-0.00227268	1.08937	Intron (ENST00000315757.9/22801, intron 1 of 29)	15	68296533	68432162	135630	2	22801	ENST00000423218.6	10041	ENSG00000137809	ITGA11	integrin subunit alpha 11
chr1	93178966	93179266	301	*	18	58	11	11	35	17	17	14	1.25843	3.65063	0.741204	1.00709	3.22862	1.36951	1.03665	0.943682	0.331628	1.86815	-0.432057	0.0101988	1.69092	0.453661	0.051933	-0.0836277	1.09989	-0.210929	1.07229	-0.0158473	1.31082	1.08814	Promoter (<=1kb)	1	93179919	93278477	98559	1	343099	ENST00000343253.11	-653	ENSG00000122483	CCDC18	coiled-coil domain containing 18
chr3	91595317	91595617	301	*	17	6	7	11	15	6	9	4	1.18852	0.377652	0.471675	1.00709	1.38369	0.483357	0.548816	0.269623	0.249166	-1.40487	-1.08413	0.0101988	0.468524	-1.04884	-0.865605	-1.89098	-0.577853	-0.536967	-0.290157	-1.37829	-0.0408854	1.08814	Distal Intergenic	3	91374236	91513775	139540	2	101930420	ENST00000637477.1	-81542	ENSG00000283544	LOC101930420	DNA primase large subunit-like
chr3	91990726	91991090	365	*	14	16	15	16	15	10	20	3	0.806687	0.830004	0.833022	1.20731	1.14041	0.663952	1.00516	0.166663	-0.309918	-0.26881	-0.263574	0.271791	0.189548	-0.590849	0.00742231	-2.585	-0.289364	0.00410862	-0.200651	-1.28879	-0.293473	1.08814	Distal Intergenic	3	91374236	91513775	139540	2	101930420	ENST00000637477.1	-476951	ENSG00000283544	LOC101930420	DNA primase large subunit-like
chr3	46913669	46913969	301	*	4	47	12	10	0	58	49	24	0.279652	2.95827	0.808586	0.91554		4.67245	2.988	1.61774	-1.8383	1.56476	-0.306526	-0.127305		2.22418	1.57918	0.69398	-0.136771	-0.216915	2.22418	1.13658	0.0801443	1.0876	Distal Intergenic	3	46902599	46903799	1201	1	5745	ENST00000422115.2	11070	ENSG00000160801	PTH1R	parathyroid hormone 1 receptor
chr12	36949604	36949966	363	*	35	44	66	18	36	45	59	11	2.02786	2.29512	3.68555	1.36572	2.7521	3.00429	2.9816	0.614473	1.01996	1.19857	1.88188	0.449665	1.46053	1.58702	1.57609	-0.702578	1.10926	1.16577	1.52378	0.436754	-0.0565071	1.08702	Distal Intergenic	12	38155476	38167631	12156	1	124902916	ENST00000671057.1	-1205510		LOC124902916	uncharacterized LOC124902916
chr1	230851210	230851510	301	*	0	20	4	10	0	43	36	18		1.25884	0.269529	0.91554		3.46406	2.19527	1.21331		0.332094	-1.89149	-0.127305		1.79246	1.1344	0.278942	0.332094	-1.0094	1.79246	0.706669	1.34149	1.08579	Intron (ENST00000366663.10/84886, intron 2 of 3)	1	230839621	230856036	16416	2	84886	ENST00000523410.1	4526	ENSG00000119280	C1orf198	chromosome 1 open reading frame 198
chr4	152937591	152937910	320	*	66	45	30	25	42	63	59	18	4.33942	2.66369	1.90107	2.15252	3.64358	4.77296	3.38351	1.14104	2.1175	1.41343	0.926808	1.10603	1.86536	2.25488	1.75852	0.190348	1.76546	1.01642	2.06012	0.974434	0.749045	1.08569	Promoter (<=1kb)	4	152934340	152936898	2559	2	729870	ENST00000685840.2	-693	ENSG00000287642	LOC729870	uncharacterized LOC729870
chr3	31288699	31289021	323	*	11	64	39	6	0	74	64	30	0.716499	3.75306	2.44836	0.511793		5.5541	3.63605	1.88401	-0.480964	1.90807	1.29182	-0.966369		2.47355	1.86237	0.91381	0.713552	0.162723	2.47355	1.38809	0.550829	1.08546	Distal Intergenic	3	31161704	31161787	84	2	100423038	ENST00000580653.1	-126912	ENSG00000265376	MIR466	microRNA 466
chr16	34582095	34582397	303	*	123	139	159	103	137	151	154	54	8.54234	8.69099	10.6428	9.36761	12.554	12.0839	9.32867	3.61581	3.09463	3.11952	3.41181	3.22768	3.65008	3.59502	3.22167	1.85432	3.10708	3.31974	3.62255	2.53799	-0.212669	1.08455	Distal Intergenic	16	34387599	34389827	2229	2	124903767	ENST00000673429.1	-192268		LOC124903767	putative uncharacterized protein MGC34800
chr11	120128759	120129059	301	*	3	10	4	2	0	65	53	28	0.209739	0.62942	0.269529	0.183108		5.23637	3.23192	1.88736	-2.25333	-0.667906	-1.89149	-2.44923		2.38857	1.69239	0.916372	-1.46062	-2.17036	2.38857	1.30438	0.70974	1.08419	Promoter (<=1kb)	11	120112410	120128913	16504	2	23650	ENST00000529044.5	0	ENSG00000137699	TRIM29	tripartite motif containing 29
chr20	62887515	62887838	324	*	0	102	35	18	0	133	239	26		5.96292	2.19044	1.53062		9.95147	13.5363	1.62776		2.57602	1.13122	0.61412		3.31491	3.75877	0.702885	2.57602	0.872672	3.31491	2.23083	1.70335	1.08408	3' UTR	20	62841005	62861822	20818	2	10732	ENST00000335351.8	-25693	ENSG00000101190	TCFL5	transcription factor like 5
chr12	43285216	43285516	301	*	12	13	37	6	7	17	16	3	0.838955	0.818246	2.49314	0.549324	0.645723	1.36951	0.975673	0.202218	-0.253335	-0.289394	1.31796	-0.86427	-0.631012	0.453661	-0.0355298	-2.30602	-0.271364	0.226847	-0.0886751	-1.17077	-0.498212	1.0821	Distal Intergenic	12	43155315	43163110	7796	1	105369740	ENST00000553211.1	129901	ENSG00000258331	LINC02461	long intergenic non-protein coding RNA 2461
chr4	50605782	50606096	315	*	126	84	138	104	193	138	158	68	8.41627	5.05139	8.88415	9.09709	17.0097	10.6215	9.2052	4.37923	3.07318	2.33668	3.15123	3.1854	4.08829	3.40892	3.20245	2.13068	2.70493	3.16832	3.7486	2.66656	-0.463388	1.08204	Distal Intergenic	4	51843000	51914294	71295	1	23142	ENST00000509376.5	-1236904	ENSG00000109184	DCUN1D4	defective in cullin neddylation 1 domain containing 4
chr9	43318728	43319098	371	*	24	38	26	18	26	16	42	4	1.36047	1.93929	1.42049	1.33619	1.94465	1.0451	2.0766	0.218614	0.444102	0.955531	0.506388	0.418129	0.95951	0.0636359	1.05422	-2.19355	0.699817	0.462259	0.511573	-0.56966	0.237558	1.08123	Distal Intergenic	9	43128968	43131569	2602	1	102724904	ENST00000656631.1	189760	ENSG00000291167	LOC102724904	methylenetetrahydrofolate dehydrogenase (NADP+ dependent) 1 like pseudogene
chr6	57853790	57854109	320	*	76	91	100	20	51	142	101	29	4.99691	5.38657	6.33688	1.72202	4.42435	10.7581	5.7921	1.83834	2.32104	2.42937	2.66377	0.784101	2.14546	3.42735	2.53409	0.878404	2.3752	1.72394	2.78641	1.70625	0.651264	1.08016	Distal Intergenic	6	57919784	57930291	10508	2	375513	ENST00000423899.1	76182		GUSBP4	GUSB pseudogene 4
chr17	40288498	40288798	301	*	30	44	47	24	52	63	34	39	2.09739	2.76945	3.16696	2.1973	4.7968	5.07525	2.07331	2.62883	1.06859	1.4696	1.6631	1.13573	2.26207	2.34348	1.05193	1.39442	1.2691	1.39941	2.30278	1.22318	-0.130319	1.0796	Promoter (<=1kb)	17	40289192	40291234	2043	1	990	ENST00000473555.1	-394	ENSG00000094804	CDC6	cell division cycle 6
chr20	10671482	10671782	301	*	6	69	4	22	0	107	81	50	0.419477	4.343	0.269529	2.01419		8.61987	4.93935	3.37029	-1.25333	2.11869	-1.89149	1.0102		3.10767	2.30432	1.75287	0.432678	-0.440645	3.10767	2.0286	0.873323	1.07907	Promoter (2-3kb)	20	10637684	10673999	36316	2	182	ENST00000254958.10	2217	ENSG00000101384	JAG1	jagged canonical Notch ligand 1
chr5	30539294	30539594	301	*	0	111	31	16	0	110	126	34		6.98656	2.08885	1.46486		8.86155	7.68343	2.2918		2.80458	1.06271	0.550767		3.14756	2.94175	1.19648	2.80458	0.806737	3.14756	2.06912	1.99784	1.07844	Distal Intergenic	5	31193686	31329146	135461	1	1004	ENST00000265071.3	-654092	ENSG00000113361	CDH6	cadherin 6
chr1	1686369	1686672	304	*	19	83	27	44	32	82	28	38	1.31519	5.17246	1.80131	3.98849	2.92265	6.54047	1.69052	2.53606	0.395275	2.37085	0.849044	1.99584	1.54728	2.7094	0.75747	1.34259	1.38306	1.42244	2.12834	1.05003	-0.0393809	1.07831	Intron (ENST00000614300.4/728661, intron 2 of 6)	1	1670425	1692709	22285	2	728661	ENST00000481276.1	6037	ENSG00000189339	SLC35E2B	solute carrier family 35 member E2B
chr4	67988355	67988696	342	*	31	67	29	31	63	114	94	31	1.90672	3.71007	1.71914	2.49693	5.11277	8.07958	5.04289	1.83834	0.93109	1.89145	0.781683	1.32015	2.3541	3.01428	2.33425	0.878404	1.41127	1.05092	2.68419	1.60633	0.360349	1.07786	Intron (ENST00000500538.7/550112, intron 6 of 7)	4	67991812	67997487	5676	2	644759	ENST00000502496.1	8791	ENSG00000290400	TMPRSS11GP	transmembrane serine protease 11G, pseudogene
chr22	20328150	20328450	301	*	45	26	28	20	36	35	16	32	3.14608	1.63649	1.8867	1.83108	3.32086	2.81958	0.975673	2.15699	1.65356	0.710606	0.915866	0.872695	1.73156	1.49548	-0.0355298	1.10902	1.18208	0.894281	1.61352	0.536744	0.2878	1.07678	Distal Intergenic	22	20314394	20320080	5687	2	85359	ENST00000443409.1	-8070	ENSG00000128185	DGCR6L	DiGeorge syndrome critical region gene 6 like
chr12	53096379	53096679	301	*	4	7	6	14	0	36	20	23	0.279652	0.440594	0.404293	1.28176		2.90014	1.21959	1.55033	-1.8383	-1.18248	-1.30653	0.358122		1.53612	0.286398	0.632579	-1.51039	-0.474202	1.53612	0.459489	-1.03619	1.07663	Promoter (<=1kb)	12	53097436	53102345	4910	1	3489	ENST00000548547.5	-757	ENSG00000167779	IGFBP6	insulin like growth factor binding protein 6
chr14	104116827	104117127	301	*	53	27	42	19	52	51	49	22	3.70538	1.69943	2.83005	1.73953	4.7968	4.10853	2.988	1.48293	1.88962	0.765054	1.50083	0.798695	2.26207	2.03862	1.57918	0.568449	1.32734	1.14976	2.15035	1.07381	0.177577	1.07653	Promoter (<=1kb)	14	104117405	104117514	110	1	406986	ENST00000384836.1	-278	ENSG00000207568	MIR203A	microRNA 203a
chr20	50540980	50541280	301	*	15	46	121	13	23	34	53	6	1.04869	2.89533	8.15325	1.1902	2.12166	2.73902	3.23192	0.404435	0.0685933	1.53373	3.02737	0.251207	1.0852	1.45366	1.69239	-1.30602	0.801161	1.63929	1.26943	0.193185	-0.83813	1.07624	Intron (ENST00000541713.5/5770, intron 1 of 8)	20	50510383	50585241	74859	1	5770	ENST00000371621.5	30597	ENSG00000196396	PTPN1	protein tyrosine phosphatase non-receptor type 1
chr11	125942029	125942329	301	*	0	34	2	4	0	30	20	16		2.14003	0.134764	0.366216		2.41679	1.21959	1.07849		1.09763	-2.89149	-1.44923		1.27309	0.286398	0.109017	1.09763	-2.17036	1.27309	0.197708	3.26799	1.07538	Intron (ENST00000637851.1/29118, intron 8 of 8)	11	125946044	125956319	10276	1	338667	ENST00000686984.1	-3715	ENSG00000283703	VSIG10L2	V-set and immunoglobulin domain containing 10 like 2
chr12	37144770	37145070	301	*	8	18	10	11	7	7	10	2	0.559303	1.13296	0.673822	1.00709	0.645723	0.563917	0.609796	0.134812	-0.838297	0.180091	-0.569561	0.0101988	-0.631012	-0.826446	-0.713602	-2.89098	-0.329103	-0.279681	-0.728729	-1.80229	-0.0494222	1.07356	Distal Intergenic	12	38155476	38167631	12156	1	124902916	ENST00000671057.1	-1010406		LOC124902916	uncharacterized LOC124902916
chr3	32542343	32542643	301	*	17	37	21	24	33	83	32	35	1.18852	2.32885	1.41503	2.1973	3.04412	6.68644	1.95135	2.3592	0.249166	1.21962	0.500829	1.13573	1.60603	2.74124	0.96447	1.2383	0.734393	0.818279	2.17363	1.10139	-0.0838867	1.07225	Intron (ENST00000273130.9/51143, intron 4 of 12)	3	32529630	32537272	7643	2	51143	ENST00000472985.1	-5071	ENSG00000144635	DYNC1LI1	dynein cytoplasmic 1 light intermediate chain 1
chr19	925520	925860	341	*	233	218	73	63	160	201	123	107	14.3733	12.1071	4.34021	5.08933	13.023	14.2875	6.61808	6.3639	3.84532	3.59778	2.11776	2.34747	3.70299	3.83668	2.72641	2.66991	3.72155	2.23262	3.76983	2.69816	1.48893	1.07167	Promoter (<=1kb)	19	925781	929498	3718	1	1820	ENST00000585895.1	0	ENSG00000116017	ARID3A	AT-rich interaction domain 3A
chr14	73239475	73239775	301	*	68	49	20	33	56	84	47	41	4.75408	3.08416	1.34764	3.02128	5.16579	6.767	2.86604	2.76364	2.24917	1.62488	0.430439	1.59516	2.36899	2.75852	1.51906	1.46657	1.93702	1.0128	2.56375	1.49281	0.92422	1.07094	Promoter (<=1kb)	14	73239616	73272754	33139	1	89932	ENST00000554301.5	0	ENSG00000100767	PAPLN	papilin, proteoglycan like sulfated glycoprotein
chr4	183797332	183797822	491	*	113	59	33	38	67	95	58	45	4.83683	2.27362	1.3614	2.13003	3.78398	4.6856	2.1654	1.8571	2.27406	1.18499	0.445086	1.09088	1.9199	2.22824	1.11463	0.893051	1.72953	0.767981	2.07407	1.00384	0.961545	1.07023	Promoter (<=1kb)	4	183797692	184017378	219687	1	56977	ENST00000513034.3	0	ENSG00000173320	STOX2	storkhead box 2
chr7	28037272	28037603	332	*	94	43	90	30	51	46	37	26	5.95633	2.45303	5.49643	2.48938	4.26395	3.35867	2.04493	1.58842	2.57442	1.29456	2.4585	1.31579	2.09219	1.74789	1.03205	0.667588	1.93449	1.88714	1.92004	0.849822	0.0473501	1.07022	Intron (ENST00000283928.10/221895, intron 1 of 4)	7	27846503	28020799	174297	2	221895	ENST00000420835.4	-16473	ENSG00000153814	JAZF1	JAZF zinc finger 1
chr4	173529547	173529847	301	*	41	63	16	18	26	56	23	26	2.86643	3.96534	1.07812	1.64797	2.3984	4.51133	1.40253	1.75255	1.51925	1.98745	0.108511	0.720692	1.26207	2.17355	0.488032	0.809457	1.75335	0.414602	1.71781	0.648745	1.33875	1.06907	Promoter (<=1kb)	4	173526091	173530229	4139	2	9464	ENST00000359562.4	382	ENSG00000164107	HAND2	heart and neural crest derivatives expressed 2
chr8	143716432	143716732	301	*	59	61	34	46	34	34	25	19	4.12486	3.83946	2.29099	4.21149	3.13637	2.73902	1.52449	1.28071	2.04435	1.9409	1.19597	2.07433	1.6491	1.45366	0.608326	0.356945	1.99262	1.63515	1.55138	0.482636	0.357473	1.06874	Promoter (<=1kb)	8	143716378	143720591	4214	1	225689	ENST00000395108.2	54	ENSG00000181085	MAPK15	mitogen-activated protein kinase 15
chr7	27173898	27174198	301	*	114	66	69	75	101	74	64	48	7.97007	4.15417	4.64937	6.86655	9.31687	5.9614	3.90269	3.23548	2.99459	2.05456	2.21704	2.77959	3.21984	2.57565	1.96447	1.69398	2.52458	2.49831	2.89775	1.82923	0.0262657	1.06852	Promoter (<=1kb)	7	27170605	27174320	3716	2	3206	ENST00000283921.5	122	ENSG00000253293	HOXA10	homeobox A10
chr11	107705097	107705397	301	*	22	31	33	2	25	28	18	16	1.53808	1.9512	2.22361	0.183108	2.30616	2.25567	1.09763	1.07849	0.621134	0.964362	1.15291	-2.44923	1.20549	1.17355	0.134395	0.109017	0.792748	-0.648164	1.18952	0.121706	1.44091	1.06782	Distal Intergenic	11	107707378	107712056	4679	2	6588	ENST00000305991.3	6659	ENSG00000170290	SLN	sarcolipin
chr12	37245930	37246251	322	*	77	32	42	34	40	51	60	14	5.03112	1.88238	2.64491	2.90919	3.44846	3.83975	3.41942	0.881946	2.33088	0.912555	1.40322	1.54062	1.78595	1.94101	1.77375	-0.181238	1.62172	1.47192	1.86348	0.796256	0.149798	1.06723	Distal Intergenic	12	38155476	38167631	12156	1	124902916	ENST00000671057.1	-909225		LOC124902916	uncharacterized LOC124902916
chr17	26619898	26620198	301	*	304	314	441	281	429	384	438	155	21.2535	19.7638	29.7156	25.7267	39.5736	30.9349	26.7091	10.4479	4.40963	4.30479	4.89315	4.68519	5.30647	4.95116	4.73926	3.38514	4.35721	4.78917	5.12881	4.0622	-0.431961	1.06661	Distal Intergenic	17	26989189	26999925	10737	2	124903955	ENST00000580686.1	379727	ENSG00000264734	LOC124903955	uncharacterized LOC124903955
chr5	69332622	69332970	349	*	84	102	95	108	143	131	66	117	5.06266	5.53455	5.51837	8.524	11.3717	9.09767	3.46953	6.79869	2.3399	2.46847	2.46424	3.09153	3.50738	3.1855	1.79474	2.76526	2.40418	2.77789	3.34644	2.28	-0.373705	1.06644	Promoter (<=1kb)	5	69280175	69332801	52627	2	202243	ENST00000396496.7	0	ENSG00000183323	CCDC125	coiled-coil domain containing 125
chr3	9600628	9600985	358	*	62	59	61	26	30	97	80	15	3.64252	3.12065	3.45405	2.00034	2.32553	6.56662	4.09947	0.849653	1.86494	1.64185	1.78829	1.00025	1.21756	2.71515	2.03544	-0.235054	1.75339	1.39427	1.96636	0.900192	0.359126	1.06616	Exon (ENST00000426873.1/ENST00000426873.1, exon 1 of 3)	3	9498361	9553822	55462	2	375323	ENST00000287585.8	-46806	ENSG00000156959	LHFPL4	LHFPL tetraspan subfamily member 4
chr17	75721168	75721474	307	*	129	105	152	84	113	133	124	50	8.84193	6.47932	10.0413	7.53974	10.2194	10.5043	7.4132	3.30421	3.14436	2.69584	3.32787	2.91452	3.35324	3.39291	2.8901	1.7243	2.9201	3.12119	3.37308	2.3072	-0.201091	1.06588	Promoter (<=1kb)	17	75721328	75757604	36277	1	3691	ENST00000579662.5	0	ENSG00000132470	ITGB4	integrin subunit beta 4
chr14	103104956	103105256	301	*	51	52	44	17	46	88	62	27	3.56556	3.27298	2.96482	1.55642	4.24333	7.08924	3.78073	1.81996	1.83413	1.71061	1.56794	0.63823	2.0852	2.82563	1.91867	0.863905	1.77237	1.10309	2.45541	1.39129	0.66928	1.06413	Promoter (<=1kb)	14	103104350	103110064	5715	1	91828	ENST00000559661.5	606	ENSG00000205436	EXOC3L4	exocyst complex component 3 like 4
chr2	231530342	231530656	315	*	108	54	36	81	60	84	41	51	7.21394	3.24732	2.3176	7.08523	5.288	6.46529	2.38869	3.28442	2.85079	1.69925	1.21263	2.82482	2.40272	2.69271	1.25622	1.71564	2.27502	2.01872	2.54772	1.48593	0.256295	1.06179	Promoter (<=1kb)	2	231523187	231530445	7259	2	10316	ENST00000305141.5	0	ENSG00000171596	NMUR1	neuromedin U receptor 1
chr2	89779778	89780225	448	*	135	174	218	123	194	182	186	79	6.33439	7.35027	9.8586	7.55782	12.0106	9.84015	7.61222	3.57387	2.66321	2.8778	3.30138	2.91797	3.58623	3.29868	2.92832	1.83749	2.7705	3.10968	3.44246	2.3829	-0.339175	1.05956	Distal Intergenic	2	89622213	89640635	18423	2	101927050	ENST00000636037.1	-139143		KMT2CP4	lysine methyltransferase 2C pseudogene 4
chr9	45299964	45300295	332	*	12	17	23	10	24	13	26	5	0.760382	0.969801	1.40464	0.829795	2.00656	0.949191	1.43698	0.305465	-0.395204	-0.0442397	0.490205	-0.269173	1.00473	-0.0752303	0.523041	-1.71092	-0.219722	0.110516	0.464748	-0.593941	-0.330237	1.05869	Distal Intergenic	9	43128968	43131569	2602	1	102724904	ENST00000656631.1	2170996	ENSG00000291167	LOC102724904	methylenetetrahydrofolate dehydrogenase (NADP+ dependent) 1 like pseudogene
chr9	17578904	17579281	378	*	83	56	40	60	46	73	50	28	4.61759	2.80484	2.14479	4.37128	3.37665	4.67972	2.42624	1.50188	2.20714	1.48792	1.10084	2.12806	1.75559	2.22642	1.27872	0.58677	1.84753	1.61445	1.99101	0.932747	0.233083	1.05826	Promoter (<=1kb)	9	17579066	17797124	218059	1	6456	ENST00000380607.5	0	ENSG00000107295	SH3GL2	SH3 domain containing GRB2 like 2, endophilin A1
chr14	103522732	103523044	313	*	68	58	71	20	30	59	82	9	4.57123	3.51023	4.60013	1.76065	2.66095	4.5702	4.80801	0.58332	2.19258	1.81156	2.20167	0.816112	1.41194	2.19226	2.26544	-0.777641	2.00207	1.50889	1.8021	0.743899	0.493179	1.0582	Promoter (<=1kb)	14	103519667	103522830	3164	2	1152	ENST00000348956.7	0	ENSG00000166165	CKB	creatine kinase B
chr10	23199003	23199325	323	*	75	64	41	57	115	102	67	73	4.88522	3.75306	2.57392	4.86203	9.88352	7.65565	3.80649	4.58443	2.28842	1.90807	1.36397	2.28156	3.30503	2.93653	1.92846	2.19674	2.09825	1.82276	3.12078	2.0626	0.275484	1.05817	Distal Intergenic	10	23193332	23194163	832	1	256297	ENST00000639873.1	5671	ENSG00000168267	PTF1A	pancreas associated transcription factor 1a
chr3	52670799	52671099	301	*	19	48	76	7	17	77	39	14	1.32835	3.02121	5.12105	0.640878	1.56819	6.20308	2.3782	0.943682	0.40963	1.59513	2.35644	-0.641878	0.649096	2.63299	1.24987	-0.0836277	1.00238	0.85728	1.64104	0.583122	0.145099	1.05792	Intron (ENST00000356770.8/55193, intron 2 of 27)	3	52586430	52678567	92138	2	55193	ENST00000446103.5	7468	ENSG00000163939	PBRM1	polybromo 1
chr19	2518175	2518487	313	*	21	61	18	50	0	215	196	86	1.4117	3.69179	1.16623	4.40164		16.6541	11.4923	5.57394	0.497437	1.88432	0.221853	2.13804		4.05781	3.5226	2.4787	1.19088	1.17995	4.05781	3.00065	0.010932	1.05716	Intron (ENST00000382159.8/2788, intron 4 of 4)	19	2476356	2477126	771	1	4616	ENST00000593043.1	41819	ENSG00000099860	GADD45B	growth arrest and DNA damage inducible beta
chr10	126063337	126063637	301	*	6	40	8	11	0	102	69	55	0.419477	2.51768	0.539058	1.00709		8.21707	4.20759	3.70732	-1.25333	1.33209	-0.891489	0.0101988		3.03862	2.07299	1.89038	0.0393797	-0.440645	3.03862	1.98169	0.480025	1.05694	Intron (ENST00000368679.8/8038, intron 14 of 22)	10	126064695	126067006	2312	2	8038	ENST00000482291.1	3369	ENSG00000148848	ADAM12	ADAM metallopeptidase domain 12
chr7	86644688	86644988	301	*	12	20	12	14	22	41	42	9	0.838955	1.25884	0.808586	1.28176	2.02942	3.30294	2.56114	0.606653	-0.253335	0.332094	-0.306526	0.358122	1.02106	1.72375	1.35679	-0.721058	0.0393797	0.025798	1.37241	0.317865	0.0135818	1.05454	Promoter (<=1kb)	7	86644842	86864422	219581	1	2913	ENST00000439827.1	0	ENSG00000198822	GRM3	glutamate metabotropic receptor 3
chr9	40560170	40560510	341	*	37	38	48	46	62	49	49	26	2.28245	2.11041	2.85383	3.71602	5.04641	3.48301	2.63647	1.54637	1.19058	1.07752	1.5129	1.89376	2.33526	1.80034	1.39861	0.628885	1.13405	1.70333	2.0678	1.01375	-0.569277	1.05405	Intron (ENST00000618223.4/102724580, intron 2 of 2)	9	40571689	40579069	7381	2	101929959	ENST00000700922.1	18559		BMS1P14	BMS1 pseudogene 14
chr13	16629563	16629961	399	*	122	124	116	167	145	118	167	43	6.42918	5.88302	5.89171	11.5248	10.0822	7.16534	7.67607	2.18476	2.68463	2.55656	2.55869	3.52667	3.33374	2.84104	2.94037	1.12748	2.6206	3.04268	3.08739	2.03392	-0.422081	1.05346	Distal Intergenic	13	18195297	18232024	36728	1	26080	ENST00000623511.1	-1565336	ENSG00000279516	FAM230C	family with sequence similarity 230 member C
chr3	6318369	6318851	483	*	56	42	80	40	32	48	43	15	2.4368	1.64537	3.35513	2.27935	1.83727	2.40676	1.63203	0.629308	1.28499	0.718413	1.74637	1.18862	0.877563	1.26709	0.706664	-0.668163	1.0017	1.4675	1.07233	0.0192508	-0.465797	1.05308	Intron (ENST00000435651.1/124909341, intron 1 of 2)	3	6148484	6365885	217402	1	124909341	ENST00000435651.1	169885		LOC124909341	uncharacterized LOC124909341
chr4	92234382	92234682	301	*	26	8	60	6	20	10	14	6	1.81774	0.503536	4.04293	0.549324	1.84492	0.805595	0.853714	0.404435	0.862142	-0.989834	2.0154	-0.86427	0.883561	-0.311873	-0.228175	-1.30602	-0.0638457	0.575566	0.285844	-0.767098	-0.639412	1.05294	Intron (ENST00000662528.1/ENST00000662528.1, intron 2 of 2)	4	92268767	92277075	8309	2	101929194	ENST00000502518.1	42393		LNCPRESS2	lncRNA p53 regulated and ESC associated 2
chr1	213982910	213983293	384	*	35	49	41	35	26	74	28	29	1.91667	2.41579	2.16397	2.50997	1.87864	4.66951	1.33741	1.53115	0.938604	1.27249	1.11368	1.32767	0.909691	2.22327	0.419443	0.614616	1.10555	1.22067	1.56648	0.51703	-0.115126	1.04945	Promoter (<=1kb)	1	213983181	213997225	14045	1	5629	ENST00000471129.1	0	ENSG00000117707	PROX1	prospero homeobox 1
chr7	47784007	47784307	301	*	43	42	108	31	49	62	39	33	3.00626	2.64356	7.27728	2.83817	4.52006	4.99469	2.3782	2.22439	1.58797	1.40248	2.8634	1.50496	2.17634	2.32039	1.24987	1.15341	1.49523	2.18418	2.24837	1.20164	-0.688956	1.04673	Intron (ENST00000648482.1/168507, intron 7 of 7)	7	47795291	47819830	24540	1	80099	ENST00000623971.3	-10984	ENSG00000136275	PKD1L1-AS1	PKD1L1 antisense RNA 1
chr14	105474065	105474427	363	*	174	144	205	70	83	261	188	49	10.0814	7.51131	11.4475	5.31115	6.34511	17.4249	9.50069	2.7372	3.33362	2.90906	3.51696	2.40902	2.66565	4.12308	3.24803	1.4527	3.12134	2.96299	3.39436	2.35037	0.158348	1.044	Promoter (<=1kb)	14	105474814	105480157	5344	1	1397	ENST00000550577.5	-387	ENSG00000182809	CRIP2	cysteine rich protein 2
chr22	23433328	23433646	319	*	10	64	29	56	0	116	100	50	0.659556	3.80027	1.84348	4.83682		8.81595	5.75279	3.17952	-0.600433	1.9261	0.882428	2.27406		3.14012	2.52426	1.66881	0.662834	1.57824	3.14012	2.09654	-0.915409	1.04358	Promoter (<=1kb)	22	23433564	23435071	1508	1	101929374	ENST00000449711.1	0	ENSG00000234928	LINC01659	long intergenic non-protein coding RNA 1659
chr1	224341093	224341393	301	*	13	18	22	18	16	44	15	20	0.908868	1.13296	1.48241	1.64797	1.47594	3.54462	0.914694	1.34812	-0.137858	0.180091	0.567943	0.720692	0.561633	1.82563	-0.128639	0.430945	0.0211168	0.644318	1.19363	0.151153	-0.623201	1.04248	Distal Intergenic	1	224227337	224330189	102853	2	4931	ENST00000482491.5	-10904	ENSG00000143748	NVL	nuclear VCP like
chr9	16871655	16871955	301	*	23	36	16	35	42	86	44	35	1.608	2.26591	1.07812	3.20439	3.87434	6.92812	2.6831	2.3592	0.685265	1.18009	0.108511	1.68005	1.95395	2.79246	1.4239	1.2383	0.932678	0.894281	2.37321	1.3311	0.0383971	1.04211	Promoter (<=1kb)	9	16552580	16870843	318264	2	54796	ENST00000486514.5	-812	ENSG00000173068	BNC2	basonuclin 2
chr11	64234905	64235229	325	*	117	83	108	54	94	85	71	48	7.5739	4.83721	6.73822	4.5777	8.02884	6.34033	4.00884	2.99582	2.92104	2.27417	2.75237	2.19462	3.00519	2.66456	2.00319	1.58295	2.59761	2.4735	2.83487	1.79307	0.12411	1.04181	Promoter (<=1kb)	11	64234584	64239264	4681	1	7423	ENST00000426086.3	321	ENSG00000173511	VEGFB	vascular endothelial growth factor B
chr2	172446698	172446998	301	*	6	6	6	5	18	44	26	13	0.419477	0.377652	0.404293	0.45777	1.66043	3.54462	1.58547	0.876276	-1.25333	-1.40487	-1.30653	-1.1273	0.731558	1.82563	0.66491	-0.190543	-1.3291	-1.21692	1.27859	0.237183	-0.112188	1.04141	Intron (ENST00000412899.5/3655, intron 1 of 6)	2	172427789	172504252	76464	1	3655	ENST00000458358.5	18909	ENSG00000091409	ITGA6	integrin subunit alpha 6
chr11	70177314	70177640	327	*	76	65	23	72	51	108	49	48	4.88961	3.76493	1.42619	6.06616	4.32935	8.00653	2.74969	2.97744	2.28972	1.91262	0.512164	2.60078	2.11415	3.00118	1.45927	1.57407	2.10117	1.55647	2.55766	1.51667	0.544699	1.04099	Intron (ENST00000531349.6/55107, intron 24 of 27)	11	70169965	70188066	18102	1	55107	ENST00000525494.1	7349	ENSG00000131620	ANO1	anoctamin 1
chr17	26885655	26885960	306	*	250	308	437	283	443	420	503	158	17.1917	19.0683	28.9633	25.485	40.1951	33.2803	30.1699	10.4755	4.10364	4.25311	4.85615	4.67158	5.32895	5.0566	4.91504	3.38895	4.17837	4.76387	5.19277	4.15199	-0.585493	1.04078	Distal Intergenic	17	26989189	26999925	10737	2	124903955	ENST00000580686.1	113965	ENSG00000264734	LOC124903955	uncharacterized LOC124903955
chr11	50298321	50298635	315	*	321	433	212	123	203	652	377	150	21.4414	26.0387	13.6481	10.7591	17.8911	50.1829	21.9643	9.66007	4.42233	4.70259	3.77063	3.42748	4.16117	5.64912	4.45709	3.27203	4.56246	3.59905	4.90515	3.86456	0.963404	1.04058	Promoter (<=1kb)	11	50298579	50302128	3550	1	105369150	ENST00000525654.1	0		LINC02750	long intergenic non-protein coding RNA 2750
chr14	105093784	105094133	350	*	224	151	100	66	105	197	136	65	13.4617	8.16983	5.79217	5.19418	8.32595	13.642	7.12885	3.76623	3.75079	3.03031	2.5341	2.3769	3.05761	3.76999	2.83367	1.91312	3.39055	2.4555	3.4138	2.37339	0.93505	1.04041	Promoter (<=1kb)	14	105093973	105100131	6159	1	102723354	ENST00000655276.1	0		LINC02298	long intergenic non-protein coding RNA 2298
chr4	26787991	26788291	301	*	4	50	0	6	0	30	42	8	0.279652	3.1471		0.549324		2.41679	2.56114	0.539247	-1.8383	1.65402		-0.86427		1.27309	1.35679	-0.890983	-0.0921375	-0.86427	1.27309	0.232902	0.772133	1.04019	Distal Intergenic	4	26857601	27023947	166347	1	57620	ENST00000477474.3	-69310	ENSG00000109689	STIM2	stromal interaction molecule 2
chr8	59617230	59617530	301	*	13	39	23	4	17	59	33	13	0.908868	2.45474	1.54979	0.366216	1.56819	4.75301	2.01233	0.876276	-0.137858	1.29557	0.632073	-1.44923	0.649096	2.24884	1.00886	-0.190543	0.578855	-0.40858	1.44897	0.409161	0.987435	1.03981	Intron (ENST00000653946.1/105375859, intron 2 of 2)	8	59561327	59604774	43448	2	105375860	ENST00000521456.2	-12456		LOC105375860	uncharacterized LOC105375860
chr14	105168587	105168887	301	*	64	47	48	22	49	74	47	33	4.47443	2.95827	3.23435	2.01419	4.52006	5.9614	2.86604	2.22439	2.1617	1.56476	1.69347	1.0102	2.17634	2.57565	1.51906	1.15341	1.86323	1.35184	2.376	1.33624	0.511393	1.03976	Promoter (<=1kb)	14	105140982	105168824	27843	2	3714	ENST00000347004.2	0	ENSG00000184916	JAG2	jagged canonical Notch ligand 2
chr2	231037915	231038215	301	*	49	50	37	35	70	72	40	54	3.42573	3.1471	2.49314	3.20439	6.45723	5.80028	2.43918	3.63992	1.77641	1.65402	1.31796	1.68005	2.69092	2.53612	1.2864	1.8639	1.71522	1.49901	2.61352	1.57515	0.21621	1.03837	Promoter (<=1kb)	2	231037562	231047246	9685	1	257407	ENST00000477463.1	353	ENSG00000204128	C2orf72	chromosome 2 open reading frame 72
chr12	35333447	35333747	301	*	8	9	16	4	7	8	12	2	0.559303	0.566478	1.07812	0.366216	0.645723	0.644476	0.731755	0.134812	-0.838297	-0.819909	0.108511	-1.44923	-0.631012	-0.633801	-0.450567	-2.89098	-0.829103	-0.670361	-0.632407	-1.67077	-0.158742	1.03837	Distal Intergenic	12	34191037	34219246	28210	2	124903068	ENST00000660987.1	-1114201		LOC124903068	uncharacterized LOC124903068
chr18	16811364	16811664	301	*	9	11	22	18	14	14	7	12	0.629216	0.692362	1.48241	1.64797	1.29145	1.12783	0.426857	0.80887	-0.668372	-0.530402	0.567943	0.720692	0.368988	0.173554	-1.22817	-0.30602	-0.599387	0.644318	0.271271	-0.767098	-1.2437	1.03837	Distal Intergenic	18	15307663	15330282	22620	2	644669	ENST00000508721.5	-1481082	ENSG00000290522	LOC644669	ankyrin repeat domain 30B pseudogene
chr3	8869731	8870031	301	*	13	26	45	12	29	36	14	32	0.908868	1.63649	3.0322	1.09865	2.67514	2.90014	0.853714	2.15699	-0.137858	0.710606	1.60036	0.13573	1.41961	1.53612	-0.228175	1.10902	0.286374	0.868047	1.47787	0.440421	-0.581673	1.03745	Intron (ENST00000427329.5/56852, intron 3 of 3)	3	8890109	8902398	12290	2	56852	ENST00000429790.1	32367	ENSG00000070950	RAD18	RAD18 E3 ubiquitin protein ligase
chr15	45634881	45635218	338	*	67	58	2	43	92	88	44	79	4.16988	3.24982	0.119968	3.50459	7.55488	6.31089	2.38852	4.74041	2.06001	1.70036	-3.05927	1.80925	2.91741	2.65784	1.25612	2.24501	1.88018	-0.625014	2.78763	1.75056	2.5052	1.03706	Promoter (<=1kb)	15	45635029	45691281	56253	1	58472	ENST00000260324.12	0	ENSG00000137767	SQOR	sulfide quinone oxidoreductase
chr18	22032395	22032782	388	*	14	31	64	24	31	30	25	16	0.758745	1.51256	3.34299	1.70333	2.21677	1.87348	1.18177	0.836041	-0.398313	0.596991	1.74114	0.768359	1.14846	0.905718	0.240955	-0.258354	0.099339	1.25475	1.02709	-0.0086992	-1.15541	1.03579	Intron (ENST00000584898.1/102724208, intron 1 of 3)	18	21981121	22051159	70039	1	102724208	ENST00000584898.1	51274		LINC01900	long intergenic non-protein coding RNA 1900
chr2	91659908	91660220	313	*	133	95	128	71	88	170	74	87	8.94079	5.74951	8.29319	6.25032	7.80545	13.1684	4.33893	5.63876	3.1604	2.52344	3.05193	2.64393	2.96448	3.71901	2.11734	2.49538	2.84192	2.84793	3.34174	2.30636	-0.00600937	1.03539	Promoter (<=1kb)	2	91587019	91659991	72973	2	654342	ENST00000692025.2	0	ENSG00000143429	LSP1P4	LSP1 pseudogene 4
chr7	30348042	30348342	301	*	43	23	51	31	15	26	21	8	3.00626	1.44767	3.43649	2.83817	1.38369	2.09455	1.28057	0.539247	1.58797	0.533728	1.78094	1.50496	0.468524	1.06664	0.356788	-0.890983	1.06085	1.64295	0.767581	-0.267098	-0.582102	1.03468	Intron (ENST00000323037.5/223082, intron 2 of 4)	7	30362400	30412502	50103	1	223082	ENST00000442800.1	-14058	ENSG00000180233	ZNRF2	zinc and ring finger 2
chr20	56875055	56875355	301	*	0	74	15	12	0	72	32	61		4.65771	1.01073	1.09865		5.80028	1.95135	4.11176		2.21962	0.015402	0.13573		2.53612	0.96447	2.03975	2.21962	0.0755658	2.53612	1.50211	2.14405	1.03401	Distal Intergenic	20	57116566	57119543	2978	2	105372685	ENST00000671579.1	244188		LOC105372685	uncharacterized LOC105372685
chr12	20368707	20369007	301	*	39	18	58	14	21	48	29	15	2.7266	1.13296	3.90817	1.28176	1.93717	3.86686	1.76841	1.01109	1.4471	0.180091	1.96649	0.358122	0.953951	1.95116	0.822451	0.015908	0.813598	1.16231	1.45256	0.41918	-0.348709	1.03338	Promoter (<=1kb)	12	20368537	20688583	320047	1	5139	ENST00000359062.4	170	ENSG00000172572	PDE3A	phosphodiesterase 3A
chr2	235300296	235300596	301	*	13	83	35	2	15	95	44	14	0.908868	5.22418	2.35838	0.183108	1.38369	7.65315	2.6831	0.943682	-0.137858	2.38521	1.23779	-2.44923	0.468524	2.93605	1.4239	-0.0836277	1.12367	-0.605719	1.70229	0.670137	1.72939	1.03215	Distal Intergenic	2	235177896	235178905	1010	1	124907998	ENST00000449362.1	122400	ENSG00000235293	LOC124907998	uncharacterized LOC124907998
chr7	6306494	6306816	323	*	83	54	108	36	79	59	48	42	5.40631	3.16665	6.78007	3.07076	6.78955	4.42827	2.72704	2.63762	2.43464	1.66296	2.7613	1.61859	2.76332	2.14674	1.44733	1.39924	2.0488	2.18995	2.45503	1.42329	-0.141148	1.03174	Distal Intergenic	7	6330795	6338693	7899	2	84792	ENST00000524898.1	31877	ENSG00000178397	FAM220A	family with sequence similarity 220 member A
chr2	117721898	117722198	301	*	15	40	14	28	45	61	27	44	1.04869	2.51768	0.943351	2.56351	4.15108	4.91413	1.64645	2.96586	0.0685933	1.33209	-0.0841337	1.35812	2.05349	2.29694	0.719358	1.56845	0.700344	0.636994	2.17521	1.1439	0.0633496	1.03131	Distal Intergenic	2	117754139	117803899	49761	2	124907878	ENST00000656175.1	81701	ENSG00000238207	LOC124907878	uncharacterized LOC124907878
chr14	93035897	93036197	301	*	0	25	0	12	0	50	45	21		1.57355		1.09865		4.02798	2.74408	1.41552		0.654022		0.13573		2.01005	1.45632	0.501335	0.654022	0.13573	2.01005	0.978829	0.518293	1.03123	Promoter (<=1kb)	14	92946331	93036880	90550	2	3705	ENST00000556954.5	683	ENSG00000100605	ITPK1	inositol-tetrakisphosphate 1-kinase
chr22	11706868	11707200	333	*	86	32	24	44	31	59	18	44	5.43299	1.82001	1.4613	3.6401	2.58401	4.29489	0.991837	2.67999	2.44175	0.863945	0.547253	1.86398	1.36961	2.10262	-0.0118256	1.42223	1.65285	1.20562	1.73611	0.705201	0.44723	1.03091	Distal Intergenic	22	11827523	11910358	82836	1	107984037	ENST00000657566.1	-120323		LOC107984037	uncharacterized LOC107984037
chr12	67517219	67517584	366	*	16	91	34	11	0	86	70	40	0.919403	4.70771	1.88301	0.827749		5.69434	3.50841	2.21608	-0.121231	2.23503	0.91304	-0.272735		2.50953	1.81082	1.14801	1.0569	0.320153	2.50953	1.47942	0.736745	1.03011	Promoter (2-3kb)	12	67519829	67549163	29335	1	100507175	ENST00000538573.1	-2245	ENSG00000203585	LINC02408	long intergenic non-protein coding RNA 2408
chr10	21517260	21517570	311	*	222	141	160	109	98	304	170	76	15.02	8.58853	10.4334	9.65747	8.74851	23.7001	10.0321	4.95759	3.90881	3.10241	3.38313	3.27165	3.12904	4.56682	3.32656	2.30964	3.50561	3.32739	3.84793	2.8181	0.178223	1.02983	Exon (ENST00000449193.7/387640, exon 4 of 4)	10	21519508	21523895	4388	2	387640	ENST00000487107.1	6325	ENSG00000180592	SKIDA1	SKI/DACH domain containing 1
chr13	71952484	71952871	388	*	54	62	50	46	59	52	74	18	2.92659	3.02512	2.61171	3.26472	4.21901	3.24736	3.49805	0.940547	1.54922	1.59699	1.385	1.70696	2.07691	1.69927	1.80655	-0.0884287	1.57311	1.54598	1.88809	0.859062	0.027128	1.02902	Distal Intergenic	13	71437966	71867204	429239	2	1602	ENST00000619232.2	-85280	ENSG00000276644	DACH1	dachshund family transcription factor 1
chr10	5446420	5446740	321	*	80	244	52	138	92	265	61	174	5.24347	14.398	3.28488	11.8448	7.95623	20.014	3.48727	10.9956	2.39052	3.84779	1.71584	3.56618	2.99209	4.32294	1.8021	3.45885	3.11916	2.64101	3.65751	2.63047	0.478146	1.02704	Promoter (<=1kb)	10	5446609	5452897	6289	1	10276	ENST00000486354.1	0	ENSG00000173848	NET1	neuroepithelial cell transforming 1
chr7	58204870	58205302	433	*	90	84	100	53	63	63	108	16	4.36956	3.67161	4.67932	3.3697	4.03577	3.52448	4.57347	0.748954	2.12749	1.87641	2.2263	1.75262	2.01284	1.81741	2.19329	-0.417051	2.00195	1.98946	1.91513	0.888119	0.0124921	1.02701	Distal Intergenic	7	57450177	57473559	23383	1	441234	ENST00000420713.2	754693	ENSG00000182111	ZNF716	zinc finger protein 716
chr18	19797536	19797960	425	*	38	26	52	40	59	31	57	14	1.87973	1.15789	2.47916	2.59115	3.85084	1.76699	2.45932	0.667699	0.910528	0.211504	1.30985	1.37359	1.94517	0.821293	1.29826	-0.582729	0.561016	1.34172	1.38323	0.357764	-0.780705	1.02547	Distal Intergenic	18	20953290	20954870	1581	2	6093	ENST00000578051.1	1156910	ENSG00000067900	ROCK1	Rho associated coiled-coil containing protein kinase 1
chr10	58662368	58662668	301	*	16	10	45	6	33	10	36	4	1.11861	0.62942	3.0322	0.549324	3.04412	0.805595	2.19527	0.269623	0.161703	-0.667906	1.60036	-0.86427	1.60603	-0.311873	1.1344	-1.89098	-0.253102	0.368047	0.647077	-0.378294	-0.621149	1.02537	Intron (ENST00000373886.8/80114, intron 2 of 20)	10	58620849	58650867	30019	1	80114	ENST00000476684.1	41519	ENSG00000122870	BICC1	BicC family RNA binding protein 1
chr12	36013926	36014264	339	*	30	38	52	36	55	25	60	10	1.86159	2.12289	3.10995	2.92539	4.50314	1.78756	3.24743	0.598277	0.896533	1.08603	1.63689	1.54863	2.17093	0.837994	1.6993	-0.741115	0.991283	1.59276	1.50446	0.479092	-0.601478	1.02537	Distal Intergenic	12	34191037	34219246	28210	2	124903068	ENST00000660987.1	-1794680		LOC124903068	uncharacterized LOC124903068
chr1	1248353	1248676	324	*	11	85	3	2	4	103	30	6	0.714281	4.9691	0.187752	0.170069	0.34271	7.70678	1.69912	0.375636	-0.485437	2.31299	-2.4131	-2.5558	-1.54494	2.94613	0.764789	-1.41259	0.913774	-2.48445	0.700595	-0.323901	3.39823	1.0245	Promoter (1-2kb)	1	1242453	1246722	4270	2	388581	ENST00000330388.2	-1631	ENSG00000184163	C1QTNF12	C1q and TNF related 12
chr4	7332220	7332520	301	*	7	34	2	18	0	64	54	29	0.48939	2.14003	0.134764	1.64797		5.15581	3.2929	1.95477	-1.03094	1.09763	-2.89149	0.720692		2.3662	1.71936	0.966998	0.0333433	-1.0854	2.3662	1.34318	1.11874	1.02302	Intron (ENST00000507866.6/57537, intron 1 of 26)	4	7310450	7310524	75	1	100616471	ENST00000578126.1	21770	ENSG00000264658	MIR4798	microRNA 4798
chr2	240557861	240558173	313	*	193	128	130	97	123	165	88	101	12.9742	7.7467	8.42278	8.53917	10.9099	12.7811	5.15981	6.54614	3.69758	2.95358	3.0743	3.0941	3.44756	3.67594	2.36732	2.71065	3.32558	3.0842	3.56175	2.53898	0.241383	1.02277	Promoter (<=1kb)	2	240479422	240557962	78541	2	51281	ENST00000373318.6	0	ENSG00000144504	ANKMY1	ankyrin repeat and MYND domain containing 1
chr10	64196661	64196961	301	*	63	48	39	51	36	92	66	22	4.40451	3.02121	2.62791	4.66926	3.32086	7.41147	4.02465	1.48293	2.13898	1.59513	1.39391	2.22319	1.73156	2.88976	2.00886	0.568449	1.86706	1.80855	2.31066	1.28866	0.0585026	1.022	Intron (ENST00000654191.1/124902439, intron 3 of 5)	10	64036345	64037280	936	2	105378333	ENST00000451946.1	-159381		LOC105378333	uncharacterized LOC105378333
chr11	76782985	76783337	353	*	468	451	104	221	282	566	225	311	27.8857	24.1933	5.97251	17.2444	22.1705	38.8608	11.6935	17.8664	4.80145	4.59654	2.57834	4.10806	4.47057	5.28024	3.54764	4.15918	4.699	3.3432	4.87541	3.85341	1.3558	1.022	Promoter (<=1kb)	11	76782581	76783062	482	2	101928837	ENST00000528075.1	0	ENSG00000255100	TSKU-AS1	TSKU antisense RNA 1
chr12	35430029	35430395	367	*	10	14	28	14	24	19	25	8	0.573057	0.722285	1.54648	1.05062	1.81468	1.25462	1.24958	0.442006	-0.80325	-0.46936	0.628985	0.0712409	0.859715	0.327245	0.321445	-1.17786	-0.636305	0.350113	0.59348	-0.428209	-0.986418	1.02169	Distal Intergenic	12	34191037	34219246	28210	2	124903068	ENST00000660987.1	-1210783		LOC124903068	uncharacterized LOC124903068
chr9	116687092	116687416	325	*	79	117	115	55	103	173	170	46	5.114	6.81871	7.17496	4.66247	8.79755	12.9044	9.59864	2.87099	2.35445	2.7695	2.84297	2.2211	3.1371	3.6898	3.26283	1.52155	2.56198	2.53203	3.41345	2.39219	0.029943	1.02126	Promoter (<=1kb)	9	116687305	116701299	13995	1	22954	ENST00000450136.2	0	ENSG00000119401	TRIM32	tripartite motif containing 32
chr8	66870580	66870896	317	*	184	175	100	99	99	264	129	89	12.2126	10.4571	6.39704	8.60492	8.66998	20.1909	7.46807	5.69537	3.6103	3.38642	2.67741	3.10516	3.11603	4.33563	2.90074	2.50979	3.49836	2.89128	3.72583	2.70526	0.607075	1.02057	Promoter (<=1kb)	8	66870749	66901781	31033	1	157777	ENST00000396592.7	0	ENSG00000178460	MCMDC2	minichromosome maintenance domain containing 2
chr11	107043650	107043977	328	*	49	85	90	12	14	39	30	8	3.14287	4.90832	5.56367	1.00793	1.18481	2.8824	1.67834	0.494722	1.65208	2.29523	2.47604	0.0114015	0.24466	1.52727	0.747033	-1.01531	1.97366	1.24372	0.885966	-0.134139	0.729938	1.02011	Distal Intergenic	11	106674019	107018476	344458	2	2977	ENST00000526355.7	-25174	ENSG00000152402	GUCY1A2	guanylate cyclase 1 soluble subunit alpha 2
chr7	17422933	17423233	301	*	36	14	50	6	9	47	31	6	2.51686	0.881188	3.36911	0.549324	0.830216	3.7863	1.89037	0.404435	1.33163	-0.182479	1.75237	-0.86427	-0.268442	1.92079	0.918666	-1.30602	0.574574	0.444049	0.826173	-0.193677	0.130526	1.01985	Intron (ENST00000637807.1/196, intron 10 of 11)	7	17406073	17466538	60466	1	102659288	ENST00000636703.1	16860		LINC02888	long intergenic non-protein coding RNA 2888
chr11	123301655	123301965	311	*	119	83	74	70	80	183	87	74	8.05126	5.05566	4.82544	6.20205	7.14164	14.2668	5.13409	4.82713	3.00921	2.3379	2.27066	2.63274	2.83626	3.83459	2.36011	2.27117	2.67356	2.4517	3.33542	2.31564	0.221856	1.01979	Promoter (<=1kb)	11	123301390	123301523	134	1	124900305	ENST00000363626.1	265	ENSG00000200496	LOC124900305	U8 small nucleolar RNA
chr9	107341207	107341507	301	*	0	33	4	26	0	51	40	25		2.07709	0.269529	2.3804		4.10853	2.43918	1.68515		1.05456	-1.89149	1.25121		2.03862	1.2864	0.752874	1.05456	-0.320141	2.03862	1.01964	1.3747	1.01899	Distal Intergenic	9	107306542	107332189	25648	1	5887	ENST00000457811.1	34665	ENSG00000119318	RAD23B	RAD23 homolog B, nucleotide excision repair protein
chr7	101164436	101164736	301	*	48	72	62	26	66	106	110	28	3.35582	4.53182	4.1777	2.3804	6.08825	8.53931	6.70775	1.88736	1.74667	2.18009	2.06271	1.25121	2.60603	3.09412	2.74583	0.916372	1.96338	1.65696	2.85007	1.8311	0.306421	1.01897	Promoter (<=1kb)	7	101162516	101165114	2599	2	7425	ENST00000445482.2	378	ENSG00000128564	VGF	VGF nerve growth factor inducible
chr17	40856948	40857248	301	*	24	46	41	24	57	56	37	38	1.67791	2.89533	2.76267	2.1973	5.25803	4.51133	2.25624	2.56142	0.746665	1.53373	1.46606	1.13573	2.39452	2.17355	1.17392	1.35694	1.1402	1.3009	2.28404	1.26543	-0.1607	1.0186	Intron (ENST00000579136.1/105371777, intron 1 of 1)	17	40850800	40863282	12483	1	105371777	ENST00000579136.1	6148		LOC105371777	uncharacterized LOC105371777
chr7	151561920	151562220	301	*	17	65	27	16	0	49	66	14	1.18852	4.09123	1.81932	1.46486		3.94742	4.02465	0.943682	0.249166	2.03253	0.863399	0.550767		1.98091	2.00886	-0.0836277	1.14085	0.707083	1.98091	0.962618	0.433767	1.01829	Promoter (<=1kb)	7	151556211	151561916	5706	2	51422	ENST00000650664.1	-4	ENSG00000106617	PRKAG2	protein kinase AMP-activated non-catalytic subunit gamma 2
chr4	76897237	76897537	301	*	66	54	75	13	35	69	71	15	4.61425	3.39887	5.05367	1.1902	3.22862	5.55861	4.32955	1.01109	2.2061	1.76505	2.33733	0.251207	1.69092	2.47472	2.11422	0.015908	1.98558	1.29427	2.08282	1.06506	0.691307	1.01776	Promoter (<=1kb)	4	76894152	76898144	3993	2	345079	ENST00000334306.4	607	ENSG00000186212	SOWAHB	sosondowah ankyrin repeat domain family member B
chr16	34585723	34586057	335	*	131	192	228	120	223	175	196	88	8.22628	10.8547	13.7992	9.8681	18.4769	12.6628	10.7353	5.32789	3.04024	3.44024	3.78652	3.30277	4.20765	3.66252	3.42429	2.41356	3.24024	3.54464	3.93509	2.91893	-0.304402	1.01616	Distal Intergenic	16	34387599	34389827	2229	2	124903767	ENST00000673429.1	-195896		LOC124903767	putative uncharacterized protein MGC34800
chr17	25383620	25384006	387	*	21	19	39	13	20	19	21	8	1.14107	0.929454	2.04241	0.925028	1.43388	1.18961	0.995263	0.419104	0.190382	-0.105545	1.03028	-0.112431	0.519923	0.250488	-0.00685076	-1.25462	0.0424186	0.458922	0.385205	-0.630736	-0.416503	1.01594	Distal Intergenic	17	26989189	26999925	10737	2	124903955	ENST00000580686.1	1615919	ENSG00000264734	LOC124903955	uncharacterized LOC124903955
chr21	44965227	44965527	301	*	0	29	4	8	0	45	34	23		1.82532	0.269529	0.732432		3.62518	2.07331	1.55033		0.868147	-1.89149	-0.449233		1.85805	1.05193	0.632579	0.868147	-1.17036	1.85805	0.842256	2.03851	1.0158	Intron (ENST00000397826.7/85395, intron 3 of 5)	21	44958246	44976973	18728	1	85395	ENST00000479127.5	6981	ENSG00000160256	SLX9	SLX9 ribosome biogenesis factor
chr5	2143146	2143446	301	*	2	13	0	14	0	22	11	17	0.139826	0.818246		1.28176		1.77231	0.670775	1.1459	-2.8383	-0.289394		0.358122		0.82563	-0.576098	0.19648	-1.56385	0.358122	0.82563	-0.189809	-1.92197	1.01544	Distal Intergenic	5	2103097	2119926	16830	1	105374618	ENST00000663791.1	40049		LOC105374618	uncharacterized LOC105374618
chr2	169364372	169364701	330	*	132	103	112	71	76	119	87	46	8.41505	5.91157	6.88159	5.92736	6.39275	8.74156	4.83759	2.82736	3.07297	2.56354	2.78274	2.56739	2.67644	3.12789	2.27429	1.49945	2.81826	2.67507	2.90216	1.88687	0.143191	1.01529	Promoter (1-2kb)	2	169240750	169362534	121785	2	4036	ENST00000443831.1	-1838	ENSG00000081479	LRP2	LDL receptor related protein 2
chr4	59325647	59325957	311	*	31	65	22	42	49	115	48	52	2.09739	3.95925	1.43459	3.72123	4.37426	8.96549	2.8326	3.39204	1.06859	1.98523	0.520637	1.89578	2.12904	3.16438	1.50213	1.76215	1.52691	1.20821	2.64671	1.63214	0.318703	1.01457	Distal Intergenic	4	59013573	59046959	33387	1	105377247	ENST00000509782.1	312074	ENSG00000251266	LINC02429	long intergenic non-protein coding RNA 2429
chr18	18479747	18480124	378	*	25	33	34	33	50	27	46	13	1.39084	1.65285	1.82307	2.4042	3.67027	1.73085	2.23214	0.697302	0.475957	0.724958	0.866372	1.26556	1.87589	0.791484	1.15843	-0.520145	0.600458	1.06597	1.33369	0.319143	-0.465508	1.01454	Distal Intergenic	18	20953290	20954870	1581	2	6093	ENST00000578051.1	2474746	ENSG00000067900	ROCK1	Rho associated coiled-coil containing protein kinase 1
chr14	23955006	23955306	301	*	12	38	19	11	8	66	39	6	0.838955	2.39179	1.28026	1.00709	0.73797	5.31693	2.3782	0.404435	-0.253335	1.25809	0.356439	0.0101988	-0.438367	2.41059	1.24987	-1.30602	0.502379	0.183319	0.986113	-0.0280739	0.319061	1.01419	Promoter (<=1kb)	14	23938741	23955092	16352	2	55449	ENST00000660207.1	0	ENSG00000215256	DHRS4-AS1	DHRS4 antisense RNA 1
chr1	3473570	3473870	301	*	3	18	3	5	0	28	16	19	0.209739	1.13296	0.202147	0.45777		2.25567	0.975673	1.28071	-2.25333	0.180091	-2.30653	-1.1273		1.17355	-0.0355298	0.356945	-1.03662	-1.71692	1.17355	0.160708	0.680294	1.01285	Promoter (<=1kb)	1	3472769	3481113	8345	1	27237	ENST00000485984.1	801	ENSG00000130762	ARHGEF16	Rho guanine nucleotide exchange factor 16
chr18	18988480	18988780	301	*	6	2	18	8	12	6	16	2	0.419477	0.125884	1.21288	0.732432	1.10695	0.483357	0.975673	0.134812	-1.25333	-2.98983	0.278436	-0.449233	0.146596	-1.04884	-0.0355298	-2.89098	-2.12158	-0.0853982	-0.451122	-1.46326	-2.03619	1.01213	Distal Intergenic	18	20953290	20954870	1581	2	6093	ENST00000578051.1	1966090	ENSG00000067900	ROCK1	Rho associated coiled-coil containing protein kinase 1
chr1	196147943	196148314	372	*	13	44	18	30	17	43	13	25	0.734934	2.23944	0.980765	2.22099	1.26807	2.80113	0.641025	1.36265	-0.444314	1.16314	-0.0280203	1.1512	0.342639	1.48601	-0.641547	0.446417	0.359413	0.56159	0.914323	-0.097565	-0.202177	1.01189	Distal Intergenic	1	196044883	196065235	20353	2	105371673	ENST00000430519.2	-82708		LINC01724	long intergenic non-protein coding RNA 1724
chr12	36104297	36104719	423	*	56	60	79	48	44	53	80	13	2.78326	2.68473	3.78426	3.12412	2.88543	3.0353	3.46803	0.622945	1.47678	1.42478	1.92001	1.64345	1.52878	1.60184	1.79412	-0.682823	1.45078	1.78173	1.56531	0.555647	-0.330954	1.00966	Distal Intergenic	12	34191037	34219246	28210	2	124903068	ENST00000660987.1	-1885051		LOC124903068	uncharacterized LOC124903068
chr4	182307817	182308117	301	*	9	74	16	6	2	47	3	14	0.629216	4.65771	1.07812	0.549324	0.184492	3.7863	0.182939	0.943682	-0.668372	2.21962	0.108511	-0.86427	-2.43837	1.92079	-2.45057	-0.0836277	0.775624	-0.377879	-0.25879	-1.2671	1.1535	1.00831	Intron (ENST00000513201.1/55714, intron 1 of 3)	4	182243402	182803024	559623	1	55714	ENST00000511685.6	64415	ENSG00000218336	TENM3	teneurin transmembrane protein 3
chr4	167234382	167234698	317	*	50	52	6	27	24	78	27	31	3.31865	3.10726	0.383823	2.3468	2.10181	5.96548	1.56308	1.98378	1.7306	1.63564	-1.38149	1.23069	1.07163	2.57664	0.644396	0.988252	1.68312	-0.0753978	1.82414	0.816324	1.75852	1.00781	Promoter (<=1kb)	4	166733384	167234426	501043	2	50859	ENST00000541354.5	0	ENSG00000196104	SPOCK3	SPARC (osteonectin), cwcv and kazal like domains proteoglycan 3
chr1	41678383	41678729	347	*	6	97	17	27	0	138	155	48	0.363709	5.29367	0.993206	2.14332		9.6392	8.19523	2.80533	-1.45914	2.40427	-0.0098353	1.09985		3.26891	3.03479	1.48817	0.472563	0.545005	3.26891	2.26148	-0.0724423	1.00744	Intron (ENST00000372584.5/59269, intron 1 of 7)	1	41506365	41662325	155961	2	59269	ENST00000643665.1	-16058	ENSG00000127124	HIVEP3	HIVEP zinc finger 3
chr12	36774163	36774587	425	*	18	19	28	8	8	19	34	2	0.8904	0.846154	1.33493	0.51823	0.522148	1.08299	1.46696	0.0953856	-0.167474	-0.241008	0.416765	-0.948335	-0.937468	0.115024	0.552831	-3.39008	-0.204241	-0.265785	-0.411222	-1.41863	0.061544	1.0074	Distal Intergenic	12	38155476	38167631	12156	1	124902916	ENST00000671057.1	-1380889		LOC124902916	uncharacterized LOC124902916
chr2	205763653	205763953	301	*	45	70	26	34	18	114	46	20	3.14608	4.40594	1.75194	3.11284	1.66043	9.18378	2.80506	1.34812	1.65356	2.13945	0.808951	1.63823	0.731558	3.19909	1.48803	0.430945	1.8965	1.22359	1.96532	0.959489	0.672912	1.00583	Promoter (<=1kb)	2	205763735	205768481	4747	1	8828	ENST00000485684.5	0	ENSG00000118257	NRP2	neuropilin 2
chr17	41548873	41549173	301	*	121	42	35	76	70	78	48	51	8.45946	2.64356	2.35838	6.95811	6.45723	6.28364	2.92702	3.4377	3.08057	1.40248	1.23779	2.79869	2.69092	2.6516	1.54943	1.78144	2.24152	2.01824	2.67126	1.66544	0.22328	1.00582	Distal Intergenic	17	41549606	41554495	4890	2	147093	ENST00000456403.1	5322	ENSG00000226629	LINC00974	long intergenic non-protein coding RNA 974
chr19	33219236	33219561	326	*	35	252	28	57	0	268	287	98	2.25872	14.6413	1.74157	4.81715		19.9292	16.1549	6.09764	1.17551	3.87197	0.800389	2.26818		4.31681	4.0139	2.60825	2.52374	1.53428	4.31681	3.31107	0.989454	1.00574	Exon (ENST00000658148.1/ENST00000658148.1, exon 1 of 3)	19	33208820	33225798	16979	2	56301	ENST00000590036.5	6237	ENSG00000130876	SLC7A10	solute carrier family 7 member 10
chr13	16566549	16566906	358	*	50	46	89	78	84	88	65	51	2.93752	2.43305	5.03951	6.00102	6.5115	5.95734	3.33082	2.88882	1.5546	1.28277	2.33328	2.58521	2.70299	2.57467	1.73588	1.53048	1.41868	2.45925	2.63883	1.63318	-1.04056	1.00565	Distal Intergenic	13	18195297	18232024	36728	1	26080	ENST00000623511.1	-1628391	ENSG00000279516	FAM230C	family with sequence similarity 230 member C
chr10	27743218	27743518	301	*	37	50	21	42	57	107	57	48	2.58678	3.1471	1.41503	3.84527	5.25803	8.61987	3.47584	3.23548	1.37116	1.65402	0.500829	1.94308	2.39452	3.10767	1.79736	1.69398	1.51259	1.22196	2.75109	1.74567	0.290633	1.00542	Promoter (<=1kb)	10	27718563	27743545	24983	2	283078	ENST00000460919.2	27	ENSG00000150051	MKX	mohawk homeobox
chr14	73055760	73056060	301	*	12	33	7	13	31	43	26	23	0.838955	2.07709	0.471675	1.1902	2.85963	3.46406	1.58547	1.55033	-0.253335	1.05456	-1.08413	0.251207	1.51583	1.79246	0.66491	0.632579	0.400613	-0.416463	1.65415	0.648745	0.817076	1.0054	Promoter (2-3kb)	14	73058532	73120391	61860	1	58517	ENST00000527432.5	-2472	ENSG00000119707	RBM25	RNA binding motif protein 25
chr1	33328038	33328338	301	*	1	80	63	0	0	62	116	13	0.0699129	5.03536	4.24508			4.99469	7.07363	0.876276	-3.8383	2.33209	2.08579			2.32039	2.82245	-0.190543	-0.753102	2.08579	2.32039	1.31595	-2.83889	1.00444	Intron (ENST00000628643.2/ENST00000628643.2, intron 1 of 1)	1	33332393	33332492	100	2	100500853	ENST00000583214.3	4154	ENSG00000284154	MIR3605	microRNA 3605
chr12	84912690	84913016	327	*	214	178	64	120	152	198	92	147	13.7681	10.3101	3.96852	10.1103	12.9031	14.6786	5.16269	9.1184	3.78326	3.36599	1.9886	3.33775	3.68965	3.87565	2.36812	3.18878	3.57463	2.66318	3.78265	2.77845	0.91145	1.0042	Promoter (<=1kb)	12	84859491	84912799	53309	2	55117	ENST00000266682.10	0	ENSG00000072041	SLC6A15	solute carrier family 6 member 15
chr22	26681329	26681656	328	*	0	82	32	14	0	161	212	48		4.73508	1.97819	1.17592		11.8992	11.8602	2.96833		2.24339	0.984183	0.233794		3.57279	3.56806	1.56965	2.24339	0.608989	3.57279	2.56886	1.6344	1.00393	Intron (ENST00000651474.1/102724827, intron 1 of 3)	22	26677662	26743965	66304	1	102724827	ENST00000653953.1	3667		MIATNB	MIAT neighbor
chr1	143267548	143267939	392	*	254	324	249	257	220	232	425	54	13.625	15.647	12.8733	18.0532	15.571	14.34	19.8846	2.79277	3.76818	3.96781	3.68631	4.17419	3.96079	3.84197	4.31358	1.4817	3.868	3.93025	3.90138	2.89764	-0.0622507	1.00374	Distal Intergenic	1	143419625	143420207	583	2	107985200	ENST00000622095.1	152268	ENSG00000232527	LOC107985200	uncharacterized LOC107985200
chr18	18676726	18677118	393	*	19	8	40	19	40	28	42	12	1.01659	0.385359	2.06272	1.33127	2.82386	1.72628	1.96006	0.619033	0.0237391	-1.37572	1.04455	0.412804	1.49767	0.787662	0.970896	-0.691911	-0.675993	0.728676	1.14267	0.139493	-1.40467	1.00317	Distal Intergenic	18	20953290	20954870	1581	2	6093	ENST00000578051.1	2277752	ENSG00000067900	ROCK1	Rho associated coiled-coil containing protein kinase 1
chr10	15719882	15720182	301	*	22	48	40	24	28	73	46	20	1.53808	3.02121	2.69529	2.1973	2.58289	5.88084	2.80506	1.34812	0.621134	1.59513	1.43044	1.13573	1.36899	2.55602	1.48803	0.430945	1.10813	1.28308	1.96251	0.959489	-0.174953	1.00302	Promoter (<=1kb)	10	15513954	15719922	205969	2	8516	ENST00000378076.4	0	ENSG00000077943	ITGA8	integrin subunit alpha 8
chr6	156778753	156779053	301	*	112	92	90	21	90	85	82	42	7.83025	5.79066	6.0644	1.92263	8.30216	6.84756	5.00033	2.83105	2.96906	2.53373	2.60036	0.943085	3.05349	2.77559	2.32202	1.50133	2.75139	1.77172	2.91454	1.91168	0.979668	1.00286	Promoter (<=1kb)	6	156778974	157154309	375336	1	57492	ENST00000674190.1	0	ENSG00000049618	ARID1B	AT-rich interaction domain 1B
chr4	67762133	67762433	301	*	2	8	27	2	32	58	38	22	0.139826	0.503536	1.81932	0.183108	2.95188	4.67245	2.31722	1.48293	-2.8383	-0.989834	0.863399	-2.44923	1.56163	2.22418	1.2124	0.568449	-1.91407	-0.792917	1.89291	0.890423	-1.12115	1.00248	Intron (ENST00000500538.7/550112, intron 6 of 7)	4	67737118	67754388	17271	2	2798	ENST00000226413.5	-7745	ENSG00000109163	GNRHR	gonadotropin releasing hormone receptor
chr14	104980205	104980519	315	*	25	60	16	20	31	66	77	12	1.66989	3.60814	1.03005	1.74944	2.73213	5.07987	4.48608	0.772806	0.739757	1.85125	0.0427093	0.806893	1.45003	2.34479	2.16545	-0.371822	1.29551	0.424801	1.89741	0.896816	0.870705	1.00059	Promoter (1-2kb)	14	104937253	104978374	41122	2	113146	ENST00000333244.6	-1831	ENSG00000185567	AHNAK2	AHNAK nucleoprotein 2
chr17	36197152	36197452	301	*	16	21	10	6	25	68	32	24	1.11861	1.32178	0.673822	0.549324	2.30616	5.47805	1.95135	1.61774	0.161703	0.402484	-0.569561	-0.86427	1.20549	2.45366	0.96447	0.69398	0.282093	-0.716915	1.82958	0.829225	0.999009	1.00035	Promoter (<=1kb)	17	36194869	36196758	1890	2	414062	ENST00000619989.1	-394	ENSG00000276085	CCL3L3	C-C motif chemokine ligand 3 like 3
chr1	27668163	27668463	301	*	50	22	16	36	35	45	23	31	3.49565	1.38472	1.07812	3.29594	3.22862	3.62518	1.40253	2.08958	1.80556	0.469598	0.108511	1.72069	1.69092	1.85805	0.488032	1.06321	1.13758	0.914602	1.77448	0.775623	0.222977	0.998861	Promoter (1-2kb)	1	27660384	27666279	5896	2	111216282	ENST00000681370.1	-1884	ENSG00000233975	LINC02574	long intergenic non-protein coding RNA 2574
chr1	165543914	165544214	301	*	0	8	0	1	0	31	20	19		0.503536		0.091554		2.49734	1.21959	1.28071		-0.989834		-3.44923		1.32039	0.286398	0.356945	-0.989834	-3.44923	1.32039	0.321672	2.4594	0.998723	Promoter (<=1kb)	1	165544000	165563957	19958	1	440699	ENST00000294818.2	0	ENSG00000162763	LRRC52	leucine rich repeat containing 52
chrX	106177118	106177418	301	*	8	20	0	12	0	38	44	13	0.559303	1.25884		1.09865		3.06126	2.6831	0.876276	-0.838297	0.332094		0.13573		1.61413	1.4239	-0.190543	-0.253102	0.13573	1.61413	0.616679	-0.388831	0.997447	5' UTR	23	106168305	106208956	40652	1	139221	ENST00000357175.6	8813	ENSG00000157502	PWWP3B	PWWP domain containing 3B
chr1	210976426	210976784	359	*	47	50	56	40	44	32	32	20	2.75355	2.63723	3.16207	3.06885	3.40126	2.16025	1.63521	1.12971	1.46129	1.39903	1.66087	1.6177	1.76607	1.1112	0.709473	0.175948	1.43016	1.63928	1.43863	0.442711	-0.209124	0.995924	Intron (ENST00000367007.5/3756, intron 6 of 11)	1	210919759	211019190	99432	2	3756	ENST00000639385.1	42406	ENSG00000143473	KCNH1	potassium voltage-gated channel subfamily H member 1
chr19	27962278	27962609	332	*	50	87	153	10	19	118	102	10	3.16826	4.9631	9.34394	0.829795	1.58853	8.61573	5.63739	0.610929	1.66369	2.31124	3.22403	-0.269173	0.667692	3.10697	2.49503	-0.710923	1.98747	1.47743	1.88733	0.892052	0.510037	0.995281	Intron (ENST00000592806.1/101927151, intron 3 of 5)	19	27936761	27984743	47983	1	101927151	ENST00000590507.1	25517	ENSG00000267575	LINC02987	long intergenic non-protein coding RNA 2987
chr15	84914975	84915275	301	*	9	30	3	30	0	95	69	52	0.629216	1.88826	0.202147	2.74662		7.65315	4.20759	3.5051	-0.668372	0.917057	-2.30653	1.45766		2.93605	2.07299	1.80946	0.124342	-0.424434	2.93605	1.94123	0.548776	0.994828	Exon (ENST00000657848.1/ENST00000657848.1, exon 2 of 2)	15	84884678	84945796	61119	1	9154	ENST00000286749.3	30297	ENSG00000156222	SLC28A1	solute carrier family 28 member 1
chr1	124692056	124692367	312	*	60	84	69	50	83	66	58	43	4.04641	5.10012	4.48492	4.41579	7.38563	5.12887	3.41172	2.79593	2.01664	2.35053	2.16508	2.14267	2.88472	2.35864	1.7705	1.48333	2.18359	2.15388	2.62168	1.62691	0.0297089	0.994766	Distal Intergenic	1	121519345	121568791	49447	1	647121	ENST00000458200.2	3172711	ENSG00000291141	EMBP1	embigin pseudogene 1
chr17	79719275	79719575	301	*	7	34	12	21	0	57	38	34	0.48939	2.14003	0.808586	1.92263		4.59189	2.31722	2.2918	-1.03094	1.09763	-0.306526	0.943085		2.19909	1.2124	1.19648	0.0333433	0.318279	2.19909	1.20444	-0.284936	0.99465	Distal Intergenic	17	79730943	79742219	11277	1	339221	ENST00000328313.10	-11368	ENSG00000182156	ENPP7	ectonucleotide pyrophosphatase/phosphodiesterase 7
chr1	225911344	225911644	301	*	44	22	42	37	65	75	30	74	3.07617	1.38472	2.83005	3.3875	5.996	6.04196	1.82939	4.98803	1.62113	0.469598	1.50083	1.76022	2.584	2.59502	0.871361	2.31847	1.04537	1.63052	2.58951	1.59492	-0.585159	0.994593	Promoter (<=1kb)	1	225887785	225911382	23598	2	10637	ENST00000492457.1	0	ENSG00000243709	LEFTY1	left-right determination factor 1
chr3	49484859	49485159	301	*	17	26	12	11	17	47	26	14	1.18852	1.63649	0.808586	1.00709	1.56819	3.7863	1.58547	0.943682	0.249166	0.710606	-0.306526	0.0101988	0.649096	1.92079	0.66491	-0.0836277	0.479886	-0.148164	1.28494	0.290641	0.628049	0.994301	Intron (ENST00000469139.2/1605, intron 1 of 2)	3	49492716	49510741	18026	1	1605	ENST00000475424.1	-7557	ENSG00000173402	DAG1	dystroglycan 1
chr19	996398	996698	301	*	37	47	6	12	52	58	27	51	2.58678	2.95827	0.404293	1.09865	4.7968	4.67245	1.64645	3.4377	1.37116	1.56476	-1.30653	0.13573	2.26207	2.22418	0.719358	1.78144	1.46796	-0.585398	2.24313	1.2504	2.05335	0.992726	Promoter (2-3kb)	19	994014	994554	541	1	57418	ENST00000591155.1	2384	ENSG00000065268	WDR18	WD repeat domain 18
chr5	43397043	43397350	308	*	98	34	27	45	29	66	35	25	6.69524	2.09123	1.77784	4.02599	2.61414	5.19569	2.08562	1.64672	2.74314	1.06435	0.830123	2.00934	1.38634	2.37732	1.06048	0.719597	1.90374	1.41973	1.88183	0.890037	0.484011	0.99179	Promoter (<=1kb)	5	43380892	43397264	16373	2	56477	ENST00000513525.1	0	ENSG00000151882	CCL28	C-C motif chemokine ligand 28
chr16	46401303	46401609	307	*	179	206	271	148	256	237	272	102	12.269	12.7118	17.9025	13.2843	23.152	18.7182	16.2612	6.74058	3.61695	3.6681	4.16209	3.73165	4.53306	4.22637	4.02336	2.75287	3.64252	3.94687	4.37972	3.38812	-0.304348	0.9916	Distal Intergenic	16	46474122	46478439	4318	2	124149	ENST00000571606.1	76830		ANKRD26P1	ankyrin repeat domain 26 pseudogene 1
chr4	6273167	6273467	301	*	10	64	2	28	0	58	42	32	0.699129	4.02829	0.134764	2.56351		4.67245	2.56114	2.15699	-0.516369	2.01017	-2.89149	1.35812		2.22418	1.35679	1.10902	0.746898	-0.766683	2.22418	1.2329	1.51358	0.991277	Intron (ENST00000503569.5/7466, intron 1 of 7)	4	6269977	6302871	32895	1	7466	ENST00000506362.2	3190	ENSG00000109501	WFS1	wolframin ER transmembrane glycoprotein
chr4	30840269	30840574	306	*	41	106	152	20	25	64	61	12	2.81944	6.56247	10.0742	1.80106	2.26835	5.07129	3.65878	0.79561	1.49541	2.71424	3.33259	0.848849	1.18164	2.34235	1.87136	-0.329867	2.10482	2.09072	1.762	0.770747	0.0141036	0.99125	Intron (ENST00000621961.2/5099, intron 1 of 3)	4	30920153	30987807	67655	1	5099	ENST00000509925.5	-79579	ENSG00000169851	PCDH7	protocadherin 7
chr10	91887249	91887623	375	*	161	144	95	56	58	251	98	68	9.02886	7.2703	5.13474	4.11259	4.29167	16.2196	4.79358	3.67668	3.17454	2.86202	2.36029	2.04005	2.10154	4.01967	2.2611	1.8784	3.01828	2.20017	3.0606	2.06975	0.818111	0.990848	Distal Intergenic	10	91906584	91909486	2903	2	143282	ENST00000311575.6	21863	ENSG00000174721	FGFBP3	fibroblast growth factor binding protein 3
chr7	92178917	92179234	318	*	82	175	152	83	117	230	158	78	5.42542	10.4241	9.69283	7.19147	10.214	17.535	9.11808	4.9757	2.43973	3.38186	3.27692	2.84629	3.35248	4.13217	3.18873	2.3149	2.9108	3.0616	3.74232	2.75181	-0.150807	0.990508	Promoter (<=1kb)	7	92144842	92179142	34301	2	401387	ENST00000458448.6	0	ENSG00000240720	LRRD1	leucine rich repeats and death domain containing 1
chr11	77634542	77634842	301	*	6	55	19	3	16	63	33	14	0.419477	3.46181	1.28026	0.274662	1.47594	5.07525	2.01233	0.943682	-1.25333	1.79153	0.356439	-1.86427	0.561633	2.34348	1.00886	-0.0836277	0.269096	-0.753916	1.45256	0.462618	1.02301	0.989938	Promoter (2-3kb)	11	77616195	77637751	21557	2	1207	ENST00000263309.7	2909	ENSG00000074201	CLNS1A	chloride nucleotide-sensitive channel 1A
chr1	27568422	27568783	362	*	286	243	160	10	85	265	272	38	16.6164	12.7104	8.95941	0.760837	6.51601	17.7409	13.7838	2.12861	4.05454	3.66794	3.1634	-0.394341	2.70399	4.14901	3.7849	1.08991	3.86124	1.38453	3.4265	2.4374	2.47671	0.989097	Promoter (<=1kb)	1	27553141	27568260	15120	2	27245	ENST00000644550.1	-162	ENSG00000126705	AHDC1	AT-hook DNA binding motif containing 1
chr20	61252051	61252383	333	*	53	70	123	56	74	95	101	32	3.34824	3.98127	7.48917	4.63285	6.16827	6.9155	5.56531	1.94908	1.7434	1.99323	2.90481	2.2119	2.62487	2.78983	2.47646	0.962797	1.86832	2.55835	2.70735	1.71963	-0.690038	0.987721	Promoter (<=1kb)	20	61252261	61940617	688357	1	1002	ENST00000614565.5	0	ENSG00000179242	CDH4	cadherin 4
chr14	67166417	67166745	329	*	61	62	55	13	58	64	61	28	3.90063	3.56927	3.38965	1.0886	4.89355	4.71568	3.40221	1.72625	1.96371	1.83563	1.76114	0.122474	2.29088	2.23747	1.76647	0.787639	1.89967	0.941806	2.26417	1.27706	0.957862	0.987117	Intron (ENST00000315266.9/10243, intron 19 of 21)	14	67189393	67203130	13738	1	161142	ENST00000524532.5	-22648	ENSG00000172717	GARIN2	golgi associated RAB2 interactor family member 2
chr17	26603748	26604053	306	*	1981	1541	2394	1526	2488	2162	2353	1053	136.227	95.4035	158.669	137.421	225.746	171.314	141.133	69.8148	7.08987	6.57597	7.30987	7.10246	7.81856	7.4205	7.14091	6.12546	6.83292	7.20617	7.61953	6.63318	-0.373246	0.986345	Distal Intergenic	17	26989189	26999925	10737	2	124903955	ENST00000580686.1	395872	ENSG00000264734	LOC124903955	uncharacterized LOC124903955
chr22_KI270733v1_random	143003	143303	301	*	39	107	18	142	118	186	40	253	2.7266	6.73479	1.21288	13.0007	10.8851	14.9841	2.43918	17.0537	1.4471	2.75163	0.278436	3.70051	3.44428	3.90536	1.2864	4.09201	2.09937	1.98948	3.67482	2.6892	0.109894	0.985612	Distal Intergenic	321	128877	129029	153	1	109864274	ENST00000616292.1	14126	ENSG00000276700	RNA5-8SN4	RNA, 5.8S ribosomal N4
chr20	30537455	30537755	301	*	0	61	0	13	21	80	31	25		3.83946		1.1902	1.93717	6.44476	1.89037	1.68515		1.9409		0.251207	0.953951	2.68813	0.918666	0.752874	1.9409	0.251207	1.82104	0.83577	1.6897	0.985269	Promoter (<=1kb)	20	30537597	30556427	18831	1	102723636	ENST00000688793.1	0		LOC102723636	zinc finger protein 285-like
chr1	32761246	32761546	301	*	10	30	12	10	0	44	15	52	0.699129	1.88826	0.808586	0.91554		3.54462	0.914694	3.5051	-0.516369	0.917057	-0.306526	-0.127305		1.82563	-0.128639	1.80946	0.200344	-0.216915	1.82563	0.840409	0.417259	0.985221	Intron (ENST00000401073.7/57648, intron 1 of 6)	1	32765634	32773197	7564	1	57648	ENST00000294521.7	-4088	ENSG00000162522	KIAA1522	KIAA1522
chr16	88721885	88722185	301	*	43	21	12	21	28	50	34	19	3.00626	1.32178	0.808586	1.92263	2.58289	4.02798	2.07331	1.28071	1.58797	0.402484	-0.306526	0.943085	1.36899	2.01005	1.05193	0.356945	0.995226	0.318279	1.68952	0.704439	0.676946	0.985083	Promoter (1-2kb)	16	88717023	88720473	3451	2	9780	ENST00000495568.7	-1412	ENSG00000103335	PIEZO1	piezo type mechanosensitive ion channel component 1
chr19	28737088	28737388	301	*	8	20	16	9	26	32	24	16	0.559303	1.25884	1.07812	0.823986	2.3984	2.5779	1.46351	1.07849	-0.838297	0.332094	0.108511	-0.279308	1.26207	1.3662	0.549433	0.109017	-0.253102	-0.0853982	1.31414	0.329225	-0.167703	0.984911	Distal Intergenic	19	28724276	28727777	3502	2	100420587	ENST00000586528.1	-9311	ENSG00000283403	LOC100420587	SHC binding and spindle associated 1 pseudogene
chr3	91798780	91799119	340	*	25	19	28	30	30	26	36	10	1.54675	1.05832	1.66965	2.43064	2.44901	1.85358	1.94271	0.596512	0.629236	0.0817709	0.739544	1.28133	1.2922	0.890316	0.958072	-0.745377	0.355504	1.01044	1.09126	0.106348	-0.654936	0.984911	Distal Intergenic	3	91374236	91513775	139540	2	101930420	ENST00000637477.1	-285005	ENSG00000283544	LOC101930420	DNA primase large subunit-like
chr6	34021880	34022180	301	*	25	44	28	8	20	37	18	19	1.74782	2.76945	1.8867	0.732432	1.84492	2.9807	1.09763	1.28071	0.805559	1.4696	0.915866	-0.449233	0.883561	1.57565	0.134395	0.356945	1.13758	0.233317	1.22961	0.24567	0.904262	0.983937	3' UTR	6	33999972	34000051	80	2	100302123	ENST00000408770.1	-21829	ENSG00000221697	MIR1275	microRNA 1275
chr5	42756605	42756910	306	*	6	138	44	44	0	174	194	63	0.412601	8.5436	2.91621	3.96234		13.7876	11.6361	4.17695	-1.27718	3.09484	1.5441	1.98635		3.7853	3.54054	2.06245	0.908831	1.76522	3.7853	2.80149	-0.856393	0.983802	Promoter (<=1kb)	5	42756818	42800351	43534	1	100129792	ENST00000388827.4	0	ENSG00000198865	CCDC152	coiled-coil domain containing 152
chr9	91838242	91838542	301	*	8	66	0	5	0	64	36	46	0.559303	4.15417		0.45777		5.15581	2.19527	3.10067	-0.838297	2.05456		-1.1273		2.3662	1.1344	1.63258	0.608131	-1.1273	2.3662	1.38349	1.73544	0.982711	Intron (ENST00000375715.5/4920, intron 1 of 12)	9	91722602	91887199	164598	2	4920	ENST00000550066.5	48657	ENSG00000169071	ROR2	receptor tyrosine kinase like orphan receptor 2
chr9	63337929	63338282	354	*	23	29	47	23	31	19	21	13	1.36657	1.55126	2.69147	1.78958	2.43028	1.30082	1.0883	0.74471	0.450559	0.633441	1.42839	0.839623	1.28112	0.37942	0.122082	-0.425249	0.542	1.13401	0.830272	-0.151583	-0.592009	0.981856	Intron (ENST00000444603.2/100996643, intron 2 of 2)	9	63334598	63343660	9063	1	100996643	ENST00000432011.2	3331	ENSG00000290573	LOC100996643	methylenetetrahydrofolate dehydrogenase (NADP+ dependent) 1 like pseudogene
chr2	122634337	122634637	301	*	7	5	41	10	16	0	34	4	0.48939	0.31471	2.76267	0.91554	1.47594		2.07331	0.269623	-1.03094	-1.66791	1.46606	-0.127305	0.561633		1.05193	-1.89098	-1.34942	0.669379	0.561633	-0.419525	-2.0188	0.981158	Intron (ENST00000657880.1/105373595, intron 4 of 8)	2	122761014	122886870	125857	1	105373595	ENST00000687364.1	-126377		LOC105373595	uncharacterized LOC105373595
chr1	1069191	1069564	374	*	158	157	55	82	110	177	76	119	8.88438	7.9479	2.98071	6.03815	8.16119	11.4684	3.72744	6.45144	3.15127	2.99057	1.57566	2.59411	3.02878	3.51959	1.89818	2.68962	3.07092	2.08488	3.27419	2.2939	0.98604	0.980282	Exon (ENST00000412397.2/100288175, exon 10 of 10)	1	1064495	1066274	1780	1	100288175	ENST00000433695.1	4696	ENSG00000291156	LOC100288175	uncharacterized LOC100288175
chr21	45875079	45875397	319	*	259	257	99	165	298	203	179	157	17.0825	15.2605	6.29324	14.2513	25.9334	15.4279	10.2975	9.9837	4.09445	3.93173	2.6538	3.83303	4.69674	3.94747	3.36422	3.31957	4.01309	3.24341	4.3221	3.3419	0.769672	0.980206	Intron (ENST00000400314.5/54039, intron 3 of 15)	21	45858937	45901590	42654	1	54039	ENST00000498121.1	16142	ENSG00000183570	PCBP3	poly(rC) binding protein 3
chr12	80936830	80937130	301	*	73	41	25	30	23	73	26	30	5.10364	2.58062	1.68456	2.74662	2.12166	5.88084	1.58547	2.02218	2.35153	1.36772	0.752368	1.45766	1.0852	2.55602	0.66491	1.01591	1.85962	1.10501	1.82061	0.840409	0.75461	0.9802	Promoter (<=1kb)	12	80841689	80937704	96016	2	8825	ENST00000549417.5	574	ENSG00000111052	LIN7A	lin-7 homolog A, crumbs cell polarity complex component
chr1	182391964	182392264	301	*	20	102	10	27	29	57	32	24	1.39826	6.42008	0.673822	2.47196	2.67514	4.59189	1.95135	1.61774	0.483631	2.68259	-0.569561	1.30565	1.41961	2.19909	0.96447	0.69398	1.58311	0.368047	1.80935	0.829225	1.21506	0.980126	Promoter (<=1kb)	1	182381705	182392206	10502	2	2752	ENST00000311223.9	0	ENSG00000135821	GLUL	glutamate-ammonia ligase
chr12	12859746	12860046	301	*	56	56	60	16	28	53	46	15	3.91512	3.52475	4.04293	1.46486	2.58289	4.26965	2.80506	1.01109	1.96906	1.81752	2.0154	0.550767	1.36899	2.09412	1.48803	0.015908	1.89329	1.28308	1.73155	0.75197	0.610205	0.979584	Distal Intergenic	12	12875499	12876107	609	1	387841	ENST00000459725.1	-15453	ENSG00000234498	RPL13AP20	ribosomal protein L13a pseudogene 20
chr16	46386285	46386597	313	*	357	391	424	236	364	424	466	154	23.999	23.6638	27.4712	20.7757	32.2862	32.8435	27.3235	9.98125	4.5849	4.56461	4.77985	4.37683	5.01284	5.03754	4.77207	3.31922	4.57475	4.57834	5.02519	4.04565	-0.00358405	0.979543	Distal Intergenic	16	46474122	46478439	4318	2	124149	ENST00000571606.1	91842		ANKRD26P1	ankyrin repeat domain 26 pseudogene 1
chr1	143252955	143253270	316	*	161	185	236	103	162	195	223	66	10.72	11.0898	15.145	8.98101	14.2323	14.9611	12.9509	4.23694	3.42223	3.47116	3.92077	3.16688	3.83109	3.90314	3.69498	2.08302	3.44669	3.54382	3.86712	2.889	-0.0971275	0.978115	Distal Intergenic	1	143419625	143420207	583	2	107985200	ENST00000622095.1	166937	ENSG00000232527	LOC107985200	uncharacterized LOC107985200
chr12	26135057	26135381	325	*	15	75	21	14	0	82	144	19	0.971013	4.37097	1.31021	1.18681		6.11656	8.13061	1.18584	-0.042438	2.12795	0.389798	0.247091		2.61272	3.02336	0.245914	1.04276	0.318444	2.61272	1.63464	0.724314	0.978081	Promoter (<=1kb)	12	26134967	26231146	96180	1	8082	ENST00000540266.5	90	ENSG00000123096	SSPN	sarcospan
chr22	43841714	43842014	301	*	12	18	2	22	0	36	22	24	0.838955	1.13296	0.134764	2.01419		2.90014	1.34155	1.61774	-0.253335	0.180091	-2.89149	1.0102		1.53612	0.423902	0.69398	-0.0366218	-0.940645	1.53612	0.558941	0.904023	0.977183	Promoter (2-3kb)	22	43828806	43838913	10108	2	25830	ENST00000475131.1	-2801	ENSG00000130540	SULT4A1	sulfotransferase family 4A member 1
chr19	30670003	30670303	301	*	0	58	3	13	6	75	15	14		3.65063	0.202147	1.1902	0.553477	6.04196	0.914694	0.943682		1.86815	-2.30653	0.251207	-0.853404	2.59502	-0.128639	-0.0836277	1.86815	-1.02766	0.870807	-0.106133	2.89581	0.97694	Promoter (1-2kb)	19	30665274	30668647	3374	2	124904685	ENST00000593140.1	-1356		LOC124904685	uncharacterized LOC124904685
chr1	61083532	61083841	310	*	119	72	67	31	76	110	71	55	8.07732	4.39983	4.38311	2.75551	6.80652	8.60344	4.20345	3.59934	3.01388	2.13745	2.13196	1.46232	2.76692	3.10491	2.07157	1.84773	2.57566	1.79714	2.93592	1.95965	0.778524	0.976262	Promoter (<=1kb)	1	61082754	61455487	372734	1	4774	ENST00000371184.6	778	ENSG00000162599	NFIA	nuclear factor I A
chr18	19413172	19413544	373	*	42	50	68	74	64	60	78	23	2.36802	2.53798	3.69515	5.46371	4.76109	3.89804	3.83581	1.25027	1.24368	1.34368	1.88563	2.44988	2.25129	1.96275	1.93953	0.322239	1.29368	2.16776	2.10702	1.13089	-0.874076	0.976135	Distal Intergenic	18	20953290	20954870	1581	2	6093	ENST00000578051.1	1541326	ENSG00000067900	ROCK1	Rho associated coiled-coil containing protein kinase 1
chr1	212580181	212580481	301	*	30	18	38	17	31	60	30	29	2.09739	1.13296	2.56052	1.55642	2.85963	4.83357	1.82939	1.95477	1.06859	0.180091	1.35644	0.63823	1.51583	2.27309	0.871361	0.966998	0.624342	0.997334	1.89446	0.91918	-0.372992	0.97528	Intron (ENST00000366981.8/467, intron 1 of 3)	1	212565334	212620772	55439	1	467	ENST00000366987.6	14847	ENSG00000162772	ATF3	activating transcription factor 3
chr3	46693476	46693865	390	*	214	47	113	62	77	107	94	41	11.5383	2.28144	5.87213	4.37765	5.47786	6.64771	4.42063	2.13134	3.52836	1.18995	2.55388	2.13016	2.45361	2.73286	2.14425	1.09176	2.35915	2.34202	2.59324	1.61801	0.0171354	0.975229	Promoter (<=1kb)	3	46668995	46693679	24685	2	259173	ENST00000318962.9	0	ENSG00000178038	ALS2CL	ALS2 C-terminal like
chr6	117908160	117908460	301	*	46	34	15	25	18	47	18	22	3.21599	2.14003	1.01073	2.28885	1.66043	3.7863	1.09763	1.48293	1.68526	1.09763	0.015402	1.19462	0.731558	1.92079	0.134395	0.568449	1.39145	0.605013	1.32617	0.351422	0.786434	0.974751	Promoter (<=1kb)	6	117907264	118317671	410408	1	222553	ENST00000360388.9	896	ENSG00000196376	SLC35F1	solute carrier family 35 member F1
chr5	175885834	175886143	310	*	8	92	9	12	0	86	84	36	0.543013	5.622	0.588777	1.06665		6.72633	4.97309	2.35593	-0.880942	2.49108	-0.764208	0.0930853		2.74982	2.31414	1.2363	0.805071	-0.335561	2.74982	1.77522	1.14063	0.974598	Distal Intergenic	5	175878206	175880053	1848	1	10814	ENST00000515094.1	7628	ENSG00000145920	CPLX2	complexin 2
chr1	8941923	8942223	301	*	26	42	52	34	41	45	32	27	1.81774	2.64356	3.50387	3.11284	3.78209	3.62518	1.95135	1.81996	0.862142	1.40248	1.80895	1.63823	1.91919	1.85805	0.96447	0.863905	1.13231	1.72359	1.88862	0.914188	-0.591278	0.974431	Distal Intergenic	1	8945867	8967745	21879	1	765	ENST00000549778.5	-3644	ENSG00000131686	CA6	carbonic anhydrase 6
chr12	69897777	69898115	339	*	12	60	20	14	0	68	86	22	0.744635	3.35194	1.19613	1.13765		4.86217	4.65465	1.31621	-0.425396	1.745	0.258379	0.186061		2.2816	2.21867	0.396388	0.6598	0.22222	2.2816	1.30753	0.43758	0.97407	Intron (ENST00000552032.7/196446, intron 10 of 24)	12	69926575	69958723	32149	1	196446	ENST00000548892.5	-28460	ENSG00000166268	MYRFL	myelin regulatory factor like
chr1	143246791	143247112	322	*	275	236	228	130	196	221	271	75	17.9683	13.8825	14.3581	11.1234	16.8974	16.6389	15.4444	4.72471	4.16738	3.7952	3.84379	3.47552	4.07873	4.05649	3.94901	2.24023	3.98129	3.65966	4.06761	3.09462	0.321632	0.972995	Distal Intergenic	1	143419625	143420207	583	2	107985200	ENST00000622095.1	173095	ENSG00000232527	LOC107985200	uncharacterized LOC107985200
chr17	2337864	2338215	352	*	99	60	45	32	54	98	71	35	5.91571	3.22779	2.59162	2.50404	4.25752	6.74772	3.70047	2.01641	2.56455	1.69055	1.37386	1.32426	2.09001	2.7544	1.88771	1.01179	2.12755	1.34906	2.42221	1.44975	0.778492	0.972456	Promoter (<=1kb)	17	2337622	2380675	43054	1	9905	ENST00000574563.5	242	ENSG00000141258	SGSM2	small G protein signaling modulator 2
chr9	60636719	60637055	337	*	209	286	312	230	283	288	379	101	13.0462	16.0727	18.7708	18.8013	23.3086	20.7153	20.6351	6.07856	3.70556	4.00654	4.23041	4.23276	4.54279	4.37262	4.36703	2.60373	3.85605	4.23159	4.45771	3.48538	-0.375536	0.972331	Distal Intergenic	9	60914407	60920653	6247	1	727905	ENST00000437823.5	-277352	ENSG00000276581	SPATA31A5	SPATA31 subfamily A member 5
chr14	106398846	106399149	304	*	51	49	37	25	28	61	73	11	3.53026	3.05362	2.46846	2.26619	2.55732	4.86548	4.40744	0.734123	1.81977	1.61052	1.30361	1.18027	1.35463	2.28258	2.13994	-0.445906	1.71515	1.24194	1.81861	0.847017	0.473208	0.97159	Distal Intergenic	14	106482435	106495588	13154	1	338005	ENST00000603633.3	-83286	ENSG00000270816	LINC00221	long intergenic non-protein coding RNA 221
chr15	64823852	64824152	301	*	99	30	68	26	47	114	60	42	6.92138	1.88826	4.58199	2.3804	4.33557	9.18378	3.65878	2.83105	2.79106	0.917057	2.19597	1.25121	2.11622	3.19909	1.87136	1.50133	1.85406	1.72359	2.65766	1.68635	0.130467	0.971308	Promoter (1-2kb)	15	64823266	64825617	2352	2	80119	ENST00000560504.1	1465	ENSG00000140451	PIF1	PIF1 5'-to-3' DNA helicase
chr19	8356886	8357186	301	*	15	65	16	12	31	51	62	12	1.04869	4.09123	1.07812	1.09865	2.85963	4.10853	3.78073	0.80887	0.0685933	2.03253	0.108511	0.13573	1.51583	2.03862	1.91867	-0.30602	1.05056	0.122121	1.77723	0.806323	0.928443	0.970904	Distal Intergenic	19	8363299	8371230	7932	1	51129	ENST00000597137.5	-6113	ENSG00000167772	ANGPTL4	angiopoietin like 4
chr10	41017648	41017970	323	*	12	10	20	18	23	24	26	10	0.781635	0.586416	1.25557	1.53538	1.9767	1.80133	1.47715	0.628005	-0.355433	-0.770004	0.328341	0.618594	0.983097	0.849063	0.562812	-0.671153	-0.562718	0.473468	0.91608	-0.0541705	-1.03619	0.970251	Distal Intergenic	10	42242721	42276842	34122	1	101929373	ENST00000622823.4	-1224751		LOC101929373	uncharacterized LOC101929373
chr12	52288179	52288479	301	*	2	33	4	13	0	54	50	24	0.139826	2.07709	0.269529	1.1902		4.35021	3.04898	1.61774	-2.8383	1.05456	-1.89149	0.251207		2.12109	1.60833	0.69398	-0.891869	-0.820141	2.12109	1.15115	-0.0717276	0.969933	Exon (ENST00000327741.9/3887, exon 4 of 9)	12	52285913	52291534	5622	2	3887	ENST00000327741.9	3055	ENSG00000205426	KRT81	keratin 81
chr9	28212968	28213290	323	*	40	55	58	29	72	33	70	16	2.60545	3.22529	3.64115	2.47366	6.18794	2.47683	3.97693	1.00481	1.38153	1.68943	1.86439	1.30665	2.62946	1.30849	1.99165	0.00691919	1.53548	1.58552	1.96898	0.999287	-0.0500419	0.96969	Intron (ENST00000698399.1/158038, intron 6 of 6)	9	28080605	28295331	214727	2	158038	ENST00000493941.1	82041	ENSG00000174482	LINGO2	leucine rich repeat and Ig domain containing 2
chr17	82088594	82088894	301	*	34	31	13	30	32	43	21	31	2.37704	1.9512	0.875969	2.74662	2.95188	3.46406	1.28057	2.08958	1.24917	0.964362	-0.191049	1.45766	1.56163	1.79246	0.356788	1.06321	1.10676	0.633304	1.67705	0.710001	0.47346	0.967048	Promoter (2-3kb)	17	82085158	82085660	503	2	2194	ENST00000579410.1	-2934	ENSG00000169710	FASN	fatty acid synthase
chr14	84037018	84037318	301	*	2	4	12	8	21	31	22	14	0.139826	0.251768	0.808586	0.732432	1.93717	2.49734	1.34155	0.943682	-2.8383	-1.98983	-0.306526	-0.449233	0.953951	1.32039	0.423902	-0.0836277	-2.41407	-0.377879	1.13717	0.170137	-2.03619	0.967036	Intron (ENST00000649337.1/124903402, intron 2 of 5)	14	83986776	84140544	153769	2	124903402	ENST00000649337.1	103226		LOC124903402	uncharacterized LOC124903402
chr6	41429153	41429453	301	*	4	47	27	18	0	110	139	36	0.279652	2.95827	1.81932	1.64797		8.86155	8.47616	2.42661	-1.8383	1.56476	0.863399	0.720692		3.14756	3.08341	1.27894	-0.136771	0.792046	3.14756	2.18118	-0.928817	0.966382	Distal Intergenic	6	41499033	41508727	9695	1	103106903	ENST00000660223.1	-69580	ENSG00000226917	LINC01276	long intergenic non-protein coding RNA 1276
chr6	83708976	83709318	343	*	155	83	105	106	91	127	73	75	9.5057	4.58262	6.20626	8.51292	7.36351	8.97461	3.90483	4.43459	3.24879	2.19617	2.63372	3.08965	2.88039	3.16585	1.96526	2.1488	2.72248	2.86169	3.02312	2.05703	-0.139206	0.96609	Promoter (<=1kb)	6	83552885	83709101	156217	2	9892	ENST00000369694.7	0	ENSG00000065609	SNAP91	synaptosome associated protein 91
chr14	103629801	103630101	301	*	29	26	31	14	56	49	65	20	2.02747	1.63649	2.08885	1.28176	5.16579	3.94742	3.96367	1.34812	1.01968	0.710606	1.06271	0.358122	2.36899	1.98091	1.98684	0.430945	0.865145	0.710415	2.17495	1.20889	0.15473	0.966057	Promoter (<=1kb)	14	103629297	103686186	56890	1	3831	ENST00000445352.8	504	ENSG00000126214	KLC1	kinesin light chain 1
chr1	2643077	2643419	343	*	270	204	93	159	173	272	142	157	16.5583	11.2633	5.49697	12.7694	13.9988	19.2212	7.5957	9.28308	4.04948	3.49356	2.45864	3.67462	3.80723	4.26463	2.92518	3.2146	3.77152	3.06663	4.03593	3.06989	0.704895	0.966034	Intron (ENST00000401095.9/100287898, intron 8 of 8)	1	2590639	2633016	42378	2	79258	ENST00000378412.8	-10061	ENSG00000142606	MMEL1	membrane metalloendopeptidase like 1
chr13	58466632	58466932	301	*	12	27	7	18	13	37	12	19	0.838955	1.69943	0.471675	1.64797	1.1992	2.9807	0.731755	1.28071	-0.253335	0.765054	-1.08413	0.720692	0.262073	1.57565	-0.450567	0.356945	0.255859	-0.181721	0.918863	-0.0468112	0.43758	0.965674	Distal Intergenic	13	58211697	58233117	21421	2	106144531	ENST00000454780.2	-233515	ENSG00000232954	LINC00374	long intergenic non-protein coding RNA 374
chr15	75786160	75786460	301	*	9	46	5	54	26	73	20	45	0.629216	2.89533	0.336911	4.94392	2.3984	5.88084	1.21959	3.03326	-0.668372	1.53373	-1.56956	2.30565	1.26207	2.55602	0.286398	1.60087	0.432678	0.368047	1.90905	0.943634	0.0646308	0.965414	Exon (ENST00000566174.1/441728, exon 15 of 18)	15	75775594	75786898	11305	1	441728	ENST00000566174.1	10566		GOLGA6EP	golgin A6 family member E, pseudogene
chr17	16600498	16600798	301	*	0	16	0	7	0	39	70	9		1.00707		0.640878		3.14182	4.26857	0.606653		0.0101662		-0.641878		1.6516	2.09375	-0.721058	0.0101662	-0.641878	1.6516	0.686348	0.652044	0.965253	Distal Intergenic	17	16567362	16569204	1843	2	57336	ENST00000578303.1	-31294	ENSG00000141040	ZNF287	zinc finger protein 287
chr8	126809921	126810221	301	*	21	27	48	16	18	24	41	5	1.46817	1.69943	3.23435	1.46486	1.66043	1.93343	2.50016	0.337029	0.55402	0.765054	1.69347	0.550767	0.731558	0.951161	1.32202	-1.56905	0.659537	1.12212	0.84136	-0.123516	-0.462584	0.964876	Intron (ENST00000645463.1/105375751, intron 4 of 6)	8	126823905	127007923	184019	1	105375751	ENST00000643101.1	-13684	ENSG00000253438	LOC105375751	uncharacterized LOC105375751
chr2	89785581	89785881	301	*	29	56	83	43	38	39	32	22	2.02747	3.52475	5.59272	3.93682	3.50536	3.14182	1.95135	1.48293	1.01968	1.81752	2.48355	1.97703	1.80956	1.6516	0.96447	0.568449	1.4186	2.23029	1.73058	0.76646	-0.811689	0.964121	Distal Intergenic	2	89622213	89640635	18423	2	101927050	ENST00000636037.1	-144946		KMT2CP4	lysine methyltransferase 2C pseudogene 4
chr1	869767	870078	312	*	102	38	25	39	45	55	21	56	6.87889	2.3072	1.62497	3.44432	4.00426	4.27406	1.23528	3.64122	2.78218	1.20614	0.700416	1.78422	2.00153	2.09561	0.304836	1.86442	1.99416	1.24232	2.04857	1.08463	0.751842	0.963942	Promoter (<=1kb)	1	868240	870201	1962	2	284593	ENST00000432963.1	123	ENSG00000230368	FAM41C	family with sequence similarity 41 member C
chr10	121510131	121510431	301	*	10	43	7	0	0	38	50	12	0.699129	2.7065	0.471675			3.06126	3.04898	0.80887	-0.516369	1.43643	-1.08413			1.61413	1.60833	-0.30602	0.460031	-1.08413	1.61413	0.651153	1.54416	0.962973	Promoter (<=1kb)	10	121478347	121510293	31947	2	2263	ENST00000682904.1	0	ENSG00000066468	FGFR2	fibroblast growth factor receptor 2
chr11	67799790	67800118	329	*	0	40	1	4	7	30	10	10		2.30276	0.0616301	0.334954	0.590601	2.21047	0.55774	0.616517		1.20336	-4.02022	-1.57797	-0.759745	1.14436	-0.842335	-0.697788	1.20336	-2.79909	0.192305	-0.770061	4.00245	0.962367	Promoter (2-3kb)	11	67791784	67797669	5886	2	645332	ENST00000528089.1	-2121	ENSG00000290994	FAM86C2P	family with sequence similarity 86, member A pseudogene
chrX	129706467	129706767	301	*	0	9	0	0	2	84	40	2		0.566478			0.184492	6.767	2.43918	0.134812		-0.819909			-2.43837	2.75852	1.2864	-2.89098	-0.819909		0.160075	-0.802292		0.962367	Distal Intergenic	23	129675888	129678348	2461	2	105373334	ENST00000668487.1	-28119		LOC105373334	uncharacterized LOC105373334
chr2	176097571	176097882	312	*	68	122	36	12	46	98	113	19	4.58593	7.40732	2.33996	1.05979	4.09324	7.61559	6.64697	1.23541	2.19721	2.88895	1.22648	0.0837776	2.03324	2.92896	2.7327	0.304993	2.54308	0.655131	2.4811	1.51884	1.88795	0.962255	Promoter (1-2kb)	2	176099795	176102489	2695	1	3238	ENST00000406506.4	-1913	ENSG00000170178	HOXD12	homeobox D12
chr3	34957671	34957971	301	*	7	34	39	1	0	28	19	0	0.48939	2.14003	2.62791	0.091554		2.25567	1.15861		-1.03094	1.09763	1.39391	-3.44923		1.17355	0.212398		0.0333433	-1.02766	1.17355	0.212398	1.061	0.961156	Distal Intergenic	3	34543981	34562961	18981	1	102724048	ENST00000658638.1	413690		LOC102724048	uncharacterized LOC102724048
chr16	80718519	80718834	316	*	2	87	14	16	0	60	60	25	0.133167	5.21519	0.898429	1.39511		4.6034	3.48455	1.6049	-2.90869	2.38272	-0.154523	0.480378		2.2027	1.80097	0.682484	-0.262983	0.162927	2.2027	1.24173	-0.425911	0.960972	Intron (ENST00000570137.7/124359, intron 1 of 6)	16	80684604	80735133	50530	2	124359	ENST00000562753.1	16299	ENSG00000166446	CDYL2	chromodomain Y like 2
chr17	63275363	63275683	321	*	154	79	241	61	96	102	156	30	10.0937	4.66164	15.2242	5.23575	8.30216	7.7035	8.91826	1.89579	3.33538	2.22084	3.92829	2.3884	3.05349	2.94551	3.15676	0.922799	2.77811	3.15834	2.9995	2.03978	-0.380235	0.95972	Intron (ENST00000689528.1/26115, intron 9 of 27)	17	63355055	63391757	36703	1	26115	ENST00000583545.1	-79372	ENSG00000170921	TANC2	tetratricopeptide repeat, ankyrin repeat and coiled-coil containing 2
chr18	77376099	77376399	301	*	0	25	2	1	0	48	37	26		1.57355	0.134764	0.091554		3.86686	2.25624	1.75255		0.654022	-2.89149	-3.44923		1.95116	1.17392	0.809457	0.654022	-3.17036	1.95116	0.99169	3.82438	0.959471	Distal Intergenic	18	77421619	77561044	139426	1	107985172	ENST00000583629.2	-45220		LOC107985172	uncharacterized LOC107985172
chr11	47257792	47258099	308	*	45	69	2	24	0	132	104	70	3.07435	4.24397	0.131692	2.1472		10.3914	6.19727	4.61082	1.62028	2.08541	-2.92476	1.10245		3.37732	2.63163	2.20502	1.85285	-0.911156	3.37732	2.41833	2.764	0.958988	Promoter (<=1kb)	11	47257917	47261280	3364	1	10062	ENST00000461778.5	0	ENSG00000025434	NR1H3	nuclear receptor subfamily 1 group H member 3
chr8	74320493	74320793	301	*	28	29	30	25	32	52	38	21	1.95756	1.82532	2.02147	2.28885	2.95188	4.18909	2.31722	1.41552	0.969058	0.868147	1.0154	1.19462	1.56163	2.06664	1.2124	0.501335	0.918602	1.10501	1.81414	0.856866	-0.18641	0.95727	Promoter (<=1kb)	8	74320613	74366857	46245	1	54332	ENST00000675821.1	0	ENSG00000104381	GDAP1	ganglioside induced differentiation associated protein 1
chr2	89798263	89798563	301	*	26	48	84	30	39	53	62	16	1.81774	3.02121	5.6601	2.74662	3.5976	4.26965	3.78073	1.07849	0.862142	1.59513	2.50083	1.45766	1.84704	2.09412	1.91867	0.109017	1.22864	1.97924	1.97058	1.01384	-0.750608	0.956735	Distal Intergenic	2	89622213	89640635	18423	2	101927050	ENST00000636037.1	-157628		KMT2CP4	lysine methyltransferase 2C pseudogene 4
chr8	90398894	90399194	301	*	4	33	8	22	0	42	57	13	0.279652	2.07709	0.539058	2.01419		3.3835	3.47584	0.876276	-1.8383	1.05456	-0.891489	1.0102		1.75852	1.79736	-0.190543	-0.391869	0.0593551	1.75852	0.803409	-0.451224	0.955107	Intron (ENST00000655523.1/100874052, intron 2 of 2)	8	90221595	90431344	209750	1	100874052	ENST00000654946.1	177299		LINC00534	long intergenic non-protein coding RNA 534
chr9	69121469	69121769	301	*	48	61	78	57	46	88	50	39	3.35582	3.83946	5.25581	5.21858	4.24333	7.08924	3.04898	2.62883	1.74667	1.9409	2.39391	2.38366	2.0852	2.82563	1.60833	1.39442	1.84378	2.38879	2.45541	1.50137	-0.545001	0.95404	Promoter (<=1kb)	9	69121470	69221096	99627	1	9414	ENST00000423935.6	0	ENSG00000119139	TJP2	tight junction protein 2
chr3	51706729	51707029	301	*	89	87	59	28	55	83	110	20	6.22225	5.47595	3.97555	2.56351	5.07354	6.68644	6.70775	1.34812	2.63744	2.45311	1.99115	1.35812	2.34299	2.74124	2.74583	0.430945	2.54527	1.67464	2.54212	1.58839	0.870635	0.953728	Promoter (<=1kb)	3	51707068	51718613	11546	1	2912	ENST00000395052.8	-39	ENSG00000164082	GRM2	glutamate metabotropic receptor 2
chr7	26667543	26667878	336	*	64	72	77	37	56	80	54	40	4.00695	4.05835	4.64635	3.03358	4.62608	5.77143	2.94886	2.41454	2.0025	2.02089	2.2161	1.60102	2.20979	2.52893	1.56016	1.27175	2.0117	1.90856	2.36936	1.41595	0.103138	0.953406	3' UTR	7	26638457	26647305	8849	1	285941	ENST00000614528.3	29086	ENSG00000222004	LINC02860	long intergenic non-protein coding RNA 2860
chr12	35435571	35436018	448	*	29	27	44	22	28	29	49	8	1.36072	1.14056	1.98981	1.3518	1.73349	1.56794	2.00537	0.361911	0.444371	0.189741	0.992631	0.434886	0.793676	0.648867	1.00387	-1.46629	0.317056	0.713759	0.721272	-0.231214	-0.396702	0.952485	Distal Intergenic	12	34191037	34219246	28210	2	124903068	ENST00000660987.1	-1216325		LOC124903068	uncharacterized LOC124903068
chr4	61468154	61468463	310	*	68	54	115	19	24	63	43	17	4.61561	3.29987	7.52326	1.68886	2.14943	4.92743	2.54575	1.11252	2.20652	1.72241	2.91136	0.75605	1.10395	2.30083	1.34809	0.153836	1.96447	1.8337	1.70239	0.750963	0.130762	0.95143	Intron (ENST00000683033.1/23284, intron 2 of 26)	4	61497121	62071138	574018	1	23284	ENST00000506700.5	-28658	ENSG00000150471	ADGRL3	adhesion G protein-coupled receptor L3
chr10	65794913	65795223	311	*	4	49	8	23	29	69	51	19	0.270631	2.98467	0.521669	2.03782	2.58884	5.3793	3.00964	1.2394	-1.8856	1.57757	-0.938794	1.02702	1.37231	2.42742	1.58959	0.309639	-0.154016	0.0441145	1.89986	0.949614	-0.198131	0.950248	Intron (ENST00000671182.1/ENST00000671182.1, intron 2 of 5)	10	65615737	65683232	67496	1	101928913	ENST00000594054.5	179176		LINC01515	long intergenic non-protein coding RNA 1515
chr1	123960105	123960449	345	*	16	34	28	30	26	20	42	6	0.975529	1.8663	1.64538	2.39531	2.09163	1.40511	2.23355	0.352705	-0.0357434	0.900183	0.71842	1.26021	1.06463	0.490681	1.15934	-1.50347	0.43222	0.989316	0.777654	-0.172062	-0.557096	0.949716	Distal Intergenic	1	121519345	121568791	49447	1	647121	ENST00000458200.2	2440760	ENSG00000291141	EMBP1	embigin pseudogene 1
chr12	36814065	36814497	433	*	22	22	36	24	20	26	42	6	1.06811	0.961613	1.68456	1.5259	1.2812	1.45455	1.77857	0.280858	0.0950655	-0.056471	0.752368	0.609661	0.357493	0.54057	0.830719	-1.83209	0.0192972	0.681014	0.449031	-0.500685	-0.661717	0.949716	Distal Intergenic	12	38155476	38167631	12156	1	124902916	ENST00000671057.1	-1340979		LOC124902916	uncharacterized LOC124902916
chr9	122350594	122350899	306	*	6	50	12	18	0	88	82	40	0.412601	3.09551	0.795331	1.62096		6.97302	4.91835	2.65203	-1.27718	1.63018	-0.330373	0.696845		2.80178	2.29818	1.4071	0.176497	0.183236	2.80178	1.85264	-0.00673924	0.949146	Distal Intergenic	9	122370530	122392388	21859	1	5742	ENST00000643810.1	-19631	ENSG00000095303	PTGS1	prostaglandin-endoperoxide synthase 1
chr16	58464164	58464513	350	*	49	90	74	65	86	77	73	44	2.94476	4.86944	4.2862	5.11548	6.81935	5.33216	3.82651	2.54945	1.55815	2.28375	2.0997	2.35487	2.76963	2.41472	1.93603	1.35018	1.92095	2.22729	2.59218	1.64311	-0.306334	0.94907	Promoter (<=1kb)	16	58464282	58503876	39595	1	65009	ENST00000566065.5	0	ENSG00000103034	NDRG4	NDRG family member 4
chr7	100865998	100866370	373	*	76	204	233	39	105	267	358	38	4.28498	10.355	12.6613	2.87952	7.81117	17.3463	17.6054	2.06566	2.09929	3.37225	3.66236	1.52583	2.96554	4.11655	4.13795	1.0466	2.73577	2.59409	3.54105	2.59228	0.141677	0.948771	Promoter (1-2kb)	7	100867387	100868141	755	1	7205	ENST00000496260.1	-1017	ENSG00000087077	TRIP6	thyroid hormone receptor interactor 6
chr1	3531272	3531611	340	*	182	69	52	137	64	155	58	83	11.2603	3.84336	3.10077	11.0999	5.22456	11.0502	3.12993	4.95105	3.49317	1.94237	1.63263	3.47248	2.38531	3.466	1.64613	2.30773	2.71777	2.55255	2.92566	1.97693	0.165219	0.948724	Promoter (<=1kb)	1	3487961	3531423	43463	2	1953	ENST00000697102.1	0	ENSG00000162591	MEGF6	multiple EGF like domains 6
chr14	55552094	55552394	301	*	54	20	17	26	17	52	33	13	3.7753	1.25884	1.1455	2.3804	1.56819	4.18909	2.01233	0.876276	1.91659	0.332094	0.195974	1.25121	0.649096	2.06664	1.00886	-0.190543	1.12434	0.723591	1.35787	0.409161	0.400752	0.948707	Intron (ENST00000554558.6/100129075, intron 3 of 3)	14	55559072	55612230	53159	1	3895	ENST00000557267.1	-6678	ENSG00000126777	KTN1	kinectin 1
chr11	47393393	47393864	472	*	2	108	2	12	0	68	56	35	0.089061	4.32977	0.0858372	0.699776		3.4892	2.17507	1.50268	-3.48906	2.11429	-3.54225	-0.515035		1.8029	1.12106	0.587536	-0.687386	-2.02864	1.8029	0.854298	1.34126	0.948599	Promoter (1-2kb)	11	47381615	47395607	13993	2	6688	ENST00000659838.2	1743	ENSG00000066336	SPI1	Spi-1 proto-oncogene
chr12	37157160	37157588	429	*	64	60	73	36	72	56	89	22	3.13628	2.64709	3.44783	2.31024	4.65542	3.16215	3.8041	1.03944	1.64905	1.40441	1.78569	1.20804	2.21891	1.66091	1.92756	0.0558007	1.52673	1.49687	1.93991	0.991678	0.0298657	0.94823	Distal Intergenic	12	38155476	38167631	12156	1	124902916	ENST00000671057.1	-997888		LOC124902916	uncharacterized LOC124902916
chr3	160449680	160450016	337	*	154	99	35	154	144	95	44	151	9.61303	5.56362	2.10569	12.5887	11.8602	6.83317	2.39563	9.08775	3.26499	2.47602	1.0743	3.65405	3.56806	2.77256	1.2604	3.18392	2.87051	2.36418	3.17031	2.22216	0.506332	0.948144	Promoter (<=1kb)	3	160227454	160449829	222376	2	100174949	ENST00000483754.1	0	ENSG00000248710	TRIM59-IFT80	TRIM59-IFT80 readthrough (NMD candidate)
chr6	33080188	33080488	301	*	0	28	4	4	0	35	26	20		1.76238	0.269529	0.366216		2.81958	1.58547	1.34812		0.817521	-1.89149	-1.44923		1.49548	0.66491	0.430945	0.817521	-1.67036	1.49548	0.547928	2.48788	0.947554	Promoter (<=1kb)	6	33080386	33084012	3627	1	3115	ENST00000471184.5	0	ENSG00000223865	HLA-DPB1	major histocompatibility complex, class II, DP beta 1
chr17	42532894	42533194	301	*	10	22	7	15	20	37	24	15	0.699129	1.38472	0.471675	1.37331	1.84492	2.9807	1.46351	1.01109	-0.516369	0.469598	-1.08413	0.457658	0.883561	1.57565	0.549433	0.015908	-0.0233857	-0.313238	1.22961	0.28267	0.289852	0.946936	Distal Intergenic	17	42536241	42544449	8209	1	4669	ENST00000225927.7	-3047	ENSG00000108784	NAGLU	N-acetyl-alpha-glucosaminidase
chr16	29679842	29680142	301	*	17	49	15	15	31	62	39	24	1.18852	3.08416	1.01073	1.37331	2.85963	4.99469	2.3782	1.61774	0.249166	1.62488	0.015402	0.457658	1.51583	2.32039	1.24987	0.69398	0.937021	0.23653	1.91811	0.971926	0.700491	0.946186	Promoter (<=1kb)	16	29679182	29697524	18343	1	23475	ENST00000562473.1	660	ENSG00000103485	QPRT	quinolinate phosphoribosyltransferase
chr1	206909345	206909707	363	*	97	81	93	49	54	114	79	38	5.62007	4.22511	5.19327	3.7178	4.12814	7.61087	3.99231	2.12273	2.49059	2.07899	2.37664	1.89445	2.04549	2.92806	1.99722	1.08592	2.28479	2.13555	2.48678	1.54157	0.149242	0.945207	Promoter (<=1kb)	1	206904525	206909945	5421	2	9214	ENST00000474041.5	238	ENSG00000162894	FCMR	Fc mu receptor
chr2	9313481	9313782	302	*	2	64	4	2	0	52	32	36	0.139361	4.0149	0.268633	0.1825		4.17518	1.94486	2.41855	-2.8431	2.00537	-1.89629	-2.45403		2.06184	0.959669	1.27414	-0.418867	-2.17516	2.06184	1.11691	1.7563	0.944932	Intron (ENST00000315273.4/8853, intron 3 of 26)	2	9323121	9358838	35718	1	8853	ENST00000641030.1	-9339	ENSG00000151693	ASAP2	ArfGAP with SH3 domain, ankyrin repeat and PH domain 2
chr1	2050152	2050471	320	*	576	381	224	388	206	514	202	256	37.8713	22.5526	14.1946	33.4072	17.8709	38.9413	11.5842	16.2281	5.24303	4.49522	3.82727	5.06209	4.15954	5.28323	3.53409	4.02042	4.86913	4.44468	4.72138	3.77726	0.424447	0.944129	Promoter (<=1kb)	1	2050411	2185395	134985	1	5590	ENST00000378567.8	0	ENSG00000067606	PRKCZ	protein kinase C zeta
chr1	14789818	14790172	355	*	53	47	117	12	25	118	131	11	3.14016	2.50701	6.68112	0.931058	1.95437	8.05595	6.76977	0.62836	1.65084	1.32597	2.74009	-0.103057	0.966703	3.01005	2.75911	-0.670338	1.4884	1.31852	1.98838	1.04438	0.169886	0.943995	Intron (ENST00000636203.1/23254, intron 3 of 16)	1	14924130	15068152	144023	1	23254	ENST00000361144.9	-133958	ENSG00000189337	KAZN	kazrin, periplakin interacting protein
chr2	90398480	90398784	305	*	252	260	338	191	382	310	364	159	17.3862	16.1496	22.4755	17.2567	34.7744	24.6448	21.9045	10.5765	4.11987	4.01343	4.49028	4.10909	5.11995	4.62321	4.45316	3.40279	4.06665	4.29968	4.87158	3.92797	-0.233035	0.94361	Distal Intergenic	2	89622213	89640635	18423	2	101927050	ENST00000636037.1	-757845		KMT2CP4	lysine methyltransferase 2C pseudogene 4
chr22	24157833	24158133	301	*	6	36	4	18	0	79	74	36	0.419477	2.26591	0.269529	1.64797		6.3642	4.51249	2.42661	-1.25333	1.18009	-1.89149	0.720692		2.66998	2.17392	1.27894	-0.0366218	-0.585398	2.66998	1.72643	0.548776	0.943546	Promoter (1-2kb)	22	24156533	24164489	7957	1	23523	ENST00000495121.1	1300	ENSG00000099991	CABIN1	calcineurin binding protein 1
chr22	27416913	27417255	343	*	32	213	204	32	0	211	229	83	1.96247	11.7602	12.0579	2.56994		14.9106	12.2494	4.90762	0.972669	3.55584	3.5919	1.36173		3.89826	3.61464	2.29502	2.26426	2.47682	3.89826	2.95483	-0.212563	0.943432	Intron (ENST00000623572.1/ENST00000623572.1, intron 1 of 1)	22	27436292	27441774	5483	1	105372980	ENST00000654206.1	-19037	ENSG00000287034	LOC105372980	uncharacterized LOC105372980
chr6	37024668	37024972	305	*	4	76	12	12	0	126	117	58	0.275972	4.72065	0.797947	1.08419		10.0169	7.04074	3.8581	-1.85741	2.23898	-0.325635	0.116621		3.32437	2.81573	1.94789	0.190789	-0.104507	3.32437	2.38181	0.295296	0.942562	Exon (ENST00000493635.1/221472, exon 8 of 10)	6	37021542	37029069	7528	1	221472	ENST00000487920.1	3126	ENSG00000146192	FGD2	FYVE, RhoGEF and PH domain containing 2
chr17	40647976	40648276	301	*	96	99	47	67	82	169	115	59	6.71164	6.23126	3.16696	6.13412	7.56419	13.6146	7.01265	3.97694	2.74667	2.63952	1.6631	2.61686	2.91919	3.76708	2.80996	1.99166	2.69309	2.13998	3.34313	2.40081	0.553116	0.942321	Promoter (<=1kb)	17	40627761	40648137	20377	2	6605	ENST00000400122.8	0	ENSG00000073584	SMARCE1	SWI/SNF related, matrix associated, actin dependent regulator of chromatin, subfamily e, member 1
chr22	26894860	26895175	316	*	87	86	255	30	58	98	121	23	5.79278	5.15525	16.3642	2.61583	5.0955	7.51889	7.02717	1.47651	2.53426	2.36604	4.03248	1.38727	2.34922	2.91052	2.81294	0.56219	2.45015	2.70987	2.62987	1.68757	-0.259723	0.942305	Intron (ENST00000670559.1/110091768, intron 2 of 3)	22	26903292	26908113	4822	1	101929539	ENST00000447149.5	-8117		LINC01422	long intergenic non-protein coding RNA 1422
chr2	176653887	176654187	301	*	2	34	8	26	0	54	52	24	0.139826	2.14003	0.539058	2.3804		4.35021	3.17094	1.61774	-2.8383	1.09763	-0.891489	1.25121		2.12109	1.66491	0.69398	-0.870334	0.179859	2.12109	1.17944	-1.05019	0.941641	Intron (ENST00000652995.1/102724224, intron 3 of 3)	2	176629572	176637931	8360	2	375295	ENST00000295549.9	-15956	ENSG00000163364	LINC01116	long intergenic non-protein coding RNA 1116
chr4	107896238	107896538	301	*	25	39	91	16	18	47	83	5	1.74782	2.45474	6.13178	1.46486	1.66043	3.7863	5.06131	0.337029	0.805559	1.29557	2.61631	0.550767	0.731558	1.92079	2.33951	-1.56905	1.05056	1.58354	1.32617	0.385228	-0.532973	0.940945	Promoter (1-2kb)	4	107894248	107895687	1440	1	166929	ENST00000503385.1	1990	ENSG00000164023	SGMS2	sphingomyelin synthase 2
chr5	127934876	127935176	301	*	29	44	44	13	22	20	27	8	2.02747	2.76945	2.96482	1.1902	2.02942	1.61119	1.64645	0.539247	1.01968	1.4696	1.56794	0.251207	1.02106	0.688127	0.719358	-0.890983	1.24464	0.909575	0.854596	-0.0858125	0.335066	0.940408	Promoter (<=1kb)	5	127935243	127941507	6265	1	728586	ENST00000513708.1	-67	ENSG00000230561	CCDC192	coiled-coil domain containing 192
chr16	31108208	31108523	316	*	150	104	132	87	140	212	190	77	9.98756	6.23425	8.47091	7.58591	12.2995	16.2653	11.0344	4.94309	3.32013	2.64022	3.08252	2.92332	3.62053	4.02373	3.46394	2.30541	2.98017	3.00292	3.82213	2.88468	-0.0227444	0.937453	Promoter (<=1kb)	16	31108294	31112533	4240	1	10295	ENST00000567530.5	0	ENSG00000103507	BCKDK	branched chain keto acid dehydrogenase kinase
chr19	11587648	11587948	301	*	2	27	14	13	0	40	53	13	0.139826	1.69943	0.943351	1.1902		3.22238	3.23192	0.876276	-2.8383	0.765054	-0.0841337	0.251207		1.68813	1.69239	-0.190543	-1.03662	0.0835366	1.68813	0.750924	-1.12016	0.937203	Intron (ENST00000593279.5/124904638, intron 4 of 4)	19	11574767	11579993	5227	2	54	ENST00000695818.1	-7655	ENSG00000102575	ACP5	acid phosphatase 5, tartrate resistant
chr1	125178789	125179091	303	*	144	99	166	99	178	130	141	81	10.0008	6.18999	11.1114	9.00382	16.3111	10.4034	8.54118	5.42371	3.32204	2.62994	3.47396	3.17054	4.02778	3.37898	3.09444	2.43928	2.97599	3.32225	3.70338	2.76686	-0.346262	0.936522	Distal Intergenic	1	121519345	121568791	49447	1	647121	ENST00000458200.2	3659444	ENSG00000291141	EMBP1	embigin pseudogene 1
chr6	31945842	31946142	301	*	0	46	4	8	0	79	49	55		2.89533	0.269529	0.732432		6.3642	2.988	3.70732		1.53373	-1.89149	-0.449233		2.66998	1.57918	1.89038	1.53373	-1.17036	2.66998	1.73478	2.70409	0.935201	Promoter (<=1kb)	6	31945975	31947120	1146	1	629	ENST00000472581.1	0	ENSG00000243649	CFB	complement factor B
chr3	11954586	11954886	301	*	4	52	11	6	0	92	85	43	0.279652	3.27298	0.741204	0.549324		7.41147	5.18326	2.89845	-1.8383	1.71061	-0.432057	-0.86427		2.88976	2.37386	1.53528	-0.0638457	-0.648164	2.88976	1.95457	0.584318	0.935189	Distal Intergenic	3	12004388	12192032	187645	1	6854	ENST00000621198.5	-49502	ENSG00000157152	SYN2	synapsin II
chr17	48492505	48492865	361	*	115	108	92	62	107	163	125	69	6.69999	5.66478	5.16597	4.73029	8.22529	10.9427	6.35204	3.87584	2.74416	2.50202	2.36904	2.24193	3.04007	3.45189	2.66722	1.95451	2.62309	2.30548	3.24598	2.31086	0.317605	0.935115	Distal Intergenic	17	48460370	48466040	5671	1	101927166	ENST00000579972.1	32135		LOC101927166	uncharacterized LOC101927166
chr1	77531979	77532279	301	*	71	31	43	17	29	41	42	14	4.96382	1.9512	2.89743	1.55642	2.67514	3.30294	2.56114	0.943682	2.31145	0.964362	1.53478	0.63823	1.41961	1.72375	1.35679	-0.0836277	1.63791	1.0865	1.57168	0.63658	0.551403	0.935103	Promoter (<=1kb)	1	77532107	77558731	26625	1	26289	ENST00000478255.1	0	ENSG00000154027	AK5	adenylate kinase 5
chr16	46394649	46394961	313	*	554	747	906	480	684	725	752	327	37.2421	45.2093	58.7003	42.2557	60.6696	56.1593	44.0929	21.194	5.21886	5.49855	5.8753	5.40107	5.9229	5.81145	5.46248	4.40558	5.3587	5.63818	5.86718	4.93403	-0.27948	0.933149	Distal Intergenic	16	46474122	46478439	4318	2	124149	ENST00000571606.1	83478		ANKRD26P1	ankyrin repeat domain 26 pseudogene 1
chr16	34588023	34588330	308	*	2078	2111	3075	1422	2479	2248	2647	1044	141.966	129.841	202.476	127.221	223.464	176.969	157.733	68.7671	7.14941	7.0206	7.66161	6.9912	7.8039	7.46735	7.30134	6.10365	7.085	7.3264	7.63562	6.70249	-0.241398	0.933132	Distal Intergenic	16	34387599	34389827	2229	2	124903767	ENST00000673429.1	-198196		LOC124903767	putative uncharacterized protein MGC34800
chr11	62400819	62401119	301	*	2	38	0	6	0	54	79	16	0.139826	2.39179		0.549324		4.35021	4.81739	1.07849	-2.8383	1.25809		-0.86427		2.12109	2.26825	0.109017	-0.790102	-0.86427	2.12109	1.18863	0.0741685	0.932452	Distal Intergenic	11	62405103	62423195	18093	1	7356	ENST00000534397.5	-3984	ENSG00000149021	SCGB1A1	secretoglobin family 1A member 1
chr10	101830819	101831119	301	*	18	61	31	18	22	84	51	18	1.25843	3.83946	2.08885	1.64797	2.02942	6.767	3.10996	1.21331	0.331628	1.9409	1.06271	0.720692	1.02106	2.75852	1.6369	0.278942	1.13627	0.8917	1.88979	0.957919	0.244566	0.931872	Promoter (<=1kb)	10	101827353	101830438	3086	2	30819	ENST00000434163.5	-381	ENSG00000120049	KCNIP2	potassium voltage-gated channel interacting protein 2
chr1	9689221	9689756	536	*	202	281	157	132	200	277	198	139	7.91911	9.91777	5.93215	6.77671	10.3454	12.5131	6.77044	5.25388	2.98534	3.31002	2.56856	2.76058	3.37091	3.64536	2.75925	2.39338	3.14768	2.66457	3.50814	2.57632	0.483107	0.931823	Promoter (<=1kb)	1	9689547	9728906	39360	1	5293	ENST00000698713.1	0	ENSG00000171608	PIK3CD	phosphatidylinositol-4,5-bisphosphate 3-kinase catalytic subunit delta
chrX	136147361	136147661	301	*	41	31	42	30	45	36	35	23	2.86643	1.9512	2.83005	2.74662	4.15108	2.90014	2.13429	1.55033	1.51925	0.964362	1.50083	1.45766	2.05349	1.53612	1.09375	0.632579	1.24181	1.47924	1.79481	0.863166	-0.237435	0.931639	Promoter (<=1kb)	23	136147465	136211359	63895	1	2273	ENST00000651929.2	0	ENSG00000022267	FHL1	four and a half LIM domains 1
chr13	45189448	45189748	301	*	21	31	70	23	31	32	38	13	1.46817	1.9512	4.71675	2.10574	2.85963	2.5779	2.31722	0.876276	0.55402	0.964362	2.23779	1.07433	1.51583	1.3662	1.2124	-0.190543	0.759191	1.65606	1.44101	0.510927	-0.89687	0.930087	Intron (ENST00000340473.8/2963, intron 4 of 7)	13	45195456	45284085	88630	1	2963	ENST00000706695.1	-5708	ENSG00000188342	GTF2F2	general transcription factor IIF subunit 2
chr6	59291855	59292161	307	*	118	66	112	52	145	71	95	54	8.08796	4.07272	7.39883	4.66746	13.1134	5.60757	5.67947	3.56854	3.01578	2.02599	2.8873	2.22264	3.71297	2.48738	2.50576	1.83534	2.52088	2.55497	3.10017	2.17055	-0.0340836	0.929629	Distal Intergenic	6	58038468	58096509	58042	1	101927293	ENST00000662385.1	1253387	ENSG00000225096	LOC101927293	uncharacterized LOC101927293
chr4	185471338	185471650	313	*	173	119	57	109	68	130	76	58	11.6297	7.20201	3.69306	9.59557	6.03148	10.0699	4.4562	3.75917	3.53975	2.8484	1.88482	3.26237	2.59251	3.33198	2.15581	1.91041	3.19407	2.57359	2.96225	2.03311	0.620481	0.929133	Promoter (<=1kb)	4	185471415	185472568	1154	1	105377590	ENST00000512874.3	0		LOC105377590	uncharacterized LOC105377590
chr10	103452175	103452590	416	*	44	102	16	28	32	105	39	43	2.22374	4.64102	0.77936	1.85314	2.13389	6.11476	1.71918	2.09527	1.15299	2.21444	-0.359637	0.889973	1.09348	2.6123	0.781724	1.06713	1.68371	0.265168	1.85289	0.924428	1.41855	0.928461	Promoter (<=1kb)	10	103446786	103452370	5585	2	51063	ENST00000260743.10	0	ENSG00000138172	CALHM2	calcium homeostasis modulator family member 2
chr10	66928035	66928335	301	*	2	29	6	8	0	34	18	28	0.139826	1.82532	0.404293	0.732432		2.73902	1.09763	1.88736	-2.8383	0.868147	-1.30653	-0.449233		1.45366	0.134395	0.916372	-0.985075	-0.877879	1.45366	0.525384	-0.107196	0.928278	Promoter (1-2kb)	10	66926036	67101551	175516	1	347731	ENST00000361320.5	1999	ENSG00000198739	LRRTM3	leucine rich repeat transmembrane neuronal 3
chr20	28839676	28839976	301	*	30	35	57	31	61	37	49	23	2.09739	2.20297	3.84079	2.83817	5.62702	2.9807	2.988	1.55033	1.06859	1.13945	1.9414	1.50496	2.49237	1.57565	1.57918	0.632579	1.10402	1.72318	2.03401	1.10588	-0.619161	0.928132	Distal Intergenic	20	28583025	28602858	19834	2	100289097	ENST00000689811.2	-236818	ENSG00000282826	FRG1CP	FSHD region gene 1 family member C, pseudogene
chr4	9000494	9000837	344	*	82	109	93	85	71	107	115	33	5.01416	6.00059	5.48094	6.80649	5.72841	7.53924	6.13352	1.94553	2.32601	2.5851	2.45442	2.76691	2.51813	2.91442	2.61671	0.960165	2.45556	2.61067	2.71628	1.78844	-0.155112	0.927837	Distal Intergenic	4	9063028	9064266	1239	2	105369250	ENST00000662683.1	63429		LOC105369250	uncharacterized LOC105369250
chr6	166007437	166007737	301	*	2	16	0	4	10	38	38	5	0.139826	1.00707		0.366216	0.922462	3.06126	2.31722	0.337029	-2.8383	0.0101662		-1.44923	-0.116439	1.61413	1.2124	-1.56905	-1.41407	-1.44923	0.748844	-0.178328	0.0351673	0.927172	Distal Intergenic	6	165918211	165988117	69907	2	90632	ENST00000693627.1	-19320	ENSG00000112541	LINC00473	long intergenic non-protein coding RNA 473
chr2	121505091	121505391	301	*	6	26	51	0	6	10	15	2	0.419477	1.63649	3.43649		0.553477	0.805595	0.914694	0.134812	-1.25333	0.710606	1.78094		-0.853404	-0.311873	-0.128639	-2.89098	-0.271364	1.78094	-0.582639	-1.50981	-2.0523	0.927172	Promoter (<=1kb)	2	121460015	121505093	45079	2	23332	ENST00000418989.5	0	ENSG00000074054	CLASP1	cytoplasmic linker associated protein 1
chr11	131911165	131911465	301	*	47	14	4	22	40	32	20	32	3.28591	0.881188	0.269529	2.01419	3.68985	2.5779	1.21959	2.15699	1.71629	-0.182479	-1.89149	1.0102	1.88356	1.3662	0.286398	1.10902	0.766906	-0.440645	1.62488	0.697708	1.20755	0.927172	Promoter (<=1kb)	11	131911441	132146924	235484	1	50863	ENST00000479431.1	0	ENSG00000182667	NTM	neurotrimin
chr1	1059486	1059808	323	*	174	81	86	93	84	106	84	53	11.3337	4.74997	5.39895	7.93279	7.21927	7.95588	4.77232	3.32842	3.50255	2.24792	2.43268	2.98783	2.85185	2.99202	2.25469	1.73484	2.87523	2.71025	2.92194	1.99476	0.16498	0.927172	Promoter (<=1kb)	1	1059687	1066449	6763	1	100288175	ENST00000688131.1	0	ENSG00000291156	LOC100288175	uncharacterized LOC100288175
chr6	5891838	5892138	301	*	18	26	8	15	31	42	21	31	1.25843	1.63649	0.539058	1.37331	2.85963	3.3835	1.28057	2.08958	0.331628	0.710606	-0.891489	0.457658	1.51583	1.75852	0.356788	1.06321	0.521117	-0.216915	1.63717	0.710001	0.738032	0.927172	Distal Intergenic	6	5851506	5870220	18715	1	124901251	ENST00000454882.2	40332		LOC124901251	uncharacterized LOC124901251
chr10	23173246	23173546	301	*	24	46	17	39	14	52	14	26	1.67791	2.89533	1.1455	3.57061	1.29145	4.18909	0.853714	1.75255	0.746665	1.53373	0.195974	1.83617	0.368988	2.06664	-0.228175	0.809457	1.1402	1.01607	1.21781	0.290641	0.124125	0.927172	Distal Intergenic	10	23192312	23194245	1934	1	256297	ENST00000376504.4	-18766	ENSG00000168267	PTF1A	pancreas associated transcription factor 1a
chr10	63236456	63236756	301	*	16	24	44	12	14	15	35	3	1.11861	1.51061	2.96482	1.09865	1.29145	1.20839	2.13429	0.202218	0.161703	0.595129	1.56794	0.13573	0.368988	0.273089	1.09375	-2.30602	0.378416	0.851836	0.321039	-0.606133	-0.473421	0.927172	Intron (ENST00000399262.7/221037, intron 3 of 25)	10	63176800	63207725	30926	2	221037	ENST00000327520.7	-28731	ENSG00000171988	JMJD1C	jumonji domain containing 1C
chr2	102033385	102033719	335	*	1	60	67	6	0	96	168	24	0.062796	3.39208	4.05504	0.493405		6.94645	9.20171	1.45306	-3.99318	1.76217	2.01971	-1.01916		2.79628	3.2019	0.539094	-1.11551	0.50028	2.79628	1.8705	-1.61579	0.925777	Distal Intergenic	2	102037963	102058190	20228	1	107985926	ENST00000657796.1	-4244		LOC107985926	uncharacterized LOC107985926
chr3	154253074	154253374	301	*	0	36	6	15	0	34	22	23		2.26591	0.404293	1.37331		2.73902	1.34155	1.55033		1.18009	-1.30653	0.457658		1.45366	0.423902	0.632579	1.18009	-0.424434	1.45366	0.528241	1.60453	0.925421	Exon (ENST00000356448.8/26084, exon 13 of 15)	3	154276029	154277835	1807	2	170506	ENST00000495598.1	24461	ENSG00000174953	DHX36	DEAH-box helicase 36
chr12	93742251	93742559	309	*	104	87	57	54	77	88	68	50	7.08209	5.33372	3.74102	4.8155	6.91847	6.9051	4.03891	3.28275	2.82417	2.41514	1.90343	2.26769	2.79045	2.78766	2.01397	1.71491	2.61966	2.08556	2.78906	1.86444	0.534098	0.924622	Intron (ENST00000549615.5/8738, intron 2 of 3)	12	93707791	93737823	30033	2	101928731	ENST00000550287.1	-4428	ENSG00000258274	CRADD-AS1	CRADD antisense RNA 1
chr1	960393	960702	310	*	84	89	29	112	51	100	40	64	5.70164	5.43868	1.89717	9.95539	4.56753	7.82131	2.36814	4.18832	2.51138	2.44326	0.923848	3.31548	2.19141	2.96741	1.24375	2.06637	2.47732	2.11966	2.57941	1.65506	0.357653	0.924349	Promoter (<=1kb)	1	960584	965719	5136	1	339451	ENST00000338591.8	0	ENSG00000187961	KLHL17	kelch like family member 17
chr5	5140108	5140408	301	*	69	54	67	51	55	84	86	27	4.82399	3.39887	4.51461	4.66926	5.07354	6.767	5.24424	1.81996	2.27023	1.76505	2.1746	2.22319	2.34299	2.75852	2.39073	0.863905	2.01764	2.1989	2.55075	1.62732	-0.181256	0.923435	Promoter (<=1kb)	5	5132084	5140153	8070	2	101929176	ENST00000512155.3	0	ENSG00000250579	ADAMTS16-DT	ADAMTS16 divergent transcript
chr17	81917953	81918274	322	*	283	177	224	136	231	281	225	145	18.491	10.4119	14.1062	11.6368	19.9148	21.1563	12.8228	9.13444	4.20875	3.38016	3.81826	3.54062	4.31577	4.40301	3.68064	3.19132	3.79446	3.67944	4.35939	3.43598	0.115018	0.923415	Promoter (<=1kb)	17	81911939	81918152	6214	2	51547	ENST00000571832.5	0	ENSG00000187531	SIRT7	sirtuin 7
chr14	104137503	104137807	305	*	115	70	73	28	67	102	93	37	7.9342	4.34797	4.85418	2.52978	6.09917	8.10895	5.59648	2.4612	2.98808	2.12034	2.27923	1.33901	2.60861	3.01952	2.48452	1.29936	2.55421	1.80912	2.81406	1.89194	0.745092	0.922123	Promoter (<=1kb)	14	104137150	104137898	749	2	105370708	ENST00000557610.1	91		KIF26A-DT	KIF26A divergent transcript
chr8	94612836	94613136	301	*	4	54	13	4	0	60	48	33	0.279652	3.39887	0.875969	0.366216		4.83357	2.92702	2.22439	-1.8383	1.76505	-0.191049	-1.44923		2.27309	1.54943	1.15341	-0.0366218	-0.820141	2.27309	1.35142	0.783519	0.921667	Distal Intergenic	8	94637285	94639467	2183	2	100288748	ENST00000562760.1	26331	ENSG00000261437	LINC02894	long intergenic non-protein coding RNA 2894
chrX	65406655	65406955	301	*	49	26	52	28	41	59	53	23	3.42573	1.63649	3.50387	2.56351	3.78209	4.75301	3.23192	1.55033	1.77641	0.710606	1.80895	1.35812	1.91919	2.24884	1.69239	0.632579	1.24351	1.58354	2.08401	1.16248	-0.340027	0.921529	Intron (ENST00000696368.1/340554, intron 3 of 8)	23	65366638	65499310	132673	1	340554	ENST00000617377.1	40017	ENSG00000102053	ZC3H12B	zinc finger CCCH-type containing 12B
chr10	42078439	42078943	505	*	219	151	248	142	267	239	213	151	9.11365	5.65728	9.9469	7.7385	14.6606	11.4605	7.73134	6.0585	3.18803	2.50011	3.31425	2.95205	3.87387	3.5186	2.95072	2.59896	2.84407	3.13315	3.69624	2.77484	-0.289081	0.921396	Distal Intergenic	10	42242721	42276842	34122	1	101929373	ENST00000622823.4	-163778		LOC101929373	uncharacterized LOC101929373
chr8	80240623	80240936	314	*	220	193	92	110	188	182	126	137	14.742	11.6433	5.94169	9.65266	16.622	14.0529	7.36431	8.85105	3.88186	3.54142	2.57087	3.27093	4.05502	3.81279	2.88055	3.14585	3.71164	2.9209	3.93391	3.0132	0.790743	0.920708	Promoter (<=1kb)	8	80241389	80241473	85	1	100847056	ENST00000579723.1	-453	ENSG00000265588	MIR5708	microRNA 5708
chr21	46635475	46635795	321	*	352	304	306	161	330	291	332	146	23.0713	17.9385	19.3303	13.8189	28.5387	21.9776	18.9799	9.22617	4.52802	4.16498	4.27279	3.78857	4.83485	4.45796	4.2464	3.20573	4.3465	4.03068	4.64641	3.72607	0.315822	0.920339	Promoter (<=1kb)	21	46635595	46665117	29523	1	3275	ENST00000451211.6	0	ENSG00000160310	PRMT2	protein arginine methyltransferase 2
chr4	83207692	83208018	327	*	37	36	79	10	11	54	30	10	2.38047	2.08519	4.89864	0.842522	0.933781	4.00326	1.68349	0.620299	1.25125	1.06018	2.29238	-0.247214	-0.0988445	2.00118	0.751451	-0.688964	1.15571	1.02258	0.951166	0.0312437	0.13313	0.919922	Distal Intergenic	4	83090806	83137075	46270	2	51316	ENST00000505406.5	-70617	ENSG00000145287	PLAC8	placenta associated 8
chr1	225703381	225703681	301	*	19	39	22	17	8	64	37	7	1.32835	2.45474	1.48241	1.55642	0.73797	5.15581	2.25624	0.471841	0.40963	1.29557	0.567943	0.63823	-0.438367	2.3662	1.17392	-1.08363	0.852599	0.603087	0.963916	0.0451479	0.249513	0.918768	Promoter (2-3kb)	1	225700725	225752258	51534	1	102723834	ENST00000671442.1	2656	ENSG00000227496	LOC102723834	uncharacterized LOC102723834
chr2	74188345	74188645	301	*	27	49	20	17	41	94	50	39	1.88765	3.08416	1.34764	1.55642	3.78209	7.57259	3.04898	2.62883	0.91659	1.62488	0.430439	0.63823	1.91919	2.92079	1.60833	1.39442	1.27073	0.534335	2.41999	1.50137	0.736398	0.918613	Promoter (1-2kb)	2	74186465	74215344	28880	1	10797	ENST00000678684.1	1880	ENSG00000065911	MTHFD2	methylenetetrahydrofolate dehydrogenase (NADP+ dependent) 2, methenyltetrahydrofolate cyclohydrolase
chr18	77054989	77055305	317	*	4	106	11	25	0	156	154	70	0.265492	6.33403	0.703675	2.17296		11.931	8.91537	4.4795	-1.91326	2.66312	-0.507019	1.11966		3.57664	3.15629	2.16334	0.374933	0.306321	3.57664	2.65982	0.0686115	0.916822	Intron (ENST00000355994.7/4155, intron 3 of 8)	18	76984795	77087582	102788	2	4155	ENST00000580473.5	32277	ENSG00000197971	MBP	myelin basic protein
chr1	6259949	6260263	315	*	69	104	57	33	63	116	53	70	4.60891	6.25411	3.66954	2.88658	5.5524	8.92825	3.08782	4.50803	2.20443	2.6448	1.8756	1.52936	2.47311	3.15838	1.62659	2.1725	2.42461	1.70248	2.81574	1.89954	0.722135	0.916201	Promoter (<=1kb)	1	6247353	6261098	13746	2	387509	ENST00000377893.3	835	ENSG00000158292	GPR153	G protein-coupled receptor 153
chr10	31353639	31353939	301	*	31	16	17	13	29	30	34	13	2.1673	1.00707	1.1455	1.1902	2.67514	2.41679	2.07331	0.876276	1.1159	0.0101662	0.195974	0.251207	1.41961	1.27309	1.05193	-0.190543	0.563033	0.223591	1.34635	0.430695	0.339442	0.915657	Promoter (1-2kb)	10	31355144	31461236	106093	1	6935	ENST00000493835.5	-1205	ENSG00000148516	ZEB1	zinc finger E-box binding homeobox 1
chr3	71753722	71754315	594	*	105	96	88	94	71	142	109	47	3.71375	3.05688	2.99981	4.35383	3.3134	5.78724	3.36262	1.60274	1.89288	1.61206	1.58487	2.12229	1.72831	2.53288	1.74958	0.680537	1.75247	1.85358	2.13059	1.21506	-0.101111	0.915533	Promoter (<=1kb)	3	70959226	71754229	795004	2	27086	ENST00000647725.1	0	ENSG00000114861	FOXP1	forkhead box P1
chr4	2818027	2818327	301	*	54	42	59	42	43	60	57	23	3.7753	2.64356	3.97555	3.84527	3.96659	4.83357	3.47584	1.55033	1.91659	1.40248	1.99115	1.94308	1.9879	2.27309	1.79736	0.632579	1.65954	1.96712	2.13049	1.21497	-0.307583	0.915524	Promoter (<=1kb)	4	2818185	2834289	16105	1	6452	ENST00000511747.6	0	ENSG00000087266	SH3BP2	SH3 domain binding protein 2
chr12	77065506	77065829	324	*	609	464	320	383	339	570	294	334	39.5452	27.1255	20.0269	32.5683	29.0447	42.6492	16.6514	20.9104	5.30543	4.76158	4.32387	5.0254	4.8602	5.41445	4.05757	4.38615	5.0335	4.67463	5.13732	4.22186	0.358871	0.915464	Promoter (<=1kb)	12	77021248	77065563	44316	2	144455	ENST00000416496.6	0	ENSG00000165891	E2F7	E2F transcription factor 7
chr16	19289856	19290168	313	*	6	33	10	8	0	81	56	52	0.403344	1.9972	0.647906	0.704262		6.27435	3.28352	3.37029	-1.30992	0.997977	-0.626144	-0.505816		2.64947	1.71524	1.75287	-0.155971	-0.56598	2.64947	1.73406	0.410009	0.915408	Intron (ENST00000636231.2/728276, intron 1 of 4)	16	19285783	19304394	18612	1	728276	ENST00000476906.1	4073	ENSG00000261210	CLEC19A	C-type lectin domain containing 19A
chr21	33976734	33977034	301	*	17	55	83	17	30	85	48	27	1.18852	3.46181	5.59272	1.55642	2.76739	6.84756	2.92702	1.81996	0.249166	1.79153	2.48355	0.63823	1.46852	2.77559	1.54943	0.863905	1.02035	1.56089	2.12206	1.20667	-0.540545	0.915388	Exon (ENST00000427447.5/100506334, exon 3 of 3)	21	33969519	33977703	8185	1	101928126	ENST00000609132.2	7215		LOC101928126	uncharacterized LOC101928126
chr19	29403694	29403994	301	*	0	33	8	22	0	45	25	36		2.07709	0.539058	2.01419		3.62518	1.52449	2.42661		1.05456	-0.891489	1.0102		1.85805	0.608326	1.27894	1.05456	0.0593551	1.85805	0.943634	0.995205	0.914417	Intron (ENST00000582581.5/284395, intron 3 of 9)	19	29287032	29398856	111825	2	284395	ENST00000660387.1	-4838	ENSG00000264515	VSTM2B-DT	VSTM2B divergent transcript
chr6	28634667	28634967	301	*	2	24	8	20	0	42	28	28	0.139826	1.51061	0.539058	1.83108		3.3835	1.70743	1.88736	-2.8383	0.595129	-0.891489	0.872695		1.75852	0.771825	0.916372	-1.12158	-0.00939668	1.75852	0.844099	-1.11219	0.914417	Promoter (<=1kb)	6	28635569	28649538	13970	1	105374996	ENST00000653211.1	-602		LOC105374996	uncharacterized LOC105374996
chr13	16486675	16487011	337	*	112	40	68	93	141	42	52	58	6.99129	2.24793	4.09106	7.60225	11.6131	3.02098	2.8312	3.49066	2.80556	1.1686	2.03248	2.92643	3.53769	1.59502	1.50141	1.8035	1.98708	2.47945	2.56635	1.65246	-0.492374	0.913896	Distal Intergenic	13	18195297	18232024	36728	1	26080	ENST00000623511.1	-1708286	ENSG00000279516	FAM230C	family with sequence similarity 230 member C
chr2	231710248	231710565	318	*	334	244	186	214	234	299	165	216	22.0987	14.5342	11.861	18.5419	20.428	22.7955	9.52205	13.7789	4.46589	3.86138	3.56815	4.21271	4.35248	4.51068	3.25127	3.78438	4.16363	3.89043	4.43158	3.51783	0.273203	0.913751	Promoter (<=1kb)	2	231710427	231713268	2842	1	5757	ENST00000412128.1	0	ENSG00000187514	PTMA	prothymosin alpha
chr15	79919046	79919432	387	*	42	80	34	20	31	155	68	36	2.28213	3.91349	1.78057	1.42312	2.22251	9.70471	3.22276	1.88597	1.19038	1.96846	0.832336	0.509057	1.15219	3.27868	1.68829	0.915304	1.57942	0.670696	2.21544	1.3018	0.908722	0.913639	Intron (ENST00000615374.5/100528021, intron 1 of 3)	15	79922771	79923260	490	1	283687	ENST00000618735.1	-3339		ST20-AS1	ST20 antisense RNA 1
chr15	34583551	34583872	322	*	58	119	82	56	66	158	133	40	3.78967	7.00009	5.16387	4.79161	5.68995	11.8957	7.57971	2.51984	1.92207	2.80737	2.36845	2.26051	2.50842	3.57237	2.92214	1.33333	2.36472	2.31448	3.04039	2.12774	0.0502411	0.912654	Promoter (<=1kb)	15	34525095	34583651	58557	2	440270	ENST00000683415.1	0	ENSG00000215252	GOLGA8B	golgin A8 family member B
chr1	23930826	23931126	301	*	15	32	44	21	31	91	60	24	1.04869	2.01414	2.96482	1.92263	2.85963	7.33092	3.65878	1.61774	0.0685933	1.01017	1.56794	0.943085	1.51583	2.87399	1.87136	0.69398	0.53938	1.25551	2.19491	1.28267	-0.716134	0.912241	Promoter (1-2kb)	1	23929070	23929147	78	1	100616492	ENST00000578143.1	1756	ENSG00000264926	MIR378F	microRNA 378f
chr8	20435387	20435687	301	*	19	56	2	38	0	85	52	62	1.32835	3.52475	0.134764	3.47905		6.84756	3.17094	4.17916	0.40963	1.81752	-2.89149	1.79869		2.77559	1.66491	2.06321	1.11358	-0.546397	2.77559	1.86406	1.65997	0.911528	Distal Intergenic	8	20350256	20372769	22514	1	105379314	ENST00000521139.1	85131		LOC105379314	uncharacterized LOC105379314
chr12	117048088	117048388	301	*	0	32	6	12	0	62	66	26		2.01414	0.404293	1.09865		4.99469	4.02465	1.75255		1.01017	-1.30653	0.13573		2.32039	2.00886	0.809457	1.01017	-0.585398	2.32039	1.40916	1.59556	0.911234	Promoter (1-2kb)	12	117038957	117046831	7875	2	54997	ENST00000549210.1	-1257	ENSG00000088992	TESC	tescalcin
chr17	79039329	79039629	301	*	20	25	9	13	22	48	20	27	1.39826	1.57355	0.60644	1.1902	2.02942	3.86686	1.21959	1.81996	0.483631	0.654022	-0.721564	0.251207	1.02106	1.95116	0.286398	0.863905	0.568827	-0.235178	1.48611	0.575152	0.804005	0.910961	Promoter (2-3kb)	17	79041726	79048247	6522	1	114897	ENST00000583904.5	-2097	ENSG00000173918	C1QTNF1	C1q and TNF related 1
chr17	48207112	48207412	301	*	14	40	44	14	17	69	50	12	0.978781	2.51768	2.96482	1.28176	1.56819	5.55861	3.04898	0.80887	-0.0309424	1.33209	1.56794	0.358122	0.649096	2.47472	1.60833	-0.30602	0.650576	0.963033	1.56191	0.651153	-0.312457	0.910757	Intron (ENST00000336915.11/8631, intron 4 of 12)	17	48180092	48185179	5088	2	8631	ENST00000579336.1	-21933	ENSG00000141293	SKAP1	src kinase associated phosphoprotein 1
chr10	28054135	28054435	301	*	31	58	48	10	10	34	29	6	2.1673	3.65063	3.23435	0.91554	0.922462	2.73902	1.76841	0.404435	1.1159	1.86815	1.69347	-0.127305	-0.116439	1.45366	0.822451	-1.30602	1.49202	0.783085	0.668611	-0.241784	0.708939	0.910396	3' UTR	10	27812168	27999079	186912	2	55130	ENST00000305242.10	-55056	ENSG00000169126	ODAD2	outer dynein arm docking complex subunit 2
chr3	61895098	61895398	301	*	3	44	46	3	6	26	20	4	0.209739	2.76945	3.09958	0.274662	0.553477	2.09455	1.21959	0.269623	-2.25333	1.4696	1.63207	-1.86427	-0.853404	1.06664	0.286398	-1.89098	-0.391869	-0.116099	0.106617	-0.802292	-0.27577	0.908909	Intron (ENST00000474889.6/5793, intron 2 of 29)	3	62217583	62293551	75969	1	5793	ENST00000475012.5	-322185	ENSG00000144724	PTPRG	protein tyrosine phosphatase receptor type G
chr17	50129872	50130359	488	*	130	58	74	37	65	104	51	68	5.59878	2.24885	3.07163	2.08676	3.69364	5.1611	1.91579	2.82357	2.48511	1.16919	1.61901	1.06126	1.88504	2.36768	0.937936	1.49752	1.82715	1.34013	2.12636	1.21773	0.487016	0.908632	Promoter (<=1kb)	17	50110040	50130160	20121	2	201191	ENST00000330175.9	0	ENSG00000167100	SAMD14	sterile alpha motif domain containing 14
chr18	18579332	18579672	341	*	31	13	48	37	39	39	71	11	1.91232	0.721981	2.85383	2.98897	3.17435	2.77219	3.82019	0.654233	0.935327	-0.469966	1.5129	1.57965	1.66646	1.47103	1.93365	-0.612123	0.23268	1.54627	1.56875	0.660761	-1.31359	0.907985	Distal Intergenic	18	20953290	20954870	1581	2	6093	ENST00000578051.1	2375198	ENSG00000067900	ROCK1	Rho associated coiled-coil containing protein kinase 1
chr10	11165750	11166050	301	*	37	42	17	29	24	59	28	26	2.58678	2.64356	1.1455	2.65507	2.21391	4.75301	1.70743	1.75255	1.37116	1.40248	0.195974	1.40875	1.1466	2.24884	0.771825	0.809457	1.38682	0.802361	1.69772	0.790641	0.584459	0.907078	Promoter (<=1kb)	10	11165486	11329279	163794	1	10659	ENST00000354897.3	264	ENSG00000048740	CELF2	CUGBP Elav-like family member 2
chr12	34926916	34927276	361	*	38	41	40	22	40	42	54	16	2.21391	2.15052	2.24607	1.67849	3.07487	2.81958	2.74408	0.898745	1.1466	1.10468	1.16741	0.747164	1.62053	1.49548	1.45632	-0.154017	1.12564	0.957285	1.558	0.651153	0.168355	0.906851	Distal Intergenic	12	34191037	34219246	28210	2	124903068	ENST00000660987.1	-707670		LOC124903068	uncharacterized LOC124903068
chr7	895831	896131	301	*	35	22	25	22	32	34	20	28	2.44695	1.38472	1.68456	2.01419	2.95188	2.73902	1.21959	1.88736	1.29099	0.469598	0.752368	1.0102	1.56163	1.45366	0.286398	0.916372	0.880292	0.881283	1.50765	0.601385	-0.00099142	0.906262	3' UTR	7	892300	895658	3359	1	51608	ENST00000464468.1	3531	ENSG00000239857	GET4	guided entry of tail-anchored proteins factor 4
chr1	205286566	205286866	301	*	2	55	16	14	0	52	76	16	0.139826	3.46181	1.07812	1.28176		4.18909	4.63445	1.07849	-2.8383	1.79153	0.108511	0.358122		2.06664	2.2124	0.109017	-0.523386	0.233317	2.06664	1.16071	-0.756702	0.905931	Distal Intergenic	1	205257189	205273343	16155	1	9911	ENST00000330675.12	29377	ENSG00000133069	TMCC2	transmembrane and coiled-coil domain family 2
chr10	118835704	118836043	340	*	14	186	42	38	0	168	138	92	0.866178	10.3604	2.50447	3.07881		11.977	7.44706	5.48791	-0.207265	3.373	1.32451	1.62237		3.58219	2.89667	2.45626	1.58287	1.47344	3.58219	2.67646	0.10943	0.905729	Intron (ENST00000663084.1/124902512, intron 3 of 3)	10	118684556	118755249	70694	2	143384	ENST00000493518.5	-80455	ENSG00000151893	CACUL1	CDK2 associated cullin domain 1
chr5	39272499	39272799	301	*	17	36	2	28	32	68	17	66	1.18852	2.26591	0.134764	2.56351	2.95188	5.47805	1.03665	4.44879	0.249166	1.18009	-2.89149	1.35812	1.56163	2.45366	0.051933	2.15341	0.714628	-0.766683	2.00765	1.10267	1.48131	0.904975	Promoter (1-2kb)	5	39269645	39274472	4828	2	2533	ENST00000503065.1	1673	ENSG00000082074	FYB1	FYN binding protein 1
chr3	186968795	186969095	301	*	38	43	17	12	14	40	17	17	2.65669	2.7065	1.1455	1.09865	1.29145	3.22238	1.03665	1.1459	1.40963	1.43643	0.195974	0.13573	0.368988	1.68813	0.051933	0.19648	1.42303	0.165852	1.02856	0.124207	1.25718	0.904351	Intron (ENST00000676786.1/6480, intron 2 of 2)	3	186974957	187042995	68039	1	6480	ENST00000438590.5	-5862	ENSG00000073849	ST6GAL1	ST6 beta-galactoside alpha-2,6-sialyltransferase 1
chr1	18110925	18111225	301	*	6	9	14	4	32	26	43	10	0.419477	0.566478	0.943351	0.366216	2.95188	2.09455	2.62212	0.674058	-1.25333	-0.819909	-0.0841337	-1.44923	1.56163	1.06664	1.39073	-0.569055	-1.03662	-0.766683	1.31414	0.41084	-0.269939	0.903296	Exon (ENST00000624418.1/ENST00000624418.1, exon 1 of 1)	1	18107798	18378483	270686	1	84966	ENST00000251296.4	3127	ENSG00000117154	IGSF21	immunoglobin superfamily member 21
chr16	87871599	87871912	314	*	29	30	73	14	40	58	50	24	1.94327	1.80983	4.7146	1.22852	3.5366	4.47839	2.92234	1.55055	0.958484	0.855857	2.23714	0.296922	1.82236	2.16298	1.54713	0.63278	0.90717	1.26703	1.99267	1.08995	-0.359859	0.902717	Promoter (2-3kb)	16	87830023	87869507	39485	2	8140	ENST00000261622.5	-2092	ENSG00000103257	SLC7A5	solute carrier family 7 member 5
chr16	46390580	46390887	308	*	4209	4096	6083	2777	4803	4620	5405	2124	287.554	251.932	400.54	248.448	432.956	363.699	322.079	139.906	8.16769	7.97689	8.6458	7.9568	8.75808	8.5066	8.33127	7.12831	8.07229	8.3013	8.63234	7.72979	-0.229013	0.902547	Distal Intergenic	16	46474122	46478439	4318	2	124149	ENST00000571606.1	87552		ANKRD26P1	ankyrin repeat domain 26 pseudogene 1
chr3	32184015	32184315	301	*	33	53	30	27	19	84	59	14	2.30713	3.33592	2.02147	2.47196	1.75268	6.767	3.5978	0.943682	1.2061	1.73809	1.0154	1.30565	0.809561	2.75852	1.84711	-0.0836277	1.47209	1.16053	1.78404	0.881743	0.311563	0.902296	Distal Intergenic	3	32158757	32165888	7132	1	23171	ENST00000496151.1	25258	ENSG00000152642	GPD1L	glycerol-3-phosphate dehydrogenase 1 like
chr2	134119748	134120150	403	*	235	273	82	140	157	413	200	168	12.2608	12.8233	4.12339	9.56535	10.808	24.8292	9.10143	8.45088	3.61599	3.68069	2.04383	3.25782	3.43402	4.63396	3.18609	3.0791	3.64834	2.65082	4.03399	3.1326	0.997515	0.901395	Promoter (<=1kb)	2	134119983	134254606	134624	1	4249	ENST00000481801.5	0	ENSG00000152127	MGAT5	alpha-1,6-mannosylglycoprotein 6-beta-N-acetylglucosaminyltransferase
chr21	8989332	8989647	316	*	55	56	88	22	34	42	37	20	3.6621	3.35691	5.64727	1.91827	2.98702	3.22238	2.1488	1.28392	1.87267	1.74713	2.49755	0.939809	1.57871	1.68813	1.10353	0.360556	1.8099	1.71868	1.63342	0.732045	0.0912209	0.901372	Promoter (2-3kb)	21	8986999	8987178	180	1	103504731	ENST00000581792.1	2333	ENSG00000264462	MIR3648-2	microRNA 3648-2
chrX	23504200	23504500	301	*	7	26	5	6	0	27	10	33	0.48939	1.63649	0.336911	0.549324		2.17511	0.609796	2.22439	-1.03094	0.710606	-1.56956	-0.86427		1.12109	-0.713602	1.15341	-0.160168	-1.21692	1.12109	0.219905	1.05675	0.901181	Distal Intergenic	23	23664262	23679287	15026	1	10549	ENST00000379349.5	-159762	ENSG00000123131	PRDX4	peroxiredoxin 4
chr17	7049743	7050043	301	*	25	55	16	10	27	70	70	14	1.74782	3.46181	1.07812	0.91554	2.49065	5.63917	4.26857	0.943682	0.805559	1.79153	0.108511	-0.127305	1.31652	2.49548	2.09375	-0.0836277	1.29854	-0.00939668	1.906	1.00506	1.30794	0.900938	Distal Intergenic	17	7041621	7044092	2472	2	162515	ENST00000673828.2	-5651	ENSG00000174326	SLC16A11	solute carrier family 16 member 11
chr7	145372609	145372909	301	*	19	38	10	6	10	37	24	8	1.32835	2.39179	0.673822	0.549324	0.922462	2.9807	1.46351	0.539247	0.40963	1.25809	-0.569561	-0.86427	-0.116439	1.57565	0.549433	-0.890983	0.833862	-0.716915	0.729607	-0.170775	1.55078	0.900382	Distal Intergenic	7	145675504	145681390	5887	2	105375553	ENST00000662872.3	308481		LOC105375553	uncharacterized LOC105375553
chr13	34942153	34942466	314	*	147	81	106	58	80	91	84	45	9.85035	4.88655	6.84586	5.08958	7.07319	7.02644	4.90954	2.90728	3.30017	2.28882	2.77523	2.34755	2.82236	2.81279	2.29559	1.53967	2.7945	2.56139	2.81758	1.91763	0.233106	0.899948	Promoter (<=1kb)	13	34942270	35044100	101831	1	26960	ENST00000692464.1	0	ENSG00000172915	NBEA	neurobeachin
chr6	89145860	89146203	344	*	155	116	132	46	137	112	119	67	9.47799	6.38595	7.7794	3.68351	11.0534	7.89154	6.34685	3.95002	3.24458	2.6749	2.95966	1.88108	3.46642	2.98031	2.66604	1.98186	2.95974	2.42037	3.22336	2.32395	0.53937	0.899412	Promoter (<=1kb)	6	89130887	89145879	14993	2	101929004	ENST00000664569.1	0	ENSG00000288009	LOC101929004	uncharacterized LOC101929004
chr3	190231930	190232230	301	*	20	42	55	24	34	24	25	17	1.39826	2.64356	3.70602	2.1973	3.13637	1.93343	1.52449	1.1459	0.483631	1.40248	1.88987	1.13573	1.6491	0.951161	0.608326	0.19648	0.943057	1.5128	1.30013	0.402403	-0.569743	0.897725	Distal Intergenic	3	190310169	190313218	3050	2	9076	ENST00000490800.1	80988	ENSG00000163347	CLDN1	claudin 1
chr13	113064237	113064537	301	*	15	27	0	22	31	49	36	22	1.04869	1.69943		2.01419	2.85963	3.94742	2.19527	1.48293	0.0685933	0.765054		1.0102	1.51583	1.98091	1.1344	0.568449	0.416823	1.0102	1.74837	0.851422	-0.593375	0.896947	Promoter (<=1kb)	13	113064312	113070394	6083	1	23263	ENST00000464800.5	0	ENSG00000126217	MCF2L	MCF.2 cell line derived transforming sequence like
chr16	2520244	2520557	314	*	168	99	110	73	119	116	90	80	11.2575	5.97245	7.10419	6.40586	10.5214	8.95678	5.26022	5.1685	3.49282	2.57832	2.82867	2.67939	3.39525	3.16298	2.39512	2.36975	3.03557	2.75403	3.27912	2.38243	0.28154	0.896681	Promoter (<=1kb)	16	2520357	2530491	10135	1	51005	ENST00000568263.5	0	ENSG00000162066	AMDHD2	amidohydrolase domain containing 2
chr19	1113308	1113638	331	*	68	60	34	44	38	59	26	45	4.32189	3.4332	2.08272	3.66216	3.18669	4.32092	1.44134	2.75751	2.11166	1.77955	1.05847	1.8727	1.67206	2.11134	0.527406	1.46337	1.94561	1.46558	1.8917	0.995387	0.480025	0.896311	Promoter (1-2kb)	19	1108565	1111605	3041	2	22904	ENST00000587673.5	-1703	ENSG00000064932	SBNO2	strawberry notch homolog 2
chr17	25074307	25074619	313	*	159	85	162	138	144	128	158	61	10.6886	5.1443	10.4961	12.1485	12.7726	9.91502	9.26421	3.95361	3.418	2.36297	3.39178	3.60271	3.67497	3.30962	3.21167	1.98317	2.89049	3.49724	3.49229	2.59742	-0.606755	0.894876	Distal Intergenic	17	26989189	26999925	10737	2	124903955	ENST00000580686.1	1925306	ENSG00000264734	LOC124903955	uncharacterized LOC124903955
chr8	128127770	128128122	353	*	94	73	239	70	72	132	142	35	5.60098	3.91599	13.7253	5.46203	5.66056	9.06294	7.37992	2.01069	2.48568	1.96938	3.77877	2.44944	2.50095	3.17998	2.8836	1.00769	2.22753	3.1141	2.84046	1.94565	-0.886573	0.894817	Intron (ENST00000651587.1/5820, intron 6 of 10)	8	128120269	128187031	66763	1	124902020	ENST00000650846.1	7501		LOC124902020	uncharacterized LOC124902020
chr1	19659779	19660085	307	*	2	121	27	42	0	146	177	55	0.137084	7.46665	1.78365	3.76987		11.5311	10.5818	3.63463	-2.86687	2.90046	0.83483	1.91452		3.52745	3.40351	1.86181	0.0167969	1.37467	3.52745	2.63266	-1.35788	0.894797	Distal Intergenic	1	19664875	19680966	16092	1	3362	ENST00000289753.2	-4790	ENSG00000158748	HTR6	5-hydroxytryptamine receptor 6
chr12	53701827	53702127	301	*	3	68	9	32	0	68	44	48	0.209739	4.28005	0.60644	2.92973		5.47805	2.6831	3.23548	-2.25333	2.09763	-0.721564	1.55077		2.45366	1.4239	1.69398	-0.0778529	0.414602	2.45366	1.55894	-0.492455	0.894721	Distal Intergenic	12	53711119	53714629	3511	2	57658	ENST00000546443.5	12502	ENSG00000012822	CALCOCO1	calcium binding and coiled-coil domain 1
chr1	12478130	12478453	324	*	3	130	32	28	0	170	150	88	0.194804	7.5998	2.00269	2.38097		12.7199	8.49561	5.50933	-2.35991	2.92596	1.00194	1.25155		3.66902	3.08672	2.46188	0.283028	1.12675	3.66902	2.7743	-0.843717	0.894721	Promoter (<=1kb)	1	12478549	12506972	28424	1	55187	ENST00000645148.1	-96	ENSG00000048707	VPS13D	vacuolar protein sorting 13 homolog D
chr19	50718314	50718614	301	*	65	42	51	40	26	105	68	21	4.54434	2.64356	3.43649	3.66216	2.3984	8.45875	4.14661	1.41552	2.18407	1.40248	1.78094	1.8727	1.26207	3.08044	2.05193	0.501335	1.79328	1.82682	2.17126	1.27663	-0.0335389	0.894625	Promoter (<=1kb)	19	50661941	50719450	57510	2	50944	ENST00000391814.5	836	ENSG00000161681	SHANK1	SH3 and multiple ankyrin repeat domains 1
chr17	49971744	49972044	301	*	75	28	12	16	30	52	34	24	5.24347	1.76238	0.808586	1.46486	2.76739	4.18909	2.07331	1.61774	2.39052	0.817521	-0.306526	0.550767	1.46852	2.06664	1.05193	0.69398	1.60402	0.122121	1.76758	0.872956	1.4819	0.894625	Promoter (<=1kb)	17	49971964	49973753	1790	1	1748	ENST00000503276.2	0	ENSG00000108813	DLX4	distal-less homeobox 4
chr20	28495262	28495569	308	*	180	164	165	144	183	162	167	93	12.2974	10.0871	10.8646	12.8832	16.4961	12.7531	9.95139	6.12581	3.62028	3.33444	3.44156	3.68742	4.04406	3.67277	3.3149	2.6149	3.47736	3.56449	3.85841	2.9649	-0.0871259	0.893516	Distal Intergenic	20	28583025	28602634	19610	2	100289097	ENST00000701154.1	107065	ENSG00000282826	FRG1CP	FSHD region gene 1 family member C, pseudogene
chr4	183444409	183444715	307	*	562	405	244	265	316	540	241	371	38.5206	24.9917	16.1189	23.7861	28.5782	42.6492	14.4079	24.5172	5.26756	4.64338	4.01068	4.57205	4.83684	5.41445	3.84879	4.61572	4.95547	4.29136	5.12564	4.23226	0.664104	0.893388	Promoter (<=1kb)	4	183444635	183448198	3564	1	55602	ENST00000302350.4	0	ENSG00000168564	CDKN2AIP	CDKN2A interacting protein
chrX	57592426	57592873	448	*	50	55	49	31	38	74	67	22	2.34607	2.32336	2.21592	1.90482	2.35259	4.00094	2.74204	0.995254	1.23025	1.21621	1.14791	0.929651	1.23425	2.00034	1.45525	-0.00686333	1.22323	1.03878	1.61729	0.724192	0.18445	0.893102	Promoter (<=1kb)	23	57592011	57597477	5467	1	158586	ENST00000374888.3	415	ENSG00000198455	ZXDB	zinc finger X-linked duplicated B
chr17	82228790	82229090	301	*	67	35	23	38	81	52	48	46	4.68417	2.20297	1.54979	3.47905	7.47194	4.18909	2.92702	3.10067	2.22779	1.13945	0.632073	1.79869	2.90148	2.06664	1.54943	1.63258	1.68362	1.21538	2.48406	1.59101	0.468237	0.893055	Promoter (<=1kb)	17	82229042	82240086	11045	1	9123	ENST00000582743.6	0	ENSG00000141526	SLC16A3	solute carrier family 16 member 3
chr11	60618709	60619009	301	*	4	49	4	19	0	71	35	66	0.279652	3.08416	0.269529	1.73953		5.71972	2.13429	4.44879	-1.8383	1.62488	-1.89149	0.798695		2.51595	1.09375	2.15341	-0.106711	-0.546397	2.51595	1.62358	0.439686	0.892363	Promoter (2-3kb)	11	60615751	60687149	71399	1	283197	ENST00000320202.8	2958	ENSG00000181995	LINC00301	long intergenic non-protein coding RNA 301
chr17	25389748	25390067	320	*	299	266	351	223	300	327	376	137	19.6589	15.7454	22.2425	19.2005	26.0256	24.7739	21.5627	8.68458	4.29711	3.97685	4.47524	4.26307	4.70186	4.63075	4.43047	3.11846	4.13698	4.36916	4.6663	3.77446	-0.232176	0.891844	Distal Intergenic	17	26989189	26999925	10737	2	124903955	ENST00000580686.1	1609858	ENSG00000264734	LOC124903955	uncharacterized LOC124903955
chr16	34158643	34158943	301	*	37	28	21	31	26	58	33	24	2.58678	1.76238	1.41503	2.83817	2.3984	4.67245	2.01233	1.61774	1.37116	0.817521	0.500829	1.50496	1.26207	2.22418	1.00886	0.69398	1.09434	1.0029	1.74313	0.851422	0.0914424	0.891704	Promoter (1-2kb)	16	34158585	34160036	1452	2	649159	ENST00000539813.1	1093	ENSG00000256642	LINC00273	long intergenic non-protein coding RNA 273
chr2	218879006	218879306	301	*	0	28	2	20	0	85	51	65		1.76238	0.134764	1.83108		6.84756	3.10996	4.38138		0.817521	-2.89149	0.872695		2.77559	1.6369	2.13139	0.817521	-1.0094	2.77559	1.88414	1.82692	0.891449	Promoter (1-2kb)	2	218880852	218893928	13077	1	80326	ENST00000258411.8	-1546	ENSG00000135925	WNT10A	Wnt family member 10A
chr10	86754749	86755049	301	*	4	65	8	17	19	65	25	26	0.279652	4.09123	0.539058	1.55642	1.75268	5.23637	1.52449	1.75255	-1.8383	2.03253	-0.891489	0.63823	0.809561	2.38857	0.608326	0.809457	0.0971183	-0.126629	1.59906	0.708892	0.223748	0.890172	Promoter (1-2kb)	10	86756601	86932825	176225	1	657	ENST00000638429.1	-1552	ENSG00000107779	BMPR1A	bone morphogenetic protein receptor type 1A
chr3	99108541	99108841	301	*	26	41	52	18	37	36	39	18	1.81774	2.58062	3.50387	1.64797	3.41311	2.90014	2.3782	1.21331	0.862142	1.36772	1.80895	0.720692	1.77109	1.53612	1.24987	0.278942	1.11493	1.26482	1.65361	0.764407	-0.149891	0.889198	Distal Intergenic	3	98987387	98987449	63	1	124906343	ENST00000614961.1	121154	ENSG00000275108	LOC124906343	U7 small nuclear RNA
chr6	31307955	31308255	301	*	15	57	0	9	14	39	12	24	1.04869	3.58769		0.823986	1.29145	3.14182	0.731755	1.61774	0.0685933	1.84306		-0.279308	0.368988	1.6516	-0.450567	0.69398	0.955825	-0.279308	1.01029	0.121706	1.23513	0.888588	Exon (ENST00000421191.1/ENST00000421191.1, exon 2 of 2)	6	31293908	31301642	7735	2	105375015	ENST00000539514.1	-6313	ENSG00000256166	LINC02571	long intergenic non-protein coding RNA 2571
chr14	67515296	67515603	308	*	178	129	120	92	113	92	122	45	12.1607	7.93438	7.9015	8.23092	10.1861	7.24248	7.26988	2.9641	3.60416	2.98812	2.98213	3.04105	3.34854	2.85648	2.86193	1.56759	3.29614	3.01159	3.10251	2.21476	0.284549	0.887747	Promoter (<=1kb)	14	67447084	67515485	68402	2	161145	ENST00000555638.5	0	ENSG00000198133	TMEM229B	transmembrane protein 229B
chr6	37242359	37242659	301	*	28	74	142	10	23	67	74	11	1.95756	4.65771	9.56827	0.91554	2.12166	5.39749	4.51249	0.741464	0.969058	2.21962	3.25826	-0.127305	1.0852	2.43229	2.17392	-0.431551	1.59434	1.56548	1.75874	0.871186	0.0288617	0.887555	Intron (ENST00000652495.1/221468, intron 1 of 2)	6	37212181	37257587	45407	2	221468	ENST00000650973.1	14928	ENSG00000172738	TMEM217	transmembrane protein 217
chr11	131674009	131674309	301	*	2	42	8	24	0	78	52	54	0.139826	2.64356	0.539058	2.1973		6.28364	3.17094	3.63992	-2.8383	1.40248	-0.891489	1.13573		2.6516	1.66491	1.8639	-0.717907	0.122121	2.6516	1.76441	-0.840027	0.887193	Intron (ENST00000374791.7/50863, intron 1 of 7)	11	131658310	131663607	5298	2	101929637	ENST00000416725.3	-10402		NTM-AS1	NTM antisense RNA 1
chr4	176792748	176793115	368	*	108	93	61	76	81	126	76	71	6.17215	4.78496	3.35993	5.68783	6.10785	8.29741	3.78838	3.91211	2.62577	2.25851	1.74843	2.50788	2.61067	3.05266	1.92158	1.96795	2.44214	2.12815	2.83166	1.94476	0.313986	0.8869	Promoter (<=1kb)	4	176683538	176792922	109385	2	7424	ENST00000618562.2	0	ENSG00000150630	VEGFC	vascular endothelial growth factor C
chr14	103116695	103117008	314	*	5	83	26	6	9	100	119	4	0.335046	5.0072	1.67917	0.526509	0.795734	7.72136	6.95518	0.258425	-1.57757	2.32401	0.747751	-0.925471	-0.329642	2.94885	2.79809	-1.95218	0.373218	-0.0888598	1.30961	0.422952	0.462078	0.886654	Distal Intergenic	14	103121476	103137439	15964	1	7127	ENST00000333007.8	-4468	ENSG00000185215	TNFAIP2	TNF alpha induced protein 2
chr12	35625204	35625574	371	*	23	26	27	11	17	23	23	9	1.30378	1.32688	1.47512	0.816563	1.2715	1.50233	1.13719	0.49188	0.382702	0.408043	0.560836	-0.292364	0.346533	0.587198	0.185469	-1.02362	0.395373	0.134236	0.466866	-0.419076	0.261136	0.885941	Distal Intergenic	12	34191037	34219246	28210	2	124903068	ENST00000660987.1	-1405958		LOC124903068	uncharacterized LOC124903068
chr1	1231919	1232273	355	*	612	583	263	387	374	683	316	428	36.2599	31.0976	15.0182	30.0266	29.2374	46.6289	16.3301	24.4489	5.1803	4.95873	3.90864	4.90817	4.86974	5.54315	4.02946	4.6117	5.06952	4.40841	5.20645	4.32058	0.661111	0.885866	Promoter (<=1kb)	1	1232237	1235041	2805	1	126792	ENST00000379198.5	0	ENSG00000176022	B3GALT6	beta-1,3-galactosyltransferase 6
chr21	45541667	45542006	340	*	77	66	72	35	109	93	88	61	4.76398	3.67626	4.29338	2.83574	8.89808	6.63012	4.74885	3.63872	2.25217	1.87824	2.10211	1.50373	3.15349	2.72903	2.24758	1.86343	2.0652	1.80292	2.94126	2.05551	0.262281	0.885759	Promoter (<=1kb)	21	45531791	45541838	10048	2	6573	ENST00000427839.5	0	ENSG00000173638	SLC19A1	solute carrier family 19 member 1
chr10	21173975	21174315	341	*	139	194	127	102	93	220	126	86	8.57461	10.7742	7.55077	8.23986	7.56961	15.638	6.7795	5.11491	3.10007	3.42951	2.91662	3.04262	2.92022	3.96699	2.76118	2.35471	3.26479	2.97962	3.4436	2.55794	0.285167	0.885659	Promoter (<=1kb)	10	21174014	21175048	1035	1	100128511	ENST00000439097.1	0	ENSG00000231920	NEBL-AS1	NEBL antisense RNA 1
chrX	103064001	103064336	336	*	88	80	91	104	105	193	113	95	5.50955	4.50928	5.49115	8.52682	8.6739	13.9236	6.17077	5.73453	2.46194	2.1729	2.45711	3.09201	3.11668	3.79946	2.62545	2.51967	2.31742	2.77456	3.45807	2.57256	-0.457142	0.885506	Promoter (<=1kb)	23	103062651	103064171	1521	2	55859	ENST00000372728.4	0	ENSG00000133169	BEX1	brain expressed X-linked 1
chr1	124377092	124377392	301	*	44	47	56	61	56	43	44	29	3.07617	2.95827	3.7734	5.5848	5.16579	3.46406	2.6831	1.95477	1.62113	1.56476	1.91587	2.4815	2.36899	1.79246	1.4239	0.966998	1.59294	2.19869	2.08073	1.19545	-0.605741	0.885276	Distal Intergenic	1	121519345	121568791	49447	1	647121	ENST00000458200.2	2857747	ENSG00000291141	EMBP1	embigin pseudogene 1
chrX	276179	276479	301	*	3	20	18	12	10	60	53	6	0.209739	1.25884	1.21288	1.09865	0.922462	4.83357	3.23192	0.404435	-2.25333	0.332094	0.278436	0.13573	-0.116439	2.27309	1.69239	-1.30602	-0.96062	0.207083	1.07833	0.193185	-1.1677	0.88514	Promoter (<=1kb)	23	276322	303353	27032	1	55344	ENST00000399012.6	0	ENSG00000182378	PLCXD1	phosphatidylinositol specific phospholipase C X domain containing 1
chr16	46387782	46388095	314	*	617	841	896	479	808	908	1000	389	41.3447	50.7357	57.8669	42.033	71.4392	70.1099	58.4469	25.1318	5.36963	5.66493	5.85467	5.39345	6.15864	6.13155	5.86905	4.65144	5.51728	5.62406	6.1451	5.26025	-0.106779	0.884847	Distal Intergenic	16	46474122	46478439	4318	2	124149	ENST00000571606.1	90344		ANKRD26P1	ankyrin repeat domain 26 pseudogene 1
chr17	82133571	82133871	301	*	26	45	25	39	86	45	36	57	1.81774	2.83239	1.68456	3.57061	7.93317	3.62518	2.19527	3.84213	0.862142	1.50202	0.752368	1.83617	2.9879	1.85805	1.1344	1.94191	1.18208	1.29427	2.42297	1.53815	-0.112188	0.884824	Promoter (<=1kb)	17	82127705	82134343	6639	2	284001	ENST00000483145.1	472	ENSG00000176155	CCDC57	coiled-coil domain containing 57
chr1	77536805	77537105	301	*	36	30	55	18	22	36	28	15	2.51686	1.88826	3.70602	1.64797	2.02942	2.90014	1.70743	1.01109	1.33163	0.917057	1.88987	0.720692	1.02106	1.53612	0.771825	0.015908	1.12434	1.30528	1.27859	0.393867	-0.180939	0.884728	Intron (ENST00000354567.7/26289, intron 13 of 13)	1	77540496	77558731	18236	1	26289	ENST00000466393.1	-3391	ENSG00000154027	AK5	adenylate kinase 5
chr8	128666079	128666400	322	*	21	47	72	15	68	49	57	31	1.37212	2.76474	4.53413	1.28347	5.86238	3.68917	3.24845	1.95288	0.456409	1.46714	2.18083	0.360047	2.55149	1.8833	1.69975	0.965603	0.961777	1.27044	2.21739	1.33268	-0.308659	0.884715	Intron (ENST00000643616.1/106144608, intron 3 of 3)	8	128561006	128564679	3674	2	101927774	ENST00000518044.1	-101400		LINC00824	long intergenic non-protein coding RNA 824
chr21	34890046	34890346	301	*	107	189	168	81	122	228	178	83	7.48068	11.896	11.3202	7.41588	11.254	18.3676	10.8544	5.59468	2.90317	3.57241	3.50083	2.89062	3.49237	4.19909	3.4402	2.48406	3.23779	3.19572	3.84573	2.96213	0.0420662	0.883599	Promoter (<=1kb)	21	34834410	34889790	55381	2	861	ENST00000399237.6	-256	ENSG00000159216	RUNX1	RUNX family transcription factor 1
chr18	62076078	62076378	301	*	10	9	7	3	11	41	30	8	0.699129	0.566478	0.471675	0.274662	1.01471	3.30294	1.82939	0.539247	-0.516369	-0.819909	-1.08413	-1.86427	0.0210649	1.72375	0.871361	-0.890983	-0.668139	-1.4742	0.872408	-0.00981093	0.806063	0.882219	Promoter (<=1kb)	18	62044311	62076027	31717	2	23556	ENST00000639491.1	-51	ENSG00000197563	PIGN	phosphatidylinositol glycan anchor biosynthesis class N
chr3	12227899	12228199	301	*	14	45	77	1	5	34	10	0	0.978781	2.83239	5.18843	0.091554	0.461231	2.73902	0.609796		-0.0309424	1.50202	2.3753	-3.44923	-1.11644	1.45366	-0.713602		0.735538	-0.536967	0.168611	-0.713602	1.27251	0.882213	Intron (ENST00000690965.1/ENST00000690965.1, intron 2 of 3)	3	12287368	12434344	146977	1	5468	ENST00000397010.7	-59169	ENSG00000132170	PPARG	peroxisome proliferator activated receptor gamma
chr17	78168372	78168705	334	*	472	249	288	244	366	350	282	242	29.7287	14.1194	17.4829	20.1254	30.4163	25.4016	15.4921	14.6957	4.89379	3.81961	4.12788	4.33094	4.92677	4.66685	3.95346	3.87732	4.3567	4.22941	4.79681	3.91539	0.127286	0.88142	Promoter (<=1kb)	17	78168581	78172720	4140	1	9144	ENST00000225777.8	0	ENSG00000108639	SYNGR2	synaptogyrin 2
chr5	91848479	91848779	301	*	6	17	34	12	21	20	28	8	0.419477	1.07001	2.29099	1.09865	1.93717	1.61119	1.70743	0.539247	-1.25333	0.097629	1.19597	0.13573	0.953951	0.688127	0.771825	-0.890983	-0.577853	0.665852	0.821039	-0.0595788	-1.2437	0.880617	Distal Intergenic	5	91642643	91799234	156592	1	105379078	ENST00000651690.1	205836		LOC105379078	uncharacterized LOC105379078
chr6	75349581	75349881	301	*	11	28	12	8	20	78	32	26	0.769042	1.76238	0.808586	0.732432	1.84492	6.28364	1.95135	1.75255	-0.378866	0.817521	-0.306526	-0.449233	0.883561	2.6516	0.96447	0.809457	0.219328	-0.377879	1.76758	0.886964	0.597207	0.880617	Intron (ENST00000393004.6/27145, intron 4 of 6)	6	75360849	75386380	25532	1	101928540	ENST00000419709.1	-10968		LOC101928540	uncharacterized LOC101928540
chr1	1615240	1615553	314	*	377	288	215	231	230	462	180	315	25.2625	17.3744	13.8855	20.2706	20.3354	35.6727	10.5204	20.351	4.65892	4.11889	3.7955	4.34132	4.34592	5.15675	3.39512	4.34703	4.38891	4.06841	4.75134	3.87107	0.320497	0.880261	Promoter (<=1kb)	1	1615454	1630604	15151	1	142678	ENST00000479659.5	0	ENSG00000197530	MIB2	MIB E3 ubiquitin protein ligase 2
chr6	2846214	2846553	340	*	20	46	63	14	29	81	38	33	1.2374	2.56224	3.75671	1.1343	2.36738	5.77462	2.05064	1.96849	0.307308	1.35741	1.90947	0.181799	1.24329	2.52973	1.03607	0.977089	0.832357	1.04563	1.88651	1.00658	-0.213277	0.879927	Distal Intergenic	6	2835856	2841959	6104	2	1992	ENST00000490094.5	-4255	ENSG00000021355	SERPINB1	serpin family B member 1
chr7	132292835	132293193	359	*	0	53	9	0	0	73	71	35		2.79547	0.50819			4.92808	3.62812	1.97699		1.48309	-0.976561			2.30103	1.85922	0.983303	1.48309	-0.976561	2.30103	1.42126	2.45965	0.879764	Intron (ENST00000321063.9/91584, intron 4 of 31)	7	132140604	132145507	4904	2	91584	ENST00000496550.1	-147328	ENSG00000221866	PLXNA4	plexin A4
chr1	143255442	143255744	303	*	154	121	182	106	169	134	216	56	10.6953	7.56554	12.1823	9.64046	15.4864	10.7235	13.0844	3.74973	3.4189	2.91944	3.60672	3.2691	3.95293	3.4227	3.70977	1.90679	3.16917	3.43791	3.68781	2.80828	-0.268737	0.879535	Distal Intergenic	1	143419625	143420207	583	2	107985200	ENST00000622095.1	164463	ENSG00000232527	LOC107985200	uncharacterized LOC107985200
chr4	84499298	84499648	351	*	485	207	249	170	287	279	308	139	29.0638	11.1677	14.3813	13.3407	22.6926	19.2652	16.0986	8.03092	4.86115	3.48126	3.84612	3.73777	4.50415	4.26793	4.00886	3.00557	4.17121	3.79194	4.38604	3.50722	0.379263	0.878823	Promoter (<=1kb)	4	84491985	84499292	7308	2	4825	ENST00000295886.5	-6	ENSG00000163623	NKX6-1	NK6 homeobox 1
chr10	17617276	17617639	364	*	269	281	191	123	182	400	206	189	15.5426	14.6171	10.6364	9.30673	13.875	26.6312	10.3816	10.5287	3.95816	3.86959	3.41093	3.21827	3.79442	4.73505	3.37596	3.39625	3.91387	3.3146	4.26473	3.38611	0.599268	0.878626	Promoter (<=1kb)	10	17589032	17617374	28343	2	9200	ENST00000361271.8	0	ENSG00000165996	HACD1	3-hydroxyacyl-CoA dehydratase 1
chr19	2819651	2819973	323	*	516	240	269	211	249	354	243	194	33.6103	14.074	16.8874	17.998	21.4	26.5696	13.8056	12.1833	5.07083	3.81496	4.07788	4.16977	4.41954	4.73171	3.78718	3.60683	4.4429	4.12382	4.57562	3.69701	0.319073	0.878613	Promoter (<=1kb)	19	2819868	2836735	16868	1	115196	ENST00000317243.10	0	ENSG00000172006	ZNF554	zinc finger protein 554
chr19	33758779	33759079	301	*	0	54	5	20	0	53	32	41		3.39887	0.336911	1.83108		4.26965	1.95135	2.76364		1.76505	-1.56956	0.872695		2.09412	0.96447	1.46657	1.76505	-0.348433	2.09412	1.21552	2.11349	0.878599	Intron (ENST00000650847.1/64377, intron 3 of 4)	19	33795933	33806958	11026	1	79047	ENST00000587658.5	-36854	ENSG00000153885	KCTD15	potassium channel tetramerization domain containing 15
chr10	112183641	112183955	315	*	89	244	201	65	102	261	230	62	5.94482	14.6731	12.94	5.68568	8.9896	20.0886	13.4	3.99283	2.57163	3.8751	3.69376	2.50733	3.16826	4.3283	3.74416	1.99741	3.22337	3.10055	3.74828	2.87078	0.122821	0.877495	Promoter (<=1kb)	10	112149865	112183765	33901	2	57678	ENST00000348367.9	0	ENSG00000119927	GPAM	glycerol-3-phosphate acyltransferase, mitochondrial
chr11	52253243	52253572	330	*	82	127	131	122	133	114	131	62	5.22753	7.28902	8.049	10.185	11.1873	8.37427	7.28419	3.81079	2.38613	2.86573	3.00881	3.34838	3.48379	3.06596	2.86477	1.93009	2.62593	3.17859	3.27488	2.39743	-0.552667	0.877449	Distal Intergenic	11	50409042	50422316	13275	1	646813	ENST00000532521.2	1844201		LOC646813	DExH-box helicase 9 pseudogene
chr17	45783402	45783702	301	*	93	25	40	38	40	56	40	30	6.5019	1.57355	2.69529	3.47905	3.68985	4.51133	2.43918	2.02218	2.70086	0.654022	1.43044	1.79869	1.88356	2.17355	1.2864	1.01591	1.67744	1.61457	2.02856	1.15115	0.0628749	0.877404	Promoter (<=1kb)	17	45784277	45835795	51519	1	1394	ENST00000705340.1	-575	ENSG00000120088	CRHR1	corticotropin releasing hormone receptor 1
chr17	42184078	42184441	364	*	227	212	116	167	124	289	111	173	13.1159	11.0278	6.45978	12.636	9.45333	19.2411	5.594	9.63736	3.71324	3.46308	2.69149	3.65946	3.24082	4.26612	2.48388	3.26864	3.58816	3.17547	3.75347	2.87626	0.412687	0.877211	Promoter (1-2kb)	17	42184060	42185452	1393	2	3060	ENST00000293330.1	1011	ENSG00000161610	HCRT	hypocretin neuropeptide precursor
chr12	7439949	7440259	311	*	490	201	134	110	329	199	209	168	33.1523	12.2432	8.73795	9.74607	29.37	15.5142	12.3336	10.9589	5.05103	3.61391	3.12729	3.28482	4.87627	3.95552	3.62452	3.45403	4.33247	3.20606	4.41589	3.53928	1.12642	0.876618	Exon (ENST00000538078.1/ENST00000538078.1, exon 1 of 1)	12	7354963	7444146	89184	2	283316	ENST00000416109.2	3887	ENSG00000177675	CD163L1	CD163 molecule like 1
chr4	77157265	77157565	301	*	122	94	86	33	60	152	136	36	8.52938	5.91655	5.79487	3.02128	5.53477	12.245	8.29322	2.42661	3.09244	2.56476	2.53478	1.59516	2.46852	3.61413	3.05193	1.27894	2.8286	2.06497	3.04133	2.16544	0.763629	0.875887	Promoter (<=1kb)	4	77157225	77433388	276164	1	901	ENST00000497512.5	40	ENSG00000138764	CCNG2	cyclin G2
chr1	60640052	60640352	301	*	10	57	28	11	26	79	92	12	0.699129	3.58769	1.8867	1.00709	2.3984	6.3642	5.61012	0.80887	-0.516369	1.84306	0.915866	0.0101988	1.26207	2.66998	2.48803	-0.30602	0.663343	0.463033	1.96603	1.09101	0.200311	0.87502	Promoter (<=1kb)	1	60555261	60640065	84805	2	105378763	ENST00000671035.1	0	ENSG00000226476	LINC01748	long intergenic non-protein coding RNA 1748
chr8	18117019	18117319	301	*	23	23	19	44	41	47	17	61	1.608	1.44767	1.28026	4.02838	3.78209	3.7863	1.03665	4.11176	0.685265	0.533728	0.356439	2.0102	1.91919	1.92079	0.051933	2.03975	0.609496	1.18332	1.91999	1.04584	-0.573822	0.874143	Intron (ENST00000659561.1/ENST00000659561.1, intron 2 of 2)	8	18085030	18097644	12615	1	101929066	ENST00000671237.1	31989	ENSG00000245281	ASAH1-AS1	ASAH1 antisense RNA 1
[truncated: 28,153 more rows]

## Sheet: Legend
Dataset EV4: FAIRE-seq experiment comparing U2OS WT and ZBTB48 KO clones +/-IFNγ treatment (data in Fig. 6B, EV5F, EV5G)
