# Supplementary material for: ZBTB48 is a priming factor regulating B-cell-specific CIITA expression
Source: EMBO J. 2024 Nov 19;43(24):2. doi: 10.1038/s44318-024-00306-y (PMC11649694; doi:10.1038/s44318-024-00306-y)
Supplement: Supplementary file 8 — Source data Fig. 1 [file 44318_2024_306_MOESM8_ESM.zip]

Archive with 8 entries (5 files):
- Figure 1/
- Figure 1/.DS_Store
- __MACOSX/Figure 1/._.DS_Store
- Figure 1/1F/
- Figure 1/1C/
- Figure 1/1F/Western Blot for DNA pulldown assay.png
- Figure 1/1C/Western Blot for pulldown assay.png
- __MACOSX/Figure 1/1C/._Western Blot for pulldown assay.png
