# Supplementary material for: ZBTB48 is a priming factor regulating B-cell-specific CIITA expression
Source: EMBO J. 2024 Nov 19;43(24):2. doi: 10.1038/s44318-024-00306-y (PMC11649694; doi:10.1038/s44318-024-00306-y)
Supplement: Supplementary file 9 — Source data Fig. 3 [file 44318_2024_306_MOESM9_ESM.zip]

Archive with 14 entries (10 files):
- Figure 3/
- Figure 3/3E/
- Figure 3/3C/
- Figure 3/.DS_Store
- __MACOSX/Figure 3/._.DS_Store
- Figure 3/3A/
- Figure 3/3E/Western blot_U2OS WT, KO clones_IFNg.png
- __MACOSX/Figure 3/3E/._Western blot_U2OS WT, KO clones_IFNg.png
- Figure 3/3C/qPCR HLA genes_U2OS WT vs KO clones_IFNg.xlsx
- __MACOSX/Figure 3/3C/._qPCR HLA genes_U2OS WT vs KO clones_IFNg.xlsx
- Figure 3/3A/qPCR_U2OS WT vs KO clones_IFNg.xlsx
- __MACOSX/Figure 3/3A/._qPCR_U2OS WT vs KO clones_IFNg.xlsx
- Figure 3/3A/qPCR CIITA_U2OS WT vs KO clones_IFNg.xlsx
- __MACOSX/Figure 3/3A/._qPCR CIITA_U2OS WT vs KO clones_IFNg.xlsx
