# Supplementary material for: ZBTB48 is a priming factor regulating B-cell-specific CIITA expression
Source: EMBO J. 2024 Nov 19;43(24):2. doi: 10.1038/s44318-024-00306-y (PMC11649694; doi:10.1038/s44318-024-00306-y)
Supplement: Supplementary file 9 — Source data Fig. 3 [file 44318_2024_306_MOESM9_ESM.zip › Figure 3/3C/qPCR HLA genes_U2OS WT vs KO clones_IFNg.xlsx]

## Sheet: Sheet1
	U2OS WT + IFNg					U2OS KO + IFNg
	Replicate 1	Replicate 2	Replicate 3	Replicate 4	Replicate 5	Replicate 1	Replicate 2	Replicate 3	Replicate 4	Replicate 5
HLA-DPA	5.64321	4.80565	3.54503	5.90734	4.4258	-0.48645	-1.10761	1.39638	2.96929	-0.103267
HLA-DQB1	3.7497	3.7366	1.99852	4.25281	3.59019	-0.99137	-2.88897	-0.411195	1.97122	-0.132894
HLA-DMB	6.99813	7.21241	5.96741	7.70951	7.17733	1.30136	1.30129	3.24974	4.6993	3.34651
HLA-DMA	3.52551	4.85066	1.8629	6.20746	4.94035	-1.68966	-1.0499	-0.279284	2.56438	-0.954557
HLA-DRB5	11.2982	10.5146	8.25054	11.5457	9.41167	2.27531	4.75782	6.84753	8.42472	4.7005
CD74	14.4572	14.1918	12.4428	13.7211	13.5885	7.06807	5.78686	10.96	12.7024	8.49843
Five U2OS WT and ZBTB48 KO clones were used as biological replicates
ΔΔ CT values calculated with TBP as control and normalised to average of WT clones and plotted on log2 scale
