# Supplementary material for: ZBTB48 is a priming factor regulating B-cell-specific CIITA expression
Source: EMBO J. 2024 Nov 19;43(24):2. doi: 10.1038/s44318-024-00306-y (PMC11649694; doi:10.1038/s44318-024-00306-y)
Supplement: Supplementary file 9 — Source data Fig. 3 [file 44318_2024_306_MOESM9_ESM.zip › Figure 3/3A/qPCR_U2OS WT vs KO clones_IFNg.xlsx]

## Sheet: Sheet1
	U2OS WT					U2OS KO					U2OS WT + IFNg					U2OS KO + IFNg
	Replicate 1	Replicate 2	Replicate 3	Replicate 4	Replicate 5	Replicate 1	Replicate 2	Replicate 3	Replicate 4	Replicate 5	Replicate 1	Replicate 2	Replicate 3	Replicate 4	Replicate 5	Replicate 1	Replicate 2	Replicate 3	Replicate 4	Replicate 5
pan-CIITA	1.17441	-0.131313	0.43082	-1.11404	-0.358454	-1.65745	-2.68038	-3.02327	-3.44222	-1.7084	11.923	10.9971	9.94231	11.6364	11.9241	4.37521	5.0201	6.91703	9.34404	5.21522
CIITA pI	0.309176	0.0440443	0.0593553	0.835924	-1.24811	0.244887	0.613532	0.441483	0.111031	0.327687	1.02998	1.70973	1.2558	2.71017	3.6534	0.0482362	0.614474	0.361768	1.83633	2.96551
CIITA pIII	0.735522	-0.352916	0.412511	-0.75877	-0.0350469	-0.0558912	-0.125006	-0.982791	-1.07097	-0.859876	10.1287	8.1873	8.35115	10.1861	10.6782	1.42588	0.705135	2.15203	4.33028	2.57527
CIITA pIV	1.17121	0.0257376	0.577248	-0.300448	-1.47393	0.133564	0.231432	0.728574	0.0758749	0.876566	5.20856	4.67734	4.33085	5.56178	6.88846	0.511974	-0.136062	0.00575927	3.20398	2.80632
Five U2OS WT and ZBTB48 KO clones were used as biological replicates
ΔΔ CT values calculated with TBP as control and normalised to average of WT clones and plotted on log2 scale
