# Supplementary material for: ZBTB48 is a priming factor regulating B-cell-specific CIITA expression
Source: EMBO J. 2024 Nov 19;43(24):2. doi: 10.1038/s44318-024-00306-y (PMC11649694; doi:10.1038/s44318-024-00306-y)
Supplement: Supplementary file 10 — Source data Fig. 4 [file 44318_2024_306_MOESM10_ESM.zip]

Archive with 24 entries (16 files):
- Figure 4/
- Figure 4/.DS_Store
- __MACOSX/Figure 4/._.DS_Store
- Figure 4/4E/
- Figure 4/4C/
- Figure 4/4D/
- Figure 4/4F/
- Figure 4/4H/
- Figure 4/4I/
- Figure 4/4G/
- Figure 4/4E/Spleen images_WT,Het,KO mice.png
- Figure 4/4C/Electrophoresis gel_WT,Het,KO mice.png
- __MACOSX/Figure 4/4C/._Electrophoresis gel_WT,Het,KO mice.png
- Figure 4/4D/Mouse spleen weight index.xlsx
- __MACOSX/Figure 4/4D/._Mouse spleen weight index.xlsx
- Figure 4/4F/MHC II positive lineage cells_Spleen.xlsx
- __MACOSX/Figure 4/4F/._MHC II positive lineage cells_Spleen.xlsx
- Figure 4/4H/MHC II positive cells_developmental B cells.xlsx
- __MACOSX/Figure 4/4H/._MHC II positive cells_developmental B cells.xlsx
- Figure 4/4I/6174Het MHCII_B-cell BM_022.fcs
- Figure 4/4I/6171WT MHCII_B-cell BM_007.fcs
- Figure 4/4I/6172KO MHCII_B-cell BM_015.fcs
- Figure 4/4G/MHC II positive Lineage cells_BM.xlsx
- __MACOSX/Figure 4/4G/._MHC II positive Lineage cells_BM.xlsx
