# Supplementary material for: ZBTB48 is a priming factor regulating B-cell-specific CIITA expression
Source: EMBO J. 2024 Nov 19;43(24):2. doi: 10.1038/s44318-024-00306-y (PMC11649694; doi:10.1038/s44318-024-00306-y)
Supplement: Supplementary file 10 — Source data Fig. 4 [file 44318_2024_306_MOESM10_ESM.zip › Figure 4/4D/Mouse spleen weight index.xlsx]

## Sheet: Sheet1
		WT (+/+)							Het (+/-)								KO (-/-)
		Replicate 1	Replicate 2	Replicate 3	Replicate 4	Replicate 5	Replicate 6	Replicate 7	Replicate 1	Replicate 2	Replicate 3	Replicate 4	Replicate 5	Replicate 6	Replicate 7	Replicate 8	Replicate 1	Replicate 2	Replicate 3	Replicate 4	Replicate 5
Spleen weight index (Spleen weight/body weight)	Male	2.95	3.34	3.98	3.41	3.46	3.59		3.25	4.18	3.51	2.8	4.59	4.67	3.85		3.65	3.94	3.8	4.07	3.67
	Female	3.71	4.33	4.59	3.68	4.3	5.89	4.36	3.61	4.36	4.15	5	4.94	5.02	4.56	4.22	7.23	6.77	5.4	5.97	5.65
Body weight (g)	Male	30.9	29	28.2	25.5	30.6	29.4		30.2	28.9	25.3	32.2	27.9	28.8	29.4		25.9	26.7	27.8	24.6	29
	Female	21.6	21.2	22.2	21.5	23.5	21.2	19	20.9	21.1	21.4	23.2	22.7	21.5	21.5	21.8	20.1	19.8	23.8	21.3	20.2
Spleen weight (mg)	Male	91.1	97	112.2	87	106	105.5		98.2	120.8	88.9	90.2	128.2	134.5	113.1		94.5	105.2	105.6	100.1	106.5
	Female	80.1	91.8	102	79.2	101	124.9	82.9	75.4	91.9	88.8	116.1	112.1	107.9	98	92.1	145.3	134	128.6	127.1	114.1
