# Supplementary material for: ZBTB48 is a priming factor regulating B-cell-specific CIITA expression
Source: EMBO J. 2024 Nov 19;43(24):2. doi: 10.1038/s44318-024-00306-y (PMC11649694; doi:10.1038/s44318-024-00306-y)
Supplement: Supplementary file 10 — Source data Fig. 4 [file 44318_2024_306_MOESM10_ESM.zip › Figure 4/4F/MHC II positive lineage cells_Spleen.xlsx]

## Sheet: Sheet1
Mouse ID	Genotype	Gr1-hi	Gr1-int	Gr1+cKit-	Gr1+cKit+	Ter119+	Ery A	Ery B	Ery C	Fas+	Plt+	DX5+ CD3-	CD4 T-cell	CD8 T-cell	B-cell
Replicate 1	WT	0.239	0.443	0.393	0.6	0.0289	0.446	0.0176	0.0019	0.221	0.411	0.136	0.187	0.497	0.988
Replicate 2	WT	0.0723	0.0562	0.0782	0.143	0.0407	0.153	0.0307	0.0056	0.41	0.228	ND	ND	ND	0.775
Replicate 3	WT	0.0681	0.122	0.0654	0.3	0.0068	0.191	0.022	0.0019	0.247	0.531	0.116	0.103	0.123	0.891
Replicate 4	WT	0.0567	0.242	0.152	0.244	0.0169	0.0677	0.013	0.004	0.19	0.327	0.187	0.182	0.133	0.895
Replicate 5	WT	0.0525	0.31	0.212	0.6	0.0213	0.157	0.0361	0.0032	0.32	0.493	0.318	0.174	0.11	0.876
Replicate 6	WT	0.0518	0.574	0.209	0.453	0.0119	0.23	0.0155	0.0027	0.186	0.371	0.231	0.221	0.223	0.811
Replicate 7	WT	0.0578	0.438	0.241	0.5	0.015	0.236	0.0192	0.0037	0.248	0.53	0.256	0.158	0.223	0.728
Replicate 1	Het	0.146	0.439	0.396	0.607	0.0292	0.166	0.0096	0.0031	0.213	0.385	0.0997	0.234	0.449	0.984
Replicate 2	Het	0.0702	0.0943	0.0698	0.381	0.0151	0.253	0.053	0.0053	0.489	0.342	0.583	0.398	0.092	0.906
Replicate 3	Het	0.0576	0.153	0.079	0.5	0.0088	0.0926	0.0274	0.00083	0.261	0.49	0.105	0.116	0.129	0.803
Replicate 4	Het	0.049	0.285	0.163	0.264	0.0128	0.0471	0.0178	0.0021	0.208	0.32	0.282	0.201	0.141	0.919
Replicate 5	Het	0.057	0.478	0.212	0.558	0.0135	0.15	0.0126	0.0038	0.226	0.444	0.218	0.157	0.194	0.826
Replicate 1	KO	0.164	0.453	0.396	0.483	0.0276	0.128	0.0111	0.003	0.26	0.41	0.165	0.261	0.569	0.959
Replicate 2	KO	0.0733	0	0.0519	0.278	0.0407	0.236	0.0513	0.0074	0.499	0.329	0.514	0.471	0.0687	0.581
Replicate 3	KO	0.0762	0.0778	0.0619	0.286	0.014	0.122	0.0343	0.0031	0.208	0.342	0.0809	0.0977	0.138	0.69
Replicate 4	KO	0.0441	0.181	0.138	0.385	0.007	0.129	0.0215	0.0021	0.218	0.434	0.277	0.152	0.0947	0.648
Replicate 5	KO	0.0458	0.527	0.215	0.419	0.0158	0.0774	0.0197	0.003	0.268	0.467	0.246	0.163	0.195	0.592
