# Supplementary material for: ZBTB48 is a priming factor regulating B-cell-specific CIITA expression
Source: EMBO J. 2024 Nov 19;43(24):2. doi: 10.1038/s44318-024-00306-y (PMC11649694; doi:10.1038/s44318-024-00306-y)
Supplement: Supplementary file 10 — Source data Fig. 4 [file 44318_2024_306_MOESM10_ESM.zip › Figure 4/4H/MHC II positive cells_developmental B cells.xlsx]

## Sheet: Sheet1
Mouse ID	Genotype	A	B	C	IgM D	IgM E	IgM F
Replicate 1	WT	0.233	0.186	0.469	0.295	0.462	0.934
Replicate 2	WT	0.271	0.235	0.558	0.424	0.644	0.965
Replicate 3	WT	0.558	0.589	0.41	0.636	0.832	0.988
Replicate 4	WT	0.426	0.364	0.384	0.528	0.748	0.976
Replicate 5	WT	0.355	0.445	0.534	0.331	0.566	0.937
Replicate 6	WT	0.351	0.298	0.532	0.542	0.776	0.978
Replicate 7	WT	0.418	0.449	0.696	0.466	0.654	0.962
Replicate 1	Het	0.17	0.118	0.363	0.223	0.5	0.969
Replicate 2	Het	0.308	0.135	0.436	0.197	0.427	0.942
Replicate 3	Het	0.536	0.669	0.441	0.358	0.537	0.955
Replicate 4	Het	0.403	0.354	0.545	0.315	0.534	0.948
Replicate 5	Het	0.29	0.356	0.562	0.348	0.617	0.982
Replicate 1	KO	0.0884	0.0821	0.301	0.0257	0.114	0.871
Replicate 2	KO	0.0983	0.0975	0.395	0.0273	0.145	0.731
Replicate 3	KO	0.28	0.368	0.355	0.0609	0.146	0.77
Replicate 4	KO	0.206	0.232	0.31	0.0382	0.137	0.808
Replicate 5	KO	0.154	0.226	0.685	0.0316	0.119	0.834
