# Supplementary material for: ZBTB48 is a priming factor regulating B-cell-specific CIITA expression
Source: EMBO J. 2024 Nov 19;43(24):2. doi: 10.1038/s44318-024-00306-y (PMC11649694; doi:10.1038/s44318-024-00306-y)
Supplement: Supplementary file 10 — Source data Fig. 4 [file 44318_2024_306_MOESM10_ESM.zip › Figure 4/4G/MHC II positive Lineage cells_BM.xlsx]

## Sheet: Sheet1
Mouse ID	Genotype	Gr1-hi	Gr1-int	Gr1+cKit-	Gr1+cKit+	Ter119+	Ery A	Ery B	Ery C	CD34+	Fas+	Plt	DX5+ CD3-	CD4 T-cell	CD8 T-cell	B-cell
Replicate 1	WT	0.262	0.468	0.29	0.464	0.0499	0.139	0.0089	0.0057	0.269	0.0773	0.153	0.297	0.547	0.449	0.771
Replicate 2	WT	0.0516	0.107	0.0931	0.152	0.039	0.0805	0.0154	0	0.0945	0.0608	0.0916	0.43	0.204	0.18	0.585
Replicate 3	WT	0.0595	0.106	0.0714	0.0726	0.0256	0.0946	0.0128	0.0012	0.122	0.0343	0.147	0.236	0.495	0.182	0.726
Replicate 4	WT	0.0437	0.119	0.0801	0.127	0.0078	0.0196	0.0062	0.0013	0.0886	0.044	0.0977	0.304	0.762	0.217	0.731
Replicate 5	WT	0.0684	0.147	0.125	0.168	0.0123	0.0225	0.0093	0.0032	0.126	0.0331	0.108	0.402	0.714	0.325	0.758
Replicate 6	WT	0.0604	0.246	0.142	0.149	0.0108	0.046	0.0066	0.0016	0.13	0.0619	0.142	0.286	0.593	0.496	0.801
Replicate 7	WT	0.0653	0.257	0.169	0.17	0.0155	0.0422	0.0093	0.001	0.0835	0.067	0.153	0.389	0.598	0.349	0.679
Replicate 1	Het	0.0955	0.217	0.137	0.195	0.0085	0.0219	0.0034	0.00063	0.0856	0.027	0.0773	0.134	0.49	0.23	0.654
Replicate 2	Het	0.0887	0.126	0.115	0.132	0.0245	0.0998	0.0066	0.00051	0.125	0.151	0.123	ND	ND	ND	0.511
Replicate 3	Het	0.0479	0.103	0.0652	0.0605	0.016	0.0552	0.0118	0.00044	0.0908	0.0513	0.15	0.236	0.405	0.214	0.547
Replicate 4	Het	0.0602	0.178	0.102	0.164	0.0116	0.0295	0.0102	0.0029	0.0508	0.0441	0.0882	0.339	0.75	0.278	0.646
Replicate 5	Het	0.0537	0.242	0.134	0.113	0.0079	0.0192	0.0071	0.00083	0.102	0.0503	0.126	0.295	0.516	0.374	0.673
Replicate 1	KO	0.113	0.209	0.132	0.22	0.0308	0.0849	0.0085	0.00064	0.148	0.0526	0.0817	0.14	0.402	0.306	0.355
Replicate 2	KO	0.0961	0.188	0.108	0.183	0.0728	0.168	0.0208	0.0026	0.125	0.14	0.124	0.308	0.306	0.29	0.203
Replicate 3	KO	0.0458	0.117	0.0551	0.119	0.0788	0.256	0.0272	0	0.095	0.0539	0.131	0.203	0.329	0.198	0.236
Replicate 4	KO	0.0956	0.158	0.125	0.197	0.0222	0.06	0.0114	0.0053	0.0969	0.0688	0.123	0.35	0.592	0.354	0.304
Replicate 5	KO	0.0536	0.227	0.0848	0.184	0.0313	0.0951	0.0199	0.0016	0.0937	0.056	0.117	0.274	0.607	0.429	0.278
