# Supplementary material for: ZBTB48 is a priming factor regulating B-cell-specific CIITA expression
Source: EMBO J. 2024 Nov 19;43(24):2. doi: 10.1038/s44318-024-00306-y (PMC11649694; doi:10.1038/s44318-024-00306-y)
Supplement: Supplementary file 11 — Source data Fig. 5 [file 44318_2024_306_MOESM11_ESM.zip]

Archive with 9 entries (6 files):
- Figure 5/
- Figure 5/5A/
- Figure 5/.DS_Store
- __MACOSX/Figure 5/._.DS_Store
- Figure 5/5B/
- Figure 5/5A/ChIP qPCR_ZBTB48,IgG_U2OS WTvsKO_IFNg.xlsx
- __MACOSX/Figure 5/5A/._ChIP qPCR_ZBTB48,IgG_U2OS WTvsKO_IFNg.xlsx
- Figure 5/5B/ChIP qPCR_H3K4me3,IgG_U2OS WTvsKO_IFNg.xlsx
- __MACOSX/Figure 5/5B/._ChIP qPCR_H3K4me3,IgG_U2OS WTvsKO_IFNg.xlsx
