# Supplementary material for: ZBTB48 is a priming factor regulating B-cell-specific CIITA expression
Source: EMBO J. 2024 Nov 19;43(24):2. doi: 10.1038/s44318-024-00306-y (PMC11649694; doi:10.1038/s44318-024-00306-y)
Supplement: Supplementary file 11 — Source data Fig. 5 [file 44318_2024_306_MOESM11_ESM.zip › Figure 5/5A/ChIP qPCR_ZBTB48,IgG_U2OS WTvsKO_IFNg.xlsx]

## Sheet: Sheet1
		IP:ZBTB48, U2OS WT				IP:ZBTB48, U2OS KO				IP:ZBTB48, U2OS WT+IFNg				IP:ZBTB48, U2OS KO+IFNg				IP:IgG, U2OS WT				IP:IgG, U2OS KO				IP:IgG, U2OS WT IFNg				IP:IgG, U2OS KO IFNg
Target Locus	CpI	1.34	3.02	1.95	2.02	1.95	1.06	0.96	0.51	0.79	1.92	1.69	1.2	0.75	1.77	0.8	0.93	1.93	1.22	0.69	0.96	1.08	0.78	1.41	0.84	1.04	0.75	0.57	1.07	0.97	1.18	0.75	1.17
	6-7kb up	9.38	31.32	11.01	15.88	0.92	1.09	0.66	1.93	26.2	34.38	29.83	15.86	0.46	2.17	0.84	1.14	1.14	1.19	0.37	1.37	1.1	0.91	0.66	1.36	1.99	0.57	1.68	1.57	0.9	1.11	1.48	2.87
	CpIII	160.85	802.34	489.31	463.92	1.6	1.11	0.68	0.83	947.9	1432.57	858.16	1000.92	0.85	2.08	0.69	0.81	0.63	1.5	0.58	1.08	1.24	0.84	0.84	1.15	1.05	0.81	0.78	1.04	1.08	0.89	1.37	0.76
	CpIV	1.78	13.54	5.34	9.97	1.19	0.77	0.96	1.14	2.44	13.15	10.75	6.73	1.06	2.02	0.6	0.77	1.1	0.55	0.38	1.03	0.86	1.6	1	0.73	1.3	0.67	1.15	0.64	1.33	1.03	0.94	0.78
	MTFP1	294.85	1572.1	482.49	730.26	1.2	0.83	0.95	1.98	634.43	1169.87	862.18	731.27	0.75	1.33	0.91	1.16	0.43	1.39	0.42	0.74	0.97	1.04	0.57	1.19	2.25	1.24	0.81	0.97	0.8	1.24	0.64	1.78
Four U2OS WT and ZBTB48 KO clones were used as biological replicates
ΔΔ CT values calculated with gene desert as negative control locus and normalised to average of KO clones and plotted on log2 scale
