# Supplementary material for: ZBTB48 is a priming factor regulating B-cell-specific CIITA expression
Source: EMBO J. 2024 Nov 19;43(24):2. doi: 10.1038/s44318-024-00306-y (PMC11649694; doi:10.1038/s44318-024-00306-y)
Supplement: Supplementary file 12 — Source data Fig. 6 [file 44318_2024_306_MOESM12_ESM.zip]

Archive with 6 entries (4 files):
- Figure 6/
- Figure 6/6A/
- Figure 6/.DS_Store
- __MACOSX/Figure 6/._.DS_Store
- Figure 6/6A/FAIRE qPCR_U2OS WTvsKO_IFNg.xlsx
- __MACOSX/Figure 6/6A/._FAIRE qPCR_U2OS WTvsKO_IFNg.xlsx
