# Supplementary material for: ZBTB48 is a priming factor regulating B-cell-specific CIITA expression
Source: EMBO J. 2024 Nov 19;43(24):2. doi: 10.1038/s44318-024-00306-y (PMC11649694; doi:10.1038/s44318-024-00306-y)
Supplement: Supplementary file 12 — Source data Fig. 6 [file 44318_2024_306_MOESM12_ESM.zip › Figure 6/6A/FAIRE qPCR_U2OS WTvsKO_IFNg.xlsx]

## Sheet: Sheet1
		WT				KO				WT+IFNg				KO+IFNg
Target Locus	CpI	-0.644386	-0.0302302	-1.42573	0.557016	-0.165166	-0.340605	-0.301014	0.591471	-0.64614	0.157895	2.40884	0.536904	0.248304	0.418027	-0.610796	-0.284096
	6-7kb up	-2.05582	0.472406	-1.46048	-1.62484	-0.118574	1.08708	-1.52312	-0.721342	-2.04857	0.101898	0.0747891	-0.472674	-0.124202	0.95216	-1.02024	-0.611118
	CpIII	1.50995	3.51489	2.1517	2.4358	0.308633	-0.712643	-0.797994	0.656374	2.28053	4.46786	4.66981	5.42694	0.0801433	-0.839943	-0.156172	0.572219
	CpIV	-0.933455	0.488161	-0.125656	-0.538037	-0.423159	-0.109631	0.298149	0.13464	-0.171532	0.448418	0.581078	0.0329802	0.347005	0.256071	-0.47911	-0.29258
	MTFP1	1.40016	2.81196	2.08295	2.6949	0.475014	-1.03177	-0.1442	0.282236	2.01313	3.65832	4.45872	3.22978	0.595651	-0.393278	-0.220609	-0.202166
	ACTB	-1.53178	1.21402	0.512306	-1.36034	-0.686229	0.782155	0.0453975	-0.673787	-0.891268	0.534605	1.75652	1.19445	0.27307	0.0431566	-0.0664742	-0.310632
	GD	0.118537	0.415373	0.0913317	0.236208	-0.052898	0.583412	-0.26459	-0.503941	-0.387309	-0.83696	0.280695	0.0987274	0.0999489	0.161068	-0.320657	0.0135627
	GAPDH	-1.66532	0.608876	-0.533025	-2.90455	-0.74984	1.53528	-1.93505	-2.02696	-0.737466	0.42942	-0.164892	-1.21977	0.594765	0.236375	-0.798018	-0.441034
Four U2OS WT and ZBTB48 KO clones were used as biological replicates
ΔΔ CT values calculated with Chr 12 locus as negative control locus and normalised to average of KO clones and plotted on log2 scale
