# Supplementary material for: ZBTB48 is a priming factor regulating B-cell-specific CIITA expression
Source: EMBO J. 2024 Nov 19;43(24):2. doi: 10.1038/s44318-024-00306-y (PMC11649694; doi:10.1038/s44318-024-00306-y)
Supplement: Supplementary file 13 — Figure EV5 Source Data [file 44318_2024_306_MOESM13_ESM.zip]

Archive with 6 entries (4 files):
- Figure EV5/
- Figure EV5/.DS_Store
- __MACOSX/Figure EV5/._.DS_Store
- Figure EV5/EV5B/
- Figure EV5/EV5B/Western blot for DNA pulldown assay_EV5B.png
- __MACOSX/Figure EV5/EV5B/._Western blot for DNA pulldown assay_EV5B.png
